# Supplementary material for: DNA methylation affects freezing tolerance in winter rapeseed by mediating the expression of genes related to JA and CK pathways
Source: Front Genet. 2022 Aug 17;13:968494. doi: 10.3389/fgene.2022.968494 (PMC9432081; doi:10.3389/fgene.2022.968494)
Supplement: Supplementary file 1 [file Table2.XLSX]

## Sheet: DNA Met
Table S2. The mapping rate of methylome in reference genome
Samples	Total Reads	Mapped Reads	Mapped Ratio(%)	Genome Size	Sequence Depth	Bisulfite Conversion Rate
15NSt0	208519686	186939399	89.65	976190593	28.72	0.993938
16NSt0	167182656	139196343	83.26	976190593	21.39	0.99899
17NSt0	219728498	188568575	85.82	976190593	28.98	0.989865
15NSt2	219976728	197353185	89.72	976190593	30.32	0.993487
16NSt2	213048328	181832115	85.35	976190593	27.94	0.99478
17NSt2	199201732	170240524	85.46	976190593	26.16	0.991789

## Sheet: transcriptome
Table S2. The mapping rate of transcriptome in reference genome
Samples	Total Reads	Unmapped Reads	Unique Mapped Reads	Multiple Mapped reads	Mapping Ratio
15NSt0-1	44494416	9485518 (21.32%)	29468508 (66.23%)	5540390 (12.45%)	0.7868	78.86
15NSt0-2	42081796	8928809 (21.22%)	27852363 (66.19%)	5300624 (12.60%)	0.7878
15NSt0-3	39758102	8303658 (20.89%)	26451550 (66.53%)	5002894 (12.58%)	0.7911
16NSt0-1	43967694	9253208 (21.05%)	29058502 (66.09%)	5655984 (12.86%)	0.7895	79.11
16NSt0-2	38527852	8085833 (20.99%)	25445995 (66.05%)	4996024 (12.97%)	0.7901
16NSt0-3	43299064	8930863 (20.63%)	28710413 (66.31%)	5657788 (13.07%)	0.7937
17NSt0-1	43000564	8747080 (20.34%)	28834014 (67.05%)	5419470 (12.60%)	0.7966	79.82
17NSt0-2	53251096	10730253 (20.15%)	35810735 (67.25%)	6710108 (12.60%)	0.7985
17NSt0-3	48442230	9718316 (20.06%)	32545032 (67.18%)	6178882 (12.76%)	0.7994
15NSt2-1	46143938	10272682 (22.26%)	30141576 (65.32%)	5729680 (12.42%)	0.7774	77.69
15NSt2-2	40916590	9193771 (22.47%)	26640101 (65.11%)	5082718 (12.42%)	0.7753
15NSt2-3	43813728	9732988 (22.21%)	28625202 (65.33%)	5455538 (12.45%)	0.7779
16NSt2-1	46476866	10138766 (21.81%)	30652062 (65.95%)	5686038 (12.23%)	0.7819	77.95
16NSt2-2	58458284	12775680 (21.85%)	38584444 (66.00%)	7098160 (12.14%)	0.7815
16NSt2-3	49355536	11105590 (22.50%)	32337850 (65.52%)	5912096 (11.98%)	0.775
17NSt2-1	38527650	8437581 (21.90%)	25252015 (65.54%)	4838054 (12.56%)	0.781	77.97
17NSt2-2	40968520	9059686 (22.11%)	26864988 (65.57%)	5043846 (12.31%)	0.7789
17NSt2-3	48529936	10722513 (22.09%)	31881411 (65.69%)	5926012 (12.21%)	0.7791
