# Supplementary material for: DNA methylation affects freezing tolerance in winter rapeseed by mediating the expression of genes related to JA and CK pathways
Source: Front Genet. 2022 Aug 17;13:968494. doi: 10.3389/fgene.2022.968494 (PMC9432081; doi:10.3389/fgene.2022.968494)
Supplement: Supplementary file 3 [file Table3.XLSX]

## Sheet: gene expression
Table S3. All genes identified in transcriptome
Gene ID	15NSt0-1_fpkm	15NSt0-2_fpkm	15NSt0-3_fpkm	16NSt0-1_fpkm	16NSt0-2_fpkm	16NSt0-3_fpkm	17NSt0-1_fpkm	17NSt0-2_fpkm	17NSt0-3_fpkm	15NSt2-1_fpkm	15NSt2-2_fpkm	15NSt2-3_fpkm	16NSt2-1_fpkm	16NSt2-2_fpkm	16NSt2-3_fpkm	17NSt2-1_fpkm	17NSt2-2_fpkm	17NSt2-3_fpkm	Description
XLOC_000231	0.43	0.23	0.61	0.54	0.61	0.87	0.89	1.08	0.98	0.42	0	0.11	0.11	0	0	0.38	0.24	0.3	XP_009132836.1 PREDICTED: cytochrome c oxidase subunit 6a, mitochondrial-like [Brassica rapa]
XLOC_000234	4.17	3.11	3.86	1.13	1.18	1.07	1.15	1.24	0.95	3.44	4.39	3.88	0.49	0.55	0.4	1.05	0.76	1.17	XP_009134121.1 PREDICTED: probable amino-acid acetyltransferase NAGS2, chloroplastic [Brassica rapa]
XLOC_000302	0	0	0	1.86	2.12	1.88	2.99	1.21	1.51	0	0	0	2.03	1.78	2.51	4.12	3.43	2.9	-
XLOC_000312	0	0.23	0.12	0.21	0	0.11	1.11	0.81	0.69	0	0	0	0.11	0	0	0	0	0	XP_009144397.1 PREDICTED: long chain base biosynthesis protein 1 [Brassica rapa]
XLOC_000313	1.06	1.03	0.99	0.87	0.5	1.77	0.45	0.36	1.04	0.43	0.48	0.27	0.17	0.68	0.49	0.1	0.29	0	XP_009144397.1 PREDICTED: long chain base biosynthesis protein 1 [Brassica rapa]
XLOC_000320	0.25	0.74	0.94	1.15	0.71	1.3	1.8	1.78	1.22	0.74	0.74	1.1	0.53	0.98	0.85	1.15	1.51	1.26	XP_013740995.1 PREDICTED: zinc finger CCCH domain-containing protein 6-like [Brassica napus]
XLOC_000325	5.17	5.12	4.97	4.12	5.09	4.3	6.78	5.95	5.87	1.66	1.3	1.67	0.69	0.73	0.74	1.63	1.22	1.08	XP_009108732.1 PREDICTED: SWI/SNF complex subunit SWI3D-like [Brassica rapa]
XLOC_000396	0.72	0.9	0.78	1.44	1.64	1.53	0.69	0.62	0.52	2.34	2.56	2.51	2.35	2.34	1.91	1.95	2.3	1.92	CDX75457.1 BnaA01g02450D [Brassica napus]
XLOC_000449	0.6	0.49	0.3	0.98	0.92	0.55	0.48	0.51	0.54	0	0	0.34	0.39	0.05	0	0	0.07	0.21	-
XLOC_000498	0	0	0	0.77	1.02	0.59	0	0	0	0	0	0	0.16	0.28	0.36	0	0	0	-
XLOC_000505	0.51	0.61	0.71	0.26	0.27	0.34	0.26	0.3	0.6	0.11	0.04	0.1	0	0.09	0	0.13	0.09	0.04	XP_013594577.1 PREDICTED: uncharacterized protein LOC106302659 [Brassica oleracea var. oleracea] [Brassica oleracea]
XLOC_000527	1.11	1.26	1.05	2.63	3.41	2.42	1.59	1.13	1.48	0.75	0.88	0.94	2.39	0.87	1.08	1.05	1.06	0.37	CDY16326.1 BnaC01g23610D [Brassica napus]
XLOC_000543	0.55	0.54	0.61	0.68	0.58	0.72	0.95	0.45	0.49	1.36	1.08	0.77	0.17	0.16	0.16	0.16	0.22	0.13	-
XLOC_000552	1.48	0.57	1.51	0.27	0.46	0.27	1.24	1	1.7	0.26	0.15	0.14	0.13	0.31	0.37	0.63	0.15	0.62	CDY69986.1 BnaA01g34750D [Brassica napus]
XLOC_000553	4	2.99	4.42	1.79	2.53	2.67	2.47	3.41	3.73	0.67	1.69	1.14	1.42	0.66	0.72	1.89	1.6	1.38	CDY69986.1 BnaA01g34750D [Brassica napus]
XLOC_000584	0	0	0	0	0	0.28	0.29	0.23	0	0	0	0	0	0	0	0	0	0.26	XP_013738348.1 PREDICTED: eukaryotic translation initiation factor isoform 4G-2-like isoform X1 [Brassica napus]
XLOC_000585	0.51	1.35	0.29	0.51	0	0	0.26	0.42	0.23	0.58	1.12	0.26	0	0	0	1.19	0.56	0.52	CDY28211.1 BnaA01g06380D [Brassica napus]
XLOC_000616	1.11	0.82	1.37	2.48	1.04	1.23	1.97	1.54	1.76	0.05	0	0.03	0.46	0.17	0.21	0.1	0.12	0.15	CDY43547.1 BnaA01g06970D [Brassica napus]
XLOC_000667	0	0	0	1.72	2.07	1.44	2.65	2.11	2.12	0	0	0	1.06	1.61	1.06	1.94	0.67	0.6	XP_013742004.1 PREDICTED: uncharacterized protein LOC106445065 isoform X1 [Brassica napus]
XLOC_000684	0.45	0.69	0.38	2.11	1.58	1.95	1.15	1.15	1.2	0.33	0.19	0.13	0.57	0.37	0.49	0.56	0.56	0.62	XP_013656032.1 PREDICTED: receptor-like protein 12 [Brassica napus]
XLOC_000715	0.71	0.83	0.5	1.68	1.79	1.97	1.63	1.41	1.61	0.1	0.06	0	0.31	0.08	0	0	0.06	0	CDY54782.1 BnaAnng13530D [Brassica napus]
XLOC_000718	1.01	1.45	1.51	1.06	0.48	0.55	0.23	0.25	0.32	0.26	0.71	0.47	0	0.07	0.18	0.09	0	0.07	-
XLOC_000726	2.46	3.09	3.75	3.81	3.05	3.12	4.51	3.55	4.49	2.85	2.25	4.04	3.71	3.23	3.13	3.05	3.44	3.37	XP_013726662.1 PREDICTED: protein STICHEL-like 3 [Brassica napus]
XLOC_000811	0.48	0.77	0.99	3.97	2.94	2.73	0.74	0.4	0.95	0.08	0.09	0.08	0	0	0	0.37	0.26	0.37	NP_179235.1 purple acid phosphatase 10 [Arabidopsis thaliana]
XLOC_000817	0.58	0.7	0.83	0.08	0.06	0.06	0.23	0.16	0.15	0.13	0.06	0.03	0.08	0.06	0.18	0.35	0.21	0.13	XP_018509776.1 PREDICTED: pto-interacting protein 1-like [Brassica rapa]
XLOC_000832	0	0	0	0	0	0.11	0.11	0	0.29	0	0	0	0	0	0	0	0	0	XP_013600667.1 PREDICTED: uncharacterized protein LOC106308090 [Brassica oleracea var. oleracea] [Brassica oleracea]
XLOC_000842	0	0	0	0	0	0	0	0	0	0	0.12	0.02	0	0	0	0	0	0	CDY24862.1 BnaA03g59660D [Brassica napus]
XLOC_000884	0.03	0.04	0	0	0.04	0	0	0	0	0	0	0	0	0	0.03	0	0.04	0	CDX79031.1 BnaA01g10980D [Brassica napus]
XLOC_000932	0	0	0	0	0	0.2	0	0	0	0.17	0	0	0	0	0	0	0	0.13	-
XLOC_000941	2.72	3.62	3.76	2.46	3.48	3.56	0	0	0	2.16	1.59	1.88	0.98	1.71	1.41	0	0	0	XP_018447990.1 PREDICTED: IRK-interacting protein-like isoform X1 [Raphanus sativus]
XLOC_000955	0.22	0.27	0.21	0	0	0	0.2	0.06	0	0.1	0.36	0.33	0	0	0	0.5	0.78	0.54	XP_013672045.1 PREDICTED: uncharacterized protein LOC106376500 [Brassica napus]
XLOC_000979	3.86	7.37	7.08	6.11	8.12	7.06	11.61	14.77	17.09	2.85	2.06	1.99	1.6	1.31	0.84	2.46	1.65	2.39	CDY70199.1 BnaAnng32940D [Brassica napus]
XLOC_000981	5.72	7.29	5.26	3.73	4.54	2.93	6.52	6.38	6.63	1.18	1.87	2.12	0.76	1.66	0.29	1.2	0.9	1.8	CDY34245.1 BnaA01g24620D [Brassica napus]
XLOC_001050	0.87	0.66	0.84	0.68	1.97	1.94	2.37	2.63	1.75	0.54	0.68	0	0.55	0.39	0.35	0.43	0.55	0.64	CDY34269.1 BnaA01g13720D [Brassica napus]
XLOC_001060	1.06	1.24	1.58	0.81	1.11	0.79	0.44	0.78	0.92	2.51	2.48	2.64	0.53	0.48	0.4	3.68	3.17	4.39	-
XLOC_001075	3.84	3.36	3.51	2.53	2.65	2.57	3.61	3.17	3.91	3.33	2.96	3.62	3.23	3.21	3.42	2.09	2.59	2.49	XP_009138355.1 PREDICTED: protein MODIFIER OF SNC1 1 isoform X1 [Brassica rapa]
XLOC_001120	6.96	7.35	6.49	3.03	4.42	2.65	16.2	17.31	14.54	6.9	6.14	6.66	3.69	4.25	4.49	14.5	13.15	14.12	XP_013593429.1 PREDICTED: uncharacterized protein LOC106301542 isoform X3 [Brassica oleracea var. oleracea] [Brassica oleracea]
XLOC_001121	1.13	0.81	0.42	0.2	0	0.3	2.3	2.1	1.47	7.63	7.95	9.57	6.03	4.21	5.02	22.38	21.14	22.56	ACP30598.1 disease resistance protein [Brassica rapa subsp. pekinensis] [Brassica rapa]
XLOC_001136	0.79	0.97	0.95	0	0	0	1.26	1.6	1.24	0	0	0	0.07	0.16	0.2	0.08	0.23	0	CDY66022.1 BnaC09g52380D [Brassica napus]
XLOC_001175	1.44	2.23	2.41	3.07	3.61	4.77	1.37	2.08	1.79	1.75	1.82	1.97	0.7	0.19	0.62	2.56	2.38	1.91	CDY16845.1 BnaA09g05370D [Brassica napus]
XLOC_001192	5.73	5.56	6.76	0	0	0	7.07	7.3	6.49	4.86	4.95	4.93	0.03	0	0	3.05	2.45	2.7	XP_009123684.1 PREDICTED: uncharacterized protein LOC103848553 [Brassica rapa]
XLOC_001197	0	0	0	0	0	0	0	0	0	0.07	0.17	0.04	0	0.06	0.07	0.04	0	0.14	-
XLOC_001219	0.59	0.44	0.42	1.05	1.31	1.41	0.21	0.55	0.17	0.54	0.4	0.37	4.23	4.27	4.4	0.98	0.67	0.91	XP_009142687.1 PREDICTED: fimbrin-1 isoform X1 [Brassica rapa]
XLOC_001220	0	0	0	1.45	2.14	1.94	0	0	0	0	0.07	0	0.71	0.61	1.01	0	0	0	XP_018460004.1 PREDICTED: KH domain-containing protein At1g09660/At1g09670-like [Raphanus sativus]
XLOC_001237	1.45	1.41	1.19	0.66	0.18	0.44	1.42	1.82	1.53	1.68	1.83	1.11	1	0.64	0.9	1.02	0.72	0.76	XP_013658828.1 PREDICTED: LOW QUALITY PROTEIN: putative disease resistance protein At1g63350 [Brassica napus]
XLOC_001266	4.76	5.09	4.23	0	0	0.04	4.12	3.58	3.77	26.28	25.74	25.64	0	0	0	37.94	36.98	37.9	XP_013708179.1 PREDICTED: uncharacterized protein LOC106411877 [Brassica napus]
XLOC_001313	0.7	0.93	0.78	0.41	0.2	0.7	1.26	0.92	1.48	1.19	1.02	1.25	0.74	0.54	0.7	0.41	0.9	0.6	XP_013584851.1 PREDICTED: probable WRKY transcription factor 20 [Brassica oleracea var. oleracea] [Brassica oleracea]
XLOC_001321	0.81	0.67	0.98	0.44	0.79	0.51	1.31	1.25	1	0.5	0.2	0.3	0.09	0.14	0.31	0.49	0.8	0.59	XP_013736437.1 PREDICTED: uncharacterized protein LOC106439520 isoform X2 [Brassica napus]
XLOC_001330	0	0	0	1.36	1.45	0.87	0	0	0	0	0.03	0	4.22	3.87	3.7	0.06	0	0.13	XP_009144721.1 PREDICTED: beta-amylase 3, chloroplastic-like [Brassica rapa]
XLOC_001333	0	0	0	0	0	0	0	0.1	0.03	0.32	0.13	0.34	0.76	0.97	0.83	0.55	0.69	0.36	KFK26766.1 hypothetical protein AALP_AA8G291000 [Arabis alpina]
XLOC_001363	7.32	7.56	6.89	0.07	0.06	0	9.29	8.86	8.83	6.17	7.37	6.38	0	0.16	0.18	11.06	12.68	10.77	BAJ34644.1 unnamed protein product [Eutrema halophilum]
XLOC_001383	0	0	0	1	0.38	0.59	0	0	0	0	0	0	0.16	0.13	0.08	0	0	0	JAU42185.1 Mediator of RNA polymerase II transcription subunit 6, partial [Noccaea caerulescens]
XLOC_001411	2.82	2.44	2.61	3.02	3.69	3.49	2.98	2	2.12	0.39	0.1	0.68	1.43	0.79	0.7	0.27	0.3	0.41	CDY32240.1 BnaA01g17440D [Brassica napus]
XLOC_001420	0.08	0.09	0.09	0.33	0.19	0.17	0.51	0.27	0.15	0	0	0	0	0.06	0.08	0	0.09	0.08	CDY32231.1 BnaA01g17530D [Brassica napus]
XLOC_001422	0	0	0.2	0	0.41	0	0.37	0.6	0.33	0	0	0	0	0	0	0	0	0	-
XLOC_001433	0.16	0.17	0.18	0.08	0.09	0	0.17	0.13	0	0.16	0.09	0.08	0	0.13	0.07	0.09	0.09	0.07	CDY32216.1 BnaA01g17680D [Brassica napus]
XLOC_001438	0.11	0.07	0.21	0.19	0.16	0.19	0.38	0.44	0.66	0.08	0.18	0.11	0.43	0.22	0.47	0.22	0.32	0.51	CDY08697.1 BnaC03g54850D [Brassica napus]
XLOC_001454	0.83	1.05	1.48	0	0	0	0.42	0.55	0.82	0.32	0.27	0.42	0	0	0	0.29	0.09	0.23	CDY69191.1 BnaA01g35520D [Brassica napus]
XLOC_001468	0.82	0.87	0.15	0.68	0.62	0.55	1.89	0.62	0.43	0.2	0	0.07	0	0	0	0.08	0.45	0.44	-
XLOC_001479	1.17	1.21	0.79	5.6	4.05	4.23	5.54	5.83	6.14	0.22	0.22	0.1	1.91	0.97	1.91	0.22	0.74	0.84	-
XLOC_001501	13.09	15.17	15.26	0	0.04	0	15.52	15.89	16.71	6.36	5.13	5.13	0.34	0.13	0.03	7.28	7.17	7.69	CDX91629.1 BnaC02g15310D [Brassica napus]
XLOC_001517	0.3	0.19	0	0.54	0.62	0	0.75	0.6	0.49	0.18	0.2	0	0	0.14	0.34	0	0	0	XP_013587411.1 PREDICTED: thioredoxin domain-containing protein PLP3A-like [Brassica oleracea var. oleracea] [Brassica oleracea]
XLOC_001519	1.33	1.85	1.52	1.45	2.33	2.03	1.76	2.11	1.71	1.19	1.91	1	1.16	0.76	1.23	1.26	1.72	2.46	CDY33307.1 BnaA01g19740D [Brassica napus]
XLOC_001549	15.32	15.66	15.35	0	0	0.03	7.22	6.86	5.87	6.91	7.83	6.78	0	0	0	2.79	2.48	2.59	CDX84331.1 BnaC04g10930D [Brassica napus]
XLOC_001556	0	0	0	0.55	0	0	0	0	0	0	0.4	0	0.69	0.14	0.13	0	0	0	XP_018514138.1 PREDICTED: uncharacterized protein LOC103866024 [Brassica rapa]
XLOC_001565	0.29	0.13	0.2	0.17	0.09	0.21	0.43	0.47	0.36	0	0	0.05	0.04	0	0	0	0	0	CDX83021.1 BnaA01g20210D [Brassica napus]
XLOC_001594	2.97	2.52	3.26	2.21	2.75	1.83	2.41	2.83	2.79	2.33	1.93	1.87	5.65	3.8	5.29	2.06	2.12	1.98	XP_018459558.1 PREDICTED: uncharacterized protein LOC108830459 [Raphanus sativus]
XLOC_001595	0.44	1.25	0.99	0.44	0.17	0.45	0.45	1.1	0.13	0.43	0.65	0.45	0.43	1.6	0.96	0.86	0.32	0.41	CDX83072.1 BnaA01g20720D [Brassica napus]
XLOC_001648	0.23	0.34	0.14	0.22	0.4	0.29	0.27	0.24	0.15	0.35	0.28	0.03	0.22	0.4	0.21	0.3	0.07	0.24	XP_018514712.1 PREDICTED: F-box protein At1g80960-like isoform X1 [Brassica rapa]
XLOC_001649	2.66	2.15	1.89	1.81	2.93	1.9	3.89	2.38	2.85	0.81	0.85	0.72	0.55	0.22	0.84	1.22	1.31	1.43	-
XLOC_001650	0	0.08	0	0.44	0.42	0.45	0	0	0	0	0	0	0.58	0.34	0.07	0	0	0	CDY17734.1 BnaC08g21420D [Brassica napus]
XLOC_001700	1.4	1.83	1.88	0	0	0	0.55	0.91	0.57	1.01	0.99	0.5	0	0	0	0.49	0.45	0.78	XP_013640422.1 PREDICTED: uncharacterized protein LOC106345784 isoform X1 [Brassica napus]
XLOC_001723	5.11	4.06	4.71	2.81	4.8	4.09	4.28	3.79	4.04	1.03	0.51	0.58	0.61	0.82	0.97	0.5	1.11	0.67	CDY46192.1 BnaA01g23140D [Brassica napus]
XLOC_001728	0.63	1.29	0.6	0.72	0.82	0.68	0.35	0.8	0.79	0.99	0.96	0.74	0.52	0.38	0.45	0.51	0.48	0.45	JAU14153.1 hypothetical protein GA_TR2631_c0_g1_i1_g.8474 [Noccaea caerulescens]
XLOC_001753	0.08	0	0	0.15	0.09	0	0.54	0.88	0.27	0	0.17	0	0	0	0.14	0.09	0.08	0.28	-
XLOC_001762	0.3	0.21	0	0.06	0.21	0.3	0.69	0.89	0.83	0.35	0.07	0.07	0.06	0.05	0.06	0.08	0.07	0.17	XP_013672350.1 PREDICTED: uncharacterized protein LOC106376780 isoform X1 [Brassica napus]
XLOC_001777	0	0	0	0	0	0	3.04	2.39	3.24	0	0	0	0	0.03	0	1	0.82	1.05	CDY61990.1 BnaAnng18070D [Brassica napus]
XLOC_001778	2.03	2.1	1.87	0	0	0	2.55	2.59	1.61	2.93	2.95	2.43	0	0	0	1.69	1.77	2.57	AAD48963.1 contains similarity to transposases [Arabidopsis thaliana]
XLOC_001812	0.61	0.46	0.47	0.59	0.61	0.57	0.52	0.63	0.51	0.56	0.73	0.58	3.2	4.25	2.37	1.27	1.67	1.35	XP_018509750.1 PREDICTED: zinc finger CCCH domain-containing protein 63-like, partial [Brassica rapa]
XLOC_001825	0	0	0.14	0.13	0.14	0	0	0.32	0.46	0	0	0	0	0	0	0	0.14	0	CDY41453.1 BnaA08g20550D [Brassica napus]
XLOC_001826	0	0	0	0	0	0	0	0	0	0	0	0	0	0.24	0	0	0	0	-
XLOC_001840	0.45	0.43	0.1	0.49	0.76	0.32	0.28	0.34	0.45	5.16	3.94	5.37	2.19	2.33	2.54	8.41	6.16	6.3	CDY67223.1 BnaCnng53990D [Brassica napus]
XLOC_001848	5.57	6.49	4.54	5.19	4.4	5.21	6.53	6.56	6.1	3.42	2.27	3.1	3.15	2.38	2.64	2.27	2.74	1.93	XP_009109171.1 PREDICTED: protein FAR-RED ELONGATED HYPOCOTYL 3-like isoform X1 [Brassica rapa]
XLOC_001862	0.19	0.2	0	0	0	0.19	0.39	0.16	0.17	0	0	0	0	0	0	0	0	0	-
XLOC_001874	0.21	0.13	0.19	0	0	0	0.64	1.14	0.64	0	0	0	0	0	0	0.34	0.23	0.42	CDX94690.1 BnaC07g09680D [Brassica napus]
XLOC_001878	6.1	5.78	5.77	3.62	3.64	3.2	5.46	5.3	4.93	12.86	12.51	13.95	16.11	18.43	18.27	16.2	17.22	17.29	XP_009110178.1 PREDICTED: protein ETHYLENE INSENSITIVE 3-like [Brassica rapa]
XLOC_001911	2.29	2.65	2.22	0.72	0.71	1.46	1.71	2.5	1.41	0.91	0.34	0.85	0.51	0.48	0.48	0.24	0.8	0.77	XP_013661414.1 PREDICTED: uncharacterized protein LOC106366359 [Brassica napus]
XLOC_001933	0.53	0.71	0.59	0.39	0.55	0.67	0.5	0.98	0.69	0	0	0	0.06	0.02	0	0	0	0	XP_018512188.1 PREDICTED: tricalbin-3-like [Brassica rapa]
XLOC_001946	17.23	19.79	20.16	8.34	9.2	10.11	11.14	12.32	9.89	6.88	6.35	5	0.46	0.46	0.91	4.75	5.65	3.76	XP_018513438.1 PREDICTED: uncharacterized protein LOC103837157 [Brassica rapa]
XLOC_001985	1.76	2.29	1.89	1.56	1.04	1.14	1.55	1.49	1.7	2.25	2.41	2.1	0.93	0.65	0.41	3.71	3.83	3.78	CDY24872.1 BnaA03g59760D [Brassica napus]
XLOC_001995	1.75	2.06	1.45	1.07	1.21	1.02	2	1.87	1.26	0.06	0.24	0	0.12	0.09	0.11	0.13	0.19	0.06	NP_001190569.1 Mannose-P-dolichol utilization defect 1 protein [Arabidopsis thaliana]
XLOC_002017	0	0	0	0	0	0	4.79	3.59	2.91	0	0	0	0	0	0	1.96	1.63	2.34	-
XLOC_002026	0.43	1.13	1.19	2.74	3.14	2.14	0	1.06	0.39	0.62	0.23	0.87	1.46	1.32	1.19	1.24	0.54	0.99	CDX89142.1 BnaA04g00440D [Brassica napus]
XLOC_002077	0	0	0	0	0	0	0	0	0	0	0	0	0	0	0	0.28	0	0	JAU05865.1 Protein FLX-like 1 [Noccaea caerulescens]
XLOC_002080	0.05	0.96	0	0.41	0.11	1.2	0	0	0.08	0.42	0.42	0.05	0	0	0.66	0	0	0	-
XLOC_002096	10.31	11.08	13.66	8.01	9.15	8.27	9.35	12.21	10.83	2.39	3.65	4.45	2.94	3.5	3.89	2.67	1.82	2.28	CDX78155.1 BnaA09g33500D [Brassica napus]
XLOC_002098	1.1	0.94	0.95	0.95	1.36	1.32	0.87	1.53	1.32	2.17	2.17	1.77	1.38	1.07	1.22	1.15	1.24	1.18	XP_018446547.1 PREDICTED: probable receptor-like protein kinase At1g80640 isoform X1 [Raphanus sativus]
XLOC_002112	1.99	2.44	3	2.12	1.43	1.12	2.49	3.92	3.43	0.99	0.68	1.43	0.75	0.79	1.06	1.04	0.98	1.9	-
XLOC_002113	0.9	0.23	1.04	0.74	0.63	1.35	1.17	0.4	0.43	0.66	0.31	0.52	0.08	0.34	0.45	0.12	0.05	0.16	CDY67755.1 BnaCnng56230D [Brassica napus]
XLOC_002115	2.79	2.9	2.86	3.35	3.13	2.7	1.62	1.44	2.38	0.87	1.28	1.19	1.4	1.88	1.2	1.67	0.94	1.17	CDY39113.1 BnaA01g29430D [Brassica napus]
XLOC_002136	0.97	1.06	0.72	3.15	2.06	1.76	7.54	8.72	9.32	0	0	0	0.95	0.65	1.1	1.54	1.71	1.79	CDY25211.1 BnaC06g04360D [Brassica napus]
XLOC_002161	3.11	2.96	3.6	2.61	3.1	2.86	3.58	3.11	3.5	1.67	1.41	0.82	0.89	0.75	0.85	1.5	1.35	1.24	CDY42178.1 BnaC03g64990D [Brassica napus]
XLOC_002199	1.1	0.39	0.66	0.58	0.5	0.22	0.15	0.42	0.46	1.71	0.72	1.12	0.64	1.64	1.09	2.29	3.04	2.43	XP_013688252.1 PREDICTED: uncharacterized protein LOC106392026 [Brassica napus]
XLOC_002336	0.04	0.17	0	0.15	0	0.08	0.2	0.16	0.04	0.34	0.26	0.48	0.49	0.54	0.14	1.22	1.45	1.37	AFC41107.1 FAD2-2 [Brassica oleracea]
XLOC_002405	3.28	3.36	3.33	2.71	1.85	3.85	1.34	0.76	0.78	2.58	1.75	3.55	1.51	1.59	2.36	1.35	1.71	0	CDY67002.1 BnaUnng01760D [Brassica napus]
XLOC_002420	2.35	2.51	3.2	2.22	1.65	2.18	2.54	2.6	3.49	0.56	0.58	0.62	0.44	0.34	0.56	0.73	0.7	0.8	CDY41320.1 BnaA01g31990D [Brassica napus]
XLOC_002423	3.93	4.16	5.5	4.54	6.55	5.81	4.48	6.6	5.73	5.31	5.5	5.02	5.12	3.98	5.06	4.44	5.99	4.35	XP_006298914.1 hypothetical protein CARUB_v10015035mg [Capsella rubella]
XLOC_002445	1.78	1.38	1.69	2.92	3.52	2.62	8.05	6.97	7.62	0.44	0.5	0.67	0.49	0.51	0.33	2.33	4.21	2.83	CDY68710.1 BnaAnng28080D, partial [Brassica napus]
XLOC_002465	2.99	2.57	2.51	3.55	2.11	3.75	5.22	2.51	4.9	1.45	1.63	0.95	1.46	1.3	1.76	1.73	1.09	0.86	CDX75046.1 BnaA05g07920D [Brassica napus]
XLOC_002469	0.83	1.2	0.74	0.93	0.82	0.66	1.16	1.34	1.31	0.17	0.1	0.1	0.35	0.21	0.09	0.31	0.25	0.52	XP_018493572.1 PREDICTED: mediator of RNA polymerase II transcription subunit 33A isoform X1 [Raphanus sativus]
XLOC_002524	0	0	0	0	0	0	1.09	1.17	0.43	0	0	0	0	0	0	0.82	0.52	1.2	XP_013619281.1 PREDICTED: uncharacterized protein LOC106325779 [Brassica oleracea var. oleracea] [Brassica oleracea]
XLOC_002539	2.26	0.66	0	0	0	0	0.84	0.71	0	0.18	0	0.18	0	0	0.1	0	0	0	CDY08430.1 BnaA05g26660D [Brassica napus]
XLOC_002549	1.85	2.15	1.67	1.5	0.64	1.6	2.84	2.27	2.19	1.19	1.31	1.2	0.68	0.67	0.54	0.95	1.36	1.24	XP_018514013.1 PREDICTED: uncharacterized protein LOC108871684 [Brassica rapa]
XLOC_002550	4.51	4.47	4.88	2.25	2.68	2.5	3.03	3.73	3.01	2.09	1.71	1.72	1.36	1.08	1.13	1.08	0.88	1.17	XP_009141234.1 PREDICTED: NKAP-like protein [Brassica rapa]
XLOC_002674	0	0.04	0	4.18	3.8	4.49	4	3.8	2.6	0.08	0	0	9.8	9.21	9.54	6.24	8.76	11.21	-
XLOC_002685	0.53	1.02	1.08	1.22	0.79	1.06	1.35	0.58	0.79	0.34	0.48	0.18	0.77	0.48	0.16	1.12	0.48	0	-
XLOC_002725	0	0	0	0	0.22	0.7	0	0	0	0	0.01	0	0	0.8	0	0	0	0	CDY40152.1 BnaC06g05370D [Brassica napus]
XLOC_002753	1.97	1.36	2.16	0.88	0.35	1.48	2.34	2.35	1.9	0.24	0.15	0.07	0	0.19	0.06	0.77	0.56	0.59	XP_006293735.1 hypothetical protein CARUB_v10022697mg [Capsella rubella]
XLOC_002756	2.9	2.69	3.4	0.09	0	0.09	0.93	0.83	0.49	0.09	0.15	0.09	0	0	0	0	0.05	0.04	CDY69595.1 BnaAnng30950D [Brassica napus]
XLOC_002807	0	0	0	0	0	0	3.46	2.58	3.32	0	0	0	0	0	0	1.3	1.06	1.51	-
XLOC_002827	3.3	3.91	2.73	1.95	1.25	2.68	2.19	1.63	1.28	1.83	1.12	1.28	1.23	0.85	0.58	1.83	1.38	1.53	XP_009121158.1 PREDICTED: beta carbonic anhydrase 5, chloroplastic [Brassica rapa]
XLOC_002836	0	0	0	1.14	0.49	0.72	0.15	0	0.26	0	0	0	0.28	0.34	0.54	0	0	0.13	CDY08014.1 BnaC03g35090D [Brassica napus]
XLOC_002853	0.14	0.29	0.46	1.35	0.77	0.96	0.56	0.9	0.86	0	0	0	0.53	0.42	0.38	0.47	0.15	0.38	CDX75311.1 BnaA01g03910D [Brassica napus]
XLOC_002874	1.14	1.2	0.89	1.01	1.54	0.57	2.8	1.79	2.37	0.33	0.12	0.35	0.45	0.26	0	0.26	0.25	0.32	CDY23726.1 BnaC04g43960D [Brassica napus]
XLOC_002875	0	0	0	0	0.12	0.09	0.15	0.64	0	0	0	0	0.17	0	0	0	0	0.09	XP_013751530.1 PREDICTED: uncharacterized protein LOC106453877 [Brassica napus]
XLOC_002915	23.17	22.6	25.49	18.4	15.35	15.96	34.23	34.4	27.84	4.53	5.12	6.61	15.88	13.68	11.21	2.14	1.74	2.94	XP_009126243.1 PREDICTED: auxin-responsive protein IAA29 isoform X1 [Brassica rapa]
XLOC_002975	29.18	24.07	32.63	37.9	31.65	30.32	38.15	34.81	35.27	29.46	33.03	36.28	20.97	22.83	26.41	33.93	32.97	36.64	XP_013690702.1 PREDICTED: uncharacterized protein LOC106394648 [Brassica napus]
XLOC_003023	2.58	2.28	2.73	0.62	0.35	0.54	1.04	1.19	1.77	0.06	0.29	0.07	0.09	0.1	0	0	0.05	0.04	CDY60253.1 BnaCnng35900D [Brassica napus]
XLOC_003035	0	0	0	3.32	3.12	5.28	0	0	0	0	0.05	0.05	2.2	2.4	2.79	0	0	0	CDX97412.1 BnaC08g12770D [Brassica napus]
XLOC_003056	0.35	0	0.59	0.3	0.39	0.58	0	0.16	0.38	0.01	0	0.23	0	0.01	0.15	0.21	0.37	0	XP_009108379.1 PREDICTED: receptor like protein 30-like [Brassica rapa]
XLOC_003110	10.67	11.98	11.06	6.98	7.94	8.42	10.85	9.63	10.57	1.38	1.17	1.02	1.55	1.26	0.86	5.55	4.63	5.82	CDX68532.1 BnaC01g26100D [Brassica napus]
XLOC_003111	0	0	0	0	0	0	0	0	0	0	0	0	0	0	0	0.27	0	0	CDY38673.1 BnaC02g23060D [Brassica napus]
XLOC_003133	0.07	0.31	0.17	0.07	0.17	0	0.3	0.49	0.27	0	0.24	0	0	0	0	0.17	0	0.07	XP_013668944.1 PREDICTED: protein PHLOEM PROTEIN 2-LIKE A8-like [Brassica napus]
XLOC_003140	2.98	1.39	2.59	3.84	2.51	1.46	2.02	1.57	1.29	1.02	0.6	0.84	0.82	1.09	0.41	1.47	1.39	1.34	CDX78917.1 BnaA01g09840D [Brassica napus]
XLOC_003144	2.8	2.33	1.69	2.81	1.7	2.5	2.66	2.64	2.12	1.24	1.12	0.98	1.16	1.92	1.21	0.9	1.92	1.17	CDY28757.1 BnaA02g09490D [Brassica napus]
XLOC_003178	4.13	5.17	4.28	4.53	5.35	5.17	4.52	4.57	4.93	4.87	4.32	4.75	4.31	3.02	2.56	2.94	3.73	2.62	CDX78961.1 BnaA01g10280D [Brassica napus]
XLOC_003179	1.39	1.09	0.29	2.29	0.73	1.81	1.02	1.24	0.94	1.01	0.43	1.5	0.75	0.4	1.31	0.01	0.3	0.3	XP_006300376.1 hypothetical protein CARUB_v10019647mg [Capsella rubella]
XLOC_003180	1.02	0.83	1.02	2.54	2.99	3.33	2.21	2.07	2.42	0.86	0.51	1.53	2.08	1.86	1.82	0.95	1.4	1.48	CDX78961.1 BnaA01g10280D [Brassica napus]
XLOC_003223	2.4	2.95	3.12	2.02	1.88	1.35	11.51	10.33	9.84	2.21	2.29	2.89	1.18	1.3	1.45	4.1	3.67	4.11	CDY70395.1 BnaAnng33500D [Brassica napus]
XLOC_003251	4.28	3.58	3.83	3.18	3.97	3.69	3.66	4.32	3.6	5.26	5.69	4.75	2.93	2.92	2.94	5.07	3.39	3.96	XP_018512732.1 PREDICTED: uncharacterized protein LOC108871123 [Brassica rapa]
XLOC_003256	0	0	0	0	0	0	0.03	0	0	0	0	0	0	0	0.03	0.35	0.63	0.19	XP_018512734.1 PREDICTED: LOW QUALITY PROTEIN: cysteine-rich receptor-like protein kinase 27 [Brassica rapa]
XLOC_003261	0.77	0.7	0.22	0.59	0.68	1	0.55	0.61	0.37	1.71	1.28	0.98	2.3	2.27	3.51	1.12	0.95	0.96	XP_013737208.1 PREDICTED: LOW QUALITY PROTEIN: lysine-specific demethylase JMJ25 [Brassica napus]
XLOC_003288	23.98	24.86	27.92	19.08	19.18	21.08	34.87	38.57	39.24	20.29	21.3	19.96	9.55	10.88	10.17	24.64	23.73	24.55	CDX79134.1 BnaA01g12010D [Brassica napus]
XLOC_003295	19.92	17.21	18.63	8.32	8.86	10.55	19.35	18.19	17.23	22.43	21.64	22.29	29.76	30.95	33.41	23.72	20.4	23.15	CDX79139.1 BnaA01g12060D [Brassica napus]
XLOC_003319	0	1.24	1.18	0.35	0.19	0	2.15	2.03	1.67	0	0	0	0	0	0	0	0	0	CDY72058.1 BnaAnng39750D [Brassica napus]
XLOC_003335	3.07	2.56	4.05	0.14	0.11	0.14	3.7	4.03	4.02	0.49	0.41	0.84	0.14	0.15	0.21	0.85	0.67	0.88	CDY44111.1 BnaA01g13190D [Brassica napus]
XLOC_003482	13.08	16.15	16.17	7.05	9.22	11.4	34.96	37.63	44.53	8.92	9.3	10.77	2.24	2.67	1.81	13.33	13.33	13.08	XP_013720612.1 PREDICTED: uncharacterized protein LOC106424403 [Brassica napus]
XLOC_003534	16.06	14.35	14.89	4.61	4.92	4.85	13.99	14.66	14.37	9.45	9.33	8.96	3.25	3.28	3.36	9.27	8.98	8.94	XP_013724481.1 PREDICTED: glutamic acid-rich protein-like isoform X1 [Brassica napus]
XLOC_003550	1.74	1.23	0.91	0.57	0.92	0.47	1.43	1.54	1.15	0.45	0.76	0.71	0.45	1.17	0.21	0.4	0.13	0.75	CDX89283.1 BnaA01g16100D [Brassica napus]
XLOC_003551	1.63	1.15	0.41	1.44	2.26	3.82	2.23	1.5	1.49	0.53	0.6	0.56	1.24	1.12	0.84	0.21	1.39	0.34	XP_013706483.1 PREDICTED: vacuolar protein sorting-associated protein 22 homolog 1 [Brassica napus]
XLOC_003564	0.22	0.29	0.18	0.39	0.57	0.7	1.45	1.55	1.78	0	0.03	0.02	0.07	0.06	0.11	0.14	0.05	0.04	CDY40478.1 BnaC09g14360D [Brassica napus]
XLOC_003581	0	0.13	0.14	0.06	0.14	0	0.64	0.88	0.79	0	0	0	0.06	0.14	0.12	0.07	0.2	0.12	XP_013668870.1 PREDICTED: uncharacterized protein LOC106373203 [Brassica napus]
XLOC_003601	1.05	0.8	1.18	1.95	1.71	2.28	0.92	2.24	2.58	0.87	1.8	1.83	0.15	0.23	0.56	0.17	1.15	0.98	CDX84252.1 BnaC04g10140D [Brassica napus]
XLOC_003608	0.19	0.1	0.21	0	0	0	0.48	0.08	0.08	0	0	0	0	0	0	0.11	0	0.17	CDX89199.1 BnaA01g16940D [Brassica napus]
XLOC_003609	0	0	0	0	0	0	0	0.43	0.23	0	0.28	0	0.51	0.1	0	0	0	0	XP_009127049.1 PREDICTED: exportin-2-like [Brassica rapa]
XLOC_003631	9.31	8.96	7.57	6.96	6.03	5.82	8.42	9.46	7.73	6.74	7.55	7.56	5.45	6.36	6.35	8.35	9	6.74	CDY43479.1 BnaC08g10740D [Brassica napus]
XLOC_003650	4.52	3.4	5.59	0.07	0	0	5.01	6.3	6.23	0.57	0.39	0.76	0	0	0	0.49	0.84	0.54	CDY42976.1 BnaA01g17780D [Brassica napus]
XLOC_003665	0	0	0	1.21	1.75	3.22	0	0	0	0	0	0	0.54	0.51	0.31	0	0	0	-
XLOC_003680	0	0.05	0	1.13	1.76	0.92	0	0.04	0.12	0	0	0	0.31	0.81	0.51	0	0	0	XP_009149049.1 PREDICTED: protein S-acyltransferase 10-like isoform X2 [Brassica rapa]
XLOC_003689	0.83	0.6	0.23	1.49	1.29	1.51	0.33	0.72	0.59	0.2	0.42	0.16	0.41	0.16	0.1	0.06	0.23	0.19	CDY23340.1 BnaA08g12060D [Brassica napus]
XLOC_003692	22.32	22.13	17.71	0	0.03	0	0	0.02	0	4.69	3.47	3.85	0	0	0	0	0	0.03	XP_013699868.1 PREDICTED: uncharacterized protein LOC106403599 [Brassica napus]
XLOC_003693	1.3	1.02	0.78	0.57	0.72	0.3	0	0	0	0.39	0.33	0.31	0.54	0.35	0.09	0	0	0	-
XLOC_003707	0	0	0	3.8	4.29	4.43	0	0	0	0	0	0	2.45	1.07	1.45	0	0	0	CDY05969.1 BnaA09g38110D [Brassica napus]
XLOC_003715	9.51	9.79	10.8	3.46	2.61	2.32	0	0	0	8.43	8.34	9	9.9	9.38	9.11	0	0	0	CDY24294.1 BnaC03g42670D [Brassica napus]
XLOC_003729	6.32	6.37	5.88	4.08	4.26	3.79	5.25	5.12	4.89	0.71	0.64	0.48	0.79	0.75	0.58	0.59	0.56	0.25	CDY23538.1 BnaC06g25070D [Brassica napus]
XLOC_003734	0.03	0	0	1.39	1.6	1.69	0	0	0	0	0	0	1	0.43	0.44	0	0	0	XP_013709376.1 PREDICTED: uncharacterized protein LOC106413090 [Brassica napus]
XLOC_003735	1.59	1	1.39	0	0	0	1.51	2.3	1.89	0.06	0.1	0.19	0	0	0	0.16	0.16	0.22	XP_013646019.1 PREDICTED: uncharacterized protein LOC106350714 [Brassica napus]
XLOC_003745	0.52	0.66	0.58	0.93	1.06	0.52	1.39	1.38	1.41	0.1	0	0.11	0.2	0.08	0.19	0	0	0	-
XLOC_003755	5.03	5.15	5.43	4.54	4.53	4.44	4.48	4.35	4.57	2.24	1.54	2.25	1.72	2.1	1.98	1.69	1.61	1.72	CDY64793.1 BnaA01g35450D [Brassica napus]
XLOC_003757	30.34	27.14	27.85	60.69	61.15	63.68	46.46	44.02	45.12	12.87	13.79	12.71	22.68	21.92	21.84	10.98	9.5	10.61	XP_013601643.1 PREDICTED: 1-deoxy-D-xylulose-5-phosphate synthase, chloroplastic [Brassica oleracea var. oleracea] [Brassica oleracea]
XLOC_003759	0	0	0	1.49	1.81	1.13	0.1	0	0	0	0	0	0.55	0.87	0.96	0	0.1	0	-
XLOC_003771	5.49	6.73	4.13	3.7	4.67	5.36	3.99	4.1	4.96	5	6.54	6.2	5.83	4.85	6.21	4.12	4.9	5.08	CDY22935.1 BnaA01g18730D [Brassica napus]
XLOC_003772	2.23	2.62	2.34	1.48	1.85	2.1	1.75	2.18	2.36	2.51	2.05	2.86	1.56	2.23	2.09	1.58	1.99	1.94	XP_009147501.1 PREDICTED: histone-lysine N-methyltransferase ATXR3 isoform X1 [Brassica rapa]
XLOC_003773	2.98	2.23	2.83	2.08	2.55	2.64	1.7	1.8	1.69	2.5	2.71	3.21	2.75	1.64	2.31	1.6	2.19	2.35	XP_013744275.1 PREDICTED: LOW QUALITY PROTEIN: histone-lysine N-methyltransferase ATXR3-like [Brassica napus]
XLOC_003784	0	0	0	0	0.1	0.09	0	0	0.08	0	0.1	0	0.17	0.68	0.32	0.1	0	0	CDY54866.1 BnaC01g22640D [Brassica napus]
XLOC_003785	0.85	0.45	0.68	0.66	0.76	1.09	0.44	0.42	1.12	1.48	1.77	1.31	2.24	2.49	3.19	0.28	0.4	0.34	XP_009147974.1 PREDICTED: LOW QUALITY PROTEIN: vacuole membrane protein KMS1 [Brassica rapa]
XLOC_003804	1.02	1.01	1.6	0	0	0	2.3	1.3	2.03	0.26	0.6	0	0.07	0	0.13	0.24	0.45	0.44	XP_013745369.1 PREDICTED: uncharacterized protein LOC106447974 [Brassica napus]
XLOC_003808	0.25	0.66	0.14	0.62	0.42	0.62	0.76	0.82	0.45	0.24	0.27	0.38	0.48	0.29	0.23	0	0.14	0	XP_013624955.1 PREDICTED: acylamino-acid-releasing enzyme [Brassica oleracea var. oleracea] [Brassica oleracea]
XLOC_003810	0	0	0	0	0	0	0	0	0	0	0	0	0	0.04	0	0	0	0	-
XLOC_003834	0.71	1.04	1.1	0	0.1	0	0.37	0.15	0.08	0.17	0.1	0.45	0	0	0	0.21	0	0.08	XP_006404187.1 hypothetical protein EUTSA_v10011150mg [Eutrema salsugineum]
XLOC_003847	3.54	3.53	4.1	2.11	2.5	1.79	3.55	4.32	3.6	4.06	3.72	3.84	1.55	2.08	1.54	2.98	2.38	4.1	XP_013703008.1 PREDICTED: probable pyridoxal 5'-phosphate synthase subunit PDX2 [Brassica napus]
XLOC_003848	15.27	14.85	16.95	0	0	0	23.82	21.83	23.72	5.97	4.48	4.62	0	0	0	5.89	6.37	7.64	-
XLOC_003856	2.65	2.88	3.17	0.06	0	0	4.13	4.09	4.05	1.58	1.34	1.19	0.03	0	0	2.02	1.73	1.9	CDY48149.1 BnaCnng15910D [Brassica napus]
XLOC_003857	10.21	11.14	11.35	3.64	4.38	3.02	8.2	6.67	6.83	18.53	16.3	17.27	11.37	9.84	10.84	24.88	26.92	28.34	XP_009150167.1 PREDICTED: protein indeterminate-domain 9-like isoform X1 [Brassica rapa]
XLOC_003858	1.49	1.92	2.27	0.74	1.21	1.07	0.66	0.88	0.96	4.66	5.25	4.57	4.05	3.8	2.86	6.07	7.24	8	XP_013672578.1 PREDICTED: protein indeterminate-domain 9-like isoform X2 [Brassica napus]
XLOC_003864	0	0	0	2.09	3.31	2.12	0	0	0	0	0	0	0.79	0.63	1.66	0	0	0	-
XLOC_003888	0.34	0.26	0.4	0	0	0	0.85	1.07	0.38	0.31	0.13	0.06	0	0	0	0.18	0.38	0.11	CDY71683.1 BnaCnng73940D [Brassica napus]
XLOC_003896	14.54	16.2	15.02	28.75	26.75	27.27	26.23	26.33	25.16	13.03	11.05	11.66	9.57	9.2	8.61	9.95	10	10.99	XP_009151364.1 PREDICTED: protein PLASTID TRANSCRIPTIONALLY ACTIVE 10 [Brassica rapa]
XLOC_003902	9.27	8.31	10.73	5.23	6.86	6.13	16.34	16.42	14.99	4.37	5.28	4.87	7.43	6.93	5.91	8.1	8.95	8.25	-
XLOC_003916	3.52	3.78	4.56	0	0.06	0.06	4.9	6.16	6.08	1.42	1.21	0.81	0	0.04	0	0.98	0.86	0.99	-
XLOC_003918	0	0.02	0	0	0	0.04	1.27	1.68	1.43	0	0	0	0.02	0.01	0.04	0.02	0.13	0.09	XP_018460649.1 PREDICTED: ferric reduction oxidase 4-like [Raphanus sativus]
XLOC_003931	7.38	5.78	6.78	1.85	2.5	2.43	5.85	5.06	5.41	2.55	2.42	2.72	0.22	0.07	0.38	1.24	1.66	1.63	CDY69245.1 BnaAnng29780D [Brassica napus]
XLOC_003932	1.4	2.12	1.53	1.22	1.44	1.19	2.04	2.34	1.79	0.19	0.22	0.32	0.1	0.1	0.12	0.54	0.48	0.43	XP_013655647.1 PREDICTED: uncharacterized protein LOC106360574 isoform X1 [Brassica napus]
XLOC_003936	0.51	0.3	0.32	0.4	0.06	0.29	0.53	1.18	0.52	0.11	0	0.12	0.11	0	0.11	0.07	0.06	0.26	CDX83094.1 BnaA01g20940D [Brassica napus]
XLOC_003941	0.06	0.05	0	6.67	8.15	7.11	0.29	0.6	0.1	0.1	0.38	0.16	4.07	3.69	4.56	0.4	0.32	0.7	CDX82172.1 BnaC02g21180D [Brassica napus]
XLOC_003984	2.82	2.26	2.53	3.96	3.64	3.03	3.4	2.87	2.95	1.26	1.32	1.1	1.46	1.71	1.64	1.25	1.1	0.84	CDY55166.1 BnaCnng28310D [Brassica napus]
XLOC_004006	0.45	0.47	1	1.88	1.45	1.96	0.52	0.74	0.86	0.05	0	0	0.33	0.13	0.21	0.06	0	0	JAU81443.1 RNA-binding protein CP29B, chloroplastic, partial [Noccaea caerulescens]
XLOC_004009	0	0	0	0.76	1.05	0.85	0.08	0	0	0	0	0	0	0.18	0.21	0.09	0	0	-
XLOC_004011	0.81	0.52	0.52	1.17	0.84	1.14	1.2	1.2	1.08	0.07	0	0.04	0.16	0.13	0.26	0.27	0.16	0.12	CDY24513.1 BnaA01g22170D [Brassica napus]
XLOC_004017	0.08	0.09	0	0.08	0.09	0	3.78	4.08	4.77	0.08	0	0	0	0	0	7.75	6.52	8.67	CDX68532.1 BnaC01g26100D [Brassica napus]
XLOC_004023	3.12	3.57	3.63	8.49	7.94	8.29	4.16	4.5	4.96	1.32	1.82	1.54	1.29	1.44	1.34	2.23	1.71	1.76	CDY24540.1 BnaA01g22440D [Brassica napus]
XLOC_004042	0.39	0.31	0.48	3.5	3.68	3.39	1.75	1.46	1.06	0.87	0.42	0.55	2.56	3.32	2.13	1.28	0.96	1.32	CDY60511.1 BnaC04g54230D [Brassica napus]
XLOC_004055	0	0	0	6.71	6.41	6.3	0	0	0	0	0	0	2.16	2.46	2.08	0	0	0	CDY53999.1 BnaC06g43010D [Brassica napus]
XLOC_004059	0	0	0	1.06	1.01	0.98	0	0	0	0	0	0	1.13	1.1	0.82	0.03	0	0	CDX78765.1 BnaA03g06770D [Brassica napus]
XLOC_004068	0	0	0	4	3.34	3.63	0.04	0.15	0.1	0	0.08	0	2.91	2.48	2.34	0	0	0	XP_013664924.1 PREDICTED: germin-like protein subfamily 2 member 3 [Brassica napus]
XLOC_004071	1.2	1.32	0.4	12.14	12.44	10.59	2.04	1.35	1.77	0.04	0	0	1.73	0.98	1.04	0	0.17	0	CDY47585.1 BnaA01g22710D [Brassica napus]
XLOC_004080	0.82	1.22	0.74	0.49	0.56	1.24	1.69	1.78	1.27	0.88	0.72	0.51	0.24	0.38	0.54	0.86	1.08	0.76	-
XLOC_004125	0.23	0.73	0.51	0.41	0.31	0.18	0.52	0.84	0.66	0.49	0.25	0.42	0.4	0.25	0.13	0.16	0.45	0.17	XP_013650390.1 PREDICTED: uncharacterized protein LOC106354893 [Brassica napus]
XLOC_004130	12.56	9.79	13.99	16.51	17.08	16.4	18.26	14.18	16.14	8.24	6.2	7.5	1.57	1.37	1.82	8.58	7.7	8.05	-
XLOC_004153	0	0.04	0	0	0	0	0	0.1	0	0.11	0.17	0.29	1.16	1.07	0.96	0.26	0.21	0.17	XP_018449484.1 PREDICTED: pentatricopeptide repeat-containing protein At5g42450, mitochondrial [Raphanus sativus]
XLOC_004172	10.75	11.2	11.54	14.74	15.44	15.03	9.85	10.95	9.43	1.09	1.46	1.32	2.84	2.48	2.74	0.99	1.06	1.03	XP_009109099.1 PREDICTED: cysteine-rich receptor-like protein kinase 10 isoform X2 [Brassica rapa]
XLOC_004175	7.03	6.6	8.52	5.09	6.14	4.67	4.91	4.56	3.88	2.66	2.27	3.12	2.31	1.03	0.72	1.65	1.48	1.9	CDY45049.1 BnaA08g02260D [Brassica napus]
XLOC_004196	3.47	3.86	3.49	2.94	2.94	2.83	4.05	4.1	2.61	1.87	1.85	1.73	1.32	1.63	1.46	1.59	1.63	1.57	XP_018461385.1 PREDICTED: probable RNA-dependent RNA polymerase 5 [Raphanus sativus]
XLOC_004200	4.41	3.72	4.85	3.75	3.69	3.38	5.38	5.21	4.79	0.44	0.76	0.73	1.08	0.76	0.65	0.8	0.77	1.24	XP_013660899.1 PREDICTED: uncharacterized protein LOC106365925 [Brassica napus]
XLOC_004220	0.76	0.4	0.53	0.19	0.21	0.66	0.87	1.02	0.34	0.18	0.52	0.39	0	0	0.09	0	0.31	0	XP_006394510.1 hypothetical protein EUTSA_v10004743mg [Eutrema salsugineum]
XLOC_004230	0.07	0.15	0.08	0.07	0.08	0.22	0.81	0.36	0.58	0.14	0	0.15	0.07	0.11	0.07	0.17	0	0.2	CDY43084.1 BnaCnng10900D [Brassica napus]
XLOC_004235	1.21	1.21	0.88	1.43	1.16	2.18	0	0	0	0.18	0.4	0.55	0.76	0.37	0.45	0	0	0	XP_006391174.1 hypothetical protein EUTSA_v10019127mg [Eutrema salsugineum]
XLOC_004269	0.91	1.02	1.5	0.17	0.2	0.49	0.99	0.99	0.8	0.17	0.1	1.01	0.25	0.09	0.08	0.53	0.19	1.09	XP_013661517.1 PREDICTED: 30S ribosomal protein S6 alpha, chloroplastic-like [Brassica napus]
XLOC_004280	2.27	2.24	3.22	1.19	1.66	1.51	2.49	2.11	2.12	3.46	3.42	3.63	2.52	2.55	3.17	2.4	2.77	2.63	XP_002864493.1 hypothetical protein ARALYDRAFT_918865 [Arabidopsis lyrata subsp. lyrata] [Arabidopsis lyrata]
XLOC_004286	0	0	0	0	0	0	1.02	1.52	1.37	0	0	0	0	0	0	1.84	1.46	1.48	CDY33141.1 BnaCnng07120D [Brassica napus]
XLOC_004300	1.81	2.43	1.28	0	0	0	2.94	3.41	2.84	0.91	0.65	1.57	0	0	0	1.1	0.69	0.86	CDY24862.1 BnaA03g59660D [Brassica napus]
XLOC_004303	9.91	9.58	12.95	0	0	0	10.88	12.33	8.09	2.76	1.85	2.71	0	0	0	2.25	2.34	2.47	CDY08682.1 BnaC03g55000D [Brassica napus]
XLOC_004310	0.32	0.33	0.34	1.42	1.04	0.62	0.43	0.37	0.74	0	0	0.21	0.5	0.87	0.57	0	0.45	0	CDY18500.1 BnaA01g26950D [Brassica napus]
XLOC_004319	0.66	0.16	0.33	0.8	1.08	0.96	0.68	1.58	1.13	0.28	0.24	0	0	0.34	0.07	0.09	0.08	0.14	XP_018476976.1 PREDICTED: probable LRR receptor-like serine/threonine-protein kinase At3g47570 [Raphanus sativus]
XLOC_004342	1.41	0.8	1.13	0.69	0.32	0.32	0	0	0	0.08	0.14	0	0	0	0	0	0	0	CDY72066.1 BnaAnng39760D [Brassica napus]
XLOC_004348	0	0	0	0	0	0	3.01	1.82	2.64	0	0	0	0	0	0	2.75	2.97	2.53	-
XLOC_004386	0.31	0.27	0.07	0.25	0.36	0.38	0.27	0.42	0.17	0	0	0	0	0	0	0	0.14	0	XP_018440396.1 PREDICTED: G-type lectin S-receptor-like serine/threonine-protein kinase CES101 [Raphanus sativus]
XLOC_004419	0	0	0	0.07	0	0	0	0	0	0	0	0	0	0	0	0	0	0	-
XLOC_004420	0	0	0	0	0	0.14	0	0	0	0.4	0.37	0.35	3.36	2.33	3.14	0	0	0	-
XLOC_004455	0.76	0.2	0.64	0.56	1.07	1.14	1.17	1.57	1.37	0.92	1.87	1.16	1.48	1.32	1.93	1.76	2.08	1.58	CDX78169.1 BnaA09g33640D [Brassica napus]
XLOC_004460	0	0	0	0	0	0	0.81	1.03	1.54	0	0	0	0	0	0	0	0	0.11	XP_006283510.1 hypothetical protein CARUB_v10004563mg [Capsella rubella]
XLOC_004462	0	0	0	0	0	0	0.58	0.91	0.99	0	0	0	0	0	0	0.25	0.04	0	-
XLOC_004465	0	0	0	0	0.16	0.12	0	0	0.12	0	0	0.12	0.23	0	0.06	0	0	0	CDY39113.1 BnaA01g29430D [Brassica napus]
XLOC_004494	0.37	0.58	1.08	0.95	0.41	0.28	0.94	1.02	0.83	0.09	0.1	0	0.67	0.85	0.67	0.64	0.81	0.98	CDY07090.1 BnaCnng01050D [Brassica napus]
XLOC_004501	3.26	1.98	3.52	1.8	2.01	2.37	7.23	7.83	7.21	0.63	0.84	0.91	1.19	1.48	1.59	1.38	1.73	2.3	CDY66098.1 BnaA04g29660D [Brassica napus]
XLOC_004519	10.28	9.32	9.17	5.17	5.84	7.29	3.01	3.18	2.67	1.91	1.86	2.12	2.45	3.05	2.64	0.95	1.42	1.48	XP_009118581.1 PREDICTED: isopentenyl-diphosphate Delta-isomerase I-like [Brassica rapa]
XLOC_004531	0	0.23	0.06	0	0	0	0.61	0.49	0.39	0.05	0	0.06	0.05	0.04	0.1	0.56	1.01	0.8	XP_009118791.2 PREDICTED: uncharacterized protein LOC103843768 [Brassica rapa]
XLOC_004539	6.53	7.78	10.39	9.04	8.59	7.93	3.22	3.87	3.12	53.08	55.9	56.17	105.8	114.09	107.68	36.68	39.68	43.37	XP_009119042.1 PREDICTED: D-xylose-proton symporter-like 1 [Brassica rapa]
XLOC_004541	0.26	0.32	0.05	0.9	0.98	0.43	0.18	0.18	0.2	0.17	0.19	0.18	0.13	0.17	0.2	0.4	0.05	0.56	XP_009119091.1 PREDICTED: nucleolin [Brassica rapa]
XLOC_004554	1.87	1.57	2.15	2.6	3.54	2.6	3.98	4.22	3.09	1.2	0.54	0.91	1.01	1.07	1.02	0.46	0.44	0.59	XP_009124689.1 PREDICTED: protein Iojap, chloroplastic-like [Brassica rapa]
XLOC_004591	0	0	0	0	0	0	0	0	0	0	0	0	0.41	0.47	0.21	0.13	0.17	0.14	CDY50528.1 BnaA01g30520D [Brassica napus]
XLOC_004601	9.59	8.48	9.9	12.89	12.35	11.36	18.32	18.63	19.38	3.37	3.57	5.61	1.7	2.98	1.04	3.44	4.47	4.25	CDY32458.1 BnaA09g51380D [Brassica napus]
XLOC_004606	23.31	24.62	21.91	32.02	33.72	31.88	21.53	21.72	20.42	14.1	14.58	14.6	21.68	21.86	22.2	14.7	16.33	14.07	XP_009118790.1 PREDICTED: pyruvate dehydrogenase E1 component subunit alpha-3, chloroplastic-like [Brassica rapa]
XLOC_004630	1.9	2.56	2.52	3.26	1.96	2.26	3.55	2.15	1.88	2.86	3.22	3.35	1.52	1.21	1.6	1.41	1.9	1.6	XP_013586295.1 PREDICTED: T-complex protein 1 subunit eta [Brassica oleracea var. oleracea] [Brassica oleracea]
XLOC_004631	16.89	15.77	15.96	10.83	11.12	11.38	11.55	10.96	9.9	15.71	16.14	15.53	7.58	6.75	7.57	12.61	12.34	15.86	XP_009121137.1 PREDICTED: T-complex protein 1 subunit eta isoform X1 [Brassica rapa]
XLOC_004652	0.22	0	0	1.44	1.14	1.24	1.84	0.93	1.22	0.11	0.12	0	0.11	0.09	0.42	0.91	0.37	0.62	XP_009121666.1 PREDICTED: F-box protein SKIP19-like [Brassica rapa]
XLOC_004719	0.18	0.1	0.1	0.2	0.08	0.16	0.07	0.08	0	0.07	0.1	0.14	0.69	0.85	0.48	0.4	0.4	0.29	XP_018438317.1 PREDICTED: LOW QUALITY PROTEIN: helicase SEN1-like [Raphanus sativus]
XLOC_004729	7.98	10.47	11.34	20.41	20.12	18.6	16.02	17.68	14.88	17.67	14.28	17.13	8.92	9.07	7.39	13.7	16.39	17.86	-
XLOC_004749	2.42	2.29	2.64	1.31	2.12	1.24	3.05	3.29	2.92	0.3	0.35	0.68	0.81	0.87	0.47	0.58	0.62	1.08	XP_013728967.1 PREDICTED: uncharacterized protein LOC106432665 [Brassica napus]
XLOC_004980	0.19	0.42	0.29	0	0	0	0	0	0	0.14	0.22	0.11	0	0	0	0	0	0	CDY47872.1 BnaA07g14170D [Brassica napus]
XLOC_005005	4.15	4.22	5.06	4.74	4.69	5.07	7.09	4.89	5.1	1.19	0.7	1.47	0.47	0.49	1.23	1.61	0.99	1.18	CDY28373.1 BnaC01g35430D [Brassica napus]
XLOC_005148	0.31	0	0.21	0	0.1	0	0.36	0	0.36	3.19	3.78	3.11	3.88	2.99	3.22	2.9	3.08	2.86	BAT95883.1 hypothetical protein VIGAN_08270900 [Vigna angularis var. angularis] [Vigna angularis]
XLOC_005157	0.14	0	0.16	0	0	0	0	0	0	0.14	0	0	0	0	0	0	0	0	CDX80872.1 BnaC03g01260D [Brassica napus]
XLOC_005188	0.19	0.24	0.21	0	0	0	0	0	0	0.19	0.6	0.32	0.06	0.1	0.21	1	1.51	0.88	CDY04940.1 BnaAnng01220D [Brassica napus]
XLOC_005207	2.44	1.38	1.64	1.94	2.24	2.22	3.06	3.5	3.58	0.94	1.21	0.93	1.41	1.01	1.15	1.45	1.63	1.28	XP_018474461.1 PREDICTED: uncharacterized protein LOC108845753 [Raphanus sativus]
XLOC_005249	0.09	0	0.1	0	0	0	0.05	0.04	0	0.57	0.7	0.7	0.04	0.07	0	1.9	1.84	1.35	CDY40759.1 BnaAnng06220D [Brassica napus]
XLOC_005265	0	0.07	0.22	0.2	0.45	0.07	0	0.05	0.12	0	0	0	0.13	0	0	0	0.22	0	CDY40742.1 BnaAnng06050D [Brassica napus]
XLOC_005270	0.27	0.53	0.34	0	0.04	0	0.41	0.44	0.28	2.56	3.36	4.34	0.03	0	0	6.04	5.77	7.36	XP_009125745.2 PREDICTED: protein ATAF2-like [Brassica rapa]
XLOC_005330	7.16	7.62	6	3.36	3.13	3.5	10.07	10.97	9.72	2.7	2.14	1.93	1.1	1.15	1.3	2.69	3.1	2.83	XP_013692213.1 PREDICTED: probable inactive poly [ADP-ribose] polymerase SRO2 isoform X1 [Brassica napus]
XLOC_005344	10.48	9.69	7.42	9.33	6.87	8.58	12.68	13.93	15.17	15.48	16.42	17.72	12.49	11.45	11.56	7.1	8.24	6.51	XP_009125891.1 PREDICTED: NAC domain-containing protein 83-like [Brassica rapa]
XLOC_005352	0.21	0.2	0.18	1.11	1.31	1.03	0.27	0.28	0.24	0	0	0	0	0	0.03	0	0.03	0.05	XP_013652875.1 PREDICTED: indole-3-acetic acid-amido synthetase GH3.17-like [Brassica napus]
XLOC_005370	0	0.17	0.14	0.04	0.14	0.04	0.17	0.17	0.11	0.32	0.59	0.29	0.56	0.96	0.61	0.77	0.72	0.61	XP_018471063.1 PREDICTED: protein ZINC INDUCED FACILITATOR 1-like isoform X1 [Raphanus sativus]
XLOC_005384	0.74	0.48	0.32	0.67	0.47	0.39	1.49	0.85	1.49	0.31	0.28	0.1	1.07	1.4	1.34	0.25	0.32	0.23	XP_009125968.1 PREDICTED: ribulose-1,5 bisphosphate carboxylase/oxygenase large subunit N-methyltransferase, chloroplastic-like [Brassica rapa]
XLOC_005459	0.7	1.09	0.84	0.86	0.75	0.35	0.24	0.56	0.59	0.69	0.54	1.16	1.03	0.99	0.95	1.61	0.95	1.28	CDX85482.1 BnaA02g03310D [Brassica napus]
XLOC_005460	0.67	1.02	0.94	0.97	0.46	0.84	1.45	0.69	0.44	0.86	0.93	0.91	0.69	1.09	0.55	1.41	1.32	1.42	XP_009126147.1 PREDICTED: cellulose synthase-like protein D2 isoform X1 [Brassica rapa]
XLOC_005528	3.96	3.61	3.29	1.19	1.22	1.66	2.89	3.37	3.33	0.5	0.18	0.22	0.48	0.3	0.71	0.34	0.27	0.26	CDY47203.1 BnaAnng08730D [Brassica napus]
XLOC_005586	1.47	1.28	1.26	1.64	1.58	1.21	0	0	0	0.78	0.4	0.66	0.04	0.33	0.22	0	0	0	CDY35556.1 BnaA05g16300D [Brassica napus]
XLOC_005601	1.09	1.15	1.59	0	0	0	0.34	0.81	0.2	1.38	0.72	1.11	0	0	0	0.38	0.12	1.01	CDY09103.1 BnaA02g05290D [Brassica napus]
XLOC_005632	0	0.1	0	0	0.11	0	0.1	0	0.08	0.18	0.1	0	0	0.14	0.09	0.55	0.1	0.09	OIV99311.1 hypothetical protein TanjilG_17121 [Lupinus angustifolius]
XLOC_005633	0.11	0.06	0.12	0.05	0.12	0.16	0.22	0.59	0.59	0.11	0.06	0.11	0.11	0.08	0.1	0.25	0	0.25	XP_018512115.1 PREDICTED: uncharacterized protein LOC103851478 [Brassica rapa]
XLOC_005647	0.7	0.74	0.67	0.07	0.04	0.2	0.17	0.36	0.3	0.77	0.69	0.54	0.13	0.64	0.65	2.89	3.49	2.8	CDY69333.1 BnaCnng63040D [Brassica napus]
XLOC_005650	0.7	0.43	0.78	0.12	0.07	0.23	0.48	0.82	0.42	0.4	0.38	0.24	0.17	0.05	0	0.07	0.19	0.43	-
XLOC_005653	0	0	0	0	0	0	0	0	0.11	0	0	0	0	0	0	0	0	0	-
XLOC_005670	0.25	0.93	1.02	1.18	0.91	1.03	0.58	1.6	2.24	0.29	0.09	0.49	0.08	0.25	0	0.78	0.53	0.62	-
XLOC_005730	1.82	1.56	0.92	2.36	1.83	2.15	1.71	1.59	1.14	0.05	0.14	0.05	0.3	0.4	0.28	0.12	0.05	0.08	XP_013611029.1 PREDICTED: uncharacterized protein LOC106317801 [Brassica oleracea var. oleracea] [Brassica oleracea]
XLOC_005731	22.87	22.91	23.35	26.3	28.31	23.76	20.96	19.22	19.99	13.9	13.34	11.55	15.91	15.64	15.88	12.31	13.47	12.01	XP_013620434.1 PREDICTED: malate dehydrogenase [NADP], chloroplastic-like [Brassica oleracea var. oleracea] [Brassica oleracea]
XLOC_005743	6.36	6.31	6.7	6.61	7.39	6.29	8.17	8.08	7.6	9.02	8.24	8.53	3.57	3.57	2.97	9.85	9.28	9.04	CDY32735.1 BnaA02g07970D [Brassica napus]
XLOC_005754	4.88	4.9	4.99	2.36	2.39	2.53	4.48	3.73	2.97	0.64	0.59	0.52	0.93	0.88	0.74	0.39	0.5	0.38	CDY58842.1 BnaA02g35190D [Brassica napus]
XLOC_005758	0.35	0	0.06	0.06	0.06	0.25	1.28	1.12	0.54	0.05	0	0	0.12	0	0.16	0.07	0.06	0.1	KFK27308.1 hypothetical protein AALP_AA8G365600 [Arabis alpina]
XLOC_005778	0.3	0.39	0.33	0.15	0.17	0	0.08	0.12	0.13	0.57	0.48	0.53	0.65	0.29	0.27	3.43	4.29	3.35	CDY20702.1 BnaA02g08420D [Brassica napus]
XLOC_005892	0.22	0.09	0.12	0	0	0	0	0	0	0	0	0	0	0	0	0	0	0	CDX83281.1 BnaA03g22250D [Brassica napus]
XLOC_005906	1.93	1.02	2.53	1.12	0.91	0.65	1.16	1.07	1.02	1.1	0.35	3.29	0.63	0.5	1.05	0.94	2.3	1.49	CDY27037.1 BnaA02g10570D [Brassica napus]
XLOC_005949	0.63	0.69	0.74	0.7	0.86	0.77	0.68	0.69	0.44	1.38	1.75	1.95	1.25	1.17	0.9	0.77	0.97	0.6	XP_013726988.1 PREDICTED: uncharacterized protein LOC106430722 isoform X2 [Brassica napus]
XLOC_005977	0	0	0	0	0	0	1.08	1.1	0.81	0	0	0	0	0	0	0.61	0.48	1.29	NP_193319.6 BTB/POZ domain-containing protein [Arabidopsis thaliana]
XLOC_005980	1.17	1.82	1.31	0	0	0	0.88	0.84	0.57	0.76	1.03	1.91	0	0	0	0.36	0.52	0.29	-
XLOC_005982	0.41	0.33	0.58	0.41	0	0	0	0	0.75	0.2	0.34	0.42	0	0.24	0	0.12	0	0.38	CDY43464.1 BnaC08g10890D [Brassica napus]
XLOC_005996	0.22	0	0.09	1.39	1.65	0.91	1.13	1.54	1.29	0	0	0.08	0	0.34	0.35	0	0.08	0.1	-
XLOC_006000	2.58	1.91	1.84	1.86	1.95	1.75	4.78	5	6.58	6.08	6.06	6.83	13.71	12.43	13.15	2.22	2.25	2.86	CDX76550.1 BnaA08g08500D [Brassica napus]
XLOC_006035	2.04	2.29	2.94	1.28	1.42	1.22	1.12	1.35	0.92	1.25	1.01	0.96	1.36	0.67	0.49	0.39	0.46	0.82	CDY64883.1 BnaC02g45970D [Brassica napus]
XLOC_006036	2.02	3.49	2.26	2	2.95	2.72	3.77	3.3	4.23	3.98	3.61	4.51	1.5	1.89	1.82	2.29	3.44	2.37	CDY12649.1 BnaA02g13170D [Brassica napus]
XLOC_006077	0	0	0	0	0	0	0.09	0.04	0.04	0	0	0	0	0	0	0.1	0	0	XP_010447698.1 PREDICTED: gamma-glutamyl peptidase 3 [Camelina sativa]
XLOC_006088	0.33	0.35	0.09	0.24	0	0.49	0.33	0.41	1.03	0.71	0.71	0.25	1.51	1.01	1.06	1.23	0.57	0.98	XP_009127651.1 PREDICTED: disease resistance protein RPS6-like [Brassica rapa]
XLOC_006109	0	0	0	0	0	0	0.73	0.97	0.58	0	0	0	0	0	0	3	2.84	2.89	XP_018481913.1 PREDICTED: BTB/POZ domain-containing protein At3g26490 isoform X1 [Raphanus sativus]
XLOC_006124	0.28	0.2	0.18	0.15	0.14	0.72	0.14	0.36	0.12	0.16	0.24	0.16	0	0.1	0.56	0.2	0.19	0.18	CDX95534.1 BnaC01g34260D [Brassica napus]
XLOC_006125	0	0	0	0.85	0.37	0	0	0	0	0	0	0	0	0	0	0	0	0	XP_018460004.1 PREDICTED: KH domain-containing protein At1g09660/At1g09670-like [Raphanus sativus]
XLOC_006169	0.87	0.64	0.58	1.26	1.61	1.44	0.75	0.9	0.68	0.19	0.54	0.41	2.62	2.52	2.5	0.52	0.52	0.64	CDY54713.1 BnaA09g52450D [Brassica napus]
XLOC_006187	0.41	0.57	0.23	0.26	0.46	0.23	0.53	0.28	0.26	0.4	0.32	0.17	2.82	3.29	3.06	0.66	0.88	1.31	CDY03757.1 BnaA02g14800D [Brassica napus]
XLOC_006198	0.84	0.87	0.79	0	0	0	1.69	2.03	1.72	0.81	1.37	1.3	0	0	0	1.06	0.53	0.7	XP_013717541.1 PREDICTED: DNA polymerase delta small subunit-like isoform X1 [Brassica napus]
XLOC_006217	3.13	2.16	3.89	2.82	3.93	1.3	3.89	3.44	1.86	1.38	1.03	0.56	0.68	1.49	2.06	1.18	1.18	1.35	CDY59191.1 BnaAnng15890D [Brassica napus]
XLOC_006218	25.27	23.65	25.73	24.97	20.59	24.78	50.61	53.36	52	8	7.98	7.7	2.97	3.47	4.17	11.32	12.14	12.64	XP_013652768.1 PREDICTED: ATPase 1, plasma membrane-type isoform X2 [Brassica napus]
XLOC_006219	0.46	0.55	0.38	0.75	0.2	0.98	1.19	0.42	1.02	0	0	0	0	0	0	0	0	0	CDY09499.1 BnaC02g20410D [Brassica napus]
XLOC_006227	0.99	0.47	0.49	0.65	1.12	0.77	0	0	0	0	0	0.11	0	0	0.1	0	0	0	-
XLOC_006289	0.46	0.3	0.38	0.34	0.26	0.51	0	0	0	0	0	0	0.5	0.53	0.43	0	0	0	CDX92547.1 BnaA10g15860D [Brassica napus]
XLOC_006310	0.55	0.19	0.73	0	0	0	1.46	0.41	1.15	0	0	0	0	0	0	0.21	0	0.17	ABK95112.1 unknown [Populus trichocarpa]
XLOC_006320	0.94	1.69	1.62	2.45	2.54	2.11	1.79	0.34	2.78	1.02	1.66	1.25	0.2	0	0.42	2.62	1.39	1.88	-
XLOC_006372	0.06	0.56	0.2	0	0	0	2.46	2.88	1.92	0.25	0.28	0.75	0	0	0	0.76	0.48	0.27	XP_002866638.1 ATGCN5 [Arabidopsis lyrata subsp. lyrata] [Arabidopsis lyrata]
XLOC_006373	0	0	0	0	0	0.17	0	0	0.16	0	0	0	0	0	0	0	0	0	-
XLOC_006389	0	0	0	0	0	0	0	0	0	0	0	0	0	0	0	0.11	0	0	XP_009128199.1 PREDICTED: exocyst complex component SEC5A-like isoform X1 [Brassica rapa]
XLOC_006390	0	0	0	0	0	0	0.07	0	0	0	0	0	0	0	0	0	0	0	XP_009128199.1 PREDICTED: exocyst complex component SEC5A-like isoform X1 [Brassica rapa]
XLOC_006393	11.4	11.1	11.39	4.25	4.42	5.34	13.19	12.07	11.64	2.68	2.26	3.06	1.33	1.2	1.05	2.76	3.06	2.16	CDY52212.1 BnaAnng11350D [Brassica napus]
XLOC_006411	4.03	1.54	2.36	1.77	1.94	3.11	3.32	3.88	5.32	0.58	0.8	1.28	0.06	0.31	0.67	0.77	0.65	0.37	CDY23888.1 BnaC04g01490D [Brassica napus]
XLOC_006421	0	0	0	0.4	0.13	0.12	0	0	0	0	0	0	0	0.04	0.05	0	0	0	CDY26887.1 BnaA02g19120D [Brassica napus]
XLOC_006423	1.64	1.95	2.13	3.92	3.81	4.23	3.91	3.32	3.08	2.1	2.19	2.09	2.63	1.82	2.06	1.51	1.84	1.98	XP_018465246.1 PREDICTED: titin homolog [Raphanus sativus]
XLOC_006425	0.42	0.45	0.36	0.11	0.36	0.32	0.76	0.18	0.77	0.1	0	0	0	0.25	0.39	0.25	0	0.2	-
XLOC_006434	0.33	0.12	0.57	0.67	0.31	0.41	0.85	0.32	0.24	0.35	0.28	0.17	0.17	0.09	0.18	0	0.36	0.41	-
XLOC_006468	0	0	0	0.47	0.69	0.68	0	0	0	0	0	0	0.07	0.11	0.06	0	0	0	-
XLOC_006480	2.52	2.62	2.73	0.05	0	0.1	4.03	4.5	4.56	0.8	0.91	0.56	0.05	0.04	0.2	5.73	5.88	5.85	XP_009117687.1 PREDICTED: LOW QUALITY PROTEIN: serine/threonine protein phosphatase 2A 57 kDa regulatory subunit B' alpha isoform-like, partial [Brassica rapa]
XLOC_006490	3.17	3.21	3.1	7.89	7.27	8.21	4.51	4.37	4.55	1.26	0.75	1.11	1.89	1.61	1.78	1.99	2.65	2.49	CDY08992.1 BnaC01g30990D [Brassica napus]
XLOC_006500	0	0	0	0	0	0	0	0	0.05	0	0	0.05	0	0	0	0.09	0.18	0.09	XP_009135998.1 PREDICTED: probable replication factor A 73 kDa subunit isoform X2 [Brassica rapa]
XLOC_006521	2.29	2.78	3.22	2.57	2.91	3.1	3.68	4.86	5.05	1.28	1.89	2.25	1.35	1	1.22	1.61	1.43	1.61	CDY48778.1 BnaA02g24190D [Brassica napus]
XLOC_006538	0.07	0.08	0	0.14	0.16	0	1.02	0.59	0.39	0.07	0.16	0.15	0	0.22	0.2	1.66	1.88	1.72	XP_002862679.1 predicted protein [Arabidopsis lyrata subsp. lyrata] [Arabidopsis lyrata]
XLOC_006564	0.16	0.61	0.09	0.16	0.09	0.08	0.17	0.2	0	0.24	0.45	0.25	0.64	0.19	0.3	0.48	0.19	0.3	XP_006391946.1 hypothetical protein EUTSA_v10023505mg [Eutrema salsugineum]
XLOC_006581	2.56	3.11	2.92	0.47	0.8	0.48	0	0	0	0.83	1.14	1.02	0.05	0.11	0.13	0	0	0	CDX87679.1 BnaC02g32700D [Brassica napus]
XLOC_006583	8.4	7.86	7.9	11.03	11.16	10.45	3.18	3.83	3.58	3.02	4	2.8	4.87	3.63	2.65	0.57	0.8	0.9	-
XLOC_006600	3.52	4.63	4.44	0.04	0	0.09	9.25	4.81	2.16	1.87	1.48	1.7	0	0	0	0.26	0.49	0.75	-
XLOC_006618	3.27	2.27	3.13	0	0	0	4.19	4.94	5.15	3.25	3.1	3.15	0	0	0	2.12	3.24	2.42	CDY30573.1 BnaC07g04080D [Brassica napus]
XLOC_006619	8.57	6.77	7.49	0.42	0.46	0.54	6.24	5.92	7.26	2.62	2.26	2.69	0.22	0.04	0.16	0.91	1.2	1.34	CDY28956.1 BnaA02g25200D [Brassica napus]
XLOC_006620	3.68	3.12	4.06	2.89	3.24	1.96	4.06	5.13	4.07	3.15	2.91	3.57	2.45	2.35	1.65	2.12	2.27	1.67	CDX71265.1 BnaC07g05440D [Brassica napus]
XLOC_006621	2.87	2.36	2.64	2.46	3.36	3.53	4.67	5.4	5.17	3.35	2.76	2.7	1.04	0.65	0.69	2.21	2.37	2.42	XP_013615209.1 PREDICTED: uncharacterized protein LOC106321496 [Brassica oleracea var. oleracea] [Brassica oleracea]
XLOC_006627	0	0	0	0.09	0.21	0.28	0	0	0.17	0	0	0	0.46	0.43	0.09	0.11	0	0	CDY63626.1 BnaC05g49750D, partial [Brassica napus]
XLOC_006672	0	0	0	0.73	0.21	0	0	0	0	0	0	0	0.55	0.17	0.17	0	0	0	CDY36262.1 BnaC07g21160D [Brassica napus]
XLOC_006722	24.17	23.7	20.37	2.39	2.45	2.25	7.96	8.17	7.37	12.13	12.26	12.68	5.65	4.83	4.85	2.22	2.58	1.94	CDY12935.1 BnaA09g13390D [Brassica napus]
XLOC_006729	0.55	0.65	0.61	0.42	0.44	0.41	0.98	0.98	1.42	0	0	0	0.07	0	0	0	0	0.07	XP_013636234.1 PREDICTED: probable cytochrome c oxidase subunit 5C-1 isoform X1 [Brassica oleracea var. oleracea] [Brassica oleracea]
XLOC_006738	0.1	0.76	0.91	0	0	0	2.41	3.13	3.05	0	0	0.1	0	0	0	0.36	0	0.19	CDY44407.1 BnaA02g29700D [Brassica napus]
XLOC_006758	0.67	1.58	1.67	1.19	0.31	0.16	0.98	1.05	1.32	0.29	0.85	0.24	0.61	0.19	0	0.49	0.37	0.31	CDY08430.1 BnaA05g26660D [Brassica napus]
XLOC_006771	31.73	30.91	26.35	69.1	60.29	63.5	43.45	43.07	40.53	24.46	21.54	28.52	28.05	31.24	30.51	20.88	24.02	24.17	CDY49763.1 BnaA02g29080D [Brassica napus]
XLOC_006774	0	0	0	0.07	0	0	0.07	0.06	0.08	0.49	0.31	0.36	0.42	0.33	0.4	0.58	0.63	0.4	XP_009129395.1 PREDICTED: DExH-box ATP-dependent RNA helicase DExH17 [Brassica rapa]
XLOC_006784	0.09	0.09	0.34	0.13	0.15	0.17	0.18	0.11	0.19	0.46	0.42	0.4	0.8	0.8	0.72	0.05	0.19	0.08	AAM61471.1 unknown [Arabidopsis thaliana]
XLOC_006804	3.09	4.29	2.67	0	0	0	2.63	4.87	4.46	0.92	0.45	1	0	0	0	1.01	0.28	0.73	XP_013607716.1 PREDICTED: uncharacterized protein LOC106314385 [Brassica oleracea var. oleracea] [Brassica oleracea]
XLOC_006855	0.59	1.3	1.7	0.21	0.12	0.11	2.03	2.34	1.38	0	0.12	0	0	0	0	0.25	0.35	0	XP_013602112.1 PREDICTED: uncharacterized protein LOC106309600 isoform X1 [Brassica oleracea var. oleracea] [Brassica oleracea]
XLOC_006869	0	0.12	0.06	0.41	0.52	0.6	1.87	2.58	2.1	0	0.07	0.07	0.76	0.94	0	1.65	2.25	0.61	XP_013695518.1 PREDICTED: probable methyltransferase PMT23 [Brassica napus]
XLOC_006887	0	0	0	0	0	0	0	0.08	0	0	0	0	0	0	0	0	0	0	CDY07327.1 BnaC05g26890D [Brassica napus]
XLOC_006891	0	0	0	0.17	0	0	0	2.72	0.52	0.38	0	0.64	1.21	1.9	0.23	0	0.34	0	-
XLOC_006894	3.09	2.02	4.15	2.46	1.87	0.08	2.49	2.69	1.37	0.98	0.96	0.83	0.16	0.57	0	0.66	0.47	1.12	XP_013683434.1 PREDICTED: protein argonaute 6-like isoform X3 [Brassica napus]
XLOC_006929	0.87	0.51	0.43	1.92	2.85	1.36	1.59	1.06	1.05	0	0.11	0.1	0.38	0.45	0.54	0.11	0	0.27	CDY33911.1 BnaA02g30760D [Brassica napus]
XLOC_006946	12.16	11.37	12.6	17.1	16.31	17.86	11.86	10.26	12.02	11.45	12.66	9.04	21.97	17.27	18.16	11.34	9.63	8.49	CDX78074.1 BnaA09g32690D [Brassica napus]
XLOC_006952	2.52	2.26	1.81	1.24	0.92	1.03	1.36	2.26	1.93	0.64	0.16	0.38	0.36	0.17	0.41	0.17	0.32	0.34	XP_009115942.1 PREDICTED: lipase-like PAD4 [Brassica rapa]
XLOC_006967	1.51	0.44	1.99	0	0	0	1.83	1.14	0.99	0.13	0	0	0	0	0	0	0	0	XP_013644118.1 PREDICTED: sec-independent protein translocase protein TATA, chloroplastic-like [Brassica napus]
XLOC_006972	2.08	2.36	2.05	0.92	0.49	0.6	1.15	1.13	1.26	1.85	1.51	2.27	0.22	0.45	0.37	0.95	1.11	1.26	CDY29607.1 BnaA05g15630D [Brassica napus]
XLOC_007060	0.45	0.48	0.18	0.59	0.98	1.59	0.76	0.24	0.78	0	0	0	0	0.22	0.27	0	0	0	CDY34693.1 BnaA01g33320D, partial [Brassica napus]
XLOC_007068	1.02	1.2	1.02	4.06	3.22	3.77	0.82	0.57	1.13	0.11	0.62	0.12	3.78	4.32	3.9	0.26	0.25	0.11	CDY34710.1 BnaA01g33150D [Brassica napus]
XLOC_007071	0.3	0.5	0.17	0	0.19	0.62	0.58	0.85	0.17	0.3	0.15	0.38	0.18	0.1	0	0	0.12	0	KVH57677.1 Hydroxymethylglutaryl-CoA reductase, class I/II [Cynara cardunculus var. scolymus] [Cynara cardunculus]
XLOC_007086	1.58	1.54	2.21	32.96	28.47	30.48	2.58	2.31	2.89	0.65	0.27	0.57	17.61	15.61	19.49	1.69	1.37	1.25	XP_013621039.1 PREDICTED: probable disease resistance protein RXW24L isoform X1 [Brassica oleracea var. oleracea] [Brassica oleracea]
XLOC_007152	0.12	0	1.17	1.02	1.02	0.48	0	0.4	0.22	0.17	0	0.06	0.18	0	0	0	0	0	CDY69625.1 BnaAnng31030D [Brassica napus]
XLOC_007208	0.94	0.76	1.31	1.91	1.2	1.44	0.97	1.16	0.34	3.7	3.8	2.62	1.55	1.09	1.05	0.75	1.24	1.26	CDY31330.1 BnaA02g34110D [Brassica napus]
XLOC_007225	2.2	1.12	3.18	0.58	1.72	0.3	0.24	0.79	0	2.4	1.68	2.74	1.18	1.43	0.65	0.37	0.38	0.34	CDY60272.1 BnaA07g36540D [Brassica napus]
XLOC_007247	11.49	11.88	10.62	5.05	5.17	5.67	11.32	12.21	10.84	2.18	2.04	2.7	1.48	2.01	1.72	3.62	2.95	3.06	XP_013701628.1 PREDICTED: CDPK-related kinase 5-like [Brassica napus]
XLOC_007251	0	0.15	0	0	0.48	0.14	0.15	0.12	0	0	0	0	0	0	0	0	0	0	-
XLOC_007258	1.53	1.54	2.21	0.97	0.54	0.63	1.89	2.35	2.51	0.14	0.05	0.05	0.24	0.19	0.14	0.06	0.05	0.05	CDY37830.1 BnaAnng04910D [Brassica napus]
XLOC_007282	9.01	7.84	8.51	8.47	9.29	9.6	9.28	9.88	9.74	0.25	0.14	0.35	0.9	0.99	1.14	0.34	0.05	0	XP_018441159.1 PREDICTED: mitogen-activated protein kinase kinase kinase YODA isoform X1 [Raphanus sativus]
XLOC_007289	2.72	2.2	3.3	5.65	6.7	5.25	2.07	2.52	2.68	1.16	0.66	0.33	0.85	1.3	0.66	0.38	0.42	0.4	XP_013712296.1 PREDICTED: ferredoxin--NADP reductase, leaf isozyme 1, chloroplastic-like isoform X2 [Brassica napus]
XLOC_007292	0	0	0.25	0.22	0.26	0	0	0	0	0	0	0.06	1.32	0	0.12	0	0	0	CDY04218.1 BnaC06g25970D [Brassica napus]
XLOC_007300	0.58	0.48	0.82	0	0	0	0	0	0	1.84	2.18	2.62	0.15	0	0	0	0	0	XP_006414156.1 hypothetical protein EUTSA_v10025600mg [Eutrema salsugineum]
XLOC_007356	12.89	13.4	13.55	11.95	12.72	11.07	14.34	15.89	16.7	5.34	4.4	4.93	2.47	3.33	2.79	4.58	4.28	5.37	CDY36724.1 BnaC02g31450D [Brassica napus]
XLOC_007372	0.39	0.41	0.54	0.42	0	0	0.1	0.69	0.24	0.33	0.36	0.3	0.31	0.25	0.68	0.49	0.12	0	CDY13359.1 BnaC06g13980D [Brassica napus]
XLOC_007404	0.14	0.47	0.31	0	0	0	0	0	0	2.93	1.96	2.4	1.62	1.71	2.17	1.11	1.06	1.02	AAZ66952.1 117M18_33, partial [Brassica rapa]
XLOC_007409	0	0.19	0	0	0	0	0.18	0	0.65	0	0	0	0	0	0	0.21	0.39	0.33	-
XLOC_007464	0	0	0	0	0	0	0	0	0	0	0	0.07	0	0	0	0.14	0.39	0.16	XP_009125591.2 PREDICTED: cytochrome P450 708A2 isoform X1 [Brassica rapa]
XLOC_007549	1.51	1.3	1.12	3.48	2.4	2.24	0.23	0.55	0.5	0.54	0.55	0.74	0.16	0.52	0.83	0.06	0.06	0.05	XP_013702405.1 PREDICTED: uncharacterized protein LOC106406318 [Brassica napus]
XLOC_007593	1.01	0.54	0.57	0	0	0	0.73	0.67	0.46	0.2	0	0	0	0	0	0.24	0.11	0.19	-
XLOC_007771	0.07	0.07	0.08	0.2	0.46	0.2	0.48	0.22	0.55	0	0.07	0.07	0.13	0.05	0	0.23	0.59	0.56	XP_013700920.1 PREDICTED: uncharacterized protein LOC106404793 [Brassica napus]
XLOC_007787	4.5	4.64	3.96	5.8	5.91	5.4	6.94	7.48	7.32	0.19	0.28	0.28	0.93	1.28	1.1	0.64	0.76	0.58	XP_002873878.1 transcription regulator NOT2/NOT3/NOT5 family protein [Arabidopsis lyrata subsp. lyrata] [Arabidopsis lyrata]
XLOC_007789	8.96	9.83	7.37	2.78	3.91	3.14	7.64	8.77	7.72	2.41	0.95	1.43	5.16	2.93	4.7	4.14	3.2	4.4	XP_009126248.1 PREDICTED: disease resistance protein TAO1-like [Brassica rapa]
XLOC_007792	7.81	5.56	7.55	5.46	5.02	3.92	4.05	5.56	5.88	1.31	1.06	1.36	0.75	0.45	0.18	0.49	0.6	0.57	XP_009119606.1 PREDICTED: beta-glucosidase 11 [Brassica rapa]
XLOC_007815	0.18	0.59	1.51	0	0	0	1.88	3.19	1.96	0.12	0	0	0	0	0	0.57	0.28	0	-
XLOC_007816	3.59	1.65	3.85	0.51	0.97	0.2	8.91	7.33	8.74	0.3	0.34	0.15	0.06	0.15	0.06	0.82	0.3	1.14	-
XLOC_007871	0	0	0	0	0	0	0.14	0.57	0.25	0	0	0	0	0	0	0	0	0.06	CDY49917.1 BnaC03g66010D [Brassica napus]
XLOC_007874	5.76	6.22	6.39	6.11	5.61	5.05	6.14	6.38	6.26	2.3	2.9	2.28	4.99	5.49	5.65	2.63	2.64	2.72	XP_009126484.1 PREDICTED: phosphoinositide phosphatase SAC4-like [Brassica rapa]
XLOC_007875	3.98	4.62	3.5	4.47	4.54	3.54	3.53	3.58	3.11	1.06	1.24	0.75	4.29	3.61	4.09	1.73	2.01	2.11	XP_009126484.1 PREDICTED: phosphoinositide phosphatase SAC4-like [Brassica rapa]
XLOC_007947	0.77	0.7	0.86	0.04	0.04	0	1.25	1.19	1.33	0.04	0.2	0.08	0	0.17	0	0	0.16	0.2	XP_006403134.1 hypothetical protein EUTSA_v10003218mg [Eutrema salsugineum]
XLOC_007951	0.06	0.03	0.05	0.04	0.03	0	0.12	0.2	0.29	0.44	0.41	0.3	0.71	0.42	0.54	0.57	0.7	0.63	XP_013745711.1 PREDICTED: uncharacterized protein LOC106448361 [Brassica napus]
XLOC_007954	12.14	13.38	13.65	8.66	7.91	8.47	11.73	11.98	11.62	3.08	3.27	2.91	2.75	2.71	2.41	1.32	1.87	2.02	CDY14892.1 BnaA02g22340D [Brassica napus]
XLOC_007999	5.51	5.9	5.3	6.78	6.02	6.73	5.64	6.98	7.91	3.98	4.49	5.33	3.23	4.18	3.55	5.41	4.17	5.88	XP_006400899.1 hypothetical protein EUTSA_v10014975mg [Eutrema salsugineum]
XLOC_008004	0.51	0.44	0.47	0	0	0	0.66	0.15	0.5	6.73	5.97	7.41	6.77	5.12	7.03	18.3	21.29	19.69	CDY65692.1 BnaA02g06790D [Brassica napus]
XLOC_008006	1.06	1.28	0.75	0	0	0	11.33	12.29	9.81	1.45	1.93	0.77	0	0.14	0.06	9.78	11.7	11.14	-
XLOC_008017	0.07	0.08	0	0	0	0	0.61	0.12	0	0.07	0	0	0	0	0	0	0	0	CDY69106.1 BnaAnng29340D [Brassica napus]
XLOC_008033	3.09	4	4.62	3.26	3.64	3.22	1.35	1.87	1.47	0.16	0.35	0.27	0.81	0.78	0.53	0.2	0.18	0	CDY32708.1 BnaA02g07700D [Brassica napus]
XLOC_008064	2.39	2.88	2.89	0.83	0.29	0.77	7.14	8.13	6.6	0	0.57	0.06	0.57	0.4	0.36	0.97	0.19	0.37	XP_013672957.1 PREDICTED: uncharacterized protein LOC106377300 [Brassica napus]
XLOC_008166	10.47	10.46	10.59	7.32	7.81	6.5	6.06	5.81	5.58	36	33.79	31.83	17.01	17.28	15.57	25.94	28.01	27.46	XP_013621677.1 PREDICTED: probable aminotransferase TAT2 [Brassica oleracea var. oleracea] [Brassica oleracea]
XLOC_008203	2.29	2.31	1.86	4.33	3.18	3.34	3.1	3.79	4.89	1.92	1.94	2.44	1.83	1.61	1.45	1.57	2.96	3.28	-
XLOC_008281	0	0.49	0.52	0.42	0.43	0	0	0.49	0.31	0	0	0.35	0.46	0.11	0	1.62	2.31	1.98	XP_013613758.1 PREDICTED: potassium transporter 9-like [Brassica oleracea var. oleracea] [Brassica oleracea]
XLOC_008288	0.44	0.31	0.19	0.47	0.21	0.45	0.12	0.33	0.07	0.6	0.6	0.24	0.81	1.02	1.31	1	0.82	0.62	XP_009127458.1 PREDICTED: LOW QUALITY PROTEIN: NAC domain-containing protein 86 [Brassica rapa]
XLOC_008295	0.07	0	0	0	0.08	0.16	0.07	0.09	0.42	3.32	5.02	3.32	3.97	2.81	4.43	8.72	10.24	10.53	XP_018468336.1 PREDICTED: tropinone reductase homolog At1g07440-like isoform X1 [Raphanus sativus]
XLOC_008298	1.66	1.97	1.71	0.7	0.59	0.45	0.99	1.44	0.97	0.43	0.37	0.39	0.42	0.56	0.58	0.33	0.34	0.48	XP_013676347.1 PREDICTED: probable receptor-like protein kinase At1g67000 isoform X1 [Brassica napus]
XLOC_008303	0.43	0.3	0.44	0.79	0.28	0.55	1.81	2.23	1.94	0.34	0.09	0.11	0.37	0.48	0.52	0.18	0.07	0.22	XP_018512198.1 PREDICTED: LOW QUALITY PROTEIN: LEAF RUST 10 DISEASE-RESISTANCE LOCUS RECEPTOR-LIKE PROTEIN KINASE-like 2.7 [Brassica rapa]
XLOC_008305	2.44	2.16	0.81	1.17	1.94	1.26	2.64	2.19	2.62	1.28	0.5	1.07	0.9	1.22	0.49	1.46	1.15	0.67	CDX76588.1 BnaA08g08120D [Brassica napus]
XLOC_008326	0.44	0.39	0.91	2.13	1.34	1.56	0.68	0.43	0.4	1.15	0.89	1.13	0.72	0.52	0.34	0.6	0.81	0.55	-
XLOC_008330	0	0.12	0.12	0.22	0.37	0	0.22	0	0.2	0.11	0.36	0.22	0.11	0.34	0	0	0	0	XP_013600916.1 PREDICTED: probable transcription factor KAN3 isoform X1 [Brassica oleracea var. oleracea] [Brassica oleracea]
XLOC_008337	2.57	2.52	2.2	3.07	3	3.13	2.35	2.4	3.09	8.97	9.4	9.25	7.44	6.88	6.68	6.89	6.11	6.63	CDX76549.1 BnaA08g08510D [Brassica napus]
XLOC_008349	0.42	0.66	0.83	0.75	0.54	0.57	1.89	1.26	1.39	0.06	0.03	0.09	0.36	0.5	0.33	0.05	0.12	0.08	XP_018512198.1 PREDICTED: LOW QUALITY PROTEIN: LEAF RUST 10 DISEASE-RESISTANCE LOCUS RECEPTOR-LIKE PROTEIN KINASE-like 2.7 [Brassica rapa]
XLOC_008361	0.54	0.48	0.85	2.04	1.97	4.36	0.67	1.44	0.39	0.22	0.25	0.55	3.6	3.7	3.52	0.13	0.36	0.5	CDY12625.1 BnaA02g12930D [Brassica napus]
XLOC_008370	0.78	1.14	0.66	0.29	0.11	0.1	0.7	0.65	1.68	0.67	0	0.1	0.48	0.3	0.18	0.23	0.54	0.64	XP_013648084.1 PREDICTED: E3 ubiquitin ligase BIG BROTHER-related-like [Brassica napus]
XLOC_008371	14.26	11.65	15.6	16.3	16.94	16.43	17.9	18.39	18.61	15.75	13.77	18.71	13.51	14.16	12.17	15.72	17.02	16.93	XP_013617116.1 PREDICTED: LOW QUALITY PROTEIN: uncharacterized protein LOC106323560 [Brassica oleracea var. oleracea] [Brassica oleracea]
XLOC_008405	1.99	1.76	1.62	1.37	1.02	1.39	1.08	1.81	2.13	1.68	1.6	1.73	1.29	0.88	1.28	1.64	1.94	1.78	XP_018465075.1 PREDICTED: zinc finger BED domain-containing protein RICESLEEPER 2-like [Raphanus sativus]
XLOC_008430	0	0	0	0.38	0.27	1.87	0	0.09	0	0	0	0	0.9	0.24	0.33	0	0	0	-
XLOC_008450	1.16	1.51	0.69	5.26	7.01	5.26	5.17	5.19	4.87	0.73	0.6	0.69	6.11	5.43	5.3	1.19	3.36	2.46	AAZ67599.1 80A08_14 [Brassica rapa subsp. pekinensis] [Brassica rapa]
XLOC_008494	0.9	0.94	0.65	1.44	1.54	2.13	1.6	1.22	1.07	0.7	0.53	0.67	1.74	1.17	2.47	0.57	0.43	0.64	CDY54713.1 BnaA09g52450D [Brassica napus]
XLOC_008498	1.64	2.34	1.37	0.56	0.59	0.52	2.49	1.34	1.74	1.27	1.02	0.97	1	1.51	1.42	1.3	0.7	0.68	XP_013738543.1 PREDICTED: transcription factor TGA1-like isoform X1 [Brassica napus]
XLOC_008501	4.81	3.69	6.09	12.92	11.83	11.34	7.62	7.39	8.08	4	3.21	4.1	10.34	10.37	9.18	2.92	3.97	2.91	CDY18690.1 BnaA09g07050D [Brassica napus]
XLOC_008511	1.46	1.02	1.16	1.49	1.64	1.3	0.84	0.77	0.91	0.45	0.32	0.17	1.66	1.53	0.93	0.36	0.17	0.24	XP_018512325.1 PREDICTED: probable LRR receptor-like serine/threonine-protein kinase At1g56140 isoform X1 [Brassica rapa]
XLOC_008512	0.9	1.16	0.76	0.8	0.65	0.53	0.86	0.59	0.64	0.09	0.24	0.19	1.27	1.25	1.34	0.41	0.63	0.28	CDY43003.1 BnaC02g19770D [Brassica napus]
XLOC_008519	0	0	0.06	0.28	0.15	0	0	0	0	0	0	0	0	0.04	0	0.07	0	0.11	XP_018511787.1 PREDICTED: 40S ribosomal protein S13-2-like isoform X1 [Brassica rapa]
XLOC_008521	0	0	0	0.09	0	0.04	0.49	0.39	0.16	0.21	0.05	0.09	0.3	0.44	0.32	0.2	0.43	0.56	BAH19954.1 AT1G50010, partial [Arabidopsis thaliana]
XLOC_008529	1.34	0.54	0.25	0	0	0	0.52	0	0.12	0.12	0.09	0	0	0	0	0.71	0	0.44	-
XLOC_008539	1.63	1.79	2.12	1.53	1.69	1.01	2.8	2.68	2.48	1.57	1.1	1	0.24	0.53	0.38	1.36	1.47	1.36	CDY14177.1 BnaC02g02940D [Brassica napus]
XLOC_008541	0	0	0	0	0	0	0.06	0	0.05	1.56	1.3	1.64	1.68	1.43	1.27	6.49	5.53	7.93	CDY03713.1 BnaA02g15240D [Brassica napus]
XLOC_008543	3.39	4.06	5.08	3.26	3.92	3.84	6.82	7.1	6.67	0.76	0.23	1.15	0.83	1.1	0.66	0.57	0.46	0.66	XP_013620216.1 PREDICTED: MLP-like protein 43 [Brassica oleracea var. oleracea] [Brassica oleracea]
XLOC_008567	0	0.34	0.38	1.18	1.55	0.69	0	0	0	0	0.75	0	0.67	0.53	0.32	0	0	0	CDY31747.1 BnaA04g16830D [Brassica napus]
XLOC_008610	0	0	0	0	0	0	0.04	0	0	0.1	0.16	0.07	0.59	0.69	0.89	0.33	0.31	0.43	CDX82114.1 BnaC02g21760D [Brassica napus]
XLOC_008618	0.75	1.16	0.99	0.68	0.46	0.96	0.28	0.28	0.12	0.53	0.67	0.98	0.07	0.05	0.44	0.79	0.67	0.76	CDY41253.1 BnaA01g12860D [Brassica napus]
XLOC_008627	0	0	0	0	0	0	0	0.1	0	0	0	0	0.62	0	0.47	0	0.36	0.44	CDX82066.1 BnaC02g22240D [Brassica napus]
XLOC_008628	155.59	163.8	161.88	3.92	4.51	4.76	85.6	89.47	93.8	154.22	152.46	155.33	339.99	357.12	364.74	343.95	337.28	318.63	XP_009127996.1 PREDICTED: nudix hydrolase 21, chloroplastic [Brassica rapa]
XLOC_008655	0.13	0.45	0.29	0	0	0	0.7	0.53	0.93	0.83	0.72	1.11	0	0	0	0.73	0.75	1	CDY20888.1 BnaC05g26040D [Brassica napus]
XLOC_008697	0.85	0.71	0.27	0.06	0.34	0	1.17	1.17	1.09	0.17	0.07	0.06	0.3	0.36	0.38	0.27	0.32	0.38	CDY45991.1 BnaA02g18050D [Brassica napus]
XLOC_008698	3.43	3.25	2.06	3.61	2.44	1.97	0	0	0	0.48	0.55	0.06	0.59	0.58	0.49	0	0	0	-
XLOC_008703	0	0	0	0	0	0	0.2	0	0	0	0	0.1	0	0.3	0	0	0	0	CDY45982.1 BnaA02g18140D [Brassica napus]
XLOC_008704	0.11	0	0	0	0	0	0	0.09	0	0	0	0.11	0	0	0	0.13	0.12	0.1	CDX68359.1 BnaC01g24370D [Brassica napus]
XLOC_008714	0	0	0	0.16	0	0	0	0	0	0	0	0	0	0	0	0	0	0	CDY38195.1 BnaA09g11940D [Brassica napus]
XLOC_008727	0.21	0.22	0.24	0.21	0.29	0.3	0	0	0	0	0	0	0	0.03	0.08	0	0	0	CDY28384.1 BnaA05g18560D [Brassica napus]
XLOC_008743	1.6	1.49	1	0	0	0	0	0	0	1.31	2.04	2.99	0.06	0	0	0	0	0	CDY17551.1 BnaC01g26750D [Brassica napus]
XLOC_008745	6.1	7.03	6.61	3.87	4.1	4.53	7.65	10.95	9.84	1.5	1.37	1	2.39	2.43	2.77	0.85	1.19	1.31	-
XLOC_008746	9.72	11.92	7.56	5.99	6.04	3.69	14.11	13.94	14.48	2.53	3.12	3.63	4.05	3.95	5.39	2.75	2.99	3.3	CDY22260.1 BnaC02g25640D [Brassica napus]
XLOC_008747	30.64	34.26	35.09	17.78	17.69	16.11	36.84	40.51	35.86	11.44	10.85	13.73	16.72	18.55	19.13	6.44	11.06	10.83	-
XLOC_008748	0.26	0.54	0.57	0.25	0.87	0	0.26	0.63	1.14	0	0	0	0	0	0	0	0	0	-
XLOC_008756	0	0	0	7.94	6.54	7.15	0	0	0	0	0	0	3.19	3.34	2.7	0	0	0	-
XLOC_008781	1.19	1.59	2.04	0.41	0.77	0.41	2.15	2.04	1.86	0.04	0.2	0.09	0.09	0.04	0	0.11	0.15	0.08	-
XLOC_008796	9.8	8.56	8.87	5.17	4.75	5.06	4.68	3.85	5.25	2.64	3.69	2.68	1.04	0.91	1.37	1.52	1.44	1.98	XP_013708711.1 PREDICTED: uncharacterized protein LOC106412337 [Brassica napus]
XLOC_008809	0.26	0.21	0.44	0	0	0	1.13	1.29	1	0.13	0.36	0	0	0	0	0.23	0.57	0.66	XP_009110681.1 PREDICTED: putative F-box protein At3g21130 [Brassica rapa]
XLOC_008814	0.9	1.05	0.76	1.2	1.47	1.17	1.84	1.25	1.69	0.81	1.14	2.2	0.96	1.02	0.95	0.68	1.08	1.69	XP_010498193.1 PREDICTED: mitogen-activated protein kinase 8 isoform X1 [Camelina sativa]
XLOC_008858	0.4	0.49	0.15	0.13	0.15	0.2	0.74	0.49	0.95	0.26	0.22	0.13	0.13	0.15	0.24	0.31	0.43	0.24	-
XLOC_008859	0.1	0	0	0	0	0	0	0	0	0	0	0	0	0	0	0	0	0	CDY61108.1 BnaA06g39420D [Brassica napus]
XLOC_008863	0	0.35	0	0	0	0	0	0	0	0	0	0	0	0.25	0.15	0	0	0	XP_018513047.1 PREDICTED: putative nuclease HARBI1 [Brassica rapa]
XLOC_008880	0.11	0.45	0.43	0.13	0.58	0.66	0.1	0.14	0.15	0.06	0.31	0.26	0.27	0.08	0.11	0.5	0.1	0.38	CDY59582.1 BnaA02g36770D [Brassica napus]
XLOC_008881	8.44	7.68	6.13	4.89	16.14	9.13	8.07	12.3	11.93	2.31	4.05	4.53	1.36	2.24	2.62	3.47	3.54	2.85	CDY21645.1 BnaC09g46470D [Brassica napus]
XLOC_008892	0	0	0	0.04	0.1	0.17	0.09	0	0	0	0	0	0	0	0.04	0.15	0.05	0.04	-
XLOC_008894	2.75	2.85	2.56	0.33	0.17	1	2.64	3.14	3.1	1.72	0.35	2	0.16	0	0.15	0.39	1.79	0.46	-
XLOC_008905	2.4	2.44	2.05	1.44	2.23	1.63	2.64	2.32	3.14	1.1	0.81	0.86	0.38	0.35	0.39	0.29	0.44	0	XP_013742951.1 PREDICTED: transcription factor bHLH137-like [Brassica napus]
XLOC_008943	0.15	0	0	0.74	0.34	1.2	0.31	0	0.14	0	0.08	0	0.8	0.52	0.42	0	0	0.07	CDY26885.1 BnaA02g19100D [Brassica napus]
XLOC_008955	1.58	1.44	0.42	0	0	0	1.08	1.06	0.75	0.73	0.74	1.08	0	0	0	0.18	0.25	0.77	XP_013627126.1 PREDICTED: glycine-rich RNA-binding protein 3, mitochondrial-like [Brassica oleracea var. oleracea] [Brassica oleracea]
XLOC_008957	1.4	1.35	0.86	0	0	0	0.92	1.69	0.81	3.84	4.61	5.47	0	0	0	1.93	1.68	3.19	-
XLOC_008959	2.15	2.51	2.01	4.58	4.32	4.21	3.28	3.74	2.68	0.8	0.83	0.55	4.89	5.1	5.15	0.73	0.64	0.77	XP_013639526.1 PREDICTED: uncharacterized protein LOC106344760 [Brassica oleracea var. oleracea] [Brassica oleracea]
XLOC_008971	0.6	0.67	0.6	1.06	1.43	2.12	2.2	2.87	2.68	0.03	0.21	0.03	0.25	0.07	0.23	0.18	0.45	0.2	XP_006395659.1 hypothetical protein EUTSA_v10003676mg [Eutrema salsugineum]
XLOC_008972	0.49	0.91	0.36	1.92	2.23	1.44	2.5	1.9	2.16	0	0	0.08	0.37	0	0.19	0.09	0.08	0	CDY33122.1 BnaC09g22180D [Brassica napus]
XLOC_008987	1.36	2.04	1.91	0	0	0	1.48	1.41	1.23	0.41	0.21	0.51	0	0	0	0.26	0.26	0.28	AAC34487.1 putative calmodulin [Arabidopsis thaliana]
XLOC_009046	0	0	0	0	0	0	0	0	0	0	0.32	0	0	0	0	0.28	0.26	0.6	XP_009129531.1 PREDICTED: GDSL esterase/lipase At3g27950 [Brassica rapa]
XLOC_009048	0	0	0	0	0	0	0	0	0	0.73	0	0.37	0	0.3	0	0	0	0	CDY49763.1 BnaA02g29080D [Brassica napus]
XLOC_009068	0.33	0.17	0.25	0.07	0.02	0	0.58	0.69	0.64	0.78	0.76	0.67	0.39	0.39	0.5	1.3	1.54	1.32	XP_018448498.1 PREDICTED: uncharacterized protein LOC108819997 [Raphanus sativus]
XLOC_009074	3.26	2.89	3.21	2.44	2.47	1.8	2.84	3	2.98	1.24	1.1	1.34	0.49	0.65	0.82	1.42	1.18	1.12	XP_002878559.1 predicted protein [Arabidopsis lyrata subsp. lyrata] [Arabidopsis lyrata]
XLOC_009079	1.17	1.31	1.54	2.65	3.11	2.21	0	0	0	0.07	0.23	0	1.07	1.22	1.08	0	0	0	-
XLOC_009099	0	0	0	0.54	0.62	0.53	0	0	0	0	0	0	0	0.09	0	0	0	0	-
XLOC_009109	0.09	0	0.05	0.4	0.15	0.24	0.33	0.22	0.73	0	0.05	0	0.04	0	0.04	0.06	0.05	0.09	XP_013653515.1 PREDICTED: auxin response factor 2-like isoform X2 [Brassica napus]
XLOC_009159	0.49	0.7	1.11	0	0	0	0	0	0	0	0	0	0	0	0.62	0	0	0	CDY33412.1 BnaA07g04270D [Brassica napus]
XLOC_009171	0.96	0.97	1.23	0	0	0	1.46	1.79	0.75	0.45	0.1	0.37	0	0	0	0.16	0.2	0.3	XP_018439623.1 PREDICTED: disease resistance protein RPP5-like isoform X1 [Raphanus sativus]
XLOC_009200	0.14	0.07	0.08	0	0	0	0	0	0	0.11	0	0	0	0	0	0.06	0	0.05	CDX90534.1 BnaA03g42470D [Brassica napus]
XLOC_009214	0.03	0	0	0	0	0	0	0.05	0	0	0	0	0	0	0	0	0	0	XP_013587496.1 PREDICTED: uncharacterized protein LOC106296004 [Brassica oleracea var. oleracea] [Brassica oleracea]
XLOC_009221	1.18	1.92	1.82	2.51	1.64	1.64	2.23	3.6	1.8	4.14	4.07	4.26	5.39	4.35	5.71	1.79	1.49	2.27	XP_009115908.1 PREDICTED: uncharacterized protein LOC103841140 [Brassica rapa]
XLOC_009233	0.09	0	0.1	8.42	10.73	9.25	12.57	12.84	11.84	0	0	0	3.48	4.19	4	4.94	5.51	5.76	CDY62852.1 BnaA06g03330D [Brassica napus]
XLOC_009252	0.77	0.89	0.63	1.62	1.15	1	0.7	1.05	1.98	0.27	0.46	0.86	0.21	0.43	0.33	0.73	0.23	0.33	CDY05567.1 BnaA02g31240D [Brassica napus]
XLOC_009275	0	0	0	0.18	0.27	0.42	0.06	0.05	0	0	0	0	0	0	0	0	0	0	CDY36705.1 BnaC02g31260D [Brassica napus]
XLOC_009281	0.19	0.2	0.07	1.27	1.23	1.42	0.2	0.48	0.41	0	0	0	0	0.3	0.06	0	0	0.12	JAU48951.1 Flap endonuclease 1 [Noccaea caerulescens]
XLOC_009295	0	0	0	2.74	2.98	3.71	1.6	2.2	1.61	0	0	0	1.91	1.3	0.71	0.68	0.88	0.72	-
XLOC_009297	0.65	0.14	0	0	0	0	0.4	0.11	0.59	0	0	0	0	0	0	0	0	0	NP_001328239.1 3'-5'-exoribonuclease family protein [Arabidopsis thaliana]
XLOC_009334	35.08	36.35	40.13	29.82	29.77	32.25	21.58	23.74	25.41	3.54	3.83	3.91	20.47	20.29	21.25	1.66	1.75	1.74	XP_009130122.1 PREDICTED: serine carboxypeptidase-like 34 [Brassica rapa]
XLOC_009337	0.43	0.91	0.28	3.42	2.51	1.85	0.19	0.1	0.06	0.12	0.07	0.06	0.78	0.96	0.51	0	0	0.06	CAQ56039.1 2-isopropylmalate synthase, A genome specific 1 [Brassica juncea]
XLOC_009456	0	0	0	0	0	0	0	0	0	0.23	0.52	0.49	0.86	0.99	0.22	1.67	1.66	2.36	CDY31307.1 BnaA02g34340D [Brassica napus]
XLOC_009486	0.69	0.53	0.84	0	0	0	5.78	7.16	6.12	0	0.07	0.13	0	0	0	1.82	2.2	1.28	CDY36705.1 BnaC02g31260D [Brassica napus]
XLOC_009504	0.24	0	0	0.16	0.19	0	0	0.68	0	0	0	0	0	0	0.15	0	0	0.15	CDY37849.1 BnaAnng05100D [Brassica napus]
XLOC_009773	1.53	1.33	2.18	2.35	2.68	1.96	2.72	1.96	1.89	0.54	1.53	0.71	3.4	1.4	2.07	1.13	2.6	1.42	CDY11282.1 BnaA03g01180D [Brassica napus]
XLOC_009774	0	0	0	0	0	0	0.84	1.17	1.39	0	0	0	0	0	0	0.45	0.11	0.22	XP_006414715.1 hypothetical protein EUTSA_v10027329mg, partial [Eutrema salsugineum]
XLOC_009776	1.6	1.17	1.31	1.42	1.42	1.4	1.7	2.32	1.83	3.28	4.14	3.37	4.91	4.41	4.64	2.7	2.41	2.59	XP_009130805.1 PREDICTED: uncharacterized protein LOC103855560 [Brassica rapa]
XLOC_009814	0	0	0	0	0	0	3.22	0.87	3.33	0	0	0	0	0	0	0.57	0.4	0	CDY60529.1 BnaAnng16920D [Brassica napus]
XLOC_009827	0.33	0.49	0.61	0.09	0.07	0.09	0.28	0.66	0.17	1.08	0.79	1.57	0.24	0.19	0.46	0.65	0.65	0.23	AEI17370.1 knox-like protein 3 [Arabidopsis lyrata]
XLOC_009874	0	0.42	0	0	0	0	0	0	0.14	0	0	0	0.12	0	0.34	0	0	0	XP_013726988.1 PREDICTED: uncharacterized protein LOC106430722 isoform X2 [Brassica napus]
XLOC_009919	0	0	0	0	0	0	0	0	0	0	0.14	0.27	0.64	1.22	0.85	0.31	0.29	0.24	-
XLOC_009929	1.05	0.98	0.97	0.55	0.7	0.8	1.52	1.28	1.34	0.48	0.34	0.38	0.9	0.14	1.09	0.29	0.88	0.29	XP_009131219.1 PREDICTED: mitochondrial import inner membrane translocase subunit TIM17-2 [Brassica rapa]
XLOC_009963	1.45	1.6	0.84	0.69	1.05	0.48	0.95	1.06	0.84	0.34	0.06	0.47	0.4	0.67	0.43	0.47	0.32	0.27	CDX78510.1 BnaA03g04220D [Brassica napus]
XLOC_010011	1.1	0.77	1.59	1.03	1.26	0.98	0.82	1.27	1.46	1.19	1.08	1.45	1.99	1.76	0.92	0.88	1.29	1.15	XP_018512963.1 PREDICTED: inositol hexakisphosphate and diphosphoinositol-pentakisphosphate kinase 2-like isoform X2 [Brassica rapa]
XLOC_010012	0.8	1.04	1.07	1.18	1.09	1.17	1.14	0.62	1.01	1.29	1.35	1.27	1.43	1.17	1.4	0.95	1.46	0.91	CDX78605.1 BnaA03g05170D [Brassica napus]
XLOC_010105	0.24	0.26	0.37	0.64	0.47	0.28	0.59	0.41	0.55	0.09	0	0.28	0.1	0.14	0.13	0.06	0.05	0.23	CDX88905.1 BnaA03g07440D [Brassica napus]
XLOC_010107	3.01	2.61	3.24	1.6	2.37	2.05	3.44	3.87	2.76	0.58	0.59	0.38	0.73	0.08	0.3	0.31	0.48	0.4	XP_013742951.1 PREDICTED: transcription factor bHLH137-like [Brassica napus]
XLOC_010154	3.24	3.15	3.52	0.46	0.49	0.4	1.56	1.32	0.93	2.83	3.95	3.85	8.43	7.23	8.9	3.34	3.95	3.07	XP_009131793.1 PREDICTED: disease resistance protein TAO1-like isoform X2 [Brassica rapa]
XLOC_010155	1.02	1.1	1.28	0.38	0.15	0.15	0.51	0.44	0.63	1.05	1.09	1.95	2.64	2.06	1.69	1.34	1	1.26	ACP30577.1 disease resistance protein [Brassica rapa subsp. pekinensis] [Brassica rapa]
XLOC_010156	2.14	2.61	2.32	2.33	3.31	2.03	2.36	2.01	2.34	2.34	1.28	2.38	1.93	2.81	2.81	1.04	1.31	1.97	CDY67108.1 BnaCnng53590D [Brassica napus]
XLOC_010173	0	0	0	0	0	0	0	0	0	0	0	0	0	0.6	0.72	0	0	0	XP_013589538.1 PREDICTED: uncharacterized protein LOC106297967 [Brassica oleracea var. oleracea] [Brassica oleracea]
XLOC_010193	0.35	0.18	0.78	0.86	0.99	0	0.9	0	0.16	1.02	0.38	0.36	0.17	0.14	0.32	0.2	0	0	-
XLOC_010196	1.27	1.35	1.19	0.49	0.96	0.67	2.68	1.46	0.51	2.27	1.47	1.59	1.24	0.81	1.77	0.57	0	0	-
XLOC_010200	4.58	3.34	3.69	0.42	0.1	0.22	0.46	0.57	0.26	0.43	1.11	0.97	0.28	0.53	0	0.1	0	0	XP_013589026.1 PREDICTED: uncharacterized protein LOC106297302 [Brassica oleracea var. oleracea] [Brassica oleracea]
XLOC_010210	0.7	0.26	0.52	0	0.13	0.13	0.53	0.52	0.76	0.33	0.4	0.5	0	0	0	0.66	0.54	0.6	XP_009117687.1 PREDICTED: LOW QUALITY PROTEIN: serine/threonine protein phosphatase 2A 57 kDa regulatory subunit B' alpha isoform-like, partial [Brassica rapa]
XLOC_010244	7.31	6.05	6.84	2.08	2.31	2.16	2.61	2.39	2.77	3.63	3.41	3.99	1.6	1.27	1.47	1.91	1.86	1.68	XP_018475800.1 PREDICTED: uncharacterized protein LOC108847110 [Raphanus sativus]
XLOC_010286	3.53	4.2	4.44	2.71	2.13	2.65	7.72	8.34	7.23	0.35	0.09	0.34	0.69	0.67	0.41	0.74	0.96	1.03	CDY13315.1 BnaC06g14420D [Brassica napus]
XLOC_010398	13.55	13.71	14.02	2.19	2.38	1.97	4.11	3.83	3.19	32.32	32.43	34.4	20.19	20.6	20.49	72.83	79.36	76.45	CDX88607.1 BnaA03g10420D [Brassica napus]
XLOC_010403	8.88	9.91	10.41	7.23	7.26	8.82	17.82	18.63	14.83	0	0.1	0	0.36	0.54	0.38	0.11	0.25	0.17	XP_013732875.1 PREDICTED: LOW QUALITY PROTEIN: GATA transcription factor 21 [Brassica napus]
XLOC_010415	0	0	0	2.58	2.32	3.09	0	0.07	0	0	0	0.04	0.92	0.96	0.71	0	0	0	-
XLOC_010466	0.96	0.96	1.78	1.46	0.89	1.33	1.17	1.14	1.04	3.25	3.77	3.46	6.5	6.66	7.06	6.61	7.26	7.15	CDY43054.1 BnaA03g12010D [Brassica napus]
XLOC_010467	0.48	0.17	0.18	0	0.55	0.16	0.17	0.4	0	0.16	0.18	0.53	0.79	0.87	0.3	0.39	0.19	1.49	XP_013625752.1 PREDICTED: stomatin-like protein 2, mitochondrial [Brassica oleracea var. oleracea] [Brassica oleracea]
XLOC_010497	0.2	0.21	0.22	0.2	0	0	0.41	0.17	0.91	0	0	0	0.2	0.16	0	0	0	0	XP_013619413.1 PREDICTED: bidirectional sugar transporter SWEET3-like isoform X1 [Brassica oleracea var. oleracea] [Brassica oleracea]
XLOC_010601	23.7	27.87	25.8	55.63	58.83	52.74	30.32	31.22	31.02	12.21	11.45	12.76	8.02	8.98	8.58	12.11	11.22	15.62	XP_006294907.1 hypothetical protein CARUB_v10023958mg, partial [Capsella rubella]
XLOC_010638	1.19	1.55	1.6	0.89	0.78	0.77	3.87	2.73	2.54	0.59	0.56	0.21	0.51	0.66	0.21	0.27	0.31	0.14	XP_013630298.1 PREDICTED: importin beta-like SAD2 isoform X3 [Brassica oleracea var. oleracea] [Brassica oleracea]
XLOC_010676	0.43	0.08	0.92	0.52	0.91	0.49	0.42	0.31	0.33	0.17	0.58	0	0.87	0.24	0.98	0.49	0.47	0.54	CDX84710.1 BnaA03g15200D [Brassica napus]
XLOC_010680	0.19	0.05	0.1	0	0	0	0	0.39	0.08	0.41	0.1	0.52	0.09	0.07	0.13	0.59	0.51	0.43	XP_009132909.1 PREDICTED: probable inorganic phosphate transporter 1-5 [Brassica rapa]
XLOC_010689	21.57	21.96	20.84	13.58	13.13	15.61	19.51	17.64	19.02	15.45	14.96	15.36	10.43	8.86	11.25	9.91	8.58	8.18	XP_013734230.1 PREDICTED: heterogeneous nuclear ribonucleoprotein 1-like [Brassica napus]
XLOC_010692	1.14	1.29	0.77	0.56	1.06	0.9	0.08	0.07	0.18	0.83	0.67	0.62	0.52	0.6	0.41	0	0.13	0.04	CDX84670.1 BnaA03g15600D [Brassica napus]
XLOC_010698	0	0	0	0.6	0.6	0.38	2.02	2.82	2.46	0	0	0	0.07	0.29	0.35	2.11	3.06	2.87	XP_006400733.1 hypothetical protein EUTSA_v10015076mg [Eutrema salsugineum]
XLOC_010727	0.45	0.55	0.83	1.55	1.25	0.98	1.63	1.12	1.18	0	0.07	0.07	0.13	0.25	0.06	0.15	0.16	0	XP_013700838.1 PREDICTED: aminoacylase-1-like [Brassica napus]
XLOC_010749	1.45	1.6	1.45	0.97	0.91	1.1	2.33	1.99	1.92	4.35	4.48	4.48	0.68	0.83	0.94	9.74	9.47	9.56	XP_009133111.1 PREDICTED: probable LRR receptor-like serine/threonine-protein kinase At1g67720 isoform X1 [Brassica rapa]
XLOC_010752	0	0.95	0.25	0	0.75	0.22	0.68	0.74	0.6	0.44	0	0.23	0.45	0	0	0.51	0.48	0	XP_013623103.1 PREDICTED: F-box/kelch-repeat protein At3g06240-like [Brassica oleracea var. oleracea] [Brassica oleracea]
XLOC_010754	4.85	4.78	4.5	16.08	17.5	17.04	5.19	5.15	4.69	72.65	72.66	70.51	74.19	78.38	74	9.1	10	10.31	CDY46759.1 BnaA03g17030D [Brassica napus]
XLOC_010758	13.81	11.77	11.25	16.25	18.04	17.23	17.18	17.96	18.2	27.65	26.85	25.66	9.03	8.74	9.73	27.33	26.68	26.99	XP_009132761.1 PREDICTED: mediator of RNA polymerase II transcription subunit 37f [Brassica rapa]
XLOC_010818	1.25	1.83	1.29	1.67	1.39	1.24	1.48	2.07	1.42	0.22	0.25	0.4	0.54	0.38	0.49	0.35	0.47	0.51	XP_013734631.1 PREDICTED: probable inactive lysine-specific demethylase JMJ19 isoform X1 [Brassica napus]
XLOC_010842	29.82	29.8	30.37	30.47	34.18	32.28	10.16	10.09	9.16	26.42	23.03	24.59	20.51	19.09	19.59	9.63	10.43	10.21	CDY60989.1 BnaA03g56540D [Brassica napus]
XLOC_010843	0	0	0	0	0	0	1.46	1.16	1.75	0	0	0	0	0	0	0.79	0.5	0.63	-
XLOC_010857	0	0	0	0.04	0.05	0	0.04	0	0.04	0.33	0.14	0.27	0.58	0.43	0.32	0.6	0.8	0.99	CDY68434.1 BnaA03g56500D [Brassica napus]
XLOC_010859	0	0	0	0	0	0	1.15	1.17	0.55	0	0	0	0	0	0	0.76	0.66	0.69	CDY11152.1 BnaC06g24040D [Brassica napus]
XLOC_010883	0.89	1.44	1.29	1.14	1.07	1.05	0.54	0.78	1.28	0.3	0.4	0.37	0.41	0.45	0.68	0.3	0.29	0.29	XP_018513345.1 PREDICTED: LOW QUALITY PROTEIN: ferredoxin-dependent glutamate synthase 2, chloroplastic-like [Brassica rapa]
XLOC_010890	0.27	0.41	0.4	0.41	0.31	0.48	0.28	0.37	0.49	3.04	2.2	2.26	15.81	15.75	16.09	4.39	4.17	4.78	XP_013629511.1 PREDICTED: LOW QUALITY PROTEIN: DNA-(apurinic or apyrimidinic site) lyase, chloroplastic-like [Brassica oleracea var. oleracea] [Brassica oleracea]
XLOC_010920	0	0	0	0.1	0.12	0	0	0.09	0.09	0	0	0.11	0.41	0.57	0.1	0	0	0	-
XLOC_010921	0	0	0	0.13	0.31	0	0.07	0.11	0	0	0	0	0.33	0.63	0.69	0	0	0	-
XLOC_010967	73.65	78.43	75.6	64.15	64.06	62.33	47.81	47.04	48.26	30.27	30.18	28.64	56.17	51.85	49.41	22.38	21.67	22.71	XP_009133749.1 PREDICTED: peroxisomal membrane protein 11D-like [Brassica rapa]
XLOC_010999	0	0	0	1.79	2.08	1.72	0	0	0	0	0	0	1.3	0.82	0.94	0	0	0	-
XLOC_011007	1.29	0.98	0.87	0.81	1.05	1.55	1.58	1.45	1.12	0.5	0.11	0.31	0.1	0.16	0.1	0.6	0.34	0.29	CDY63877.1 BnaCnng42800D [Brassica napus]
XLOC_011017	0	0	0	0	0	0	0	0	0	0	0	0.04	1.3	1.06	1.22	0.68	0.78	0.97	XP_018435536.1 PREDICTED: uncharacterized protein LOC108807789 [Raphanus sativus]
XLOC_011038	0.51	0.58	0.58	0.06	0	0.11	0.55	0.43	0.25	0.72	0.75	1.06	0.48	0.52	0.38	1.51	2.38	1.86	CDX83242.1 BnaA03g22640D [Brassica napus]
XLOC_011080	3.37	2.1	1.93	2.39	1.37	1.91	4.08	5.72	3.98	0.08	0.47	0.09	0.67	0.87	0.72	0.6	0.47	0.32	XP_006296739.1 hypothetical protein CARUB_v10014861mg [Capsella rubella]
XLOC_011107	0	0	0	0	0	0	0	0	0.02	0	0	0	0.53	0.3	0.38	0	0.02	0	XP_013658353.1 PREDICTED: uncharacterized protein At3g43530-like [Brassica napus]
XLOC_011135	0.83	1.08	1.36	2.09	1.41	1.67	1.42	1.34	1.64	0.62	0.86	0.56	3.82	2.2	2.92	0.95	1.26	0.83	XP_009137385.1 PREDICTED: putative disease resistance protein At4g11170 [Brassica rapa]
XLOC_011161	2.9	2.58	2.52	3.29	2.69	3.14	0	0	0	0.94	1.16	1.04	0.69	0.66	0.73	0	0	0	XP_018467654.1 PREDICTED: uncharacterized protein LOC108839383 [Raphanus sativus]
XLOC_011172	0.1	0.54	0.69	0.71	1.63	0.93	0.11	0.34	0	0.2	0	0.53	0.4	0.4	0.38	0	0	0	-
XLOC_011224	2.17	2.28	2.39	3.75	3.11	3.54	1.19	0.95	1.74	2.12	2.78	2.65	3.01	3.05	3.32	1.68	1.04	1.77	CDX90845.1 BnaA03g25250D [Brassica napus]
XLOC_011228	1.92	2	2.19	0.45	0.31	0.47	0.87	0.91	1.3	1.12	0.95	1.06	0.58	0.79	0.47	1.21	1.4	1.37	CDX90853.1 BnaA03g25330D [Brassica napus]
XLOC_011289	2.03	2.4	1.87	3.07	3.46	3.11	3.75	3.22	2.41	1.39	1.26	1.66	1.47	1.32	2.14	1.29	1.31	1.29	XP_009134434.1 PREDICTED: LOW QUALITY PROTEIN: uncharacterized protein LOC103858765 [Brassica rapa]
XLOC_011306	0	0.3	0.47	0.14	0	0.28	0	0	0	0.14	0.15	0.72	1.23	0.54	0.39	0	0	0	XP_019096310.1 PREDICTED: zinc finger BED domain-containing protein RICESLEEPER 2-like [Camelina sativa]
XLOC_011337	12.98	13.55	12.08	13.75	14.07	12.94	14.15	16.69	14.53	9.87	9.54	11.86	5.76	5.9	8.25	10.02	10.25	10.68	CDX74341.1 BnaA03g27060D [Brassica napus]
XLOC_011367	0.42	0.67	0.91	0	0	0	0.67	0.53	0.58	0.25	0.36	0.19	0	0	0	0.11	0.05	0.31	CDY56385.1 BnaCnng30180D [Brassica napus]
XLOC_011499	5.37	5.34	6.52	11.16	11.04	10.85	6.18	6.89	7.11	17.24	12.05	16.71	9.65	6.49	7.59	8.37	9.62	10.01	-
XLOC_011513	9.7	12.7	11.71	11.88	10.4	11.78	11.52	12.68	10.74	2.73	2.93	2.87	3.49	4.05	4.26	5.04	4.2	2.72	XP_009146906.1 PREDICTED: DNA-binding protein S1FA3 [Brassica rapa]
XLOC_011523	0	0	0.71	0.46	0.73	0.53	0.42	0.51	0	0	0	0.49	0.79	0	0	1.52	1.06	1.96	CDY40470.1 BnaC07g00020D [Brassica napus]
XLOC_011553	0.63	0.5	0.53	0.16	0.72	0.32	0	0.66	0.14	0.31	0.69	0	0.15	0.25	0	0	0	0.15	XP_009135117.1 PREDICTED: uncharacterized protein LOC103859352 isoform X1 [Brassica rapa]
XLOC_011562	3.79	3.89	4.74	6.45	5.75	6.24	0.35	0.54	0.31	2.43	2.46	2.15	1.66	2.25	2.34	0.14	0.06	0.14	XP_018434323.1 PREDICTED: uncharacterized protein LOC108806650 isoform X1 [Raphanus sativus]
XLOC_011569	0	0	0	0	0	0	0.53	0.43	0.56	0	0	0	0	0	0	0	0	0.09	XP_018443324.1 PREDICTED: uncharacterized protein LOC108815173 [Raphanus sativus]
XLOC_011583	6.39	6.5	6.17	6.62	5.33	5.98	6.76	5.81	6.67	4.93	4.91	5.17	3.59	3.62	3.56	5.74	5.93	5.33	XP_018513465.1 PREDICTED: uncharacterized protein C18orf8 [Brassica rapa]
XLOC_011585	0.08	0.08	0.09	0.08	0.09	0.23	0.24	0.06	0	0.23	0.09	0.08	0.15	0.18	0	0.09	0	0	CDX73828.1 BnaA03g32190D [Brassica napus]
XLOC_011586	0	0	0	0	0.26	0.11	0.23	0	0.1	0.11	0.12	0.12	0.22	0	0.42	0.26	0	0.1	CDX73828.1 BnaA03g32190D [Brassica napus]
XLOC_011619	1.93	1.49	2.15	2.16	1.5	2.02	3.2	1.88	2.44	0.46	0.66	0.52	0.58	0.83	0.28	0.89	0.61	1.11	CDX98392.1 BnaC06g17530D [Brassica napus]
XLOC_011660	3.07	3.72	3.56	2.86	2.77	2.34	3.95	4.11	4.15	0.25	0.28	0.08	0.25	0.63	0.51	0.43	0.41	0.17	CDX67723.1 BnaA07g17630D [Brassica napus]
XLOC_011666	6.93	6.43	6.36	2.64	3.08	3.49	4.85	4	3.92	2.8	2.56	2.08	1.45	2.08	2.05	4.24	4.44	3.73	XP_013648375.1 PREDICTED: scarecrow-like protein 27 [Brassica napus]
XLOC_011683	0.64	0.55	0.72	0	0	0	0	0	0	0.13	0.28	0.26	0	0	0	0	0	0	XP_006403821.1 hypothetical protein EUTSA_v10010054mg [Eutrema salsugineum]
XLOC_011703	0.59	0.63	0.66	0	0	0	0	0	0	1.34	0.86	0	0	0	0	0	0	0.18	-
XLOC_011704	4.29	5.47	6.01	0	0	0	0	0.15	0	3.93	4.05	4.12	0	0	0	0.2	0	0.09	XP_013635257.1 PREDICTED: uncharacterized protein LOC106340984 isoform X1 [Brassica oleracea var. oleracea] [Brassica oleracea]
XLOC_011708	0.15	0.24	0.28	0	0.09	0.05	0.16	0.23	0.14	0.32	0.17	0.13	1.55	1.99	1.99	0.59	0.83	0.61	XP_018512427.1 PREDICTED: prostatic spermine-binding protein-like [Brassica rapa]
XLOC_011715	0	0	0	0.52	0.16	0.86	0.24	0.23	0	0.22	0.28	0	0	0.1	0.16	0	0.43	0.53	-
XLOC_011723	1.68	2.08	2.69	1.43	1.2	1.73	0.59	1.01	0.73	5.56	3.21	3.71	4.08	2.62	2.93	1.3	1.91	1.77	XP_009146543.1 PREDICTED: protein CWC15 homolog [Brassica rapa]
XLOC_011725	1.89	2.02	1.91	1.4	2.21	1.24	2.93	2.73	4.03	2.73	3.19	2.65	2.78	3.06	2.8	6.6	6.38	6.23	CDX82545.1 BnaA03g32760D [Brassica napus]
XLOC_011729	16.23	15.17	19.21	10.43	9.61	11.52	6.17	5.79	5.66	9.49	8.03	8.36	8.69	8.36	8.81	1.61	1.38	1.4	CDY48063.1 BnaA06g33650D [Brassica napus]
XLOC_011731	0	0	0	0.14	0.48	0	0.44	0.35	0.13	0	0	0	0	0	0	0	0	0	CDX82536.1 BnaA03g32850D [Brassica napus]
XLOC_011784	0.69	0.71	0.77	1.1	1.26	1.32	1.42	0.5	0.36	0	0.05	0.04	0.12	0.16	0.16	0	0.08	0.22	XP_009135437.1 PREDICTED: thioredoxin M4, chloroplastic-like [Brassica rapa]
XLOC_011790	2.35	2.56	2.99	2.39	2.36	2.36	2.68	2.27	2.6	0.95	0.79	0.93	0.45	0.56	0.67	1.06	1	0.24	CDY21854.1 BnaC01g35940D [Brassica napus]
XLOC_011828	0.51	0.24	0.26	0.91	0.66	0.69	1.2	0.94	1.3	0.43	0.29	0.21	0.26	0.16	0.29	0.35	0.35	0.49	-
XLOC_011835	2.73	2.54	3.04	3.43	3.83	3.55	3.51	3.17	3.26	0.67	0.96	0.83	0.98	1.11	1.5	0.67	0.86	0.78	CDX82367.1 BnaA03g34540D [Brassica napus]
XLOC_011838	0.49	0	0.36	0.16	0.19	0.17	0.17	0.54	0.44	0.47	0.36	0.33	1.25	0.13	0.45	0	0	0	XP_009135537.1 PREDICTED: transcription factor HY5-like [Brassica rapa]
XLOC_011876	0.07	0.15	0.31	0.27	0.24	0.07	2.26	3.42	2.91	0	0	0	0	0	0	0	0	0	XP_002883159.1 hypothetical protein ARALYDRAFT_898277 [Arabidopsis lyrata subsp. lyrata] [Arabidopsis lyrata]
XLOC_011877	0	0	0	0	0	0	43.81	43.73	42.63	0	0	0	0	0	0	8.8	10.38	11.94	CDY22993.1 BnaC03g40760D [Brassica napus]
XLOC_011912	0	0	0	2.29	2.54	2.75	0	0	0	0	0	0	1.76	1.42	1.38	0	0	0	CDX88133.1 BnaA06g27240D [Brassica napus]
XLOC_011928	0.3	0.16	0.45	0.89	0.45	0.45	0	0	0	2.44	2.42	1.54	3.33	2.33	3.67	0	0	0	KXG29696.1 hypothetical protein SORBI_004G078000 [Sorghum bicolor]
XLOC_011931	1.9	1.37	1.78	1.83	2.43	1.47	1.01	2.79	2.88	0.45	0.54	0.7	1.57	0.68	0.58	0	1.57	0.89	CDY16493.1 BnaA08g02740D [Brassica napus]
XLOC_011937	0.08	0.12	0.21	0.23	0.09	0.04	0.86	0.63	1.01	0	0	0	0.04	0	0	0.09	0.04	0.28	CDX74097.1 BnaA03g29500D [Brassica napus]
XLOC_011969	0	0	0	1.02	1.32	1.29	0	0.06	0.09	0.11	0	0	1.09	1.56	0.85	0	0	0	CDY09409.1 BnaA02g26010D [Brassica napus]
XLOC_011971	2.24	2.7	2.23	0	0	0.04	2.31	2.59	3.1	3.43	2.91	3.39	0	0	0	4.36	4.68	4.94	CDY26978.1 BnaC09g36050D [Brassica napus]
XLOC_011974	0.23	0.87	0.63	0.28	1.02	0.69	0.84	0.9	0.21	0.22	0.2	0.38	0.67	0.61	0.53	0.19	0.1	0.09	XP_009129179.1 PREDICTED: LOW QUALITY PROTEIN: protein NRT1/ PTR FAMILY 8.4 [Brassica rapa]
XLOC_011975	0.22	0	0.12	0	0	0	0.22	1.07	0.2	0	0.24	0	0	0	0	0	0.12	0.1	XP_013607278.1 PREDICTED: NADH dehydrogenase [ubiquinone] 1 beta subcomplex subunit 7 [Brassica oleracea var. oleracea] [Brassica oleracea]
XLOC_011992	1.16	1.21	1.65	1.56	0.71	0.54	1.43	1.38	2.03	0.21	0.2	0.18	0.11	0.36	0.2	0.12	0.26	0.5	XP_013605945.1 PREDICTED: probable NAD(P)H dehydrogenase (quinone) FQR1-like 1 isoform X1 [Brassica oleracea var. oleracea] [Brassica oleracea]
XLOC_011993	2.71	2.58	3.01	1.79	2.01	2.12	2.93	2.66	2.52	3.77	3.46	3.63	1.87	2.23	2.12	2.47	2.42	2.73	CDY09360.1 BnaA02g26500D [Brassica napus]
XLOC_012040	0.78	0.61	0.76	0.34	0.11	0.27	0.9	0.84	0.89	0.92	0.52	0.76	0.5	0.45	0.69	0.35	0.67	0.69	XP_013629830.1 PREDICTED: glycerophosphodiester phosphodiesterase GDPDL5-like [Brassica oleracea var. oleracea] [Brassica oleracea]
XLOC_012045	2.98	3.5	3.45	0	0	0	0	0	0	1	1.77	1.28	0.03	0	0	0	0.03	0	CDX82234.1 BnaA03g35870D [Brassica napus]
XLOC_012046	31.08	26.34	28.18	54.09	56.16	55.89	41.22	42.86	42.47	1.13	1.19	1.09	2.76	1.99	2.88	0.65	0.52	0.52	CDX82233.1 BnaA03g35880D [Brassica napus]
XLOC_012082	1.87	1.57	2.57	0	0	0.09	3.04	2.65	2.9	0.18	0.1	0.09	0	0	0	0.21	0.43	0.48	CDY70005.1 BnaAnng32310D [Brassica napus]
XLOC_012085	0.04	0.13	0.05	0	0.14	0.08	0.29	0.3	0.26	0.36	0.22	0.21	0.04	0	0	0.76	0.49	0.45	CDY10630.1 BnaA05g17320D [Brassica napus]
XLOC_012101	1.18	0.23	0.21	0	0.03	0	0	0	0	0.06	0.14	0	0	0.07	0.05	0	0	0	CDY44685.1 BnaA05g29210D [Brassica napus]
XLOC_012116	0	0	2.79	0	2.2	0	0	0	0	0	0	0	0	0	0	0	0	0	CDY57605.1 BnaAnng14780D [Brassica napus]
XLOC_012129	0	0	0	0.48	0.14	0.36	0.74	0.1	0.44	0	0	0	0	0.09	0.56	0	0	0	XP_009136067.1 PREDICTED: long-chain-alcohol oxidase FAO3-like [Brassica rapa]
XLOC_012138	17.49	18.51	18.03	9.91	9.25	9.31	20.08	19.1	20	12.91	12.86	12.63	6.49	5.72	6.28	13.92	12.87	13.76	CDX92997.1 BnaA03g37190D [Brassica napus]
XLOC_012172	5.56	2.66	5.25	7.19	4.14	5.82	8.55	8.68	7.51	1.24	1.37	0.54	1.35	0.73	0.42	0.9	1.85	1.01	CDY70199.1 BnaAnng32940D [Brassica napus]
XLOC_012204	1.94	2.06	2.05	0	0	0	7.44	7.15	6.57	1.14	0.62	0.68	0	0	0	1.06	1.73	1.22	-
XLOC_012217	7.97	6.48	7.75	4.62	5.17	4.4	6.48	6.02	3.96	4.99	4.88	7.01	4.68	4.72	5.35	5.2	5.07	4.53	CDX93098.1 BnaA03g38200D [Brassica napus]
XLOC_012218	9.18	9.05	8.24	7.23	5.42	6.45	5.26	9.26	7.92	7.19	5.2	9.04	6.7	6.32	8.91	8.71	5.89	6.77	CDX93098.1 BnaA03g38200D [Brassica napus]
XLOC_012219	8.92	8.59	8.28	5.29	5.73	5.47	4.92	7.01	8.44	5.64	7.07	6.71	8.2	6.62	7.76	5.94	6.66	6.77	CDY50416.1 BnaC03g45020D [Brassica napus]
XLOC_012225	0.42	0.55	1.52	0	0	0.21	0	0	0.28	0.1	0.23	0.21	0	0	0	0	0	0	XP_013648627.1 PREDICTED: uncharacterized protein LOC106353415 [Brassica napus]
XLOC_012227	4.82	5.16	5.07	3.11	2.04	3.16	3.75	3.03	3.79	3.61	3.88	4.8	2.44	2.11	2.64	3.04	3.12	3.44	CDX93110.1 BnaA03g38320D [Brassica napus]
XLOC_012228	3.56	3.12	3.72	3.22	3.27	2.8	4.18	4.73	4.79	3.2	2.75	3.35	2.21	2.58	3.56	3.57	4.03	3.5	CDX93110.1 BnaA03g38320D [Brassica napus]
XLOC_012230	2.03	2.25	2.17	1.62	1.04	1.3	1.53	1.46	0.57	0.18	0.13	0	0.34	0.43	0.21	0.08	0.14	0.23	XP_013651180.1 PREDICTED: uncharacterized protein LOC106355849 [Brassica napus]
XLOC_012232	1.04	1.13	1.6	1.39	0.45	0.61	0.58	0.03	0	0.45	0.9	0.58	0	0.01	0	0	0	0	-
XLOC_012244	2.23	2.94	1.96	1.85	1.82	1.88	3.1	2.92	2.73	1.14	1.15	0.93	0.77	0.43	0.78	0.86	1	1.2	XP_009136249.1 PREDICTED: vacuolar-sorting receptor 3 [Brassica rapa]
XLOC_012257	29.14	29.11	28.32	12.17	12.45	12.01	16.01	16.32	16.07	20.63	20.69	21.01	14.09	13.46	13.89	14.83	15.46	14.85	XP_009136272.1 PREDICTED: polyadenylate-binding protein 2-like isoform X1 [Brassica rapa]
XLOC_012329	5.57	6	5.21	5.37	5.89	4.59	6.71	6.14	6.68	3.5	3.14	3.15	4.25	4.77	4.9	3.83	3.88	3.85	XP_009136489.1 PREDICTED: U-box domain-containing protein 51 [Brassica rapa]
XLOC_012330	2.69	3.54	2.23	2.34	2.57	2.56	2.81	3.11	2.48	1.67	1.47	1.61	2.04	2.84	2.41	1.95	2.34	1.98	CDY02134.1 BnaA03g40330D [Brassica napus]
XLOC_012347	6.06	7.03	5.5	6.09	6.48	3.87	8.68	9.61	6.41	1.31	1.65	0.91	1.51	0.81	0.58	1.23	1.32	1.64	-
XLOC_012360	0	0	0	0	0	0	0.04	0	0	0.04	0	0	0	0.15	1.05	0	0	0	XP_013737029.1 PREDICTED: uncharacterized protein LOC106440008 [Brassica napus]
XLOC_012363	0.06	0	0.07	0	0	0.18	0.37	0.25	0.16	0.35	0.13	0	0.06	0	0	0.28	0.2	0.06	-
XLOC_012383	0.06	0.06	0.12	0.11	0.06	0.05	3.38	2.95	3.72	0.05	0	0	0	0	0	0.38	0.12	0.25	CDX93207.1 BnaC04g46890D [Brassica napus]
XLOC_012386	4.35	3.57	5.26	0	0	0	0.09	0	0	2.41	1.65	2.08	0	0	0	0	0	0.16	XP_013624629.1 PREDICTED: uncharacterized protein LOC106330754 [Brassica oleracea var. oleracea] [Brassica oleracea]
XLOC_012399	16.12	15.76	16.34	6.46	5.46	6.06	7.48	10.11	8.62	20.74	20.32	19.83	22.31	22.56	22.86	67.08	61.26	58.97	-
XLOC_012429	7.07	5.81	5.89	4.32	4.34	3.58	11.7	10.35	11.48	3.11	5.28	3.09	3.9	3.07	3.58	7.05	11.54	9.12	XP_018450805.1 PREDICTED: BI1-like protein [Raphanus sativus]
XLOC_012445	5.27	5.57	2.85	3.2	3.65	4.43	0	0	0	2.81	6.7	4.51	5.14	4.6	2.2	0	0	0	XP_009136720.1 PREDICTED: uncharacterized protein LOC103860806 [Brassica rapa]
XLOC_012484	0.16	0.26	0.15	0.06	0.2	0.08	0.44	0.06	0.37	0	0	0.09	0	0	0	0	0	0.06	CDY03984.1 BnaC02g36990D [Brassica napus]
XLOC_012553	2.57	2.44	2.35	0	0	0	0	0	0	1.82	1.5	1.29	0	0	0	0	0	0	XP_013613769.1 PREDICTED: uncharacterized protein LOC106319925 [Brassica oleracea var. oleracea] [Brassica oleracea]
XLOC_012560	22.55	21.49	25.48	22.16	23.49	21.18	16.03	17.05	11.37	3.75	2.9	4.3	2.64	3.04	3.1	1.81	1.83	2.99	CDY13232.1 BnaC04g26030D [Brassica napus]
XLOC_012566	0.78	0.73	0.57	0	0	0	0.24	0.08	0.08	0.09	0.1	0.05	0	0	0	0	0.05	0.13	-
XLOC_012568	1.88	2.17	2	6.79	6.84	6.34	4.13	4.1	4.09	1.72	0.82	2.13	4.47	4.55	3.45	2.74	2.77	3.35	XP_009137011.1 PREDICTED: protein NUCLEAR FUSION DEFECTIVE 4-like [Brassica rapa]
XLOC_012579	3.34	5.35	3.6	0.89	2.28	2.63	1.2	1.45	2.59	1.85	1.61	1.94	0.72	0	0.6	0.18	0.93	0.25	XP_018472619.1 PREDICTED: protein argonaute 6 [Raphanus sativus]
XLOC_012635	0.14	0.26	0.46	1.34	1.63	1.1	0	0	0	0.35	0.27	0.2	0	0.19	0.07	0	0	0	XP_013597175.1 PREDICTED: uncharacterized protein LOC106305342 isoform X1 [Brassica oleracea var. oleracea] [Brassica oleracea]
XLOC_012640	0.09	0.2	0	0.28	0.11	0.09	0.39	0.39	0	0.55	0.82	1.06	0.92	0.8	0.61	0.77	0.93	0.44	XP_009137245.1 PREDICTED: uncharacterized protein LOC103861292 [Brassica rapa]
XLOC_012641	0.21	0.13	0	0	0.08	0.12	0.31	0.1	0.39	1.29	1.05	1.3	0.12	0.38	0.28	0.64	1.01	0.97	CDX98738.1 BnaA03g45230D [Brassica napus]
XLOC_012657	0	0	0	1.5	1.68	1.9	0	0	0	0	0	0	2.21	1.18	1.74	0	0	0	CDY18761.1 BnaC08g08550D [Brassica napus]
XLOC_012700	2.23	1.02	0.99	3.75	3.69	4.26	0	0	0	0.76	0.5	0.89	2.19	1.04	1.66	0	0	0	XP_013737670.1 PREDICTED: uncharacterized protein LOC106440524 [Brassica napus]
XLOC_012702	0	0	0	0.64	1.82	3.24	0	0	0	0	0	0	0	0	0.45	0	0	0	-
XLOC_012730	1.64	1.84	1.26	0.61	0.58	0.4	1.01	1.37	1.48	5.63	6.24	4.99	1.34	1.2	1.51	9.23	7.39	8.13	-
XLOC_012769	1.9	1.89	2.13	1.72	2.05	1.17	2.71	2.21	1.82	1.88	1.7	1.7	2.22	2.62	3.36	1.52	1.41	1.34	CDY33644.1 BnaC08g19440D [Brassica napus]
XLOC_012772	1.27	1.15	0.98	4.78	6.11	3.71	0.74	1.22	1.15	2.91	1.11	1.47	2.3	2.18	2.98	0.95	0.79	0	XP_013656871.1 PREDICTED: ferredoxin-2-like [Brassica napus]
XLOC_012780	5.2	5.37	4.95	31.65	31.56	30.7	13.24	14.17	13.09	2.81	1.15	2.72	9.96	7.83	9.13	4.27	4.91	3.07	CDY11051.1 BnaA03g47100D [Brassica napus]
XLOC_012802	3.94	4.42	5.13	5.18	7.19	4.92	4.62	3.26	5.02	0.78	0.44	0.57	1.96	1.49	1.34	0.84	0.62	0.6	-
XLOC_012874	0	0	0	0	0	0	1.57	0.92	1.76	0	0	0	0	0	0	0.71	0.5	0.62	CDY26935.1 BnaC09g36480D [Brassica napus]
XLOC_012877	0	0.63	0.47	0	0	0.21	0.43	0	0.18	0	0.26	0	0	0.11	0	0	0	0.39	XP_013737388.1 PREDICTED: AMSH-like ubiquitin thioesterase 3 [Brassica napus]
XLOC_012958	1.81	1.74	1.95	1.54	1.55	1.71	2.27	2.03	1.86	2.33	2.06	2.26	1.95	2.15	2.08	2.37	2.43	2.81	CDY06847.1 BnaC01g09460D [Brassica napus]
XLOC_012967	1.21	0.82	0.86	0	0	0	0	0	0	0	0.24	0.34	0	0.09	0	0.13	0.12	0	CDY30227.1 BnaA03g49430D [Brassica napus]
XLOC_012970	0	0	0	0.16	0.19	0.23	0.21	1.51	0.45	0	0	0	0	0.13	0	0.23	0.97	1.13	-
XLOC_012989	0.29	0.17	0.29	0.51	0.33	0.36	0.46	0.48	0.59	0.03	0.07	0.03	0.16	0.05	0.24	0.11	0.18	0.15	XP_013598523.1 PREDICTED: uncharacterized protein LOC106306446 isoform X1 [Brassica oleracea var. oleracea] [Brassica oleracea]
XLOC_012990	0.78	0.98	0.6	0.67	0.53	0.34	0.79	0.75	0.66	0.34	0.27	0.33	0.31	0.45	0.77	0.27	0.91	0.49	CDY30195.1 BnaA03g49750D [Brassica napus]
XLOC_012999	0.36	0.1	0.15	0.27	0.31	0.25	0.16	0.15	0.28	0	0.05	0.14	0.04	0.25	0.25	0	0.1	0.08	-
XLOC_013000	0	0	0	4.45	6.81	4.92	4.7	5.6	4.88	0	0	0	2.19	2.02	2.16	1.46	1.84	1.35	XP_013649056.1 PREDICTED: uncharacterized protein LOC106353798 [Brassica napus]
XLOC_013001	2.1	2.68	2.68	3.36	4.32	3.27	4.32	4.53	3.95	1.44	1.59	1.67	3.95	3.23	3.58	2.92	2.38	2.48	CDY51644.1 BnaAnng10840D [Brassica napus]
XLOC_013002	1.79	1.23	1.58	3.92	3.14	3.64	3.85	3.98	3.95	1.76	1.26	1.41	3.62	3.5	2.34	1.8	1.97	2.53	CDY51644.1 BnaAnng10840D [Brassica napus]
XLOC_013011	0	0	0	0	0	0	0	0	0	0.04	0	0	0	0	0	0	0	0	XP_013724847.1 PREDICTED: uncharacterized protein LOC106428652 [Brassica napus]
XLOC_013077	0.71	1.46	1.04	2.85	3.23	3.16	0.64	1.5	0.72	1.18	0.55	1.01	1.03	2.3	2.15	1.1	2.91	1.17	XP_013727857.1 PREDICTED: uncharacterized protein LOC106431608 [Brassica napus]
XLOC_013083	14.98	15.25	14.26	20.43	20.69	21.02	19.61	19.49	20.4	2.61	2.25	2.74	3.78	3.46	3.56	4.59	4.13	5.06	XP_013707700.1 PREDICTED: cell division cycle 20.2, cofactor of APC complex [Brassica napus]
XLOC_013086	0.97	0.86	0.83	0.91	0.85	1.02	0.89	1	0.8	0.22	0.28	0.11	0.23	0.43	0.23	0.34	0.27	0.18	CDY13499.1 BnaA03g52170D [Brassica napus]
XLOC_013104	0	0	0	1.13	1.09	1.68	0	0	0	0	0	0	0.69	0.48	0.24	0	0	0	CDY44530.1 BnaCnng11410D [Brassica napus]
XLOC_013110	1.53	1.18	2.1	0.86	1.45	1.64	2.49	3.02	2.04	2.73	3.99	3.05	5.49	4.89	5.89	2.18	2.36	2.45	CDY46112.1 BnaA03g52560D [Brassica napus]
XLOC_013116	0.03	0.05	0	2.16	2.48	2.2	0.02	0	0.02	0	0.06	0.03	3.05	2.68	2.95	0.05	0.03	0.08	XP_009138201.1 PREDICTED: protein EXECUTER 1, chloroplastic-like isoform X1 [Brassica rapa]
XLOC_013121	0.66	0.98	0.3	0.58	0.75	0.5	1.57	1.06	1.35	0.29	0.15	0.22	0.63	0.57	0.64	0.99	0.68	0.93	XP_009119979.1 PREDICTED: glutathione S-transferase T2-like [Brassica rapa]
XLOC_013134	1.72	2.36	2.39	1.05	1.1	1.31	2.99	3.36	3.17	0.51	0.72	0.74	0.58	0.57	0.83	0.53	0.6	0.92	CDY49271.1 BnaA03g50840D [Brassica napus]
XLOC_013146	0.72	0.54	0.83	0.46	0.99	0.68	0.64	0.67	0.67	0.67	0.44	0.28	0.05	0.35	0.26	0.13	0.3	0.38	XP_013692439.1 PREDICTED: GTPase LSG1-2-like [Brassica napus]
XLOC_013174	2.53	2.35	3.47	0.79	0.84	0.87	3.27	3.02	3.78	0.1	0.07	0.17	0.12	0.13	0.14	0.1	0.05	0.18	XP_013598373.1 PREDICTED: calcium-dependent protein kinase 5-like [Brassica oleracea var. oleracea] [Brassica oleracea]
XLOC_013222	0.51	0.4	0.28	0	0	0.1	0.39	0.43	0.23	0.18	0	0.06	0	0.05	0	0.39	0.25	0	XP_013703151.1 PREDICTED: uncharacterized protein LOC106406943 [Brassica napus]
XLOC_013235	1.62	1.49	1.89	0	0	0	1.99	1.48	1.61	1.05	1.21	0.3	0	0	0	1.72	2.2	1.2	XP_009105356.1 PREDICTED: microtubule-associated protein 70-1 [Brassica rapa]
XLOC_013247	0.48	0.77	0.63	0.52	0.59	0.59	0.73	1.28	1.3	0.28	0.15	0	0	0.04	0.18	0.06	0.16	0.39	-
XLOC_013259	0.14	0	0.15	0.07	0.23	0.07	0.14	0.22	0.55	0	0	0	0	0	0	0	0	0	CDY11166.1 BnaA03g00020D [Brassica napus]
XLOC_013274	4.58	4.38	4.87	3.98	4.36	3.42	4.1	4.41	3.77	15.83	14.66	15.48	17.76	18.61	17.76	11.87	12.38	11.82	XP_009130664.2 PREDICTED: uncharacterized protein LOC103855431 isoform X1 [Brassica rapa]
XLOC_013304	6.9	7.08	7.69	4.21	3.21	3.36	4.99	6.58	5.47	3.62	3.02	2.97	4.98	4.36	6.65	7.01	6.87	5.66	CDY11251.1 BnaA03g00870D [Brassica napus]
XLOC_013312	59.29	56.37	59.16	19.24	21.55	18.52	12.16	11.76	10.17	32.14	29.41	35.1	11.29	9.43	10.41	5.04	4.16	4.25	CDY60272.1 BnaA07g36540D [Brassica napus]
XLOC_013327	0.61	0.64	0.79	0.8	1.26	1.06	1.97	2.88	1.78	0.05	0.06	0.05	0	0.16	0.05	0.06	0.22	0.14	-
XLOC_013443	0.88	1	0.75	0.67	0.81	0.82	1.05	1.07	1.11	5.18	5.06	4.53	3.17	3.47	3.43	6.48	6.34	7.09	CDX78342.1 BnaA03g02540D [Brassica napus]
XLOC_013487	9.13	9.58	7.51	3.4	5.03	4.74	8.67	3.23	1.99	1.12	0.94	1.1	2.34	1.87	2.03	0.18	0.2	0.51	-
XLOC_013506	2.59	3.83	3.08	1.32	1.33	1.1	1.13	0.85	0.5	71.24	59.31	90.11	88.8	86.33	86.85	83.72	98.73	98.26	-
XLOC_013511	5.57	5.23	5.33	4.74	3.57	5.81	3.83	3.67	5.48	4.2	3.68	3.03	6.88	5.61	4.68	3.7	3.85	2.81	CDX78446.1 BnaA03g03580D [Brassica napus]
XLOC_013512	2.97	3.15	2.32	2.77	2.35	2.33	2.68	3.22	3.38	0.88	1.15	1.04	1.21	0.51	0.61	0.97	1.11	0.84	CDX78447.1 BnaA03g03590D [Brassica napus]
XLOC_013513	4.71	3.95	4.92	5.65	3.96	4.21	4.96	5.2	5.96	2.32	2.03	2.17	2.6	1.91	2.56	2.68	2.78	3.25	XP_013629174.1 PREDICTED: serine/threonine-protein kinase EDR1-like isoform X1 [Brassica oleracea var. oleracea] [Brassica oleracea]
XLOC_013521	0.32	0.31	0.18	0.29	0.11	0.16	0.17	0.19	0.18	0.95	0.57	0.4	0.6	0.2	0.45	0.57	0.59	0.83	CDX78461.1 BnaA03g03730D [Brassica napus]
XLOC_013540	0.11	0.06	0.06	0.36	0.12	0.27	0.38	0.65	0.29	0	0	0	0	0	0.04	0.05	0	0	CDY36181.1 BnaC04g37130D [Brassica napus]
XLOC_013567	9.46	10.64	9.73	4.18	3.78	4.75	5.8	4.56	5.89	3	1.96	2.51	0.54	0.85	0.35	2.65	0.56	2.07	-
XLOC_013570	5.87	5.51	6.95	4.87	6.01	5.05	6.31	6.55	5.91	0.99	0.79	1.24	0.91	1.02	1.12	0.71	0.55	0.61	OAY66365.1 Splicing factor U2af large subunit B [Ananas comosus]
XLOC_013593	0	0	0	1.05	1.29	1.43	0	0	0	0	0	0	0.36	1.12	0.1	0	0	0	-
XLOC_013616	4.25	3.82	4.67	0	0	0.08	4.88	4.4	4.31	2.08	1.91	1.82	0	0	0	2.21	2	2.61	CDX78568.1 BnaA03g04800D [Brassica napus]
XLOC_013627	0	0	0	0	0	0	0	0	0	0	0	0.03	3.32	2.42	2.25	0.11	0.14	0.09	XP_013737029.1 PREDICTED: uncharacterized protein LOC106440008 [Brassica napus]
XLOC_013655	3.94	3.59	4.33	2.82	2.52	2.52	3.51	3.48	3.27	0.87	1.14	1.2	1.91	1.72	2.08	1.07	1.06	1.25	ACP30575.1 disease resistance protein [Brassica rapa subsp. pekinensis] [Brassica rapa]
XLOC_013708	1.55	1.41	1.27	1.78	1.43	1.39	1.22	1.47	1.42	2.65	2.56	2.66	2.25	2.71	2.75	2.29	2.79	3.04	XP_009131794.1 PREDICTED: uncharacterized protein LOC103856442 [Brassica rapa]
XLOC_013712	8.08	8.04	9.02	3.65	4.77	4.85	2.22	1.15	0.92	2.38	2.75	2.87	1.65	1.7	1.96	0.39	0.36	0.84	CDY28624.1 BnaC09g32510D [Brassica napus]
XLOC_013748	1.74	1.71	1.81	2.3	1.31	2	2.34	2.33	2.4	0.89	0.95	0.8	0.81	0.87	0.73	0.87	0.5	0.65	CDY44006.1 BnaA05g26010D [Brassica napus]
XLOC_013751	8.27	7.85	7.06	10.07	8.31	10.31	9.55	8.78	10.81	25.05	25.12	22.2	9.62	11.4	9.83	19.92	17.12	21.17	CDY44013.1 BnaA05g26080D [Brassica napus]
XLOC_013753	1.05	0.64	0.98	0.51	0.48	0.41	1.2	1.01	1	2.94	2.67	3	1.39	1.24	1.34	2.71	2.53	3.05	XP_009146542.1 PREDICTED: beta-glucosidase 9-like [Brassica rapa]
XLOC_013754	2.84	2.7	2.32	1.99	2.75	1.84	2.37	1.62	2.3	2.47	2.27	2.54	2.43	2.02	2.91	1.03	2.79	2.85	XP_018513092.1 PREDICTED: protein CWC15 homolog A-like [Brassica rapa]
XLOC_013755	15.71	12.01	14.2	13.31	13.5	14.12	14.31	13.42	13.91	14.89	10.18	15.64	13.36	13.23	11.88	12.7	12.71	13.5	XP_009146543.1 PREDICTED: protein CWC15 homolog [Brassica rapa]
XLOC_013771	0.7	0.26	0.52	0	0.13	0.13	0.53	0.52	0.76	0.33	0.4	0.5	0	0	0	0.66	0.54	0.6	XP_009117687.1 PREDICTED: LOW QUALITY PROTEIN: serine/threonine protein phosphatase 2A 57 kDa regulatory subunit B' alpha isoform-like, partial [Brassica rapa]
XLOC_013846	0.62	0.08	1.21	0.38	0.61	1.01	0.55	0.89	0.91	0.3	0	0.16	0.08	0.18	0.07	0.18	0.17	0.07	XP_009131917.1 PREDICTED: uncharacterized protein LOC103856561 [Brassica rapa]
XLOC_013899	0.57	0.77	1.29	0.38	0.82	0.62	1.26	1.21	1.42	0.34	0.25	0.35	0.67	0.3	0.36	0.4	0.38	0.39	NP_186784.1 Major facilitator superfamily protein [Arabidopsis thaliana]
XLOC_013930	3.13	3.49	3.01	1.95	1.91	1.52	3.4	4.5	3.62	0.47	0.85	0.82	0.56	0.58	0.66	1.6	1.25	0.76	XP_013669757.1 PREDICTED: putative B3 domain-containing protein REM4 [Brassica napus]
XLOC_013951	0.67	0.71	0.98	1.01	1.44	0.76	1.01	0.88	0.91	0.05	0.06	0.16	0.1	0	0.22	0.01	0.06	0.1	CDX88635.1 BnaA03g10140D [Brassica napus]
XLOC_013978	6.19	4.74	5.9	4.89	6.99	2.96	4.54	3.42	6.23	2.93	3.99	5.22	3.48	4.01	4.07	5.07	3.17	2.5	CDY11908.1 BnaC03g13340D [Brassica napus]
XLOC_014087	5.84	7.31	5.09	16.11	13.61	13.24	9.16	8.4	8.78	4.43	3.25	4.18	5.98	7.05	3.92	4.71	3.75	5.08	CDY38919.1 BnaA03g12600D [Brassica napus]
XLOC_014090	0.45	0	0	0.59	0.33	0.02	0	0.19	0.44	0.04	0.25	0	0	0.33	0	0	0.2	0.18	CDY32585.1 BnaC03g15530D [Brassica napus]
XLOC_014163	6.32	6.79	7.18	8.1	7.56	7.92	8.94	8.8	8.75	6.73	6.45	5.93	5.34	4.93	5.93	24.41	25.08	24.53	XP_013733946.1 PREDICTED: protein NETWORKED 4B-like [Brassica napus]
XLOC_014167	2.76	2.4	2.93	2.33	2.12	1.82	3.05	3.02	3.36	2.51	2.05	1.62	0.98	1.15	1.3	2.24	1.98	1.85	CDX84821.1 BnaA03g14090D [Brassica napus]
XLOC_014170	1.01	1.24	1.11	0.74	0.65	0.54	1.34	1.38	1.33	0	0.13	0.03	0.22	0.07	0.13	0.23	0.03	0.22	AAC20722.1 unknown protein [Arabidopsis thaliana]
XLOC_014172	21.28	19.16	19.94	20.59	21.24	23.44	13.17	12.81	13.39	30.12	33.74	32.98	12.43	10.03	11.38	27.12	25.6	25.45	CDY23972.1 BnaC03g17190D [Brassica napus]
XLOC_014231	10.29	11.09	9.93	13	11.85	12.33	5.4	5.15	5.04	15.87	17.75	16.73	27.1	27.79	25.82	32.69	32.81	30.31	XP_009132898.1 PREDICTED: probable 2-oxoacid dependent dioxygenase [Brassica rapa]
XLOC_014249	0.16	0.19	0.04	0.26	0.55	0.27	0.39	0.59	0.65	0.04	0.09	0.07	0.03	0.05	0	0.12	0.04	0	CDX84662.1 BnaA03g15680D [Brassica napus]
XLOC_014254	0	0	0	0	0	0	0.69	0.42	0.91	0	0	0	0	0	0	0	0.09	0	CDX84652.1 BnaA03g15780D [Brassica napus]
XLOC_014256	8.32	10.91	10.87	19.19	18.14	15.52	14.05	12.43	12.16	16.42	16.72	18.12	8.95	8.93	7.62	16.31	15.51	14.75	XP_013746204.1 PREDICTED: 60S ribosomal protein L18a-2-like [Brassica napus]
XLOC_014262	0.04	0	0.05	0	0	0	0	0	0	0	0.05	0	0	0	0	0.07	0.28	0.13	XP_009135998.1 PREDICTED: probable replication factor A 73 kDa subunit isoform X2 [Brassica rapa]
XLOC_014338	9.38	8.58	10.96	4.79	5.08	5.22	9.4	9.72	8.62	3.03	2.36	3.08	2.44	1.8	2.32	2.01	2.11	1.91	JAU71952.1 Protein WEAK CHLOROPLAST MOVEMENT UNDER BLUE LIGHT-like 2, partial [Noccaea caerulescens]
XLOC_014347	0.87	0	0	0.12	0.23	0.27	0	0	0	0	0	0	0.45	0.58	0.25	0	0	0	XP_018476258.1 PREDICTED: uncharacterized protein LOC108847506 [Raphanus sativus]
XLOC_014386	0	0	0	0	0	0	2.36	2.02	2.21	0	0	0	0	0	0	0.36	0.23	0.42	CDY17928.1 BnaC04g02910D [Brassica napus]
XLOC_014425	0	0	0.11	0	0	0	0	0.12	0	0.09	0.05	0	0.05	0.16	0.22	0.44	0.67	0.29	XP_010508768.1 PREDICTED: pentatricopeptide repeat-containing protein At2g41080-like [Camelina sativa]
XLOC_014433	0	0	0	0.25	0	0.25	0	0	0.11	0.12	0	0	0	0	0	0.29	0.14	0.23	-
XLOC_014450	11.11	11.35	11.17	9.31	9.57	8.85	11.42	10.81	11.47	0.81	1.19	1.42	1.6	1.15	1.38	1.64	1.02	1.02	CDX84128.1 BnaC04g08900D [Brassica napus]
XLOC_014463	0	0	0.1	0.09	0	0	0.36	0.87	0.63	0.34	0.1	0.36	0.34	0.2	0.32	0.41	0.19	0.33	CDY42824.1 BnaC03g23820D [Brassica napus]
XLOC_014520	0	0	0	0	0	0	0	0	0.02	0	0	0	0	0	0.01	0	0	0	XP_018474243.1 PREDICTED: LOW QUALITY PROTEIN: uncharacterized protein LOC108845549 [Raphanus sativus]
XLOC_014525	0	0	0	0	0	0	0	0.09	0	0	0	0	0	0	0	0.26	0	0	CDX95703.1 BnaC03g25840D [Brassica napus]
XLOC_014526	1.58	1.63	1.74	0.79	0.42	0.72	2.81	4.37	4.13	4.17	4.43	4.87	4.99	4.89	4.15	26.28	25.35	24.97	XP_013629009.1 PREDICTED: phosphatidylinositol 4-kinase gamma 4 [Brassica oleracea var. oleracea] [Brassica oleracea]
XLOC_014563	0.22	0.41	0.1	0.09	0.25	0.22	0.27	0.32	0.12	0	0	0	0	0.03	0.08	0	0	0	XP_013740674.1 PREDICTED: uncharacterized protein LOC106443679 isoform X1 [Brassica napus]
XLOC_014600	0.06	0.21	0.14	0.71	0.88	1.23	0.2	0.21	0.18	0.25	0.14	0.07	0	0.35	0	0.08	0	0.06	XP_018451419.1 PREDICTED: uncharacterized protein LOC108822758 [Raphanus sativus]
XLOC_014619	1.75	3.52	2.17	0.45	3.02	1.2	3.43	2.47	2.01	1.22	2.55	1.36	1.47	0.72	0.78	1.33	0.85	0.94	XP_018511393.1 PREDICTED: low-temperature-induced 65 kDa protein-like [Brassica rapa]
XLOC_014625	0	0	0	0	0	0	0.54	0.63	0.09	0	0	0	0	0	0	0	0	0.09	-
XLOC_014633	0.4	0.77	0.36	0	0	0.16	1.49	1.4	2.55	0.08	0.18	0.08	0	0	0	0	0	0	CDY01136.1 BnaA04g06830D [Brassica napus]
XLOC_014669	3.77	2.8	3.74	2.28	3.2	2.56	2.9	4.62	2.82	5.04	3.93	4.97	2.85	2.08	1.92	2.74	2.69	2.83	CDY70382.1 BnaA03g57080D [Brassica napus]
XLOC_014670	0.12	0	0.26	0	0	0	0.12	0.29	0	0.23	0.13	0.95	0	0	0	0.14	0	0.11	-
XLOC_014688	3.43	3.44	2.42	3.87	3.7	4	3.19	2.92	3.11	1.69	1.73	1.35	1.8	1.31	1.33	1.52	1.69	1.5	CDY05058.1 BnaC03g28560D [Brassica napus]
XLOC_014689	2.91	2.11	2.18	1.22	2.67	2.09	3.72	4.75	3.05	0.65	0.69	0.91	1.86	1.35	0.6	2.33	2.08	1.69	CDY05058.1 BnaC03g28560D [Brassica napus]
XLOC_014724	412.88	408.23	412.19	102.75	107.65	98.27	0	0.09	0	84.36	67.21	90.39	31.9	30.67	30.8	0	0	0.1	CDX90778.1 BnaA03g24580D [Brassica napus]
XLOC_014753	3.86	4.6	4.71	2.98	3.41	2.76	3.73	3.96	3.02	0.68	0.38	1.18	0.88	0.69	0.7	0.74	0.51	0.5	CDY53244.1 BnaA02g04100D [Brassica napus]
XLOC_014818	1.28	2.97	2.89	1.26	1.29	1	0.53	0.47	0.51	0.5	0	0.05	0	0	0	0.05	0.16	0	CDY44685.1 BnaA05g29210D [Brassica napus]
XLOC_014827	0.04	0.04	0.22	0.93	0.71	0.98	2.17	2.27	1.52	0.04	0.04	0.04	0.83	0.61	0.65	1.53	1.06	1.2	XP_009134483.1 PREDICTED: WAT1-related protein At4g01450-like isoform X2 [Brassica rapa]
XLOC_014828	2.89	2.27	1.93	1.25	1.55	0.85	1.3	1.83	0.48	0.1	0.12	0.32	0.19	0.33	0.44	0.12	0.23	0.1	XP_009134484.1 PREDICTED: WAT1-related protein At4g01450-like isoform X1 [Brassica rapa]
XLOC_014832	13.43	12.38	13.69	13.22	13.03	14.71	12.77	11.35	13.16	16	11.3	15.03	9.62	9.9	8.82	14.73	17	18.51	XP_013740780.1 PREDICTED: uncharacterized protein LOC106443770 isoform X1 [Brassica napus]
XLOC_014834	2.61	2.96	3.65	3.88	4.01	3.18	4.02	5.25	3.21	2.08	1.94	2.38	0.36	1.16	1.3	1.52	1.33	0.69	CDX74370.1 BnaA03g26770D [Brassica napus]
XLOC_014835	2.04	1.54	2.24	1.73	2.97	2.12	3.22	2.78	3.17	1.7	2	1.64	1.49	0.68	0.61	0.34	0.64	1.22	XP_009134500.1 PREDICTED: LOW QUALITY PROTEIN: protein SDE2 homolog [Brassica rapa]
XLOC_014845	3.68	3.82	4.47	3.51	4.44	4.79	4.44	3.85	5.08	0.72	0.52	0.54	1.12	0.83	1.7	1.07	1.05	1.35	CDX74350.1 BnaA03g26970D [Brassica napus]
XLOC_014867	0.84	0.89	1.18	0.21	0.54	0.9	0.87	1.4	1.48	0.67	0.64	0.81	0.36	0.53	0.78	0.74	0.58	0.39	XP_013706295.1 PREDICTED: nicotinamidase 2-like [Brassica napus]
XLOC_014884	1.84	1.31	1.36	2.79	1.74	2.48	1.99	1.73	1.97	0.86	0.66	1.01	1.07	1.06	0.91	0.88	0.57	0.57	CDX91929.1 BnaC03g32310D [Brassica napus]
XLOC_014966	2.27	1.14	1.1	0	0.98	0	0.73	0.63	0.61	1.18	0	0.37	0.13	0.17	0	0	0.09	0.31	CDY08430.1 BnaA05g26660D [Brassica napus]
XLOC_015094	3.18	3.05	3.22	2.01	2.1	2.99	2.19	2.68	2.3	6.53	5.4	6.91	9.15	8.05	9.18	4.85	4.72	5.8	XP_009135191.1 PREDICTED: ubiquitin carboxyl-terminal hydrolase 13-like isoform X1 [Brassica rapa]
XLOC_015095	2.8	3.02	3.84	2.73	2.93	2.91	2.05	2.23	2.38	6.57	6.02	6.48	10.68	9.86	10.73	3.85	5.02	5.7	CDX73847.1 BnaA03g32000D [Brassica napus]
XLOC_015096	4.57	3.64	4.11	4.26	3.63	3.65	4.27	4.31	4.02	8.77	8.11	8.92	11.34	11.61	13.38	7.37	8.99	8.45	XP_009135191.1 PREDICTED: ubiquitin carboxyl-terminal hydrolase 13-like isoform X1 [Brassica rapa]
XLOC_015122	0.26	0.28	0.22	0.18	0.17	0.07	0.29	1.03	0.76	0	0.07	0	0	0	0.06	0.07	0.07	0.4	CDX73814.1 BnaA03g32330D [Brassica napus]
XLOC_015201	2.79	2.53	3.67	2.77	0.79	2.4	3.38	3.21	3.06	4.74	3.71	4.67	2.04	1.46	2.49	0.58	1.74	2.3	CDX67696.1 BnaA07g17360D [Brassica napus]
XLOC_015224	0.49	0.6	0.46	0.47	0.44	0.55	0.44	0.34	0.46	0.04	0	0	0.07	0	0.17	0	0	0	XP_018442888.1 PREDICTED: uncharacterized protein LOC108814762 [Raphanus sativus]
XLOC_015229	0	0	0	0	0	0	0	0	0	0	0	0	0.06	0	0	0	0	0	CDY64980.1 BnaA02g35420D [Brassica napus]
XLOC_015230	2.25	2.52	2.27	1.09	1.43	1.61	1.02	1.37	1.31	3.27	3.52	3.57	1.47	2.33	1.82	2.09	1.65	3.49	XP_002312839.1 GTP-BINDING 2 family protein [Populus trichocarpa]
XLOC_015238	1.67	2.25	1.1	4.74	6.06	3.58	1.78	3.42	2.88	1.9	3.46	2.86	1.92	2.22	1.57	1.5	2.44	1.24	-
XLOC_015268	8.13	8.18	10.31	6.04	7.82	4.49	0	0	0	4.74	5.49	5.12	5.02	3.36	6.15	0	0	0	CDX82509.1 BnaA03g33120D [Brassica napus]
XLOC_015279	4.75	3.76	3.25	3.92	3.24	2.47	8.58	5.91	6.49	3.98	4.19	3.97	1.87	2.27	1.99	3.97	4	4.52	CDX82492.1 BnaA03g33290D [Brassica napus]
XLOC_015284	0.6	1.15	0.8	2.43	1.84	2.69	1.57	1.45	1.54	0.21	0.18	0.05	0.74	0.89	1.04	0.12	0.05	0.05	XP_009135376.1 PREDICTED: pectinesterase/pectinesterase inhibitor 3-like [Brassica rapa]
XLOC_015297	2.39	2.71	3.75	0	0	0	0.3	0	0.1	2.79	1.27	0.26	0.21	0.26	0.17	0	0	0	CDY25413.1 BnaA05g18710D [Brassica napus]
XLOC_015324	1.29	0.21	0.33	0.2	0	0.1	0.41	0.16	0.18	0	0	0.2	0	0.77	0.64	0	0	0.28	CDX75887.1 BnaC03g39700D [Brassica napus]
XLOC_015357	10.83	12.41	8.75	8.39	9.61	8.22	12.87	13.63	12.6	24.36	24.18	27.33	15.43	18.23	15.8	34.55	36.7	38.22	XP_013650259.1 PREDICTED: putative disease resistance protein At4g11170 isoform X1 [Brassica napus]
XLOC_015421	0.94	0.92	0.89	1.29	0.16	0.51	0.67	0.96	0.66	0.21	0.24	0	0	0.06	0	0.17	0	0	CDX95527.1 BnaC01g34190D [Brassica napus]
XLOC_015434	0	0.5	0	0.64	0.14	0	0	0	0	0	0.26	0	0	0	0.34	0	0	0	XP_009144088.1 PREDICTED: uncharacterized protein LOC103867746 [Brassica rapa]
XLOC_015435	5.27	6.13	6.83	3.88	4.46	5.24	9.68	7.03	9.37	1.6	0.72	1.89	0.48	0.93	0.09	2.84	0.89	0.36	XP_010431438.1 PREDICTED: U3 snoRNP-associated protein-like YAO [Camelina sativa]
XLOC_015448	0	0.09	0	0	0	0	0.36	0.15	0.16	0	0	0	0	0.21	0.08	0	0	0.25	XP_013738807.1 PREDICTED: keratin, type I cytoskeletal 10-like [Brassica napus]
XLOC_015462	5.62	5.08	4.65	7.3	6.05	6.65	6.19	2.2	2.34	1.67	1.68	2.21	3.31	3.41	4.13	1.54	0.22	0.9	CDY16493.1 BnaA08g02740D [Brassica napus]
XLOC_015495	0	0	0	5.76	6.19	4.1	0	0.1	0	0	0	0	2.17	2.51	2.38	0	0	0	XP_013697225.1 PREDICTED: transmembrane 9 superfamily member 3-like [Brassica napus]
XLOC_015497	0.29	0.34	0.72	0	0	0	0.84	0.73	0.48	0	0.12	0.43	0	0	0	0	0	0	CDY72035.1 BnaAnng39700D [Brassica napus]
XLOC_015527	5.75	4.03	4.04	7.49	6.15	6.51	2.13	4.36	1.91	3.39	5.16	5.52	5.07	2.73	3.74	1.75	1.37	0.77	XP_009135664.1 PREDICTED: T-complex protein 1 subunit alpha-like [Brassica rapa]
XLOC_015528	2.07	2.05	1.3	1.86	2.19	2.92	1.59	1.61	0.88	1.38	1.2	1.25	1.89	0.8	0.48	0.23	0.57	0.18	CDY36063.1 BnaC03g41350D [Brassica napus]
XLOC_015584	0	0	0	0	0	0	0.06	0.16	0.28	0	0	0	0	0	0	0.07	0.2	0.06	CDY30831.1 BnaC05g22070D [Brassica napus]
XLOC_015600	0	0	0	0.12	0	0	0	0	0	0	0	0	0	0	0	0	0	0	-
XLOC_015606	1.25	1.35	1.33	1.19	1.09	1.48	2	1.99	2.18	1.53	1.46	1.73	1.33	1.07	1.37	1.06	1.42	1.52	XP_009135846.1 PREDICTED: G-type lectin S-receptor-like serine/threonine-protein kinase CES101 isoform X2 [Brassica rapa]
XLOC_015642	0	0	0	0.83	1.08	1.3	1.17	1.48	1.58	0	0	0	1.67	1.74	1.87	2.74	3.12	2.96	-
XLOC_015649	60.73	51.25	51.62	54.12	52.36	53.7	114.92	118.75	105.03	2.73	1.83	3.34	8.68	9.53	9.36	3.81	4.47	3.35	CDX93033.1 BnaA03g37550D [Brassica napus]
XLOC_015652	0.07	0	0	0.34	0.08	0.29	0.25	0.62	0.46	0.38	0.35	0.35	0.05	0.04	0.1	1.06	0.41	0.48	XP_018492296.1 PREDICTED: beta-glucosidase 3-like [Raphanus sativus]
XLOC_015701	0.98	2	0.93	1.19	1.12	2.54	3.57	1.48	3.24	0	0.11	0	1.07	0.38	0.58	0.44	1.16	0.45	XP_013651180.1 PREDICTED: uncharacterized protein LOC106355849 [Brassica napus]
XLOC_015703	3.42	2.71	3.07	0.23	0.05	0.32	0.23	0.04	0.12	2.58	3.15	3.03	0.04	0.17	0.17	0.05	0.1	0	XP_018485581.1 PREDICTED: uncharacterized protein LOC108856307 [Raphanus sativus]
XLOC_015719	2.94	2.45	2.84	4.14	3.83	3.4	2.9	3.04	2.91	0.49	0.68	0.29	0.28	0.52	0.21	0.07	0.31	0.31	NP_567864.1 ubiquitin-associated protein (DUF1068) [Arabidopsis thaliana]
XLOC_015740	4.8	4.12	4.71	6.82	6.22	6.04	6.22	7.2	5.7	0.18	0.2	0.09	1.02	0.6	1.05	0.26	0.05	0.13	CDY02270.1 BnaA03g38970D [Brassica napus]
XLOC_015856	0.86	1.25	1.13	1.14	1.88	2.35	2.35	2.22	2.46	0.32	0.21	0.29	0.68	0.52	0.12	0.48	0.07	0.06	XP_009125162.1 PREDICTED: lysine histidine transporter 1 isoform X1 [Brassica rapa]
XLOC_015877	0.3	0.55	0.33	0.86	1.07	1.66	0.54	0.53	0.47	0.14	0	0.15	0.42	0.5	0.27	0.09	0.16	0.07	XP_013595665.1 PREDICTED: uncharacterized protein LOC106303866 [Brassica oleracea var. oleracea] [Brassica oleracea]
XLOC_015912	2.62	3.01	2.79	3	3.31	2.73	3.99	5.18	4.12	0.71	0.89	0.91	0.66	0.62	0.66	0.8	0.71	1.08	AAF08571.1 unknown protein [Arabidopsis thaliana]
XLOC_015941	10.5	9.62	9.51	9.89	8.08	8.58	8.89	10.66	11.39	7.59	8	7.29	8.2	7.93	8.56	7.52	8.22	7.55	XP_013737388.1 PREDICTED: AMSH-like ubiquitin thioesterase 3 [Brassica napus]
XLOC_015946	0	0	0	0	0	0	0.47	0.29	0	0	0	0	0	0	0	0	0.7	0.36	CDY26935.1 BnaC09g36480D [Brassica napus]
XLOC_015951	17.06	17.51	16.82	11.6	12.34	12.51	12.3	13.28	13.66	8.13	7.39	7.42	7.35	6.8	6.64	7.86	7.97	8.68	CDX90518.1 BnaA03g42630D [Brassica napus]
XLOC_015955	1.57	2.49	1.76	1.75	0.67	1.18	0	0	0	1.53	2.36	1.4	0.77	1.11	0.91	0.68	0	0	XP_013679656.1 PREDICTED: uncharacterized protein LOC106384199 [Brassica napus]
XLOC_015987	8.07	8.27	7.78	6.23	6.86	7.47	7.29	8.13	6.91	5.29	6.45	6.09	4.17	4.34	5.55	4.86	5.42	4.96	CDX90475.1 BnaA03g43060D [Brassica napus]
XLOC_015998	3.61	3.82	4.16	3.54	3.63	3.48	2.81	3.13	2.68	6.85	7.1	8.02	3.19	4.34	4.43	7.33	6.17	4.78	CDX90453.1 BnaA03g43280D [Brassica napus]
XLOC_016028	3.73	2.79	2.61	4.89	4.63	4.69	0.43	0.06	0.38	3.37	3.3	3.19	2.84	3.08	3.28	0.09	0.04	0.17	XP_009136927.1 PREDICTED: transcription factor TCP2-like [Brassica rapa]
XLOC_016035	6.09	6.17	4.9	1.94	1.63	1.87	3.73	3.47	3.47	14.25	16.01	14.9	15.56	15.16	15.7	6.68	6.84	7.26	XP_013737231.1 PREDICTED: uncharacterized protein LOC106440175 [Brassica napus]
XLOC_016036	5.16	4.68	4.82	0.45	0.71	0.45	8.35	9.45	8.95	0.95	0.7	0.84	0.26	0.07	0	1.49	1.91	1.64	CDX84052.1 BnaC08g07290D [Brassica napus]
XLOC_016045	2.47	2.61	2.82	1.57	1.67	1.19	2.56	3.47	3.09	0.4	0.53	0.42	0.25	0.09	0.28	0.43	0.44	0.48	XP_009115579.1 PREDICTED: uncharacterized protein LOC103840814 [Brassica rapa]
XLOC_016047	0.18	0	0	0.18	0	0.54	0.56	0	0.16	0	0	0	0	0	0	0	0	0	XP_009112849.1 PREDICTED: uncharacterized protein LOC103838179 isoform X1 [Brassica rapa]
XLOC_016054	3.16	2.78	3.56	0	0.03	0	3.27	2.73	1.81	0.12	0.03	0.03	0	0	0	0.03	0.1	0.11	NP_194629.1 Tesmin/TSO1-like CXC domain-containing protein [Arabidopsis thaliana]
XLOC_016066	0.18	0.28	0.2	0	0	0	0	0	0	0	0.1	0.18	0	0	0	0	0	0	XP_009102076.1 PREDICTED: uncharacterized protein LOC103828211 [Brassica rapa]
XLOC_016082	0.13	0.07	0.14	0.44	0.55	0.69	1.22	1.19	0.79	0	0	0	0.42	0.29	0.06	0.44	0.4	0.12	XP_013715781.1 PREDICTED: uncharacterized protein LOC106419526 isoform X1 [Brassica napus]
XLOC_016089	0.14	0.2	0	0.09	0	0.05	1.06	1.79	1.19	0.14	0	0	0	0	0	0.65	0.41	0.22	XP_018478584.1 PREDICTED: ankyrin repeat and IBR domain-containing protein 1-like [Raphanus sativus]
XLOC_016097	3.91	4.26	4.79	8.85	8.8	8.88	4.2	4.69	4.14	3.05	3.06	2.84	6.37	6.39	6.73	2	2.45	2.03	XP_009137154.1 PREDICTED: LOW QUALITY PROTEIN: tripeptidyl-peptidase 2-like [Brassica rapa]
XLOC_016106	0.07	0.18	0.04	2.94	2.78	2.19	0.03	0.14	0.09	0.07	0.11	0.05	0.91	0.74	0.71	0	0.03	0	XP_009137188.1 PREDICTED: cysteine-rich receptor-like protein kinase 29 [Brassica rapa]
XLOC_016125	0	0	0	0	0	0	7.34	8.31	8.82	0	0	0	0	0	0	0.62	0.52	1.32	-
XLOC_016126	0	0	0	0	0	0	0	0	0	0	0	0	0	0	0.06	0	0	0	CDX98728.1 BnaA03g45130D [Brassica napus]
XLOC_016143	0.56	0.43	0.65	0.15	0.35	0.1	0.91	0.55	0.53	0.64	0.5	0.91	0.35	0.53	0.4	2.89	2.36	2.21	XP_013599937.1 PREDICTED: cysteine-rich receptor-like protein kinase 11 isoform X1 [Brassica oleracea var. oleracea] [Brassica oleracea]
XLOC_016146	2.45	2.06	2.72	1.46	0.72	0.48	0.74	0.59	0.64	5.21	4.33	6.23	19.45	17.85	19.7	4.02	4.73	4.46	XP_013739747.1 PREDICTED: ACT domain-containing protein ACR7-like [Brassica napus]
XLOC_016148	0.42	0.69	1.21	0.53	0.47	0.08	0.18	0.07	0.24	0.31	0.49	0.55	0.38	0.34	0.08	0	0	0	CDX98770.1 BnaA03g45550D [Brassica napus]
XLOC_016155	1.89	1.42	1.85	1.01	0.84	0.87	1.04	1.03	1.18	2.67	2.47	1.98	1.35	1.48	1.77	1.44	1.22	1.4	XP_009135930.2 PREDICTED: DEAD-box ATP-dependent RNA helicase 24-like [Brassica rapa]
XLOC_016163	0.06	0.2	0	0.62	0.57	0.75	0	0	0	0.18	0	0	0.12	0.1	0.06	0	0	0	XP_013595249.1 PREDICTED: cysteine-rich receptor-like protein kinase 15 [Brassica oleracea var. oleracea] [Brassica oleracea]
XLOC_016193	0.79	0.66	0.57	0.34	0.26	0.74	0.69	0.93	0.56	0.93	2.78	1.96	1.05	1.4	0.94	1.31	1.11	0.89	CDY19337.1 BnaC05g08460D [Brassica napus]
XLOC_016234	0	0	0.29	0	0	0	0.27	0	0	0	0	0	0	0	0	0	0	0	-
XLOC_016237	0.27	0.56	0.16	0.21	0.39	0.4	0.22	0.73	0.42	0.26	0.52	0.2	0.65	0.32	0.9	0.69	0.37	0.37	XP_009110235.1 PREDICTED: probable prolyl 4-hydroxylase 3 [Brassica rapa]
XLOC_016254	0	0.15	0	0	0.33	0.14	0.15	0	0	0.14	0.16	0	0	0	0	0	0.16	0	-
XLOC_016262	0	0	0	0.28	0.16	0.28	0.15	1.29	0.51	0	0	0	0.14	0.66	0.53	0.33	0	0	XP_013593616.1 PREDICTED: uncharacterized protein LOC106301702 isoform X2 [Brassica oleracea var. oleracea] [Brassica oleracea]
XLOC_016267	5.93	4.85	5.31	9.61	9.74	11.08	6.81	7.2	8.2	1.51	1.58	2.49	6.21	5.79	6.53	4.29	3.71	3.48	XP_009137511.2 PREDICTED: LOW QUALITY PROTEIN: uncharacterized protein LOC103861542 [Brassica rapa]
XLOC_016277	0	0	0	1.13	1.31	1.31	4.42	3.66	2.71	0	0	0	2.31	2.69	1.63	2.35	2.12	3.06	-
XLOC_016287	0	0	0	2.62	2.77	1.48	2.72	2.76	2.51	0	0	0	1.73	1.16	1.52	1.31	1.91	1.71	-
XLOC_016310	0	0	0	0	0	0	0	0	0	0.07	0.15	0.07	0.47	0.75	0.9	0	0	0.32	CDY42733.1 BnaA03g48060D [Brassica napus]
XLOC_016318	0	0	0	1.54	1.38	0.63	2.39	1.49	1.72	0	0	0	0.43	0.34	0.14	0.06	0	0.67	XP_009150238.1 PREDICTED: kinesin-like protein KIN-5D isoform X1 [Brassica rapa]
XLOC_016351	0.12	0.06	0.17	0.18	0.17	0.09	0.31	0.3	0.44	0.03	0.07	0.09	0.09	0.14	0.06	0.25	0.3	0.4	XP_013628424.1 PREDICTED: putative F-box protein At3g23420 [Brassica oleracea var. oleracea] [Brassica oleracea]
XLOC_016362	6.03	5.33	6.56	0	0	0.08	9.43	12.1	8.88	0.47	0.62	0.82	0	0	0	0.47	1.42	0.72	-
XLOC_016365	0.08	0.09	0.19	0.04	0	0.08	0.13	0.35	0.3	0	0	0	0	0	0	0.05	0.09	0.04	CDX82691.1 BnaC07g01750D [Brassica napus]
XLOC_016373	10.93	10.09	7.61	10.44	9.2	9.71	10.34	10.45	10.83	6.11	5.72	6.35	5.87	6.29	6.24	6.07	7.41	7.54	CDY69872.1 BnaAnng31820D [Brassica napus]
XLOC_016400	0	0	0	0	0	0	0	0	0	0	0.19	0.06	6.3	4.5	7.06	0	0	0	-
XLOC_016407	2.21	2.23	1.77	0	0.05	0	1.12	1.11	0.99	0.94	1.05	0.78	0	0	0	0.77	0.51	0.51	CDY29901.1 BnaA03g49220D [Brassica napus]
XLOC_016413	2.99	2.92	3.42	5.47	7	5.88	4.21	3.72	3.91	1.08	1.06	1.15	2.52	2.89	2.74	0.87	0.67	0.51	CDY51702.1 BnaA03g58920D [Brassica napus]
XLOC_016426	0	0	0	2.35	2.01	2.64	1.16	0.7	1.5	0	0	0	0.42	0.29	0.33	1.4	0.46	0.2	-
XLOC_016457	0	1.69	0	0	0	0	0	0	0	0	0.2	0.16	0	0	0	0	0	0	CDX86193.1 BnaA06g29100D [Brassica napus]
XLOC_016458	0.03	0	0	8.13	8.83	7.62	0.56	0.73	0.77	0	0	0	3.5	3.8	3.76	0	0	0.02	CAB79833.1 putative protein [Arabidopsis thaliana]
XLOC_016468	3.9	4.15	3.47	36.9	38.86	35.12	26.66	29.89	29.03	2.21	3.32	2.93	35.94	36.81	37.94	4.75	4.12	5.54	XP_009137907.1 PREDICTED: xyloglucan endotransglucosylase/hydrolase protein 24-like [Brassica rapa]
XLOC_016470	0	0.07	0	0	0	0	0	0	0	0.52	0.43	0.88	2.2	1.95	2.27	4.09	2.99	2.89	XP_009137909.1 PREDICTED: probable xyloglucan endotransglucosylase/hydrolase protein 17 [Brassica rapa]
XLOC_016472	0	0	0	0	0	0	0	0	0.25	0	0	0.14	0	0.11	0	0	0	0	-
XLOC_016476	0.52	0.81	0.43	0	0	0	0	0	0	0.06	0	0.13	0	0	0	0	0	0	XP_013607716.1 PREDICTED: uncharacterized protein LOC106314385 [Brassica oleracea var. oleracea] [Brassica oleracea]
XLOC_016480	0	0	0	0	0.31	0	0.14	0	0	0.27	0	0	0	0.11	0.13	0.16	0	0.39	AAM64630.1 unknown [Arabidopsis thaliana]
XLOC_016485	0	0	0	2.59	3.13	1.06	0	0	0	0	0	0	0.48	0.8	0	0	0	0	XP_013672957.1 PREDICTED: uncharacterized protein LOC106377300 [Brassica napus]
XLOC_016518	0.09	0	0	0.19	0	0.09	0.19	1.09	0.43	0	0	0	0	0.36	0	0	0	0.17	CDY13493.1 BnaA03g52110D [Brassica napus]
XLOC_016519	10.45	10.29	8.96	7.3	7.75	7.61	10.41	9.9	10.27	9.15	10.55	10.45	8.15	8.59	8.34	10.54	9.62	9.76	CDY70854.1 BnaAnng35280D [Brassica napus]
XLOC_016524	0.57	0.56	1.16	0.43	0.68	0.46	0.48	0.42	1.14	0.07	0	0.04	0.04	0.06	0.04	0.05	0.22	0.08	JAU44509.1 hypothetical protein LC_TR6436_c0_g1_i1_g.21758 [Noccaea caerulescens]
XLOC_016534	0.1	0	0	0.05	0	0.05	0	0.08	0	0.05	0	0	0.05	0.04	0.05	0.23	0.05	0.05	XP_013608489.1 PREDICTED: TBC1 domain family member 15 isoform X1 [Brassica oleracea var. oleracea] [Brassica oleracea]
XLOC_016535	0	0	0	0	0.06	0	0	0	0	0	0	0	0	0.12	0	0	0	0	CDY48941.1 BnaA08g04730D [Brassica napus]
XLOC_016574	0	0	0	0.04	0	0.04	0.36	0.31	0.25	0	0	0	1.46	1.65	1.83	0.28	0.17	0.16	CDY49384.1 BnaA03g50730D [Brassica napus]
XLOC_016575	0	0	0	0.53	0.79	0.7	0	0	0	0	0	0	0	0.06	0	0	0	0	XP_013689236.1 PREDICTED: uncharacterized protein LOC106393028 [Brassica napus]
XLOC_016579	0.25	0	0.14	3.58	4.1	5.07	0.06	0	0.11	0.06	0.07	0.06	0.06	0.19	0.17	0	0	0	JAU05370.1 Protein DJ-1 -like protein C [Noccaea caerulescens]
XLOC_016596	0	0	0	0	0	0	0	0	0	0	0	0	0	0	0.03	0	0	0	XP_013594552.1 PREDICTED: uncharacterized protein LOC106302632 [Brassica oleracea var. oleracea] [Brassica oleracea]
XLOC_016624	0	0	0	0	0	0	0.49	0.83	0.9	0	0.05	0	0	0.1	0	0.35	0.67	0.68	CDY40635.1 BnaA03g53280D [Brassica napus]
XLOC_016651	0.14	0	0.15	0	0	0	0	0	0	0.54	0.6	0	0	0	0	0	0	0	KFK28453.1 hypothetical protein AALP_AA8G516300 [Arabis alpina]
XLOC_016656	1.3	1.21	1.72	2.59	2.72	2.02	0.04	0	0	0.19	0.43	0.4	0.46	0.52	0.44	0	0.04	0	XP_018515527.1 PREDICTED: protein CROWDED NUCLEI 4-like [Brassica rapa]
XLOC_016681	0	0.52	0	0	0	0	0	0.09	0.46	0	0	0	0	0	0	0	0	0	CDY41299.1 BnaA01g32200D [Brassica napus]
XLOC_016685	0	0.2	0	0.56	1.5	0.19	0	0	0	0	0	0	0	0.15	0	0	0	0	CDY29550.1 BnaA03g53950D [Brassica napus]
XLOC_016687	1.11	1.34	0.97	0.21	0.27	0.18	0.65	0.57	0.54	0	0.03	0.06	0.03	0	0.06	0.03	0.13	0.03	XP_009138608.1 PREDICTED: uncharacterized protein LOC103862682 [Brassica rapa]
XLOC_016689	0	0	0	0	0.17	0	0.05	0.12	0.14	0	0	0	0.05	0.04	0	0	0	0	XP_006415656.1 hypothetical protein EUTSA_v10008438mg [Eutrema salsugineum]
XLOC_016723	4.14	3.8	4.72	4.43	5.64	4.54	6.51	6.87	4.78	3.02	2.01	2.13	1.7	1.59	1.22	1.91	3.27	2.34	CDY22403.1 BnaA06g37250D [Brassica napus]
XLOC_016945	3.03	3	2.94	0	0.08	0	0.07	0.2	0	0.1	0.08	0	0.03	0	0	0	0	0	CDX89183.1 BnaA04g00030D [Brassica napus]
XLOC_016966	6.42	4.27	9.48	8.1	7.77	10.98	6.26	6.71	9.01	7.15	6.57	8.17	9.2	11.39	14.48	13.4	13.98	12.04	CDX89152.1 BnaA04g00340D [Brassica napus]
XLOC_016968	3.54	1.14	2.73	0	0.18	0	5.64	8.09	3.88	0.96	0.95	0.29	0	0	0	1.95	2.09	1.35	-
XLOC_016979	1.77	1.82	1.52	0.65	0.48	0.74	0.99	0.92	0.94	1.43	1.86	1.72	0.34	0.24	0.26	1.46	1.77	1.82	CDY66303.1 BnaA04g27290D [Brassica napus]
XLOC_016988	1.87	1.07	2.97	0	0	0	2.16	3.1	2.05	0.61	0.17	0.08	0	0	0	0.27	0.26	0.87	XP_009138754.1 PREDICTED: E3 ubiquitin-protein ligase SINAT3-like isoform X1 [Brassica rapa]
XLOC_016992	4.71	3.01	4.9	0.11	0.25	0.33	0	0	0	0.53	0.24	0.56	17.83	15	16.13	0	0	0	CDX89126.1 BnaA04g00600D [Brassica napus]
XLOC_017008	0	0.23	0	0	0	0	0	0.18	0.19	0	0	0	0	0	0	0	0	0	-
XLOC_017019	2.98	2.69	3.11	2.52	2.42	1.73	4.47	3.91	3.95	1.14	0.64	1.93	1.01	1.57	1.21	1.92	1.67	1.51	XP_002864657.1 hypothetical protein ARALYDRAFT_332260 [Arabidopsis lyrata subsp. lyrata] [Arabidopsis lyrata]
XLOC_017035	23.04	24.13	24.57	26.07	23.71	26.39	30.09	32.36	29.78	53.49	58.01	53.82	77.68	79.25	80.29	36.33	36.89	37.15	CDX74623.1 BnaA04g07660D [Brassica napus]
XLOC_017042	2.08	2.14	2.33	1.16	1.42	1.43	2.36	2.4	2.03	1.75	1.92	1.7	1.31	1.06	1.32	1.14	1.74	0.76	CDY50514.1 BnaC06g10080D [Brassica napus]
XLOC_017116	0.77	1.49	0.96	1.24	1.52	1.19	1.91	1.55	1.89	1.94	0.82	1.09	0.89	0.82	0.52	1	1.04	0.86	CDY57969.1 BnaC03g74100D [Brassica napus]
XLOC_017149	0.5	0.4	0.49	0.35	0.5	0.74	0.48	0.32	0.24	0.23	0.22	0.3	0.43	0.39	0.33	0.31	0.48	0.52	XP_006292816.1 hypothetical protein CARUB_v10019065mg [Capsella rubella]
XLOC_017161	1.03	1.09	0.49	3.93	4.3	5.07	0	0	0	0	0	0	0.53	0.17	0.25	0	0	0	CDX76042.1 BnaA04g03060D [Brassica napus]
XLOC_017197	0	0	0	0.47	0	0.32	0	1.18	0	0	0	0	0	0	0.44	0	0	0	CDX76062.1 BnaA04g03260D [Brassica napus]
XLOC_017205	1.39	1.84	1.75	0.26	0.1	0.09	3.84	3.03	3.46	1.01	0.76	0.8	0.08	0	0	2.43	1.91	1.61	-
XLOC_017206	0.71	0.05	0.32	0	0.05	0.14	0.73	0.59	0.47	0.05	0	0.05	0.05	0.11	0.22	0.11	0.16	0	-
XLOC_017211	2.95	2.65	3.18	2.64	2.71	2.68	0.24	0.07	0.08	0.35	0.3	0.44	0.87	0.35	0.14	0	0	0	CDY63304.1 BnaCnng41830D [Brassica napus]
XLOC_017230	0.38	0.81	0.43	0.38	0.43	0.25	0	0	0	0.37	0.14	0.13	0.62	0.49	0.47	0.29	0	0.23	XP_018493055.1 PREDICTED: peroxisome biogenesis protein 12 [Raphanus sativus]
XLOC_017244	0.93	1.15	1.48	1.39	1.76	1.95	0.56	0.71	0.85	2.19	1.71	1.83	3.65	4.22	2.96	1.27	1.57	1.37	CDX76141.1 BnaA04g04050D [Brassica napus]
XLOC_017262	4.88	4.59	4.68	9.66	8.26	8.44	11.9	12.31	11.85	4.63	5.13	5.33	3.6	4.07	4.2	2.59	3.83	3.63	XP_013745378.1 PREDICTED: diphosphomevalonate decarboxylase-like [Brassica napus]
XLOC_017293	0.94	1.67	1.52	0	0	0	0	0	0	0	0	0	0	0	0	0	0	0	XP_002878412.1 EMB1703 [Arabidopsis lyrata subsp. lyrata] [Arabidopsis lyrata]
XLOC_017316	0	0	0	0.33	0.37	0.61	0	0	0	0	0	0	0.05	0	0.1	0	0	0	CDY23197.1 BnaA04g05620D [Brassica napus]
XLOC_017318	2.86	4.64	3.11	3.35	3.53	2.95	2.7	4.07	2.33	3.08	3.15	4.32	3.87	4.54	3.1	1.95	3.48	2.63	XP_013633225.1 PREDICTED: uncharacterized protein LOC106338904 [Brassica oleracea var. oleracea] [Brassica oleracea]
XLOC_017331	1.25	1.62	1.93	1.14	3.25	1.83	1.47	1.19	1.47	0.65	0.94	0.88	2.71	1.56	1.24	0.89	0.42	0.98	CDY23167.1 BnaA04g05920D [Brassica napus]
XLOC_017356	2.37	2.65	2.48	2.64	2.15	2.51	3.3	2.99	2.61	0.57	0.27	0.64	0.53	0.94	0.73	0.38	0.51	0.68	CDY01179.1 BnaA04g06400D [Brassica napus]
XLOC_017364	0.1	0.08	0.31	0	0	0	0.52	0.52	0.45	0.5	0.2	0.18	0	0	0	0.84	0.82	0.99	XP_018514194.1 PREDICTED: receptor-like protein 12 isoform X1 [Brassica rapa]
XLOC_017368	14.05	14.76	15.99	0	0.06	0	16.2	16.47	16.87	9.25	9.08	10.1	0	0	0	4.42	4.13	4.94	XP_013631315.1 PREDICTED: uncharacterized protein LOC106336892 [Brassica oleracea var. oleracea] [Brassica oleracea]
XLOC_017388	0.17	0.13	0	0.13	0.29	0.25	0.13	0.07	0.04	0.16	0.41	0.39	1.93	1.76	1.87	2.64	2.68	2.65	CDY59812.1 BnaA09g51610D [Brassica napus]
XLOC_017418	0.32	0.45	0.2	0.26	0	0	0.17	0.43	0.29	0.1	0.1	0.09	0.16	0	0	0.4	0.1	0	CDY60722.1 BnaAnng17130D [Brassica napus]
XLOC_017432	0.4	0.74	0.34	0.1	0.45	0	1.35	0.59	1.37	0.3	0.22	0	0.39	0.31	0	0.35	0.11	0	XP_002868950.1 exostosin family protein [Arabidopsis lyrata subsp. lyrata] [Arabidopsis lyrata]
XLOC_017475	0.04	0	0	0.04	0	0	0	0	0	0.11	0.24	0.19	1.26	2.14	1.5	0.39	0.24	0.31	XP_013746763.1 PREDICTED: vesicle transport v-SNARE 11-like [Brassica napus]
XLOC_017495	1.98	1.72	1.46	1.18	0.67	0.91	1.34	0.82	1	1.12	0.78	0.69	0.35	0.18	0.22	0.14	0.56	0.48	XP_009139939.1 PREDICTED: uncharacterized protein LOC103863928 [Brassica rapa]
XLOC_017541	1.01	0.89	0.75	3.71	3.93	3.48	0	0	0	0	0	0	1.8	0.74	0.93	0	0	0	XP_006391450.1 hypothetical protein EUTSA_v10018994mg [Eutrema salsugineum]
XLOC_017559	5.88	6.9	6.9	5.84	7.98	7.26	7.34	9.37	9.15	2.2	1.38	1.9	0.73	0.9	0.46	0.91	1.6	1.37	CDY22466.1 BnaC03g61790D [Brassica napus]
XLOC_017570	0.7	1.48	1.7	0	0.4	0.12	0.72	0.97	0.32	0.57	0	0.24	0	0.09	0.11	0.41	0.38	0.43	-
XLOC_017630	0.85	0.98	0.75	0	0.04	0	4.95	5.41	4.16	0.11	0	0.15	0	0	0.03	0	0	0	-
XLOC_017643	13.75	13.32	12.09	8.04	6.9	7.96	9.64	9.23	10.1	11.34	10.99	11.73	19.35	17.92	19.13	13.38	15.54	14.06	CDY25585.1 BnaA04g12770D [Brassica napus]
XLOC_017667	6.36	6.52	7.41	4.28	5.25	4.73	0	0	0.16	2.35	1.16	1.81	0	1.58	0.46	0.37	0.21	0.08	-
XLOC_017670	0	0.15	0.37	0.05	0.06	0.04	0.42	0.2	0.16	0	0	0	0.19	0.12	0.2	0	0	0.13	CDY20162.1 BnaA01g28400D [Brassica napus]
XLOC_017681	11.39	10.58	10.88	18.82	19.69	20.19	20.11	17.23	18.67	13.92	12.54	12.29	8.63	8.03	7.68	11.77	11.86	12.79	CDY38939.1 BnaA04g13600D [Brassica napus]
XLOC_017689	0.13	0.13	0.07	0	0	0	0	0	0	0.12	0	0	0	0	0	0	0.07	0.06	XP_013639857.1 PREDICTED: uncharacterized protein LOC106345162 [Brassica napus]
XLOC_017717	0.45	0.36	0.95	0	0	0	0.94	1.68	0.68	0.33	0.25	0.23	0	0	0	0.4	0.53	0.26	XP_013614894.1 PREDICTED: E3 ubiquitin-protein ligase SINA-like 7 [Brassica oleracea var. oleracea] [Brassica oleracea]
XLOC_017729	0.29	0.55	0.51	5.02	4.14	3.48	4.86	3.75	4.58	0.12	0.14	0.49	1.66	1.55	2.34	2.37	3.78	3.17	CDY70703.1 BnaAnng34690D [Brassica napus]
XLOC_017743	5.79	4.7	5.76	3.28	3.54	2.67	5.67	5.21	6.07	0.55	0.6	0.7	1.3	1.26	0.72	0.66	0.64	0.73	XP_013744042.1 PREDICTED: protein EARLY FLOWERING 3-like [Brassica napus]
XLOC_017754	0.86	0.78	0.92	1.51	1.28	1.44	1.04	1.62	1.25	0.21	0.1	0.03	0.27	0.21	0.09	0.32	0.17	0.26	CDY67184.1 BnaAnng23780D [Brassica napus]
XLOC_017807	2.92	3.21	2.77	18.88	20.32	18.64	2.15	3.06	2.09	5.67	5.67	6.3	0.59	0.73	0.15	3.33	3.5	3.37	CDY69389.1 BnaAnng30290D [Brassica napus]
XLOC_017848	2.57	2.87	2.05	2.25	1.49	1.69	0	0	0	2.42	2.25	1.87	1.86	1.93	1.9	0	0.16	0	XP_018509837.1 PREDICTED: uncharacterized protein LOC108869633 [Brassica rapa]
XLOC_017874	0.5	0.53	0.57	0	0	0	0.46	1.03	1.26	0	0.08	0	0	0	0	0	0	0.2	CDY08028.1 BnaC03g34950D [Brassica napus]
XLOC_017881	0	0	0	0	0	0	0	0	0	0	0	0	0	0	0	0.16	0	0	XP_009133846.1 PREDICTED: cell division control protein 6 homolog [Brassica rapa]
XLOC_017957	0.2	0.36	0	0.47	1.01	0.67	0.44	2.85	0	0.19	0.22	0	0.71	0.12	0.21	0	0.69	0.8	XP_013744478.1 PREDICTED: heterogeneous nuclear ribonucleoprotein 1-like [Brassica napus]
XLOC_017967	2.11	1.41	1.5	2.39	2.17	2.42	0.14	0.85	0.26	1.69	2.12	1.82	1.54	1.95	1.38	0	0.07	0.19	XP_009132942.1 PREDICTED: uncharacterized protein LOC103857499 [Brassica rapa]
XLOC_017988	0	0.25	0.09	0	0.27	0	0.49	0.07	0	0.08	0	0.16	0.16	0.06	0.15	0.28	0.09	0.22	CDY53453.1 BnaA02g06990D [Brassica napus]
XLOC_018005	0.53	0.51	0.49	2.04	1.76	1.97	1.31	1.39	2.11	0.21	0.05	0.13	0.76	0.2	0.61	1.02	0.87	1.18	XP_009141471.1 PREDICTED: novel plant SNARE 11-like [Brassica rapa]
XLOC_018012	0	0	0	0	0	0	0.16	0.65	0.28	0	0	0	0	0	0	0	0	0	-
XLOC_018126	0	0	0	0	0	0	0.73	1.31	1.57	0	0.09	0	0	0	0	4.4	4.07	3.22	XP_018481460.1 PREDICTED: uncharacterized protein LOC108852452 [Raphanus sativus]
XLOC_018152	2.21	2.08	2.19	1.94	1.86	1.55	6.58	7.98	6.78	0.41	0.54	0.61	0.34	0.46	0.65	0.94	2.34	1.46	XP_013630605.1 PREDICTED: protein PLASTID TRANSCRIPTIONALLY ACTIVE 14 [Brassica oleracea var. oleracea] [Brassica oleracea]
XLOC_018153	0	0	0	0	0	0	0.42	0.93	0.58	0	0	0	0.14	0.28	0	2.73	3.18	3.78	CDY07073.1 BnaA04g22420D [Brassica napus]
XLOC_018208	0.55	0.14	0.46	0	0.15	0	0.84	0.68	0.12	0.13	0.15	0	0	0.11	0	0	0	0	-
XLOC_018231	0	0	0	0	0	0	0.07	0	0	0	0	0	0	0	0	0	0	0	CDY24459.1 BnaC05g34950D [Brassica napus]
XLOC_018254	5.82	5.7	4.34	4.72	4.19	5.31	0.36	1.02	0.32	4.89	3.67	3.78	2.58	2.8	4.74	1.43	0.68	0.9	XP_009142167.1 PREDICTED: uncharacterized protein LOC103866043 isoform X3 [Brassica rapa]
XLOC_018262	5.4	5.65	5.23	4.79	4.17	3.94	6.69	6.88	7.75	14.99	13.74	15.48	10.19	10.93	10.43	11.45	13.49	13.66	XP_009124262.1 PREDICTED: uncharacterized protein LOC103849202 [Brassica rapa]
XLOC_018298	1.38	1.35	0	1.26	0.72	1.26	2.11	2.18	1.45	0	0	0.63	0.45	0	0.44	0	0	0	CDY48370.1 BnaC04g22050D [Brassica napus]
XLOC_018322	0	0	0.05	0	0	0	0	0	0	0	0	0	0	0	0	0	0	0	XP_013705708.1 PREDICTED: protein COFACTOR ASSEMBLY OF COMPLEX C SUBUNIT B CCB1, chloroplastic-like [Brassica napus]
XLOC_018343	0	0.68	0	0	0.37	0.43	0.81	0.24	0.67	0.27	0.45	0.01	0	0	0.04	0.18	0.15	0.08	CDX77886.1 BnaC03g53330D [Brassica napus]
XLOC_018386	1.32	2.16	1.21	0.71	0.14	0.72	2.83	3.57	2.6	0.47	0.39	0.12	0.23	0.28	0.22	1.39	0.92	1.11	-
XLOC_018419	34.02	35.76	34.59	33.43	36.07	34.8	41.05	43.93	43.14	1.04	1.1	1.2	7.84	6.81	7.64	0.67	0.86	0.93	XP_013751295.1 PREDICTED: uncharacterized protein LOC106453611 [Brassica napus]
XLOC_018445	8.61	10.96	6.73	4.9	3.94	3.67	9.75	9.89	9.18	1.21	1.22	1.04	1.89	2.03	1.8	1.13	0.27	0.69	CDY17538.1 BnaC03g65250D [Brassica napus]
XLOC_018469	0	0	0	4.73	3.79	6.08	0	0	0	0	0	0	2.93	3.28	2.74	0.06	0.27	0.09	-
XLOC_018483	0.43	0	0	0	0	0	0	0.18	0	1.47	1.53	0.94	0	0.33	0	3.76	3.78	3.04	CDX74610.1 BnaA04g07790D [Brassica napus]
XLOC_018498	7.62	9.28	7.47	5.11	5.97	5.47	9.23	7.47	8.5	1.02	2.1	3.31	3.21	3.18	2.12	2.19	1.38	1.6	CDY29722.1 BnaAnng03440D [Brassica napus]
XLOC_018505	1.67	2.54	2.25	0	0	0	2.18	2.83	2.27	1.65	1.5	1.98	0	0	0	1.51	2	1.87	-
XLOC_018514	0	0	0	0.16	0.35	0.21	0	0	0	0	0	0	0.1	0.32	0	0	0	0	XP_009139871.1 PREDICTED: protein Brevis radix-like 2 [Brassica rapa]
XLOC_018515	7.33	5.96	5.8	2.57	3.44	2.87	8.62	7.99	10.27	1.82	1.76	2.28	0.96	1.66	2.15	3.74	4.6	2.65	-
XLOC_018527	0.23	0.64	0.69	1.59	1.51	1.53	0.72	0.42	0.66	0.11	0	0	0	0.54	0.81	0.32	0.26	0.11	CDY57003.1 BnaA04g27420D [Brassica napus]
XLOC_018569	0	0	0	0.1	0	0	0.31	0.16	0.45	0	0	0	0	0	0	0	0.11	0	XP_013654103.1 PREDICTED: endochitinase B-like [Brassica napus]
XLOC_018589	0.18	0	0.07	0	0	0	0.13	0	0	0.14	0	0	0.17	0.13	0.16	0.87	0.27	0.49	XP_006291574.1 hypothetical protein CARUB_v10017727mg [Capsella rubella]
XLOC_018640	0.05	0.05	0	0	0	0	4.44	3.43	3.72	0	0.05	0	0	0.04	0	0.23	0.05	0.31	CDY65173.1 BnaC05g49170D [Brassica napus]
XLOC_018648	0.69	0.68	0.28	0.49	0.83	0.79	3.48	3.79	3.12	0.05	0.11	0	0.05	0	0.18	0	0	0.09	JAU52045.1 hypothetical protein LC_TR11347_c2_g1_i1_g.39937, partial [Noccaea caerulescens]
XLOC_018681	2.93	1.17	3.27	1.56	3.05	2.31	1.57	2.63	2.31	0.19	0.21	0	1.2	1.27	2.12	0.22	0.07	0.29	CDX71266.1 BnaC07g05450D [Brassica napus]
XLOC_018714	0.17	0.09	0	0	0	0	0	0	0	0	0.05	0	0	0	0	0	0	0	XP_018483504.1 PREDICTED: protein SHOOT GRAVITROPISM 6 isoform X1 [Raphanus sativus]
XLOC_018749	1.74	1.52	2.21	0.77	0.95	0.78	1.53	1.09	1.08	1.22	1.44	1.28	0.7	0.65	1.89	0.7	1.84	1.55	XP_013663150.1 PREDICTED: uncharacterized protein LOC106367839 [Brassica napus]
XLOC_018765	0.78	1.34	1.16	0.1	0.09	0.24	0.9	1.23	1.38	1.58	1.02	1.91	0.08	0.11	0.06	1.15	1.71	0.74	CDY17062.1 BnaA08g04260D [Brassica napus]
XLOC_018772	5.12	7.05	5.17	8.44	7.08	5.2	0	0	0	1.98	1.57	2.36	2.55	3.74	2.94	0.06	0	0	CDX98042.1 BnaA06g07930D [Brassica napus]
XLOC_018783	0.03	0	0.07	0.59	1.05	0.8	0.31	0.09	0.09	0.06	0.05	0.07	1.01	1.3	1.33	0.24	0.2	0.37	CDY07115.1 BnaCnng01300D [Brassica napus]
XLOC_018804	3.34	2.43	3.92	0	0	0	0	0	0	0.22	0	0.38	0	0	0	0	0	0	-
XLOC_018821	1.73	1.83	1.78	4.16	3.01	3.33	0	0.04	0	0	0	0	0.41	0.4	0.17	0	0	0	-
XLOC_018837	6.24	3.11	4.99	2.54	1.84	3.55	9.97	8.41	6.6	1.72	0.67	1.95	0.82	0.85	2.08	2.04	3.36	0.65	CDY34245.1 BnaA01g24620D [Brassica napus]
XLOC_018855	0.49	0.29	0.34	0	0.07	0.09	1.22	1.16	1.18	0.12	0.3	0.12	0.09	0.09	0.03	0.99	0.83	0.73	XP_013743058.1 PREDICTED: uncharacterized protein LOC106445947 [Brassica napus]
XLOC_018859	1.31	2.46	1.75	3.21	3.38	2.29	0	0	0	0	0	0	0.51	0.65	0.55	0	0	0	XP_010517336.1 PREDICTED: ferredoxin--nitrite reductase, chloroplastic [Camelina sativa]
XLOC_018869	0	0.11	0	0	0.25	0.11	0	0	0	0	0	0	0.11	0.42	0.2	0	0	0	-
XLOC_018877	8.07	9.04	10.58	0.22	0.92	0.4	7.93	6.34	4.61	2.91	4.4	3.05	0.12	0.2	0.49	1.04	1.64	0.97	XP_013694092.1 PREDICTED: ABC transporter B family member 11-like [Brassica napus]
XLOC_018887	0.56	0.55	1.72	0.22	0	0.01	0	0.13	0	0.56	1.09	1.7	0	0	0.42	0.59	0.2	0	CDY25413.1 BnaA05g18710D [Brassica napus]
XLOC_018907	0	0	0	2	1.56	0.64	0	0	0	0	0	0	0.81	0.92	0.77	0	0	0	CDY01178.1 BnaA04g06410D [Brassica napus]
XLOC_018913	0.02	0.05	0.05	0.64	0.87	0.88	0	0	0	0	0.04	0.04	0.37	0.52	0.55	0	0	0	CDX97042.1 BnaC09g45830D [Brassica napus]
XLOC_018918	10.03	9.87	10.27	6.25	7.2	7.43	24.75	24.1	26.63	1.85	1.58	1.61	0.77	0.65	0.56	0.62	0.5	0.48	XP_018460892.1 PREDICTED: uncharacterized protein LOC108831882 [Raphanus sativus]
XLOC_018956	0.21	0.34	0.28	0.05	0.11	0.05	0.15	0.12	0.12	2.2	1.63	1.37	2.72	2.37	2.56	2.46	2.9	2.44	CDY44469.1 BnaCnng11220D [Brassica napus]
XLOC_018970	0.41	0.26	0.18	0	0	0.16	1	1.21	0.67	0.24	0.09	0.25	0	0	0	0.38	0.8	0.83	XP_013619568.1 PREDICTED: uncharacterized protein LOC106326078 [Brassica oleracea var. oleracea] [Brassica oleracea]
XLOC_018973	0.97	1.03	1.45	0	0	0	0	0	0	0.31	0.5	0.99	0	0	0	0	0	0	-
XLOC_018978	7.03	7.34	6.16	0	0.04	0	5.05	4.79	4.39	2.33	1.97	2.23	0.12	0.15	0.04	1.73	2.47	1.66	CDY15653.1 BnaA07g08240D [Brassica napus]
XLOC_019001	5.53	2.98	5.68	4.38	4.88	3.76	6.88	5.43	5.81	1.31	1.52	1.81	1.54	1.6	0.64	2.2	1.53	2.65	-
XLOC_019003	0.06	0.1	0.07	0.05	0	0	0.56	0	0.38	0.12	0.6	0.17	1.12	0.8	0.42	0.45	0.12	0.53	CDY36231.1 BnaC06g27750D [Brassica napus]
XLOC_019030	0.39	0.38	0.43	0.86	0.73	0.71	0.93	0.91	0.85	0	0	0	0.03	0	0	0	0	0	XP_017182108.1 PREDICTED: homeobox-leucine zipper protein ATHB-8-like isoform X1 [Malus domestica]
XLOC_019059	2.61	2.69	2.72	2.94	2.71	2.9	2.35	2.1	1.58	1.72	0.98	1.77	1	0.99	1.09	0.95	1.06	1.43	XP_013743637.1 PREDICTED: spore wall protein 2-like [Brassica napus]
XLOC_019061	0	0.18	0	0	0.1	0	0	0.23	0.08	0	0	0	0	0	0	0	0	0	-
XLOC_019078	1.04	1.38	1.52	3.03	2.56	2.58	6.61	5.99	5.6	0.73	0.87	0.46	6.99	6.73	6.91	3.62	2.8	4.92	-
XLOC_019084	1.59	1.21	1.7	2.69	2.28	2.06	2.98	3.53	3.95	0.74	0.39	0.45	0.27	0.35	0.58	0.64	0.21	0.24	XP_010463453.1 PREDICTED: auxin-responsive protein IAA9-like isoform X2 [Camelina sativa]
XLOC_019092	55.82	47.92	52	6.31	7.02	5.21	33.92	34.02	31.96	16.17	15.57	14.55	0.76	0.64	1.11	50.97	47.07	51.69	XP_009140485.1 PREDICTED: uncharacterized protein LOC103864488 [Brassica rapa]
XLOC_019123	0.67	1.8	1.02	0.6	1.38	1.1	1.49	1.61	1.76	0.53	1	0.62	0.53	0.61	0.34	1.27	0.74	0.56	-
XLOC_019135	0.45	0.38	0.7	0	0	0	0	0	0.08	0.09	0	0.18	0	0	0	0	0	0	CDY33842.1 BnaC06g05110D [Brassica napus]
XLOC_019150	0.21	0	0.35	0	0	0	0.53	0.34	0.66	0	0	0.11	0	0	0	0.24	0	0	-
XLOC_019173	0	0.36	0	0.43	0	0	0.22	0.52	0	0	0	0	0	0	0	0	0	0	CDY69654.1 BnaCnng64650D [Brassica napus]
XLOC_019188	0	0	0.31	0	0	0	0.7	0.23	0.62	0.2	0.07	0.07	0	0	0	0	0	0	XP_009140864.1 PREDICTED: uncharacterized protein LOC103864847 [Brassica rapa]
XLOC_019200	1.6	0.54	1.59	0.38	0.99	0.66	0.91	0.36	1.14	0.14	0.14	0.13	0.07	0.06	0.2	0.29	0	0.07	XP_009140823.1 PREDICTED: uncharacterized protein LOC103864802 isoform X1 [Brassica rapa]
XLOC_019235	0	0	0	0	0	0	0	0.2	0	0	0	0	0	0	0	0	0	0	CDX99333.1 BnaC05g34480D [Brassica napus]
XLOC_019286	0.87	0.87	1.1	0.5	0.59	0.98	1.8	1.82	1.5	0.88	0.92	0.74	3.78	3.23	4.21	1.48	0.89	0.7	CDY19062.1 BnaA04g18020D [Brassica napus]
XLOC_019291	3.52	2.92	3.51	2.15	1.53	2.55	4.28	5.02	4.85	11.89	12.33	10.28	10.51	8.89	9.99	14.21	13.65	10.84	-
XLOC_019317	0	0	0	0	0.45	0	0	0	0	0	0	0	0	0	0	0	0	0	-
XLOC_019319	1.59	1.72	1.21	1.17	0.8	1.12	1.7	1.68	1.5	0.23	0	0.07	0.26	0.21	0.09	0.04	0.11	0.16	XP_013744279.1 PREDICTED: xyloglucan galactosyltransferase KATAMARI1 homolog [Brassica napus]
XLOC_019355	3.07	3.96	3.7	0.94	0.72	1.59	7.3	5.74	4.96	0.84	1.26	1.43	0.3	0.21	0.27	1.87	1.61	1.2	-
XLOC_019394	0.35	0	0.19	0	0	0	0.71	0.14	0.78	0	0.19	0.53	0	0	0	0	0.19	0.32	CDY40452.1 BnaA04g20650D [Brassica napus]
XLOC_019404	11.44	10.86	11.52	9.1	12.05	9.77	8.82	9.39	9.27	4.4	5.3	5.61	5.2	4.86	5.34	3.44	3.64	4.82	XP_009141519.1 PREDICTED: serine carboxypeptidase-like 26 isoform X2 [Brassica rapa]
XLOC_019423	0.51	0.23	0.58	0.58	0.83	0.74	1.28	1.22	1.13	0	0	0	0.29	0.06	0	0	0	0.88	-
XLOC_019425	0.19	0.39	0.42	1.11	0.63	0.37	0.76	0.31	0.67	0	0.2	0.38	0.36	0	0	0.22	0	0	-
XLOC_019446	0.74	0.67	0.76	0.26	0.18	0.05	0.59	0.3	0.19	0.15	0	0.22	0.57	0.65	0.83	0.6	0.29	0.19	XP_018438458.1 PREDICTED: uncharacterized protein LOC108810883 [Raphanus sativus]
XLOC_019519	0.07	0	0	0	0.08	0	0	0.12	0.06	0	0	0.14	0	0.11	0.32	0	0	0	XP_018454297.1 PREDICTED: aspartic proteinase A3 [Raphanus sativus]
XLOC_019531	0	0	0	0	0	0.05	0	0	0	0	0	0	0.03	0	0.03	0	0	0.03	XP_013746258.1 PREDICTED: uncharacterized protein LOC106448996 [Brassica napus]
XLOC_019587	1.57	1.77	1.87	1.8	2.28	1.89	5.11	4.8	6.08	1.14	1.18	1.5	1.39	0.97	1.82	12.43	17.12	15.75	CDY07073.1 BnaA04g22420D [Brassica napus]
XLOC_019606	0	0	0	0	0	0	0	0.07	0.07	0.16	0	0	0	0	0	0	0	0	-
XLOC_019664	1.18	1.18	1.25	0.32	0.74	0.66	2.09	1.85	1.6	0.83	0.65	0.47	0.32	0.25	0	0.46	0.36	0.67	XP_009142151.1 PREDICTED: transcription factor JUNGBRUNNEN 1-like [Brassica rapa]
XLOC_019766	0.68	0.57	0.24	0.5	0.16	0.43	1.03	0.92	0.84	0.03	0.08	0.11	0.28	0.19	0.1	0.17	0.04	0.13	XP_009142282.1 PREDICTED: uclacyanin-2-like [Brassica rapa]
XLOC_019786	6.39	5.28	6.22	1.26	1.14	1.32	2.67	2.15	2.35	5.15	6.04	4.83	2.17	2.2	2.47	10.07	9.76	9.25	XP_009142463.1 PREDICTED: ABC transporter B family member 4 [Brassica rapa]
XLOC_019911	0	0	0	1.59	2.08	1.91	1.61	0.58	1.54	0	0.16	0	0.66	0.74	0.51	1.69	0.82	1.33	CDY01930.1 BnaC02g27970D [Brassica napus]
XLOC_019964	0.42	0.29	0.12	0.34	0.24	0.42	2.95	4.02	3.8	0.03	0.04	0	0	0	0.03	0.52	0.72	0.61	CDY48211.1 BnaCnng16020D [Brassica napus]
XLOC_019972	0.14	0.08	0.08	0	0	0	0	0.06	0	0	0	0	0	0.11	0	0	0	0	CDX79984.1 BnaA05g01720D [Brassica napus]
XLOC_019977	3.98	3.66	4.84	6.77	7.24	5.38	5.06	6.02	4.93	2.18	1.99	3	1.86	2.61	1.84	1.11	1.8	2.32	CDX79971.1 BnaA05g01850D [Brassica napus]
XLOC_020097	0	0.07	0.04	0.06	0.07	0	0.07	0	0	0	0.07	0	0	0.03	0	0	0	0	XP_018513694.1 PREDICTED: uncharacterized protein LOC108871585 isoform X1 [Brassica rapa]
XLOC_020100	2.46	1.97	2.22	0.9	0.93	1.03	2.49	2.11	2.33	7.91	7.75	6.97	8.12	8.29	7.97	7.7	7.96	7.78	XP_009143023.1 PREDICTED: serine/threonine-protein kinase PRP4 homolog [Brassica rapa]
XLOC_020111	17.1	18.37	17.49	0.79	1.06	1.03	3.54	4.48	3.39	7.09	6.24	6.94	7.74	7.82	8.44	13.32	12.23	13.22	XP_013636953.1 PREDICTED: uncharacterized protein At1g04910 [Brassica oleracea var. oleracea] [Brassica oleracea]
XLOC_020154	2	2.42	2.41	6.2	7.55	6.15	4.65	5.31	6.88	3.2	3.51	4.04	3.06	2.78	3.05	7.01	7.27	7.1	XP_009143142.1 PREDICTED: 4-hydroxy-tetrahydrodipicolinate synthase 2, chloroplastic-like [Brassica rapa]
XLOC_020185	0	0.16	0	0	0	0	0	0	0.39	0.56	0	0.15	0	0	0	0	0	0	-
XLOC_020197	2.27	1.89	1.67	0	0	0	0.27	1.04	1.25	0.1	1.19	0.55	0	0	0	0.82	0.81	0.5	CDY28153.1 BnaAnng03300D [Brassica napus]
XLOC_020198	7.13	4.6	5.86	3.18	4.36	3.97	5.91	5.74	6.21	37.58	36.72	35.28	6.34	5.28	6.26	55.04	60.61	58.28	CDY26324.1 BnaA03g60000D [Brassica napus]
XLOC_020229	0	0	0	0	0	0	0.35	0.45	0.27	0	0	0	0	0	0	0.1	0.46	0.55	XP_010530116.1 PREDICTED: immune-associated nucleotide-binding protein 8-like isoform X1 [Tarenaya hassleriana]
XLOC_020384	0.34	0.54	0.57	0	0.19	0.51	1.05	0.28	0.46	0.33	0	0	0	0	0	0	0	0	CDY46605.1 BnaCnng14270D [Brassica napus]
XLOC_020419	3.46	3.48	2.87	3.25	4.01	3.3	9.26	7.63	8.37	2.88	2.49	3.58	1.96	1.48	1.85	5.28	5.59	3.83	CDY70016.1 BnaCnng66340D [Brassica napus]
XLOC_020463	0	0	0	0	0	0	0.86	0.84	0.64	0	0	0	0	0	0	0.05	0.05	0.16	CDY27927.1 BnaCnng05120D [Brassica napus]
XLOC_020509	0	0	0	0.22	0.19	0.45	1.34	0.83	0.75	0	0	0	0.05	0.2	0.09	0.07	0.44	0	XP_009132630.1 PREDICTED: superoxide dismutase [Fe] 2, chloroplastic isoform X2 [Brassica rapa]
XLOC_020511	0.54	0.64	0.43	1.23	1.41	1.35	0.76	0.51	0.92	0.12	0.14	0.1	0.19	0.12	0.09	0.33	0.42	0.24	CDX77293.1 BnaC08g03380D [Brassica napus]
XLOC_020548	1.36	1.6	2.22	2.12	2.19	1.36	3.48	2.81	2.6	0.46	0.51	0.37	0.41	0.77	0.53	0.36	0.69	0.34	CDY48270.1 BnaA05g10840D [Brassica napus]
XLOC_020569	3.15	3.42	3.83	4.72	3.99	4.11	0.27	0.88	0.71	0.79	0.29	0.33	0.64	0.64	0.5	0	0	0.08	CDY42073.1 BnaA05g11130D [Brassica napus]
XLOC_020577	0.94	0.69	0.46	0.76	0.47	0.18	0.67	1.12	0.59	0	0	0.06	0.17	0	0.05	0	0	0.11	-
XLOC_020637	4.2	5.98	6.31	5.25	4.72	5.12	0	0	0	3.53	3.57	3.61	0.92	0.81	1.06	0	0	0	CDX76729.1 BnaC08g33150D [Brassica napus]
XLOC_020638	0.88	0.46	0.97	0	1.98	0.22	0	0	0	0	0	0.22	0	0	0.14	0	0	0	CDY10727.1 BnaA05g12090D [Brassica napus]
XLOC_020645	2.37	1.6	1.88	0.4	1.24	1.22	0.32	0.05	0.11	0.2	0	0.24	0.17	0.31	0.11	0	0	0	CDY10722.1 BnaA05g12140D [Brassica napus]
XLOC_020658	9.95	9.49	9.95	0	0	0	9.42	10.21	9.13	7.68	8.55	7.3	0	0	0	7.87	7.75	7.88	XP_013726041.1 PREDICTED: uncharacterized protein LOC106429823 isoform X2 [Brassica napus]
XLOC_020674	1.83	2.02	2.85	0.47	0.54	0.32	0.33	0.13	0.36	0	0	0	0.7	0.06	1.03	0.09	0	0.22	-
XLOC_020688	3.57	2.42	2.63	1.55	2.29	2.89	2.3	3.01	3.21	3.57	2.77	2.42	4.53	4.07	4.74	2.76	6.3	4.55	XP_018438458.1 PREDICTED: uncharacterized protein LOC108810883 [Raphanus sativus]
XLOC_020700	0	0.31	0.22	0	0	0	0	0.32	0.61	0	0	0	0	0	0	0	0	0	-
XLOC_020713	0.25	0.13	0	0	0	0	0	0	0	2.43	2.17	1.79	1.15	1.62	0.94	2.53	2.71	2.92	XP_013726284.1 PREDICTED: probable mitochondrial chaperone bcs1 [Brassica napus]
XLOC_020715	29.08	29.47	30.99	9.44	10.85	8.9	4.96	4.9	5.24	17.22	14.97	16.71	4.64	4.66	5.28	2.39	1.46	2.25	CDY49876.1 BnaA04g11380D [Brassica napus]
XLOC_020743	1.25	0.57	0.67	0.28	0.18	0.23	0.23	0.08	0.14	0.35	0.45	0.68	0	0	0	0.16	0	0.04	CDY12342.1 BnaA06g20020D [Brassica napus]
XLOC_020752	0	0	0	0	0	0	0	0.03	0.06	0	0	0	0	0	0	0	0	0	XP_013654300.1 PREDICTED: uncharacterized protein LOC106359093 [Brassica napus]
XLOC_020753	7.75	7.7	7.39	3.76	4.19	3.81	4.75	5.1	5.12	7.08	8.28	7.31	9.84	10.34	10.81	8.76	7.01	8.16	ACP30623.1 disease resistance protein [Brassica rapa subsp. pekinensis] [Brassica rapa]
XLOC_020783	0	0	0	2.18	3.1	1.94	0	0	0	0	0	0	1.48	0.57	0.71	0.43	0	0	CDY08266.1 BnaA05g13530D [Brassica napus]
XLOC_020789	0	0	0	0.3	0.17	0	0.61	0.43	0.2	0	0	0	0	0	0	0	0	0	XP_013617795.1 PREDICTED: uncharacterized protein LOC106324361 [Brassica oleracea var. oleracea] [Brassica oleracea]
XLOC_020804	0	0	0.1	0.09	0	0	0	0	0	0.17	0.2	0	0.09	0	0.08	3.03	2.07	3.17	XP_013749009.1 PREDICTED: trifunctional UDP-glucose 4,6-dehydratase/UDP-4-keto-6-deoxy-D-glucose 3,5-epimerase/UDP-4-keto-L-rhamnose-reductase RHM2-like [Brassica napus]
XLOC_020815	0	1.36	1.83	0.98	1.32	0.7	1.5	0.73	1.22	0.4	0.45	0.3	0.29	0.27	0.27	0	0.13	0.54	XP_013695601.1 PREDICTED: uncharacterized protein LOC106399689 [Brassica napus]
XLOC_020817	0.87	0	0	0	0	0	0	1.49	0	0	0	0	0	0	0	0.25	0	0	XP_013695601.1 PREDICTED: uncharacterized protein LOC106399689 [Brassica napus]
XLOC_020831	0	0	0.07	0	0	0	0	0.74	0	0	0	0	0	0	0	0	0	0.06	CDY49901.1 BnaA05g14920D [Brassica napus]
XLOC_020842	1.24	1.38	1.79	1.08	1.15	1.06	1.08	0.84	1.11	1.19	1.31	1.39	0.69	0.92	0.59	0.9	1.23	0.72	CDY45642.1 BnaA05g15090D [Brassica napus]
XLOC_020865	0	0	0	0	0	0	3.03	2.94	3.65	0	0	0	0	0	0	2.18	1.99	1.8	-
XLOC_020897	0	0	0	0	0	0	0	0	0	0.35	0	0	0	0.09	0	0	0	0	-
XLOC_020918	2.4	3.46	2.54	0.59	0.45	0.27	3.11	2.95	3.23	1.56	1.66	2.25	0.89	0.93	0.9	0.52	0.88	0.75	CDY23680.1 BnaA05g17490D [Brassica napus]
XLOC_020919	0.38	1.3	0.36	0.2	0.12	0.32	5.62	4.5	6.76	0.85	0.9	1.41	0.23	0.19	0.21	1.41	2.12	0.81	CDY23680.1 BnaA05g17490D [Brassica napus]
XLOC_020936	5.09	6.65	7.02	4.28	5.76	4.22	0.06	0.1	0.05	1.9	1.23	1.39	3.29	3.16	3.13	0	0	0	CDY64443.1 BnaA05g36560D [Brassica napus]
XLOC_020991	0.47	1.17	1.6	0	0.09	0.16	7.07	6.04	4.73	0.15	0	0.08	0	0.12	0	0.92	0.69	0.73	XP_009136639.1 PREDICTED: high mobility group B protein 1-like [Brassica rapa]
XLOC_021010	0.91	1.09	1.02	2.47	1.76	2.39	9.04	12.62	9.82	0.25	0.48	0.24	0.29	0.27	0.48	4.46	4.08	5.6	CDY49303.1 BnaA07g01640D [Brassica napus]
XLOC_021030	2.67	2.21	1.99	0.82	1.08	0.83	0.63	0.64	0.47	0.41	0.11	0.32	1.16	1.12	1.53	0	0.12	0.1	-
XLOC_021039	0.85	0.71	0.59	0.67	0.92	0.64	3.52	3.81	3.74	0.41	0.5	0.72	0.86	0.47	0.75	2.67	2.09	2.1	CDY35531.1 BnaA05g16550D [Brassica napus]
XLOC_021066	0.55	0.54	0.52	1.28	1.32	1.33	1.06	0.88	0.83	0.08	0.22	0.17	0.16	0.14	0.15	0.47	0.34	0.65	XP_009145264.1 PREDICTED: protein NETWORKED 1A [Brassica rapa]
XLOC_021067	0.18	0.22	0.16	0.67	1.06	1.1	0.22	0.27	0.26	0.07	0.12	0.15	0.17	0.36	0.13	0.12	0.3	0.28	CDY10670.1 BnaA05g16920D [Brassica napus]
XLOC_021075	0	0	0	0	0	0	1.43	1.05	0.8	0	0	0	0	0	0	0	0	0.12	CDY30863.1 BnaC04g27180D [Brassica napus]
XLOC_021079	4.25	4.57	4.84	0	0.17	0.3	1.67	1.86	1.97	1.03	1.13	1.12	0.05	0.04	0.19	0.17	0.11	0.14	CDY02257.1 BnaA03g39100D [Brassica napus]
XLOC_021090	2.86	3.42	2.27	1.92	1.67	1.39	0	0	0	0.9	0.71	1.79	1.98	1.14	1.28	0	0	0.09	CDY38630.1 BnaA05g19570D [Brassica napus]
XLOC_021110	1.32	0.6	0.42	0	0.43	0.38	0.19	1.41	0.17	0	1.04	0.96	1.29	0.15	0	0.22	1.66	0.88	CDY19568.1 BnaA05g19760D [Brassica napus]
XLOC_021120	0.38	0.4	0.17	0.49	0.26	0.51	0.63	0.65	0.41	12.15	10.49	12.86	18.43	15.37	15.85	6.64	6.18	5.59	XP_013751561.1 PREDICTED: protein AIG1-like [Brassica napus]
XLOC_021127	1.85	1.84	0.11	0.36	0	0.09	5.77	4.12	6	1.08	0.48	1.18	0.33	0	0.08	0.07	0.77	0	CDX95741.1 BnaC03g26220D [Brassica napus]
XLOC_021144	2.85	1.15	2.25	1.95	1.64	1.85	2.61	1.99	2.83	1.86	3	1.92	2.68	1.16	2.06	2.67	1.78	1.83	CDY21792.1 BnaA06g20610D [Brassica napus]
XLOC_021168	0.16	0.42	0.35	2.96	3.81	2.46	0.86	0.69	0.5	0	0	0	0	0	0.15	0	0	0	XP_009111541.1 PREDICTED: double-stranded RNA-binding protein 3 isoform X2 [Brassica rapa]
XLOC_021174	2.4	2.8	2.15	0	0	0	1.48	2.39	3.48	0.47	0.79	0	0	0	0	0.28	1.05	0	-
XLOC_021182	3.42	3.22	3.59	2.01	2.44	2.33	2.77	3.18	2.91	5.91	4.3	4.44	3.09	3.21	2.51	3.68	2.45	3.76	CDY15143.1 BnaC05g00220D [Brassica napus]
XLOC_021196	2.26	2.25	2.7	0.88	1.08	1.37	3.07	3.27	3.02	0.22	0.21	0.19	0.22	0.42	0.53	0.3	0.07	0.18	XP_010427970.1 PREDICTED: endoglucanase 9-like isoform X1 [Camelina sativa]
XLOC_021203	3.84	2.51	2.59	3.63	2.33	2.56	3.51	5.17	6.23	1.07	1.43	1.2	0.85	0.92	1.04	2.81	1.65	2.71	XP_018470817.1 PREDICTED: endoplasmic reticulum metallopeptidase 1 [Raphanus sativus]
XLOC_021257	11.56	10.58	11.22	7.99	8.01	7.28	8.26	8.74	8.73	2.95	3.39	3.63	2.75	2.97	3.57	2.34	2.59	2.63	CDY42703.1 BnaA03g53560D [Brassica napus]
XLOC_021261	145.95	150.58	150.39	89.1	94.53	88.31	93.17	93.05	88.14	169.24	169.63	159.83	92.75	86.64	93.6	101.39	99.31	96.29	ONH96822.1 hypothetical protein PRUPE_7G154100 [Prunus persica]
XLOC_021308	0.41	0.43	0.72	0	0	0	0.96	0.43	0.63	0	0	0.12	0	0	0.05	0.81	1.15	1.35	XP_018449000.1 PREDICTED: disease resistance protein TAO1-like isoform X1 [Raphanus sativus]
XLOC_021309	3.46	5.46	5.45	3.99	4.09	2.87	4.52	6.24	4.67	0.54	0.45	0.71	1.11	0.96	1.04	0.94	0.77	1.1	KFK39734.1 hypothetical protein AALP_AA3G281100 [Arabis alpina]
XLOC_021340	0	0	0	0	0	0	0	0	0.12	0.26	0.22	0.34	0.26	0.52	0.56	0.23	0.65	0.5	XP_018493533.1 PREDICTED: kinesin-like protein KIN-13A isoform X1 [Raphanus sativus]
XLOC_021364	0	0	0	0	0	0	0	0	0	0	0	0	0	0	0	0	0.37	0	CDX92086.1 BnaA05g23210D [Brassica napus]
XLOC_021418	1.94	0.83	1.07	0.87	0.92	1.26	0.31	0.31	0.39	0.4	1.13	0.36	0.64	0.65	0.45	0	0.29	0.09	XP_018514345.1 PREDICTED: uncharacterized protein LOC103869929 isoform X2 [Brassica rapa]
XLOC_021441	0	0	0	0	0	0	0	0	0	0	0	0	0	0	0	0.05	0	0	CDX98506.1 BnaC05g38690D [Brassica napus]
XLOC_021447	0	0	0	0	0	0	0	0	0	0	0	0	0	0.08	0	0	0	0	CDX97583.1 BnaA05g24960D [Brassica napus]
XLOC_021473	0.43	0	0	0	0.71	0	0	0	0	0.59	0	0	0	0	0	0	0	0	CDY45449.1 BnaA05g12520D [Brassica napus]
XLOC_021484	1.31	0.93	1.59	0	0	0	0.96	1.54	0.74	0.53	0.57	1.32	0	0.11	0	0.11	0.54	0.64	CDY29901.1 BnaA03g49220D [Brassica napus]
XLOC_021524	44.91	44.37	43.7	27.6	29.13	29.36	49.79	51.47	50.23	38.02	40.73	39.08	39.31	37.76	38.18	34.05	34.92	35.68	XP_009146490.1 PREDICTED: uncharacterized protein LOC103870130 [Brassica rapa]
XLOC_021532	0.49	0.79	0.43	0.25	0.29	0.34	0.55	0.44	0.64	0.07	0.22	0.05	0.09	0.06	0.14	0.03	0.18	0.17	CDY08478.1 BnaA05g27140D [Brassica napus]
XLOC_021577	1.44	2.46	1.35	2.54	2.09	2.33	3.04	2.66	1.89	1.87	2.37	3.11	1.88	2.48	2.15	2.61	2.28	2.15	CDY08542.1 BnaA05g27780D [Brassica napus]
XLOC_021605	4.36	5.07	4.75	2.59	2.96	2.9	4.53	5.32	5.52	4.39	2.98	3.06	4.99	4.56	4.44	4.68	4	5.65	CDY38839.1 BnaC08g20130D [Brassica napus]
XLOC_021638	0.27	0	0.16	0.59	0.52	0.56	0	0	0	1.27	0.6	0.47	0.16	0.27	0.64	0	0	0	XP_013633860.1 PREDICTED: probable replication factor A 73 kDa subunit [Brassica oleracea var. oleracea] [Brassica oleracea]
XLOC_021646	0	0	0	0	0	0	0.18	0.16	0.09	0	0	0	0	0	0	0	0	0	XP_013650644.1 PREDICTED: uncharacterized protein LOC106355204 [Brassica napus]
XLOC_021650	1.58	2.15	2.27	1.52	0.72	1.06	1.13	1.09	1.35	0.18	0.24	0.36	0.09	0.47	0.05	0	0.18	0.39	CDY44685.1 BnaA05g29210D [Brassica napus]
XLOC_021708	1.95	2.2	1.75	0.9	0.37	0.52	1.07	0.97	1.71	0.19	0.28	0.46	0.13	0.25	0.24	0.38	0.57	0.3	-
XLOC_021732	0.64	1.7	0.79	1.4	0.44	0.51	2.63	1.59	1.68	0.25	0.21	0	0.63	0.3	0.65	0.15	0.28	0	CDY24680.1 BnaA05g30790D [Brassica napus]
XLOC_021831	4.2	4.14	5.68	5.83	4.06	4.05	4.81	3.24	4.49	3.54	2.57	3.46	2.03	3.53	3.62	2.72	2.43	1.81	XP_009142489.1 PREDICTED: sister-chromatid cohesion protein 3 [Brassica rapa]
XLOC_021838	2.93	3.59	3.39	3.8	3.91	4.59	3.99	3.88	4.5	1.09	1.4	1.03	1.85	2.03	2.05	1.42	1.4	1.49	CDX80137.1 BnaA05g00190D [Brassica napus]
XLOC_021885	2.91	3.35	2.35	4.04	3.28	4.03	3.62	4.39	3.94	6.3	7.43	6.32	5.22	4.72	4.5	5.88	5.79	5.67	CDX80056.1 BnaA05g01000D [Brassica napus]
XLOC_021899	7.67	6.07	4.63	4.43	2.76	2.58	5.8	3.7	3.66	12.28	12.83	9.92	6.18	6.42	4.81	12.54	11.87	11.3	XP_013747613.1 PREDICTED: LOW QUALITY PROTEIN: serine/arginine repetitive matrix protein 1-like [Brassica napus]
XLOC_021903	1.22	0.85	0.94	0.6	0.3	0.42	0	0.28	0.21	0.11	0.17	0.23	0.15	0.35	0.25	0.13	0.08	0	-
XLOC_021914	0.92	0.45	1.03	0	0	0	0	0	0	0.21	0.16	0.14	0.07	0	0	0	0	0	CDY69389.1 BnaAnng30290D [Brassica napus]
XLOC_021979	0.11	1.12	0.71	0	0	0	0.32	0	0	0	0	0.11	0	0	0	0	0.23	0.39	XP_009142788.1 PREDICTED: arabinogalactan peptide 23 [Brassica rapa]
XLOC_022006	10.04	11.16	9.32	22.69	22.24	23.37	16.55	16.65	16.49	23.6	24.09	25.41	61.32	60.11	62.25	40.74	42.45	40.39	XP_009142853.1 PREDICTED: phosphoenolpyruvate carboxylase 2 [Brassica rapa]
XLOC_022014	7.37	8.54	7.66	7.27	7.06	8.3	3.42	3.35	3.29	9.92	10.08	10.71	9.26	9.02	10.76	3.68	3.85	3.94	CDX79842.1 BnaA05g03140D [Brassica napus]
XLOC_022026	23.06	28.03	24.71	0.05	0	0	24.96	22.16	20.82	54.29	53.91	55.33	0	0	0	36.71	36.01	37.6	-
XLOC_022096	0.51	0.48	1.09	0.21	0.64	0.28	1.47	0.65	0.9	0.98	1.23	0.14	0.68	0.11	0.78	0.41	0.15	0.52	XP_013634454.1 PREDICTED: protein LITTLE ZIPPER 1 [Brassica oleracea var. oleracea] [Brassica oleracea]
XLOC_022138	119.58	120.32	112.88	357.26	365.03	366.5	124.8	126.09	125.98	88.13	81.94	84.63	234.75	239.78	226.37	88.5	83.44	84.59	XP_009143253.1 PREDICTED: chlorophyll a-b binding protein CP29.3, chloroplastic [Brassica rapa]
XLOC_022160	0.92	0.54	1.54	0.34	0.19	0	1.96	0.15	0.33	0.27	0	0.47	0.32	0	0.32	0	0.25	0.11	XP_009145734.1 PREDICTED: uncharacterized protein LOC103869410 [Brassica rapa]
XLOC_022171	0	0	0	0	0	0	0	0.06	0	0.07	0.08	0	0	0	0	0.08	0.16	0.07	CDY12283.1 BnaA09g24830D [Brassica napus]
XLOC_022248	0.59	0.75	0.62	0.27	0.58	0.63	0.53	0.36	0.82	0.23	0.13	0.16	0.31	0.27	0.15	0	0	0.07	XP_009143512.1 PREDICTED: ABC transporter G family member 33-like isoform X1 [Brassica rapa]
XLOC_022312	3.46	4.87	5.28	3.33	3.54	3.58	5.58	5.16	4.71	0.13	0.15	0.03	0.27	0.58	0.35	0.11	0.37	0.13	XP_009143646.1 PREDICTED: rop guanine nucleotide exchange factor 14-like [Brassica rapa]
XLOC_022343	8.46	8.86	10.77	11.12	11.78	9.92	12.23	12.81	12.49	3.8	3.81	3.72	4.25	3.26	3.6	3.45	4.46	4.04	CDY17150.1 BnaA05g10380D [Brassica napus]
XLOC_022385	2.06	1.51	1.69	2.98	3.6	3.23	0	0	0	0.84	0.77	0.56	0.41	0.64	0.42	0	0	0	XP_013694935.1 PREDICTED: probable cysteine proteinase At3g19400 [Brassica napus]
XLOC_022414	4.13	2.64	4	1.41	1.98	2.14	5.69	5.08	4.06	2.77	1.8	3.5	1.94	2.69	3.72	1.25	1.93	0.66	CDY42110.1 BnaA09g28500D [Brassica napus]
XLOC_022422	2.66	3.2	2.16	0	0	0	0	0	0	0.8	0.34	0.52	0	0	0	0	0	0	-
XLOC_022432	2.18	1.07	1.46	1.58	0.74	0.95	2.68	3.42	3.28	0.35	0.32	0.22	0	0.11	0	0.67	1.19	0.67	CDY34064.1 BnaC03g62680D [Brassica napus]
XLOC_022439	0.02	0.01	0	3.34	3.92	3.54	0.07	0.04	0	0	0.09	0.02	7.4	7.78	8.29	0	0.02	0.04	XP_013700119.1 PREDICTED: acyl-CoA-binding domain-containing protein 2-like isoform X1 [Brassica napus]
XLOC_022454	1.42	1.34	0.89	1.59	2.13	2.3	1.06	1.31	1.81	0.31	0.35	0.43	0.23	0.31	0.22	0	0.35	0.15	CDY04447.1 BnaA03g59390D [Brassica napus]
XLOC_022471	1.76	2.14	1.81	1.26	1.79	1.71	0.21	0.16	0.05	1.18	1.23	1.03	0.96	0.79	0.76	0.66	0.11	0.53	CDY59649.1 BnaAnng16200D [Brassica napus]
XLOC_022472	5.02	5.7	6.75	6.78	6.37	5.24	0	0	0	3.3	2.77	2.4	1.97	2.7	2.82	0.05	0	0	CDY10757.1 BnaA05g11790D [Brassica napus]
XLOC_022482	1.69	1.66	1.44	1.77	2.22	2.32	4.02	3.97	3.75	0.7	0.31	0.55	0.3	0.65	0.5	0.41	0.82	0.51	XP_009143983.1 PREDICTED: glutamate receptor 3.7 [Brassica rapa]
XLOC_022488	0.12	0	0.03	0	0	0.02	1.26	1.52	2.03	0.02	0.08	0.07	0.02	0.04	0.02	1.18	1.02	0.94	CDY31865.1 BnaC07g15150D [Brassica napus]
XLOC_022519	0.28	0.45	0.32	0.57	0.32	0.48	1.16	1.61	1.21	0.09	0	0.15	0	0	0	0.11	0.05	0.22	CDY69879.1 BnaAnng31890D [Brassica napus]
XLOC_022524	5.89	4.57	5.66	3.82	3.95	4.15	4.06	4.57	3.91	2.77	2.32	2.06	2.33	2.21	1.53	1.6	2.72	3.49	XP_018475195.1 PREDICTED: uncharacterized protein At4g04775-like [Raphanus sativus]
XLOC_022525	1.72	1.1	1.74	1.18	1.08	0.85	0	0	0	1.9	2.17	1.59	1.7	1.88	1.49	0	0	0	CDX72782.1 BnaC06g32300D [Brassica napus]
XLOC_022527	1.06	2.73	1.19	0.6	0.86	1.83	0	0.38	0.14	1.77	2.33	2.32	0.74	0.94	0.56	0.35	0.17	0.42	XP_009144214.2 PREDICTED: LOW QUALITY PROTEIN: probable transcription factor PosF21 [Brassica rapa]
XLOC_022552	1.67	1.99	1.86	1.35	1.2	1.22	0.59	0.65	0.71	0	0	0	0.09	0.16	0.06	0	0	0	XP_013700551.1 PREDICTED: receptor-like protein 12 [Brassica napus]
XLOC_022559	2.66	3.51	2.96	3.21	2.85	3.41	0	0.07	0.21	1.21	1.11	1.36	1.16	1.29	1.51	0	0	0	-
XLOC_022563	0	0	0	0	0	0	0	0	0	0	0.18	0.17	0	0.51	0.3	0	0	0	CDY30599.1 BnaAnng03740D [Brassica napus]
XLOC_022564	0.93	0.96	0.87	0.7	0.93	1.03	0	0	0	0.5	0.37	0.59	0.75	0.6	0.82	0	0	0	CDY10734.1 BnaA05g12020D [Brassica napus]
XLOC_022565	14.4	15.88	14.6	9.42	8.17	8.82	0	0	0	1.48	1.08	1.38	1.06	0.9	0.71	0	0	0	CDY10727.1 BnaA05g12090D [Brassica napus]
XLOC_022569	2.09	1.92	1.66	0.69	0.38	0.42	0	0.03	0	2.17	2.84	2.43	0.8	0.56	0.25	0	0	0	CDY68943.1 BnaAnng28870D, partial [Brassica napus]
XLOC_022574	0.86	0.7	1.02	0.08	0.03	0.06	0.15	0.24	0.1	1.33	1.5	1.46	1.45	1.24	1.24	0.66	0.81	0.87	XP_009144325.2 PREDICTED: LOW QUALITY PROTEIN: UDP-glycosyltransferase 87A2 [Brassica rapa]
XLOC_022578	1.71	2.29	2.42	1.85	2.6	3.18	2.56	2.25	2.21	0.74	0.5	0.46	0.53	0.29	0.2	0.7	0.6	0.83	CDY03984.1 BnaC02g36990D [Brassica napus]
XLOC_022591	0	0	0	0	0	0	7.4	7.41	9.98	0	0	0	0	0	0	1.41	1.15	1.18	XP_010472132.1 PREDICTED: V-type proton ATPase subunit a2 [Camelina sativa]
XLOC_022632	0	0	0	0	0.25	0.1	0.23	0	0	0	0	0	0.16	0	0.98	0	0	0	CDY08266.1 BnaA05g13530D [Brassica napus]
XLOC_022654	5.93	6.2	6.28	0	0	0	5.01	5.13	7.13	0.39	0.31	0.19	0	0	0	0.33	0.26	0.45	CDY04431.1 BnaC02g28170D [Brassica napus]
XLOC_022712	0	0	0	0	0	0	0	0.86	3.7	0	0	0.85	0	0	0	0	0	0.76	CDY72035.1 BnaAnng39700D [Brassica napus]
XLOC_022716	0	0	0.04	0.92	0.38	0.35	1.37	2.16	1.84	0.03	0	0.03	0.06	0.07	0.09	0.55	0.51	0.5	CDY71449.1 BnaCnng72940D [Brassica napus]
XLOC_022724	0	0	0	0.36	0.38	0.66	0	0	0	0	0	0	0.5	0.75	0.22	0	0	0	CDY40309.1 BnaA10g27590D [Brassica napus]
XLOC_022731	0.97	1.02	0.63	1.04	0.64	1.62	1.65	0.6	1.97	0.08	0	0.08	0.39	0.44	0.15	0	0	0.22	CDY23814.1 BnaA01g21650D [Brassica napus]
XLOC_022732	1.01	0.61	0.94	0	0	0	1.53	1.02	1.05	0.25	0.32	0.2	0	0	0	0.11	0.42	0.18	XP_018463700.1 PREDICTED: agamous-like MADS-box protein AGL3 [Raphanus sativus]
XLOC_022733	3.09	3.89	3.58	0	0	0	4.18	4.47	4	1.09	0.81	1.23	0	0	0	1.55	1.2	1.2	CDY25275.1 BnaA02g21810D [Brassica napus]
XLOC_022746	2.79	2.73	2.27	1.86	1.58	1.4	3.13	2.89	3.2	1.7	1.22	1.58	1.3	1.18	1.4	1.19	1.55	1.7	ACP30598.1 disease resistance protein [Brassica rapa subsp. pekinensis] [Brassica rapa]
XLOC_022750	3.15	3.84	3.75	0.19	0.26	0	0.09	0.22	0.22	0.85	1.03	0.8	0	0	0.06	0	0	0.12	JAU67460.1 Ankyrin repeat-containing protein, partial [Noccaea caerulescens]
XLOC_022769	5.18	5.81	6.59	5	6.09	5.57	5.35	5.41	6	7.4	8.05	6.98	4.36	4.67	4.55	6.72	5.82	6.71	CDY49903.1 BnaA05g14900D [Brassica napus]
XLOC_022798	0	0.07	0	0	0.08	0.06	0	0	0	0	0	0	0	0	0	0	0	0	CDY68606.1 BnaC02g48490D [Brassica napus]
XLOC_022802	14.97	16.52	15.09	17.67	17.78	16.73	26.47	28.14	27.95	15.15	13.84	14.04	14.5	11.18	9.94	18.62	17.69	22.73	XP_013749048.1 PREDICTED: ATP synthase subunit epsilon, mitochondrial-like [Brassica napus]
XLOC_022827	0.09	0.29	0	0	0.1	0	0.37	0.23	0.41	0	0	0	0	0	0	0	0	0.25	CDY29603.1 BnaA05g15670D [Brassica napus]
XLOC_022863	0.47	0.5	0	0.23	0.53	0	0	0	0.42	0.23	0	0.24	0	0	0	0	0.26	0	CDY23672.1 BnaA05g17570D [Brassica napus]
XLOC_022903	0	0	0	0	0	0	2.72	1.99	1.73	0	0	0	0	0	0	0.29	0.81	0.4	XP_006284413.1 hypothetical protein CARUB_v10005590mg [Capsella rubella]
XLOC_022923	0.06	0.03	0.03	0	0.03	0	0.03	0	0	0.12	0	0.06	0	0	0	0.07	0.13	0.14	CDY06413.1 BnaC05g31170D [Brassica napus]
XLOC_022932	0	0	0	0	0	0	0.39	0.4	0.69	0	0	0	0	0	0	0	0	0	XP_009124148.1 PREDICTED: uncharacterized protein LOC103849087 isoform X1 [Brassica rapa]
XLOC_022974	0.12	0.02	0.04	0	0.02	0.02	0.04	0.02	0.04	4.35	3.71	4	2.71	2.55	2.6	1.96	2.43	3.02	XP_009145252.1 PREDICTED: putative calcium-transporting ATPase 13, plasma membrane-type [Brassica rapa]
XLOC_022977	1.44	1.47	1.61	0	0	0.2	0	0	0	0.09	0.19	0.09	0	0	0	0	0	0	-
XLOC_022981	0.16	0.06	0.35	0.63	0.84	0.92	0	0	0	0.11	0.12	0	0.15	0.04	0.44	0	0	0	XP_013737670.1 PREDICTED: uncharacterized protein LOC106440524 [Brassica napus]
XLOC_023050	0.19	0	0.07	0.06	0.15	0.19	0.13	0.59	0.12	0.06	0	0.07	0	0.05	0.06	0.08	0	0.12	XP_013626557.1 PREDICTED: probable protein phosphatase 2C 58 [Brassica oleracea var. oleracea] [Brassica oleracea]
XLOC_023054	8.07	7.53	8.99	0.09	0.16	0	0.35	0.54	0.31	3.17	2.96	2.09	0	0	0	0.17	0.11	0.38	CDX95741.1 BnaC03g26220D [Brassica napus]
XLOC_023097	0.39	0.14	0	0.91	1.04	0.26	0	0	0	0.38	0	0	0.38	0	0	0	0	0	XP_010547790.1 PREDICTED: ADP-ribosylation factor GTPase-activating protein AGD1-like isoform X1 [Tarenaya hassleriana]
XLOC_023103	0.83	1.35	1.57	1.33	1.37	1.47	1	0.46	0.63	0.93	1.19	1.17	0.56	0.44	0.77	0.37	0.49	0.35	CDY25373.1 BnaA05g19110D [Brassica napus]
XLOC_023146	0	0	0	0	0	0	0	0	0	0	0	0	0	0	0	0.32	0.3	0	CDY46179.1 BnaA05g20660D [Brassica napus]
XLOC_023248	2.78	3.58	2.27	2.96	2.38	2.4	3.45	3.71	4.07	0.16	0.28	0.27	0.32	0.18	0.08	0.1	0.09	0.31	CDX92132.1 BnaA05g22750D [Brassica napus]
XLOC_023253	1.53	1.37	0.54	2.32	1.19	2.76	0.49	0.77	0.91	0.47	0.21	0.39	0.28	0.15	0	0.33	0	0	CDX95877.1 BnaC05g36280D [Brassica napus]
XLOC_023258	26.94	27.09	27.78	39.65	45	47.16	22.98	21.55	22.22	4.8	3.34	3.53	9.09	7.04	8.38	1.88	2.54	2.44	XP_006305951.1 hypothetical protein CARUB_v10011198mg [Capsella rubella]
XLOC_023304	2.3	2.11	2.26	2	1.68	2.17	2.5	3.19	2.23	0.6	0.33	0.58	0.76	0.94	0.86	0.64	0.48	0.56	CDX99270.1 BnaC05g33850D [Brassica napus]
XLOC_023307	0	0.1	0.1	0.09	0.1	0	0	0.6	0	0.09	0	0	0	0	0	0	0	0.08	XP_018514539.1 PREDICTED: histidine-containing phosphotransfer protein 4 isoform X1 [Brassica rapa]
XLOC_023317	1.4	1.34	2.27	1.61	1.58	1.45	0	0	0	4.63	3.36	4.04	2.95	2.48	3.13	1.36	1.19	1	XP_009146165.1 PREDICTED: probable isoaspartyl peptidase/L-asparaginase 2 [Brassica rapa]
XLOC_023322	1.8	1.48	1.92	2.17	2.39	2.33	3.05	3.37	3.7	0.7	0.67	0.83	0.92	0.93	0.87	0.87	0.84	0.71	XP_009146176.1 PREDICTED: G-type lectin S-receptor-like serine/threonine-protein kinase CES101 isoform X1 [Brassica rapa]
XLOC_023340	22.65	21.4	22	20.7	23.35	22.5	21.53	22.86	23.78	10.92	11.16	11.53	12.89	12.94	16.94	11.39	10.2	11.88	CDX97694.1 BnaA05g23850D [Brassica napus]
XLOC_023387	0	0	0	0	0.09	0	3.83	3.52	3.8	0	0	0	0	0.13	0.15	0.35	0.72	0	-
XLOC_023399	1.33	1.37	1.49	2.02	1.85	1.45	1.42	1.44	1.21	0.6	0.51	0.44	0.87	1.22	0.91	0.5	0.27	0.43	XP_009146340.1 PREDICTED: cytochrome P450 72A13 [Brassica rapa]
XLOC_023408	0	0	0	0	0	0	0.59	0.24	0.39	0	0	0	0	0	0	0.17	0	0.13	-
XLOC_023419	7.3	7.34	7.02	8.04	6.07	5.77	4.08	3.78	4.77	3.25	3.5	4.24	3.6	3.73	3.15	1.64	1.86	1.63	CDY45449.1 BnaA05g12520D [Brassica napus]
XLOC_023420	4.12	3.85	4.31	4.8	3.79	4	4.13	3.34	3.36	2.07	2.33	1.8	1.72	1.37	1.64	0.95	1.04	1.3	XP_013748914.1 PREDICTED: uncharacterized protein LOC106451527 [Brassica napus]
XLOC_023424	2.1	1.99	1.08	0.58	0.23	0.29	0.61	1.27	2.33	2.09	1.5	3.03	1.26	1.64	1.38	1.81	2.34	1.98	-
XLOC_023463	0	0	0	0	0	0	0.08	0.07	0.29	0.16	0.35	0	0	0	0	0.37	0.97	0.37	-
XLOC_023464	4.34	2.64	3.72	3.5	3.58	4.45	4.16	3.79	3.64	4.88	3.54	2.72	5.52	4.78	3.71	4.58	4.37	4.43	CDY60722.1 BnaAnng17130D [Brassica napus]
XLOC_023466	3.51	2.29	3.56	1.34	1.77	1.73	3.77	3.26	2.88	1.36	0.65	0.77	0.99	0.46	0.51	0.44	1.6	1	CDY43990.1 BnaA05g25850D [Brassica napus]
XLOC_023499	4.4	3.83	3.95	1.84	1.74	1.94	3.02	3.45	2.89	4.56	3.93	3.97	2.65	2.72	2.23	3.21	2.68	2.61	ACQ76801.1 WRKY transcription factor 2, partial [Brassica napus]
XLOC_023537	0.17	0.26	0	0	0.09	0.08	0.77	0.34	0.53	0	0	0	0	0	0	0	0	0.08	XP_018481184.1 PREDICTED: uncharacterized protein LOC108852180 [Raphanus sativus]
XLOC_023594	0.93	0.56	0.52	0.47	0.5	0.39	1.24	0.87	0.65	0.08	0.42	0.06	0.4	0.27	0.1	0.13	0.24	0.15	XP_009146945.1 PREDICTED: phytochromobilin:ferredoxin oxidoreductase, chloroplastic-like isoform X1 [Brassica rapa]
XLOC_023636	0	0	0	0.28	0.32	0.56	0	0	0	0	0	0	0	0.04	0.05	0	0	0	-
XLOC_023654	18.69	17.1	19.45	4.48	5.29	4.61	15.34	15.5	14.26	18.09	17.12	18.02	5.31	5.69	6.74	16.65	17	15.63	-
XLOC_023762	0	0.08	0.16	0.07	0	0	0.59	0.3	0.33	0	0	0	0	0	0.07	0	0.16	0.07	XP_013738778.1 PREDICTED: LOW QUALITY PROTEIN: transcription factor GTE11 [Brassica napus]
XLOC_023897	0.23	0.24	0.51	0.99	0	0.95	0.71	0.7	0.9	1.38	1.09	0.55	1.65	1.25	0.85	1.16	0.84	1.05	-
XLOC_023922	0.12	0.13	0.27	0.42	0.28	0.74	0	0	0	0.06	0.2	0.06	0.18	0.05	0.4	0	0	0.17	XP_013708946.1 PREDICTED: cellulose synthase-like protein E1 [Brassica napus]
XLOC_023930	2.91	2.83	3.79	2.73	2.4	3.32	5.81	4.24	4.27	1.22	0.6	0.96	0.38	0.24	0.88	1.55	1.12	0.88	-
XLOC_023932	0.24	0	0	0	0	0	0	0	0	0	0	0.65	0.6	0	0	0	0.16	0.09	XP_013729352.1 PREDICTED: probable S-sulfocysteine synthase, chloroplastic [Brassica napus]
XLOC_023937	0	0	0	0	0	0	0	0	0	0	0	0.11	2.51	1.91	2.18	0.39	1.23	0.93	-
XLOC_023980	0.75	1.27	0.67	0.89	0.57	0.45	0.82	0.87	0.82	0.58	0.27	0.41	0.15	0.39	0.61	0.7	0.16	0.47	CDY17968.1 BnaC03g30400D [Brassica napus]
XLOC_024033	0.27	0.29	0.51	0.72	0.82	0.82	0.19	1.43	0.25	0	0.2	0.19	0.71	0.35	1.18	0.53	0.1	0.51	CDY51044.1 BnaA06g03070D [Brassica napus]
XLOC_024039	0.33	0.53	0.29	0.33	0.09	0	0.31	0.42	0.3	0.73	0.64	0.91	0.26	0.54	0.46	0.4	0.37	0.59	XP_009147901.1 PREDICTED: zinc finger BED domain-containing protein DAYSLEEPER-like [Brassica rapa]
XLOC_024044	2	2.2	1.44	0	0	0	1.87	2.2	1.77	2.22	1.8	1.86	0	0	0	0.43	0.54	0.76	XP_013595383.1 PREDICTED: cyclin-dependent kinase F-4-like isoform X1 [Brassica oleracea var. oleracea] [Brassica oleracea]
XLOC_024048	7.57	7.64	8.86	6.01	5.97	4.86	6.01	5.78	5.23	2.05	2.5	2.6	2.23	2.11	2.04	2.35	1.74	2.69	XP_013640826.1 PREDICTED: LOW QUALITY PROTEIN: protein TRIGALACTOSYLDIACYLGLYCEROL 4, chloroplastic-like [Brassica napus]
XLOC_024049	5.92	6.64	6.89	3.02	3.82	5.39	6.35	4.29	3.18	1.52	1.95	2.29	1.74	1.95	1.8	2.01	1.26	1.81	XP_009124605.1 PREDICTED: protein TRIGALACTOSYLDIACYLGLYCEROL 4, chloroplastic [Brassica rapa]
XLOC_024059	0	0	0	0	0	0	0	0.09	0	0.11	0	0	0	0	0	0	0	0	XP_009147950.1 PREDICTED: LOW QUALITY PROTEIN: receptor for activated C kinase 1B [Brassica rapa]
XLOC_024116	0	0	0	0	0	0	7	8.59	7.86	0	0	0	0	0	0	0.78	1	1.3	XP_013739571.1 PREDICTED: uncharacterized protein LOC106442429 [Brassica napus]
XLOC_024128	0	0	0	0	0	0	0	0.08	0	0.38	0	0.2	0	0.75	0	0	0	0	XP_006417691.1 hypothetical protein EUTSA_v10006669mg [Eutrema salsugineum]
XLOC_024216	0.16	0.32	0.21	0.08	0	0.04	0.04	0.18	0.2	0.46	0.58	0.38	1.07	0.87	1.4	0.74	0.81	1.02	XP_009123911.1 PREDICTED: 26S protease regulatory subunit 10B homolog A-like isoform X1 [Brassica rapa]
XLOC_024250	0.06	0.05	0.07	0.22	0.07	0.07	0.05	0.04	0.1	0.04	0.11	0.22	0.12	0.07	0.21	0.15	0.2	0.07	CDX97949.1 BnaA06g07000D [Brassica napus]
XLOC_024264	1.67	1.58	1.13	0	0	0	0	0	0.06	1.06	0.7	0.42	0	0	0	0	0	0	JAU16399.1 putative receptor-like protein kinase [Noccaea caerulescens]
XLOC_024286	0.3	0.38	0.3	0.3	0.24	0.21	0.18	0.2	0.27	0.14	0.26	0.4	0.44	0.55	0.39	1.18	1.96	1.91	XP_010472551.1 PREDICTED: probable protein phosphatase 2C 36 [Camelina sativa]
XLOC_024288	0.06	0.04	0.01	0.02	0.06	0.11	0.95	1.06	1.22	0	0	0.03	0.02	0.04	0.04	0	0.01	0.02	AAD32898.1 putative retroelement pol polyprotein [Arabidopsis thaliana]
XLOC_024291	2.71	2.94	3.54	2.72	2.65	2.51	2.67	2.35	1.96	3.21	4.07	3.7	3.17	3.44	2.94	2.26	2.88	3.05	NP_178634.2 aconitase 3 [Arabidopsis thaliana]
XLOC_024296	0.79	0.38	0.81	0.76	2.07	1.24	0.11	0.15	0.59	0	0.13	0.19	0.35	0.87	1.06	0	0.42	0.31	-
XLOC_024304	3.73	3.16	3.72	5.94	6.34	5.54	3.47	3.87	2.92	0.29	0.18	0.21	0.39	0.18	0.33	0.08	0.04	0.18	XP_013605123.1 PREDICTED: aminomethyltransferase, mitochondrial [Brassica oleracea var. oleracea] [Brassica oleracea]
XLOC_024323	0.44	0.44	0.59	0.68	0.36	0.59	0.59	0.68	1.27	0	0.14	0.16	0.16	0.17	0.27	0.35	0.18	0.17	JAU46338.1 Importin-13 [Noccaea caerulescens]
XLOC_024344	0.82	1.39	1.45	0	0	0	1.65	2.04	2.04	0.1	0.27	0.05	0	0	0	1.15	0.77	0.95	XP_018512185.1 PREDICTED: uncharacterized protein LOC103855082 [Brassica rapa]
XLOC_024438	2.5	3.49	3.11	5.28	4.85	3.89	5.31	6.2	5.46	0.06	0.13	0.18	0.34	0.9	0.16	0.27	0.51	0.27	XP_013664943.1 PREDICTED: protein TWIN LOV 1-like isoform X1 [Brassica napus]
XLOC_024513	0.54	1.05	0.91	0	0	0	0	0	0	0	0.1	0	0	0	0	0	0	0	XP_010036728.1 PREDICTED: pyruvate kinase 1, cytosolic [Eucalyptus grandis]
XLOC_024568	0.25	0.39	0.28	0	0	0	0	0	0	0	0	0	0	0	0	0	0	0	CDY09057.1 BnaC08g10110D [Brassica napus]
XLOC_024596	0.42	0.73	0.47	0.59	0.47	0.19	0.52	0.5	0.5	0.18	0.15	0.14	0.27	0.25	0.21	0.11	0.2	0.47	CDY67932.1 BnaAnng25590D [Brassica napus]
XLOC_024603	5.35	5.57	5.71	3.5	4.61	3.13	5.87	5.93	5.51	0.64	0.51	0.68	0.39	0.72	0.73	0.68	0.74	0.46	CDY15343.1 BnaC04g42800D [Brassica napus]
XLOC_024612	1.9	2.56	1.99	3.82	2.94	3.17	3.12	3.91	1.85	0.41	0.12	0.28	0.07	0.15	0.29	0.72	0.4	0.75	CDY26260.1 BnaA06g11570D [Brassica napus]
XLOC_024660	2.47	3.5	0	2.36	1.85	1.33	0	1.33	2.98	1.44	2.16	1.55	0.79	2.17	1.22	4.62	3.32	1.52	BAJ34644.1 unnamed protein product [Eutrema halophilum]
XLOC_024674	2.1	2.14	2.02	1.66	0.97	1.21	1.98	2.38	2.18	0.63	0.71	0.75	1.17	0.96	1.04	0.5	0.33	0.6	XP_009149262.1 PREDICTED: serine/threonine-protein kinase EDR1 [Brassica rapa]
XLOC_024675	3.28	2.19	3.13	3.94	2.28	2.52	4.73	4.54	3.65	1.17	1.46	1.39	2.29	1.96	0.75	0.73	1.05	0.38	XP_009149262.1 PREDICTED: serine/threonine-protein kinase EDR1 [Brassica rapa]
XLOC_024734	13.24	13.6	16.24	15.2	15.01	13.72	35.14	35.44	33.04	11.01	11.04	11.25	7.46	5.68	4.87	4.12	6.03	5.43	CDY22858.1 BnaA06g02190D [Brassica napus]
XLOC_024762	1.2	1.44	1.79	0.54	0.76	0.38	1.66	1.64	2.63	1.96	1.65	1.69	0.4	0.64	0.98	1.71	1.58	1.8	XP_013736361.1 PREDICTED: uncharacterized protein LOC106439460 [Brassica napus]
XLOC_024763	0.54	0.57	0.56	1.15	0.89	0.54	0.55	0.65	0.64	0.04	0.23	0.34	0.04	0.03	0.04	0.05	0.18	0.23	-
XLOC_024770	0.99	0.92	0.98	0.9	1.29	1.27	1.33	1.27	1.1	1.03	0.58	0.94	2.61	2.72	3.49	1.94	1.4	1.79	CDX96658.1 BnaA08g22010D [Brassica napus]
XLOC_024773	0	0	0	5.92	5.01	4.75	5.5	7.01	6.67	0	0	0	1.89	2.41	3.24	2.71	3.06	3.02	CDY71458.1 BnaUnng04380D [Brassica napus]
XLOC_024778	7.56	7.27	7.56	10.15	9.79	8.86	0	0	0	0.18	0.16	0.15	0.78	0.96	0.37	0	0	0	CDY29401.1 BnaA06g13950D [Brassica napus]
XLOC_024781	0.56	0.47	0.19	1.11	0.51	0.28	1.15	1.25	1.06	0.11	0.12	0	0.11	0.13	0	0.32	0.43	0.62	CDY29397.1 BnaA06g13990D [Brassica napus]
XLOC_024790	1.74	1.57	2.01	0.37	0.42	1.01	0.98	1.23	1.2	0.36	0.29	0.43	0	0.16	0.05	0.37	0.29	0.44	XP_018515107.1 PREDICTED: LOW QUALITY PROTEIN: protein FREE1-like [Brassica rapa]
XLOC_024805	1.03	0.52	0.55	2.18	1.16	1.33	1.5	2.23	1.73	0.24	0.05	0.15	0.29	0.3	0.18	0.23	0	0.09	XP_013694699.1 PREDICTED: uncharacterized protein LOC106398736 [Brassica napus]
XLOC_024828	99.35	102.9	101.29	100.05	102.39	108.48	76.14	71.19	70.02	13.14	14.33	14.41	25.49	24.25	24.05	9.55	9.22	9.48	CDY01364.1 BnaA07g11370D [Brassica napus]
XLOC_024834	0	0.08	0	0.08	0	0	0	0	0	0	0.09	0	0.7	0.99	0.74	0.09	0	0	XP_013685233.1 PREDICTED: auxin transporter-like protein 2 isoform X1 [Brassica napus]
XLOC_024851	0.05	0.24	0.15	0.13	0	0.14	0.42	0.52	0.12	0.22	0.22	0.34	0.22	0.22	0.37	0.05	0.25	0.58	CDY46023.1 BnaA02g17030D [Brassica napus]
XLOC_024879	4.6	5.34	4.27	2.72	3.54	3.71	6.92	6.97	4.78	1.56	1.38	1.82	1.07	0.89	1.19	1.85	1.49	1.85	CDY50840.1 BnaA10g28170D [Brassica napus]
XLOC_024882	0	0	0	0	0	0	0.66	0	0	0	0	0	0	0	0	0	0	0	XP_009131917.1 PREDICTED: uncharacterized protein LOC103856561 [Brassica rapa]
XLOC_024958	3.12	3.7	6.54	4.11	4.49	4.07	6.78	7.43	6.15	1.47	1.03	0.77	0.37	0.58	0.52	1.21	0.93	1.4	CDY48946.1 BnaA08g04680D [Brassica napus]
XLOC_024974	1.54	1.46	1.95	2.47	2.57	2	3.94	4.65	4.05	0.25	0.4	0.27	0.06	0.13	0.11	0.36	0.29	0.58	CDY08081.1 BnaA06g16450D [Brassica napus]
XLOC_024975	0.37	0.79	0.89	0.42	0.48	0.16	0	0	0	0.1	0.12	0.16	0.05	0.41	0.1	0	0	0	-
XLOC_024977	1.11	0.96	0.88	2.27	2.15	1.61	0.85	0.95	0.64	0.36	0.28	0.57	1.51	1.15	0.78	0.35	0.33	0.45	XP_013723226.1 PREDICTED: BTB/POZ domain-containing protein DOT3-like isoform X2 [Brassica napus]
XLOC_024991	1.4	5.64	1.88	0.83	1.9	4.5	2.59	2.79	0.92	3.54	2.76	2.58	4.1	3.89	3.87	3.26	3.69	2.34	CDY36921.1 BnaA06g17060D [Brassica napus]
XLOC_024993	10.88	8.48	9.03	6.48	6.83	5.11	5.57	5.22	4.39	0.92	0.83	1.31	1.78	1.49	1.09	0.87	1.04	1.32	XP_013736657.1 PREDICTED: uncharacterized protein LOC106439702 [Brassica napus]
XLOC_024999	2.46	2.89	3.82	9.6	7.81	7.12	3.5	3.62	2.84	3.51	2.54	2.79	4.66	5.28	3.8	4.91	5.09	6.58	XP_009149895.1 PREDICTED: uncharacterized protein LOC103873226 [Brassica rapa]
XLOC_025003	0.98	1.72	2.2	0.34	0	0.09	2.17	3.48	3.26	2.74	1.92	1.54	0	0.07	0.03	1.8	2.49	2.27	JAU40023.1 hypothetical protein LC_TR11479_c0_g1_i1_g.40311 [Noccaea caerulescens]
XLOC_025035	4.57	5.44	4.2	0	0	0	0	0	0	11.06	11.01	11.74	0	0	0	0	0	0	-
XLOC_025041	0.05	0	0	0	0	0	0	0	0	0	0	0	0	0	0	0	0	0	XP_013595812.1 PREDICTED: peroxidase 44-like [Brassica oleracea var. oleracea] [Brassica oleracea]
XLOC_025044	0.12	0.51	0.67	1.79	3.55	3.15	0.12	0	0	0	0	0	0	0.09	0.11	0	0	0	-
XLOC_025052	0.62	0.7	1	0.28	0.99	0.87	0.89	0.74	0.47	0.03	0.04	0.14	0.14	0.08	0.06	0	0.08	0.07	BAJ34344.1 unnamed protein product [Eutrema halophilum]
XLOC_025093	0.12	0	0.2	0.35	0.6	0.71	0.18	0.24	0.53	0.06	0	0.06	0	0	0.05	0.14	0.06	0.05	XP_006296676.1 hypothetical protein CARUB_v10012824mg [Capsella rubella]
XLOC_025095	1.86	3.24	2.58	2.27	2.68	2.43	0	0	0	1.97	1.94	1.55	1.52	1.17	1.59	0	0	0	XP_018486169.1 PREDICTED: purple acid phosphatase 10-like [Raphanus sativus]
XLOC_025123	0	0	0	14.52	14.77	13.03	0	0	0	0	0	0	10.47	8.64	9.47	0	0	0	CDY16889.1 BnaC09g40160D [Brassica napus]
XLOC_025127	0	0	0	0	0	0	0	0	0	0	0	0	0	0	0.14	0	0	0	-
XLOC_025130	4.64	5.05	4.97	1.44	1.42	1.94	2.54	2.66	2.52	18.69	18.72	19.94	19.52	21.85	20.97	21.34	22.01	20.63	XP_009149933.1 PREDICTED: uncharacterized protein LOC103873264 [Brassica rapa]
XLOC_025145	0.32	0.17	0.3	0.21	0	0	0	0	0	1.92	1.87	2.34	3.79	2.93	3.8	0	0.06	0.05	XP_013642573.1 PREDICTED: UDP-glycosyltransferase 76E5-like [Brassica napus]
XLOC_025151	0	0.09	0.1	0.17	0	0	0.09	0.07	0.23	0	0	0	0	0	0	0	0.09	0	XP_013693901.1 PREDICTED: uncharacterized protein LOC106397825 [Brassica napus]
XLOC_025162	0.1	0	0.11	0.77	1.24	0.52	3.62	2.93	2.86	0.01	0.21	0	0.27	0.48	0.21	2	2.29	2.93	-
XLOC_025171	0	0	0	0	0	0	8.58	7.39	5.48	0	0	0	0	0	0	0.31	1.13	1.67	-
XLOC_025199	0.54	0.35	0.56	0.93	0.81	0.84	0.86	0.64	0.71	0.05	0	0.23	0.16	0.17	0.16	0.06	0	0.1	XP_013654689.1 PREDICTED: uncharacterized protein LOC106359559 [Brassica napus]
XLOC_025200	1.69	1.51	1.89	0.78	0.69	0.76	0.57	0.82	0.87	0.28	0.22	0.21	0.31	0.14	0.27	0	0.06	0.13	CDY08786.1 BnaA06g24380D [Brassica napus]
XLOC_025205	1.6	1.29	1.12	1.42	1.32	1.45	0	0	0	0.16	0.11	0.12	0.05	0.15	0.21	0	0	0	JAU22300.1 Splicing factor 3B subunit 2, partial [Noccaea caerulescens]
XLOC_025216	9.01	9.13	10.81	0	0	0	15.89	18.03	17.23	1.77	0.99	1.42	0	0	0	1.07	0.99	0.59	CDY10656.1 BnaA05g17060D [Brassica napus]
XLOC_025281	2.73	2.04	3.88	0.41	2.12	2.31	1.63	1.48	1.3	0.26	0.14	0.45	0.39	0.19	0.4	0.2	0.05	0.16	CDY62481.1 BnaCnng40340D [Brassica napus]
XLOC_025282	3.91	4.24	3.94	1.94	2.83	1.21	0	0	0	0.63	0.41	0.29	0.59	0.36	0.09	0	0	0	-
XLOC_025286	3.55	3.75	3.91	0.8	1.31	0.45	0	0	0	0.63	0.48	0.5	0.14	0.85	0	0	0	0	AAF16753.1 F3M18.15 [Arabidopsis thaliana]
XLOC_025287	1.33	0.86	1.26	0.36	0.54	0.84	0	0	0	3.1	1.77	3.97	4.2	2.99	3.25	0	0	0	-
XLOC_025288	0.4	0.14	0.6	0.26	0	0	0.96	0.33	0.36	0.39	0.44	0.95	0	0.21	0.37	0	0.73	0.12	CDX99195.1 BnaA06g18860D [Brassica napus]
XLOC_025289	0.75	0.87	1.53	0.81	0.55	1.3	1.33	2.1	1.11	1	1.87	1.33	0.84	1.06	0.44	0.56	1.12	1.48	XP_009150308.1 PREDICTED: protein HIRA isoform X2 [Brassica rapa]
XLOC_025290	0.94	0.59	1.05	0.83	1.06	0.19	1.34	0.47	0.34	0.27	0.62	0.38	0.27	0.23	0.09	0.54	0.51	0.43	CDX99195.1 BnaA06g18860D [Brassica napus]
XLOC_025295	0.58	0.82	0.92	0.24	0.49	0.38	0.4	0.99	0.61	1.42	1.06	1.86	1.75	2.02	1.34	0.78	1.21	1.33	CDY01497.1 BnaC07g34870D [Brassica napus]
XLOC_025315	0.66	0.35	0.74	0	0	0	0	0	0	0.28	0.16	0.26	0	0	0	0	0	0	XP_006406787.1 hypothetical protein EUTSA_v10020047mg [Eutrema salsugineum]
XLOC_025316	44.1	46.75	47.22	0	0	0	60.62	61.68	62.4	11.18	13.76	14.66	0	0	0	10	9.43	10.74	CDY49751.1 BnaA02g19210D [Brassica napus]
XLOC_025333	0.07	0.16	0	0	0	0	3.85	4.09	4.1	0.29	0.08	0	0.11	0.17	0.07	6.13	6.45	5.83	XP_018514744.1 PREDICTED: uncharacterized protein LOC108872021 isoform X1 [Brassica rapa]
XLOC_025389	2.36	2.25	1.73	1.76	2.26	1.96	1.1	1.94	2.44	0.34	0.29	0.32	0.3	0.44	0.37	0.3	0.29	0.08	CDY51300.1 BnaA06g23460D [Brassica napus]
XLOC_025397	2.93	2.93	2.59	2.34	2.33	2.12	3.48	3.51	3.28	7.19	7	7.67	7.58	6.71	7.25	7.73	7.7	8.17	XP_009150545.1 PREDICTED: probable pectinesterase/pectinesterase inhibitor 64 [Brassica rapa]
XLOC_025416	2.96	2.03	2.03	0.23	0.4	0.56	0.08	0.06	0.2	0.15	0.07	0.23	0.19	0	0.11	0.27	0	0	-
XLOC_025482	0.23	0.32	0.68	0	0	0.15	0.15	0.13	0	0	0	0	0	0	0	0	0	0	XP_013643374.1 PREDICTED: uncharacterized protein At4g18490-like [Brassica napus]
XLOC_025494	14.07	12.16	14.74	12.91	13.23	13.4	11.36	9.83	11.36	11.59	11.37	11.44	17.73	16.51	19.41	5.41	5.14	4.22	-
XLOC_025496	11.46	11.94	12.02	3.37	4.03	3.09	14.27	14.11	14.1	5.36	4.92	4.97	2.06	1.52	1.16	6.87	7.55	7.53	CDX75470.1 BnaA01g02320D [Brassica napus]
XLOC_025530	3.1	3.69	2.86	3.68	3.02	3.26	2.62	2.53	2.63	0.41	0.13	0.32	0.45	0.12	0.43	0.58	0.68	0.47	XP_009150849.1 PREDICTED: homoserine kinase-like [Brassica rapa]
XLOC_025532	0	0	0	0	0	0	0	0	0	0	0	0	2.32	4.03	2.78	0	0	0	-
XLOC_025540	1.28	2.15	2.12	1.31	1.63	1.2	1.52	2.01	1.81	0.73	1.09	0.72	0.56	0.95	0.66	0.9	1.01	1.07	XP_013698852.1 PREDICTED: uncharacterized protein LOC106402622 isoform X1 [Brassica napus]
XLOC_025559	0.37	0.3	0.28	0.24	0.28	0.42	0.51	0.59	0.83	0.3	0.39	0.38	0.47	0.37	0.38	0.29	0	0.29	XP_002866547.1 hypothetical protein ARALYDRAFT_496515 [Arabidopsis lyrata subsp. lyrata] [Arabidopsis lyrata]
XLOC_025572	0.07	0.21	0.18	0.2	0	0.13	0.17	0.07	0.03	0.1	0.12	0.08	0.04	0.08	0	0.12	0	0	CDX89725.1 BnaC03g46390D [Brassica napus]
XLOC_025575	0.26	0	0.07	0	0	0	1.72	1.33	1.64	0	0	0	0	0	0	0.45	0.07	0.48	CDY13193.1 BnaC04g26420D [Brassica napus]
XLOC_025588	0	0	0.09	0.08	0.18	0.24	0.48	0.58	0.64	0.08	0	0	0.46	0.67	0.58	0.18	0.26	0.36	XP_006394705.1 hypothetical protein EUTSA_v10004495mg [Eutrema salsugineum]
XLOC_025590	0	0	0	0	0	0	0.46	0.09	0.4	0	0	0	0	0	0	0.39	0.98	0.62	CDX80451.1 BnaC07g29930D [Brassica napus]
XLOC_025591	1.65	0	1.05	1.16	5.59	0.47	0.48	1.56	1.91	2.06	0.77	1.24	0.23	1.64	1.09	1.09	2.06	0.65	XP_013645864.1 PREDICTED: serine/threonine-protein kinase rio1-like [Brassica napus]
XLOC_025603	5.92	6.12	4.21	3.29	4.54	3.43	4.77	4.53	4.7	3.26	3.9	6.45	4.07	3.97	5.88	3.89	3.5	3.66	CDY60722.1 BnaAnng17130D [Brassica napus]
XLOC_025651	0.03	0.14	0	0	0	0	5.05	4.43	5.52	0	0	0	0	0	0	1.68	1.22	2.17	XP_010454711.1 PREDICTED: serine/threonine-protein phosphatase PP1 isozyme 2 [Camelina sativa]
XLOC_025657	0	0	0	0	0	0	2.12	2.41	3.13	0	0	0	0.06	0	0	1.55	1.53	1.97	CDX90365.1 BnaA08g16190D [Brassica napus]
XLOC_025682	2.55	2.42	2.96	2.3	2.74	2.13	2.97	3.13	2.78	1.16	1.57	1.57	0.75	0.61	1.75	1.34	0.91	1.48	XP_006396425.1 hypothetical protein EUTSA_v10028804mg [Eutrema salsugineum]
XLOC_025717	0.28	0.4	0.35	0.44	0	0.18	0.13	0	0.18	0.13	0	0	0	0	0.1	0	0	0.03	XP_009151222.1 PREDICTED: myosin heavy chain, cardiac muscle isoform-like [Brassica rapa]
XLOC_025727	0	0	0	0	0	0	1.94	2.61	1.69	0	0	0	0	0	0	0.2	0.29	0.3	CDY61990.1 BnaAnng18070D [Brassica napus]
XLOC_025745	0.74	0.52	0.46	0.73	0.81	0.25	0.27	0.42	0.3	0.4	0.45	0.87	0.24	0.38	0.15	0.1	0.6	0.38	XP_013596436.1 PREDICTED: uncharacterized protein LOC106304578 [Brassica oleracea var. oleracea] [Brassica oleracea]
XLOC_025809	0.07	0.11	0.26	0.27	0.24	0.21	0.51	0.64	0.42	0.04	0.05	0.15	0.08	0	0	0.67	0.42	0.61	CDY09413.1 BnaA02g25970D [Brassica napus]
XLOC_025810	0.57	0.35	0.25	0.09	0	0.18	0.58	0.46	0.29	0	0	0.16	0.06	0.61	0.11	0.25	0.4	0.21	CDY09413.1 BnaA02g25970D [Brassica napus]
XLOC_025812	1.08	0.96	1.48	0.79	0.87	0.66	0.92	0.95	1.04	0.3	0.19	0.25	0.68	0.59	0.77	0.52	0.76	0.8	CDY39820.1 BnaC02g42980D [Brassica napus]
XLOC_025844	25.99	25.26	26.38	19.7	19.42	21.15	58.68	60.55	52.78	6.52	7.21	7.31	11.43	10.36	10.52	17.57	17.57	18.5	XP_009151732.2 PREDICTED: probable disease resistance RPP8-like protein 2 [Brassica rapa]
XLOC_025845	0	0	0	0	0	0	3.33	3.95	2.94	0	0	0	0	0	0	1.77	2.3	3.19	CDX85375.1 BnaC07g26860D [Brassica napus]
XLOC_025875	0.37	0.39	0.47	0.58	0.54	0.16	0.16	0.44	0.57	0.1	0	0	0	0	0	0.12	0.06	0	-
XLOC_025884	0	0	0	0.72	0	0	0	0	0	0	0	0	0	0	0	0	0	0	-
XLOC_025893	0	0	0.79	0	0	0	0	0.15	0.16	0	0	0	0	0.14	0	0.21	0	0	CDX93731.1 BnaA09g23310D [Brassica napus]
XLOC_025894	0.3	0.43	0.11	0.9	0.11	0.1	0.31	0.42	0.46	0.1	0	0.1	0.2	0.16	0.09	0	0	0.09	CDX93733.1 BnaA09g23330D [Brassica napus]
XLOC_025910	0.28	0.23	0.61	0	0	0	0.14	0.14	0.17	0.13	0.14	0	0	0	0	0	0.12	0	XP_013672957.1 PREDICTED: uncharacterized protein LOC106377300 [Brassica napus]
XLOC_025913	2.61	2.47	2.05	0.98	0.72	0.78	1.67	3.04	1.53	0.69	0.39	0.5	0.34	0.71	0.72	0.49	0.39	0.13	CDX86445.1 BnaA06g31620D [Brassica napus]
XLOC_025914	4.2	2.94	4.03	1.57	1.91	1.39	4.34	3.31	4.31	0.77	0.94	1.05	1.32	1.05	0.92	0.84	0.76	1.04	CDX86445.1 BnaA06g31620D [Brassica napus]
XLOC_025918	1.66	1.82	1	2.58	1.23	0.81	1.51	1.78	1.27	1.48	1.75	1.18	1.36	1.09	1.83	1.54	1.38	1.38	XP_009151901.1 PREDICTED: bidirectional sugar transporter SWEET4 isoform X1 [Brassica rapa]
XLOC_025919	0.49	0.35	0.55	0.32	0.45	0.99	0.5	0.54	0	1.12	1.62	0.84	0.16	0.25	0.46	0.19	0.54	2.89	XP_013595545.1 PREDICTED: bidirectional sugar transporter SWEET4 [Brassica oleracea var. oleracea] [Brassica oleracea]
XLOC_026021	19.38	19.54	20.26	13.79	13.68	14.32	16.54	18.14	16.16	14.15	13.55	14.63	17.44	18.95	17.63	10.81	10.76	11.57	XP_013644818.1 PREDICTED: serine/threonine-protein kinase prp4-like [Brassica napus]
XLOC_026022	0.66	0.62	0.56	0.41	0.47	0.17	0.34	0.69	0.6	0.08	0.27	0.25	0.49	1.35	1.62	0.48	0.27	0.62	-
XLOC_026025	3.39	4.91	4.11	0	0	0	0.06	0	0	0.51	0.9	0.75	0	0	0	0.07	0.06	0	CDY10324.1 BnaC05g29550D [Brassica napus]
XLOC_026065	5.16	4.34	5.52	0.79	0.58	0.77	4.53	2.98	3.54	4.12	5.58	4.61	2.65	3.25	2.77	1.78	1.12	1.66	XP_018513836.1 PREDICTED: uncharacterized protein LOC108871623 [Brassica rapa]
XLOC_026113	2.15	2.04	2.29	0	0	0	0	0	0	0.5	1.09	0.62	0	0	0	0	0	0	CDY17636.1 BnaA06g34550D [Brassica napus]
XLOC_026139	2.2	1.2	1.9	2.49	2.77	3.24	2.94	2.6	3.32	0.98	0.69	1.69	1.73	2.11	2.01	2.23	2	1.9	XP_009101391.1 PREDICTED: SEC14 cytosolic factor [Brassica rapa]
XLOC_026235	9.37	9.95	10.54	0.11	0	0	3.22	3.53	2.95	2.53	2.72	2.34	0	0.07	0.06	0.15	0.19	0.35	CDY68948.1 BnaAnng28890D [Brassica napus]
XLOC_026239	0.57	0.23	0.44	0.22	0.15	0.09	0.49	0.25	0.12	0.47	0.72	0.4	0.21	0.3	0.73	0.51	0.19	0.69	CDY39420.1 BnaAnng05510D [Brassica napus]
XLOC_026295	0.28	0.29	0.25	0.16	0.13	0.06	0.4	0.14	0.45	0.81	0.36	0.62	0.27	0.21	0.1	0.96	0.91	0.67	NP_001288884.1 probable WRKY transcription factor 13 [Brassica rapa]
XLOC_026297	0.12	0.3	0.14	0.12	0.09	0.21	0.71	0.34	0.63	0.2	0.04	0.08	0.12	0	0	0.14	0.09	0.08	XP_013644947.1 PREDICTED: F-box/kelch-repeat protein At4g39240-like [Brassica napus]
XLOC_026371	0.75	1.15	1.4	3.56	1.89	2.18	0	0	0	0	0.27	0.26	0.82	0.84	0.77	0	0	0	-
XLOC_026372	27.05	25.34	25.74	18.07	17.63	17.79	32.63	30.82	29.03	6.66	6.28	5.44	4.21	4.85	3.82	19.64	18.14	19.04	XP_009147559.1 PREDICTED: inactive GDSL esterase/lipase-like protein 25 [Brassica rapa]
XLOC_026448	1.54	0.95	1.95	1.14	0.88	0.75	0	0.09	0	0.48	0.18	0.73	0.17	0.22	0.31	0	0	0	CDY70739.1 BnaCnng69620D [Brassica napus]
XLOC_026491	0	0	0.14	0	0	0.31	0	0	0	0	0	0.24	0.05	0	0	0	0	0.11	XP_009147901.1 PREDICTED: zinc finger BED domain-containing protein DAYSLEEPER-like [Brassica rapa]
XLOC_026504	2.51	2.08	2.73	1.97	1.86	1.56	8.3	7.45	7.83	0.9	0.45	0.46	0.68	0.55	0.31	2.06	1.44	1.75	XP_013645116.1 PREDICTED: glyoxysomal fatty acid beta-oxidation multifunctional protein MFP-a-like [Brassica napus]
XLOC_026505	0	0	0	0	0	0	1.21	2.12	0.53	0	0	0	0	0	0	0	0.22	0	XP_013645116.1 PREDICTED: glyoxysomal fatty acid beta-oxidation multifunctional protein MFP-a-like [Brassica napus]
XLOC_026525	0	0	0	2.69	3.25	2.99	3.03	3.22	3.23	0	0	0	0.31	0.49	0.39	0.67	0.65	0.66	XP_013727041.1 PREDICTED: uncharacterized protein LOC106430786 [Brassica napus]
XLOC_026567	5.74	6.47	5.47	0.23	0.05	0.09	5.52	4.54	4.5	2.14	1.51	1.49	0.14	0	0	1.22	0.86	1.74	XP_013692213.1 PREDICTED: probable inactive poly [ADP-ribose] polymerase SRO2 isoform X1 [Brassica napus]
XLOC_026617	0.07	0.08	0.33	1.52	1.24	0.96	0	0	0	0.14	0.48	0.67	0.07	0.45	0.14	0	0	0	XP_009148262.1 PREDICTED: LOW QUALITY PROTEIN: leucine--tRNA ligase, cytoplasmic [Brassica rapa]
XLOC_026646	1.51	1.88	2.03	1.28	0.94	1.6	1.46	1	1.33	1.22	1.14	0.93	4.88	5.34	5.27	1.1	0.88	1.53	CDX93454.1 BnaA06g05940D [Brassica napus]
XLOC_026653	0.58	0.77	0.7	0.2	0.49	0.46	1.06	0.63	0.79	0.15	0.05	0.04	0.06	0.05	0.06	0.04	0.04	0	CDX93437.1 BnaA06g06110D [Brassica napus]
XLOC_026662	0.25	0.98	0.94	0	0	0	0	0	0	0	0.18	0.17	0	0	0	0	0	0	-
XLOC_026695	4.15	4.06	4.61	4.98	5.86	4.83	6.24	6.19	6.11	0.56	0.56	0.22	1.82	1.7	1.52	0.21	0.52	0.56	CDX97949.1 BnaA06g07000D [Brassica napus]
XLOC_026708	13.74	16.56	15.34	14.46	13.68	15.49	17.96	18.64	18.05	2.08	2.3	2.49	4.49	3.9	3.72	2.23	1.66	2.66	CDY02392.1 BnaA02g23010D [Brassica napus]
XLOC_026731	0.62	0.4	0.49	0.71	0.51	1.12	0.35	0.1	0.64	0.59	0.22	0	0.29	0.46	0	0	0	0.15	-
XLOC_026732	0.14	0.08	0	0	0.08	0	0	0	0	0.07	0	0	0.07	0.44	0.13	0	0.08	0.07	-
XLOC_026744	1.53	1.04	1.95	1.14	1.4	1.35	2.19	1.85	1.56	0.53	0.45	0.25	0.58	0.38	0.74	1.18	0.98	1.19	XP_018514344.1 PREDICTED: uncharacterized protein LOC103869929 isoform X1 [Brassica rapa]
XLOC_026777	0	0.07	0.14	0	0	0	0	0	0	0.12	0.07	0	0	0	0	0	0	0	XP_009104748.1 PREDICTED: isochorismate synthase 1, chloroplastic [Brassica rapa]
XLOC_026779	1.71	1.76	1.6	0	0	0	3.79	4.04	5.35	0.11	0.34	0.23	0	0	0	1.85	1.47	1.01	XP_018512129.1 PREDICTED: uncharacterized protein LOC103853810 isoform X1 [Brassica rapa]
XLOC_026824	4.63	4.43	3.96	0	0	0	0	0.04	0	0.42	0.42	0.1	0	0	0	0	0	0	CDY44538.1 BnaCnng11490D [Brassica napus]
XLOC_026847	0.22	0.35	0.5	0	0	0	0.69	1.11	1.01	0	0	0	0	0	0	0.13	0.12	0.31	-
XLOC_026848	0	0	1.82	0	0	0	0	1.48	0	0	0	0	0	0	0	0.11	0.2	0.25	-
XLOC_026862	0.5	0.26	0.28	0.49	1.41	0.5	0	0	0	0	0.04	0.25	0	0.19	0.92	0	0	0	-
XLOC_026863	0.11	0.35	1.24	0.66	0.38	0.45	0	0	0	0	0	0.11	0	0	0.41	0	0	0	CDY00306.1 BnaA06g22070D [Brassica napus]
XLOC_026872	4.06	4.3	3.09	3.73	3.58	2.65	3.44	3.31	3.94	2.22	2.26	2.94	2.08	2.6	2.66	4.37	4.1	2.51	JAU11800.1 NADH dehydrogenase [ubiquinone] 1 beta subcomplex subunit 3-B, partial [Noccaea caerulescens]
XLOC_026884	0.55	0.49	0.39	0.74	0.82	0.38	0.34	0.34	0.19	0.09	0.04	0.03	0.16	0.26	0.18	0.03	0.02	0.1	XP_009148847.1 PREDICTED: sodium/hydrogen exchanger 8 isoform X1 [Brassica rapa]
XLOC_026889	0	0	0.09	0	0.34	0.08	0	0	0	0	0	0	0	0	0.56	0	0	0	CDX83191.1 BnaA03g23150D [Brassica napus]
XLOC_026939	2.75	2.4	2.86	3.09	3.95	3.24	4.68	4.7	4.23	2.41	2.4	1.78	0.76	0.69	0.89	1.68	1.26	1.86	CDY38985.1 BnaC07g18350D [Brassica napus]
XLOC_026953	1.14	0.32	0.48	0	0	0	0	0.08	0	0.23	0.13	0.21	0	0	0	0	0	0	CDY12078.1 BnaC03g59940D [Brassica napus]
XLOC_026969	0.55	0	0.21	0	0	0.09	0	0	0	0.23	0.38	0.46	0.53	0	0.15	0	0	0	CDY12972.1 BnaC02g29790D [Brassica napus]
XLOC_026986	0.43	0.37	0.39	0.35	0.4	0.16	1.12	0.61	0.56	0.11	0.21	0.16	0.19	0.06	0.07	0.09	0.04	0.14	XP_013711199.1 PREDICTED: uncharacterized protein LOC106415120 [Brassica napus]
XLOC_026995	1.89	1.5	1.21	3.02	2.52	1.91	2.09	2.55	3.07	0.39	0.44	0.34	0.4	0.37	0.44	0.63	0.59	0.19	CDY35128.1 BnaA06g11380D [Brassica napus]
XLOC_027041	4.38	2.84	3.9	3.41	4.08	3.16	1.4	1.23	2.28	0.8	0.96	2.1	0.93	0.98	1.33	0.55	0.73	0.13	CDY72197.1 BnaAnng40300D [Brassica napus]
XLOC_027047	0	0	0	0	0	0	0	0	0	0	0	0.36	0	0	0	0	0	0	XP_013613758.1 PREDICTED: potassium transporter 9-like [Brassica oleracea var. oleracea] [Brassica oleracea]
XLOC_027072	2.18	1.74	2.52	2.07	2.18	1.75	1.72	1.12	1.64	0.56	0.36	0.38	1.32	1.24	1.18	0.44	0.72	0.25	CDY26158.1 BnaA06g12590D [Brassica napus]
XLOC_027075	7.25	8.24	7.48	3.38	3.24	3.99	7.91	6.23	6.09	4.4	3.7	3.39	2.03	2.23	1.56	3.83	3.07	2.28	CDY70891.1 BnaUnng04050D [Brassica napus]
XLOC_027082	1.01	1.02	1.63	2.66	2.31	2.15	3.27	3.86	2.93	6.14	7.07	6.89	2.45	2.56	2.32	1.45	1.97	1.06	CDY26724.1 BnaA06g12980D [Brassica napus]
XLOC_027085	4	3.75	3.39	0	0	0	3.28	2.83	2.35	8.37	7.31	7.04	0	0	0	9.7	10.23	8.99	JAU08342.1 Transcription factor bHLH60 [Noccaea caerulescens]
XLOC_027101	8.01	8.79	9.15	21.76	23.31	24.63	23.46	23.73	22.12	5.41	5.49	6.16	11.28	12.9	11.63	9.85	9.1	9.6	CDY27217.1 BnaA09g35850D [Brassica napus]
XLOC_027154	8.6	7.87	7.14	7.55	8.21	6.73	8.98	8.57	7.63	1.89	1.87	1.6	3.11	2.72	3.09	2.43	1.96	2.2	XP_009149481.1 PREDICTED: protein IQ-DOMAIN 32 isoform X1 [Brassica rapa]
XLOC_027159	0.06	0	0.29	0.32	0	0.26	0.13	0.16	0.12	0	0	0	0.13	0	0.06	0.07	0	0.12	XP_009149490.1 PREDICTED: endoglucanase 2 [Brassica rapa]
XLOC_027162	3.9	4.1	4.87	5.08	3.81	4.73	5.47	7.62	6.57	0.13	0.27	0.23	0.92	0.68	0.42	0.41	0.19	0.18	CDY29376.1 BnaA06g14200D [Brassica napus]
XLOC_027165	0	0	0.36	0.23	0	0.43	0	0.2	0	0.37	0.3	0.31	0.45	0.06	0	0	0.17	0.21	CDY37631.1 BnaCnng08460D [Brassica napus]
XLOC_027184	2.35	2.16	3.26	2.35	3.63	4.12	3.4	3.55	3.19	3.31	4.32	4.25	6.29	5.17	5.03	2.59	2.59	3.08	XP_009111492.1 PREDICTED: G-type lectin S-receptor-like serine/threonine-protein kinase SD2-2 [Brassica rapa]
XLOC_027212	0.31	0.11	0.19	0.13	0.19	0.17	0.45	0.22	0	0	0.07	0	0	0.03	0.06	0	0.07	0	XP_013643198.1 PREDICTED: vacuolar protein sorting-associated protein 20 homolog 1 [Brassica napus]
XLOC_027218	10.27	9.46	10.02	0	0	0	4.12	3.71	4.07	2.62	1.96	2.09	0	0	0	2.95	4.48	4.82	XP_018444341.1 PREDICTED: uncharacterized protein LOC108816264 [Raphanus sativus]
XLOC_027232	0	0	0	0	0	0.04	0.04	0	0	0.66	0.24	0.76	0.12	0.33	0.08	0.05	0	0.04	CDY46023.1 BnaA02g17030D [Brassica napus]
XLOC_027289	3.58	3.22	3.81	2.13	1.82	2.02	3.4	3.3	2.92	2.22	1.96	1.6	1.27	1.46	1.58	2.34	2.45	2.74	CDP14622.1 unnamed protein product [Coffea canephora]
XLOC_027294	1.95	0.87	1.34	2.08	2.88	2.11	1.38	2.17	1.15	0.29	0.16	0.31	0.29	0.17	0.21	0.44	0.58	0.49	-
XLOC_027298	1.17	0.61	1.44	1.03	1.41	1.13	1.4	2.08	1.37	1.79	1.17	2.61	0.92	0.7	1.19	1.07	0.65	1.37	-
XLOC_027302	0.2	0.1	0.11	0	0	0	0	0.16	0.18	0	0	0	0	0	0	0	0	0.09	XP_013600015.1 PREDICTED: protein ROOT INITIATION DEFECTIVE 3-like [Brassica oleracea var. oleracea] [Brassica oleracea]
XLOC_027305	0.11	0	0.12	0.22	0.56	0.11	1.13	1.18	1.49	0	0	0	0.05	0.04	0.05	0	0	0	XP_013595166.1 PREDICTED: uncharacterized protein LOC106303447 [Brassica oleracea var. oleracea] [Brassica oleracea]
XLOC_027307	1.31	0.77	0.9	0.94	0.66	1.1	0.75	1.75	0.92	0.07	0.08	0.15	0.07	0.17	0.13	0.25	0.32	0.67	CDY08102.1 BnaA06g16240D [Brassica napus]
XLOC_027320	1.63	1.58	1.45	1.15	1.67	1.29	2.43	1.9	1.91	1	0.89	0.87	0.97	0.54	0.65	1.04	1.21	0.92	XP_009149798.1 PREDICTED: protein SUPPRESSOR OF npr1-1, CONSTITUTIVE 1-like [Brassica rapa]
XLOC_027325	1.04	1.57	0.55	0.49	0.5	0.55	0.45	0.55	0.45	0.21	0.24	0.17	0.48	0.34	0.51	0.25	0.42	0.31	JAU12216.1 Retrovirus-related Pol polyprotein from transposon TNT 1-94, partial [Noccaea caerulescens]
XLOC_027327	1.53	1.73	1.28	1.12	1.22	1.12	2	1.96	1.58	0.47	0.45	0.27	0.13	0.04	0	0.43	0.93	0.73	CDY08078.1 BnaA06g16480D [Brassica napus]
XLOC_027342	3.62	2.72	3.55	1.97	2.23	2.72	0.54	0.69	0.26	2.75	2.74	1.75	0.62	1.53	1.13	0	0	0.05	-
XLOC_027353	0.45	0.19	0.14	0.1	0.2	0.03	0.36	0.69	0.27	2.52	3.01	2.23	2.34	1.94	2.34	4.07	5.2	4.86	CDX81591.1 BnaC02g18950D [Brassica napus]
XLOC_027354	0.6	0.03	0.97	0	0	0	2.29	2.66	1.48	0.15	0.34	0.34	0	0	0	0.46	0.09	0.22	XP_013611388.1 PREDICTED: two pore calcium channel protein 1 [Brassica oleracea var. oleracea] [Brassica oleracea]
XLOC_027368	1.39	1.6	2.43	0.78	1.3	0.61	0	0	0	1.11	0.73	0.49	0.12	0.61	0.28	0	0	0	-
XLOC_027369	0	0.13	0	0	0	0.14	0	0	0	0.14	0	0.76	0	1.04	0.26	0.36	0.23	0.56	XP_009137154.1 PREDICTED: LOW QUALITY PROTEIN: tripeptidyl-peptidase 2-like [Brassica rapa]
XLOC_027411	15.87	15.54	14.56	13.78	13.48	13.34	15.11	15.27	14.05	9.97	9.59	10.07	6.3	5.5	4.86	9.42	9.68	9.72	XP_013667588.1 PREDICTED: uncharacterized protein LOC106372008 [Brassica napus]
XLOC_027412	1.02	1.6	1.36	0.23	1.31	1.24	1.26	1.73	1.27	0.75	0.2	0.45	0	0.21	0.71	0.4	0.36	0	-
XLOC_027475	1.05	1.18	0.86	2.94	1.2	2.04	1.41	1.52	2.42	0.24	0.23	0.46	0.29	0.24	0.18	0.25	0.28	0.32	CDY12395.1 BnaC08g08100D [Brassica napus]
XLOC_027498	0.01	0.15	0.09	0.39	0.36	0.15	2.05	2.01	1.94	0.05	0.06	0.01	0.16	0.08	0.09	0.32	0.15	0.18	XP_010426042.1 PREDICTED: transcription factor MYB48 isoform X3 [Camelina sativa]
XLOC_027518	0.23	0.24	0.08	0	0	0	0	0	0	1.17	1.15	0.77	0.07	0.06	0	0.26	0.33	0.49	-
XLOC_027564	0.78	0.62	1.43	0.85	1.21	0.93	2.19	2.03	1.05	0	0.13	0.17	0	0.13	0	0	0.45	0.08	XP_018512535.1 PREDICTED: uncharacterized protein LOC103873545 isoform X2 [Brassica rapa]
XLOC_027575	0	0	0	0	0	0	0	0	0.05	0	0	0	0	0	0	0	0	0	XP_013727049.1 PREDICTED: uncharacterized protein LOC106430794 isoform X1 [Brassica napus]
XLOC_027577	1.66	1.76	1.42	0	0	0	0.31	0.04	0.07	5.53	4.89	5.36	0.13	0	0	0	0	0	XP_002890025.1 ELM2 domain-containing protein [Arabidopsis lyrata subsp. lyrata] [Arabidopsis lyrata]
XLOC_027584	0.17	0.27	0.56	0.5	0.19	0.25	0	0	0	0.16	0.18	0.09	0.08	0.65	0.39	0	0	0	XP_009147840.1 PREDICTED: scarecrow-like protein 3 [Brassica rapa]
XLOC_027589	4.67	4.13	4.77	1.95	1.31	2.15	4.12	3.5	3.18	1.56	2.44	2.16	0.24	1.26	0.92	4.67	3.25	5.42	XP_006411390.1 hypothetical protein EUTSA_v10016879mg [Eutrema salsugineum]
XLOC_027676	1.04	1.2	0.72	0.64	0.84	0.5	0	0	0	0.77	1.3	1.06	0.77	1.03	0.55	0.06	0	0	XP_006394233.1 hypothetical protein EUTSA_v10004310mg [Eutrema salsugineum]
XLOC_027697	4.48	3.8	5.6	5.5	6.08	5.86	0	0	0	0	0	0	0.7	0.99	0.83	0	0	0	XP_013712525.1 PREDICTED: uncharacterized protein LOC106416218 isoform X4 [Brassica napus]
XLOC_027731	2.41	1.8	3.14	2.01	2.77	2.03	0.37	0.16	0.09	4.36	5.65	6.74	2.46	2.06	2.41	0.08	0.21	0.13	CDY51297.1 BnaA06g23490D [Brassica napus]
XLOC_027732	0	0	0	0	0	0	1.12	2.7	0.82	0	0	0	0	0	0	0.31	0.08	0.62	CDY60529.1 BnaAnng16920D [Brassica napus]
XLOC_027759	2.35	0.83	1.83	1.68	1.04	1.25	0.54	2.11	2.07	0.51	0.14	0.33	0.25	0.4	0.36	0.53	0.21	0.24	XP_013723062.1 PREDICTED: NADPH-dependent 1-acyldihydroxyacetone phosphate reductase-like [Brassica napus]
XLOC_027803	0	1.52	0	0	0.53	0	0	0.56	0.31	0	0.21	0	0.16	0	0	0	0.53	0.83	XP_013622150.1 PREDICTED: ATPase family AAA domain-containing protein 3-like [Brassica oleracea var. oleracea] [Brassica oleracea]
XLOC_027812	2.17	1.65	1.6	4.35	5.39	4.27	5.46	4.65	5.56	0.25	0.35	0.41	2.07	2.28	2.38	5.32	4.35	4.71	XP_013622342.1 PREDICTED: 60S ribosomal protein L8-1 [Brassica oleracea var. oleracea] [Brassica oleracea]
XLOC_027871	0.33	0.55	0.51	0.81	0.9	0.41	1.11	1.05	1.33	0.74	0.53	0.88	3.67	3.37	3.28	0.82	1.51	0.55	CDY19062.1 BnaA04g18020D [Brassica napus]
XLOC_027909	0.04	0.15	0	0	0.05	0.1	0.24	0	0.26	0.66	0.85	0.64	0.6	0.26	0.41	5.52	5.89	5.81	-
XLOC_027961	11.1	7.55	7.88	19.64	14.6	18.06	9.15	9.34	11.18	0.31	0.83	0.66	2.16	2.27	2.53	1.57	2.27	1.85	XP_013600497.1 PREDICTED: CDP-diacylglycerol--serine O-phosphatidyltransferase 1-like isoform X2 [Brassica oleracea var. oleracea] [Brassica oleracea]
XLOC_027962	0	0	0	0	0	0	0.89	0.72	0.6	0	0	0	0	0	0	0.31	0.44	0.31	CDY47998.1 BnaA05g36350D [Brassica napus]
XLOC_027970	2.32	1.71	2.31	0.86	0.93	0.87	1.74	1.59	1.08	1.27	1.1	1.5	0	0.21	0.09	1.76	1.16	1.7	XP_013597304.1 PREDICTED: protein COFACTOR ASSEMBLY OF COMPLEX C SUBUNIT B CCB1, chloroplastic-like [Brassica oleracea var. oleracea] [Brassica oleracea]
XLOC_028012	5.33	5.99	5.2	2.57	2.17	2.39	0	0	0	3.16	3.37	2.63	0.79	0.55	0.64	0	0	0	CDY56173.1 BnaC05g49330D [Brassica napus]
XLOC_028013	0.64	0.38	0.62	0.32	0.18	0.28	3.66	6.2	3.9	0.4	0.58	0.18	0.38	0.13	0.9	0.32	2.12	1.89	XP_010431438.1 PREDICTED: U3 snoRNP-associated protein-like YAO [Camelina sativa]
XLOC_028014	8.07	9.31	9.75	16.15	16.73	17.17	37.56	37.8	37.53	6.28	5.69	7.1	2.34	2.79	3.85	11.23	13.4	12.07	-
XLOC_028024	0.42	1.03	0.95	0.55	0.42	0.38	1.14	1.34	1.14	1.11	0.95	0.99	0.79	1.09	1.07	1.56	1.08	1.2	CDX88239.1 BnaA06g28300D [Brassica napus]
XLOC_028028	9.85	10.8	10.54	8	7.85	8.19	6.86	6.83	6.43	6.26	6.28	6.09	5.25	5.44	5.48	9.55	10.98	10.99	CDX88252.1 BnaA06g28430D [Brassica napus]
XLOC_028077	0.5	0.29	0.57	0.06	0.27	0.15	0.53	0.62	0.5	0	0.09	0.06	0.08	0.11	0.07	0.1	0.08	0.1	XP_009151222.1 PREDICTED: myosin heavy chain, cardiac muscle isoform-like [Brassica rapa]
XLOC_028099	1.08	0.89	0.81	0.72	0.68	0.48	2.72	2.49	1.63	0.35	0	0.37	0.23	0.28	0.22	0.14	0	0.78	XP_002892274.1 hypothetical protein ARALYDRAFT_470515 [Arabidopsis lyrata subsp. lyrata] [Arabidopsis lyrata]
XLOC_028101	8.33	9.18	10.25	6.03	7.6	6.29	10.89	10.36	10.58	5.41	4.99	5.22	5.57	4.23	5.49	5.15	4.69	5.25	CDX80158.1 BnaC09g35840D [Brassica napus]
XLOC_028110	3.72	5.29	7.29	6.4	5.92	5.76	0.19	0.52	0.49	1.23	1.92	1.96	1.02	2.16	1.28	0.07	0	0.06	CDY20077.1 BnaA01g29250D [Brassica napus]
XLOC_028120	1.87	2	0.82	1.05	1.34	1.18	0.83	1.1	0.73	3.41	1.7	2.54	0.76	1.75	1.91	0.97	1.05	1	XP_018512732.1 PREDICTED: uncharacterized protein LOC108871123 [Brassica rapa]
XLOC_028123	0	0	0	0	0.12	0	0.22	0.22	0.53	0	0	0	0.16	0.08	0	0.06	0.17	0.25	CDY00301.1 BnaA06g22020D [Brassica napus]
XLOC_028209	4.81	4.74	4.71	4.13	4.56	5.93	4.92	4.77	4.84	1.14	1.11	0.86	1.38	1.64	2.09	1.82	1.37	1.37	XP_013644471.1 PREDICTED: uncharacterized protein LOC106349107 isoform X1 [Brassica napus]
XLOC_028267	0	0	0.49	0	0	0	0	0.72	0	0	0	0	0	0	0	0	0	0	XP_013727516.1 PREDICTED: uncharacterized protein LOC106431249 [Brassica napus]
XLOC_028297	0.24	0.39	0.23	0.22	0.21	0.43	2.98	3.15	2.62	0.06	0.11	0	0.1	0.03	0.17	0.24	0.36	0.45	XP_018508139.1 PREDICTED: probable disease resistance protein At5g66900 [Brassica rapa]
XLOC_028316	2.47	1.95	2.07	3.46	1.85	3.07	3.31	3.76	3.57	1.31	1.09	1.41	2.48	1.35	1.3	1.41	1.8	1.17	CDY13685.1 BnaA06g32380D [Brassica napus]
XLOC_028347	0.89	1.48	0.81	0.82	0.49	0.61	2	1.46	1.76	0.49	0.32	0.44	0.35	0.33	0.17	0.38	0.59	0.43	XP_009152056.1 PREDICTED: GDSL esterase/lipase At3g26430 [Brassica rapa]
XLOC_028385	0.37	0.26	0.14	0.74	0.28	1.12	0.76	0.41	0.34	2.41	1.91	3.42	3.76	4.42	5.41	4.46	6.67	7.14	XP_009152134.1 PREDICTED: defensin-like protein 292 [Brassica rapa]
XLOC_028389	0.1	0.43	0.23	0.1	0	0.51	0.94	1.01	0	0	0	0.1	0	0.24	0.85	0	0.11	0.09	XP_017249283.1 PREDICTED: secretory carrier-associated membrane protein 1-like [Daucus carota subsp. sativus] [Daucus carota]
XLOC_028423	0.95	0.59	0.42	0.91	0.72	0.92	0	0	0	0.09	0	0	0.09	0.07	0.09	0	0	0	XP_013692595.1 PREDICTED: cell division control protein 48 homolog B-like [Brassica napus]
XLOC_028428	3.9	2.66	2.24	3.91	3.54	3.3	0.74	0.6	0.56	0.9	0.45	0.42	1.2	1.23	0.62	0.18	0	0.19	XP_009152168.1 PREDICTED: probable carboxylesterase 7 [Brassica rapa]
XLOC_028446	0.61	1.04	0.93	0.68	1.2	0.53	1.56	0.82	1.03	0.66	0.08	0.23	0.3	0.06	0.21	0.53	0.83	0.98	XP_013640229.1 PREDICTED: uncharacterized protein At4g04775-like [Brassica napus]
XLOC_028464	1.79	2.16	1.32	0.5	0.76	1.07	0.92	0.32	0.46	98.67	96.8	96.23	37.98	36.2	39.82	120.62	115.69	118.92	XP_013705517.1 PREDICTED: ribonuclease 1-like [Brassica napus]
XLOC_028513	5.57	5.66	5.77	4.73	4.86	4.31	5.64	6.08	4.97	6.6	6.59	5.94	6.68	7.24	7.75	8.78	8.41	9.73	XP_009101331.1 PREDICTED: putative clathrin assembly protein At2g01600 [Brassica rapa]
XLOC_028515	5.92	6.46	6.26	1.38	3.13	1.94	0	0	0	1.58	2.03	1.5	1.33	0.61	0.63	0	0	0	XP_013722939.1 PREDICTED: F-box protein At4g02760-like [Brassica napus]
XLOC_028532	2.88	1.97	2.44	1.93	1.88	2.47	0	0	0	0.97	1.2	0.83	0.62	1.16	1.14	0	0	0	XP_009101386.2 PREDICTED: LOW QUALITY PROTEIN: farnesyl pyrophosphate synthase 2 [Brassica rapa]
XLOC_028582	0	0	0	3.51	4.07	2.57	0	0	0	0	0	0	0.89	0.72	0.62	0	0	0	-
XLOC_028613	1.55	1.69	1.69	0	0.04	0	0.61	1.1	1.09	0.48	0.57	0.58	0	0	0	0.15	0.08	0.37	XP_013718275.1 PREDICTED: pre-mRNA-splicing factor SLU7-A-like [Brassica napus]
XLOC_028637	23.58	25.11	23.37	15.57	16.27	16.18	39.68	37.49	39.62	14.46	13.06	14.33	16.28	15.93	14.85	21.49	21.62	20.16	XP_013681685.1 PREDICTED: ras-related protein RABF2a-like [Brassica napus]
XLOC_028640	4.14	4.16	4.23	4.45	4.13	4.49	0.19	0.12	0.2	0.22	0.24	0.08	1.16	0.95	1.44	0	0	0	-
XLOC_028872	14.57	15.06	13.36	15.18	16.31	16.69	14.24	13.78	14.6	13.2	13.94	12.62	14.75	12.82	11.16	13.24	13.87	13.29	CDY31956.1 BnaA07g00390D [Brassica napus]
XLOC_028873	1	0.64	1.1	1.65	2.6	2.17	2.77	2.56	2.43	3.37	2.9	3.02	1.65	1.66	2.21	3.16	3.51	4.58	CDY31958.1 BnaA07g00370D [Brassica napus]
XLOC_028874	0	0.23	0.25	1.09	0.99	0.44	0.68	1.09	0.4	1.28	0.96	1.35	0.43	0.51	1.22	1.53	0	1.02	CDY31958.1 BnaA07g00370D [Brassica napus]
XLOC_028917	1.13	1.29	1.26	1.86	2.02	2.07	1.35	1.32	3.06	2.83	2.88	3.64	1.01	0.44	0.78	1.64	2.68	1.31	CDX82664.1 BnaC07g02020D [Brassica napus]
XLOC_028923	0	0	0	0	0	0	0	0	0	0	0	0	3.18	3.38	4.37	0	0	0	JAU22373.1 Dynamin-related protein 1C [Noccaea caerulescens]
XLOC_028934	3.88	3.92	3.97	0.06	0	0.02	2.27	2.2	2.25	3.12	2.62	3.34	0.34	0.25	0.38	5.1	4.65	5.19	CDY65152.1 BnaA07g36180D [Brassica napus]
XLOC_028951	2.4	2.76	1.42	2.88	3.83	3.25	1.45	1.46	1.75	1.78	1.39	1.44	2.75	2.24	3.59	1.31	1.76	1.17	XP_013670399.1 PREDICTED: uncharacterized protein LOC106375040 [Brassica napus]
XLOC_028955	3.48	2.6	2.03	1.42	2.4	2.13	0	0	0	0.67	1.35	0.45	0.96	0.99	1.13	0	0	0	CDY33412.1 BnaA07g04270D [Brassica napus]
XLOC_028967	3.03	2.73	3.22	7.81	7.64	7.75	0	0.23	0.06	1.17	1.2	1.66	1.13	1.05	1.55	0	0	0	CDY41436.1 BnaA08g20380D [Brassica napus]
XLOC_028968	1.93	2.49	1.89	0.26	0.07	0.12	0.03	0.06	0.03	0.27	0.37	0.34	0	0	0.03	0	0	0	XP_013624270.1 PREDICTED: uncharacterized protein LOC106330329 [Brassica oleracea var. oleracea] [Brassica oleracea]
XLOC_028978	0.18	0.15	0.17	0.21	0.06	0	0.76	0.47	1.33	0.4	0.83	0.37	0.29	0.55	0.43	0.23	0.17	0.27	CDY24342.1 BnaA07g02670D [Brassica napus]
XLOC_028985	2	2.49	2.7	2.02	2.28	2.69	3.26	2.28	1.81	1.65	1.43	0.89	1.25	1.43	1.34	1.68	1.81	1.66	CDY24334.1 BnaA07g02590D [Brassica napus]
XLOC_029038	0.47	0.67	0.4	1.08	1.51	1.56	1.51	1.05	0.3	0.35	0.38	0.21	0	0	0.08	0.11	0.3	0.12	-
XLOC_029055	4.3	4.25	4.11	1.18	1.06	1.66	2.77	2.13	2.61	21.51	21.97	23.02	13.27	11.61	10.63	1.58	1.33	2.46	CDX85127.1 BnaC07g07790D [Brassica napus]
XLOC_029096	2.55	1.86	3.19	0	0	0	1.35	2.92	2.61	0.44	0.7	0.65	0	0	0	0.39	0.45	0.49	CDY15935.1 BnaA04g11760D [Brassica napus]
XLOC_029099	7.14	6.91	7.21	2.03	2.05	1.66	9.77	9.17	8.21	2.41	2.21	1.63	1.7	1.71	1.64	3.04	2.28	2.99	XP_013713153.1 PREDICTED: glucan endo-1,3-beta-glucosidase 13-like [Brassica napus]
XLOC_029145	7.22	5.73	6.2	9.6	8.43	8.59	9.02	9.15	9.52	2.65	2.82	3.23	3.29	2.34	2.38	1.49	1.3	1.25	XP_013702299.1 PREDICTED: probable LRR receptor-like serine/threonine-protein kinase At1g29720 [Brassica napus]
XLOC_029147	3.42	4.19	3.68	9.99	9.98	8.65	32.29	30.23	29.78	1.47	2.13	1.45	2.68	2.31	1.68	3.79	4.85	5.74	XP_009102811.1 PREDICTED: probable LRR receptor-like serine/threonine-protein kinase At1g29720 isoform X1 [Brassica rapa]
XLOC_029150	2.71	3.78	3.14	0.09	0.07	0.11	4.1	5.04	4.51	0.07	0.61	0.31	0.34	0.16	0.1	0.51	0	0.36	CDY44292.1 BnaA07g07760D [Brassica napus]
XLOC_029151	3.82	4.13	4.54	0	0.05	0	5.21	4.94	4.59	0.54	0.26	0.29	0	0	0	0.32	0.26	0.65	CDX94692.1 BnaC07g09660D [Brassica napus]
XLOC_029189	2.29	1.47	1.1	0.72	0.28	0.08	1.76	1.97	1.04	0.24	0.36	0.17	0.08	0.06	0	0.29	0.63	0.15	-
XLOC_029199	3.26	3.32	2.01	0.87	0.47	0.64	0	0.67	0.37	1.18	1.59	0.95	0.18	0.43	0.93	0	0	0	CDX67505.1 BnaA07g15450D [Brassica napus]
XLOC_029205	4.92	4.66	5.66	5.88	6.56	5.74	1.5	1.76	1.39	2.63	1.69	1.5	2.36	2.72	2.1	0.09	0.4	0.34	JAU23662.1 hypothetical protein GA_TR12945_c0_g1_i1_g.41205, partial [Noccaea caerulescens]
XLOC_029231	10.81	11.21	11.57	6.17	8.78	8.23	12.79	13.26	12.11	7.68	7.6	8.19	7.55	7.11	8.3	5.28	6.06	6.04	XP_009126202.1 PREDICTED: protein DETOXIFICATION 25-like [Brassica rapa]
XLOC_029233	0.59	0.78	0.33	0.22	0	0.15	0.46	0.55	0.34	1.3	1.47	2.44	2.97	3.39	2.91	2.93	2.36	2.89	CDY64688.1 BnaA07g37170D [Brassica napus]
XLOC_029295	1	1.28	0.91	2.13	1.8	2.22	1.64	0.88	0.88	0.64	0.52	0.76	0.59	0.47	0.75	0.21	0.11	0.47	XP_013638243.1 PREDICTED: glutathione S-transferase U13-like [Brassica oleracea var. oleracea] [Brassica oleracea]
XLOC_029306	1.43	2.28	0.89	0.11	0.09	0.03	0.04	0.07	0.07	0.42	0.11	0.39	0	0	0	0	0	0	XP_013739939.1 PREDICTED: ubiquitin-like modifier-activating enzyme ATG7 [Brassica napus]
XLOC_029321	0.81	0.51	0.54	1.61	0.18	0.16	0	0.13	0	0.63	0.53	0	0	0	0	0	0	0	-
XLOC_029329	0.68	0.5	0.32	1.53	1.59	1.48	1.77	2.02	1.59	0.45	0.35	0.7	1.89	1.39	1.27	1.5	1.3	1.37	CDY46641.1 BnaA07g10550D [Brassica napus]
XLOC_029333	0	0	0	0	0	0	0	0.03	0	0.04	0	0	0.07	0.2	0.07	0	0.12	0	CDX87585.1 BnaA07g32880D [Brassica napus]
XLOC_029338	0	0	0	0.07	0	0	0	0	0	0	0.07	0	2.37	2.92	2.57	0.55	1.33	0.44	XP_013617795.1 PREDICTED: uncharacterized protein LOC106324361 [Brassica oleracea var. oleracea] [Brassica oleracea]
XLOC_029350	4.1	4.39	4.16	3.04	3.38	2.26	4	3.99	3.44	0.58	0.35	0.76	1.1	0.36	0.9	0.43	0.52	0.81	-
XLOC_029370	1.43	1.84	2.1	1.68	1.52	1.74	1.87	2.18	2.73	0.58	0.89	0.85	0.76	0.38	0.83	0.6	0.71	0.89	CDY01359.1 BnaA07g11320D [Brassica napus]
XLOC_029371	0.16	0.42	0.22	0.47	0.45	0.2	0.37	0.59	0.4	0.08	0.04	0.2	0.23	0.15	0.15	0	0.17	0.22	CDY01360.1 BnaA07g11330D [Brassica napus]
XLOC_029432	0.04	0	0	0.76	1.55	1.06	0.32	0.41	0.32	0.07	0.12	0.07	10.64	12.03	10.53	4.68	5.03	5	CDY01418.1 BnaA07g11910D [Brassica napus]
XLOC_029500	0.72	0.35	0.14	0.22	0.25	0.44	1.59	2.02	1.6	0	0	0	0.11	0	0	0.13	0	0	KFK29295.1 hypothetical protein AALP_AA7G114700 [Arabis alpina]
XLOC_029519	0.12	0.13	0.11	0.31	0.4	0.43	0.38	0.41	0.81	0.12	0.08	0.03	0.12	0.08	0.09	0.12	0.16	0.05	XP_013656357.1 PREDICTED: LOW QUALITY PROTEIN: tetratricopeptide repeat protein 7A-like [Brassica napus]
XLOC_029536	0.05	0.04	0	0	0.06	0.05	0	0.04	0	3.32	3.59	4.58	0.61	0.44	0.46	0.79	1.25	1.07	CDY64031.1 BnaA10g27890D [Brassica napus]
XLOC_029537	7.69	7.42	8.21	2.84	2.74	1.99	7.48	6.08	5.99	7.3	7.45	6.18	1.23	1.81	0.96	7.4	7.99	7.13	XP_009118992.2 PREDICTED: LOW QUALITY PROTEIN: ran-binding protein 1 homolog a [Brassica rapa]
XLOC_029552	0.16	0.65	0.48	0	0.35	0.11	0	0.13	0	0	0	0	0.22	0.11	0	0	0	0	CDY70739.1 BnaCnng69620D [Brassica napus]
XLOC_029580	11.4	12.64	11.94	9.49	9.34	10.01	14.5	14.65	14.79	12.71	13.48	12.9	8.63	10.44	9.24	13.46	12.99	13.94	CDY04478.1 BnaA07g13040D [Brassica napus]
XLOC_029585	3.52	4.48	4.05	2.75	3.85	3.35	0	0.03	0	4.46	3.87	4.09	2	1.54	2.43	0	0	0	CDY04481.1 BnaA07g13070D [Brassica napus]
XLOC_029610	1.55	1.19	0.79	6.82	6.44	5.99	0.72	0.64	0.57	0	0	0	3.5	4.14	3.84	0	0	0.07	XP_018437443.1 PREDICTED: LOW QUALITY PROTEIN: superoxide dismutase [Cu-Zn], chloroplastic [Raphanus sativus]
XLOC_029658	0.8	0.36	0.13	0.11	0.13	0.11	0.35	0	0	0	0.75	0.58	0.22	0.09	0	0.53	0.12	0.21	CDX67607.1 BnaA07g16470D [Brassica napus]
XLOC_029659	0.46	0.21	0.51	0.06	0.15	0.13	0.33	0.43	0.41	1.2	0.5	0.73	0.25	0.1	0.24	0.83	1.07	1.27	CDX67607.1 BnaA07g16470D [Brassica napus]
XLOC_029661	25.7	24.25	26.93	1.75	2.37	1.48	4.7	4.26	4.18	21.89	22.98	23.87	16.8	17.73	17.88	54.42	50.49	50.16	XP_009103933.1 PREDICTED: GATA transcription factor 8-like [Brassica rapa]
XLOC_029666	0.05	0	0	0.05	0	0	0.28	0.25	0.65	0.05	0	0	0	0	0.1	0.06	0	0	XP_018479550.1 PREDICTED: uncharacterized protein LOC108850530 [Raphanus sativus]
XLOC_029675	0.44	0.45	0.67	0	0	0.02	0.02	0	0.02	0.04	0	0	0	0	0	0	0	0	CDY41523.1 BnaA06g22760D [Brassica napus]
XLOC_029684	4.25	4.42	4.67	1.43	1.3	2.17	5.16	5.49	6.13	4.97	4.26	3.97	0.84	0.84	0.87	4.94	3.71	3.47	XP_009104013.1 PREDICTED: cytochrome P450 94B3-like [Brassica rapa]
XLOC_029686	0	1.4	2.23	0.04	0.05	0	0	0	0	0.11	0	0.15	0	0	0	0	0	0	CDX68909.1 BnaC01g05440D [Brassica napus]
XLOC_029741	1.01	0.41	0.87	0.19	0.26	0.33	0.6	0.51	0.59	1.77	1.64	1.9	6.26	5.95	5.95	4.54	3.61	4.35	XP_009104397.1 PREDICTED: UDP-glucuronic acid decarboxylase 2-like [Brassica rapa]
XLOC_029763	0	0	0	0.59	0.45	0.9	0.31	0.33	0.09	0	0	0	0	0.08	0	0	0	0	CDY54313.1 BnaC06g43110D [Brassica napus]
XLOC_029779	2.34	0.52	0	0.3	1.21	1.2	0.53	3.02	3.1	0.15	0.58	0.11	0.61	0.78	0.26	0.46	0.93	0.28	XP_013602066.1 PREDICTED: camelliol C synthase-like isoform X1 [Brassica oleracea var. oleracea] [Brassica oleracea]
XLOC_029848	0.53	0.77	1.08	3.76	2.43	3.6	4.82	4.18	3.48	0	0	0	0.62	1.06	0.47	0	0.14	0.19	CDX79178.1 BnaC06g21250D [Brassica napus]
XLOC_029906	1.46	3.65	2.81	0.52	1.3	0.63	2.36	1.04	0.95	49.49	48.8	45.38	23.19	22.52	25.79	23.94	25.45	22.3	CDX85823.1 BnaC06g23110D [Brassica napus]
XLOC_029909	0.3	0.17	0.28	0.26	0.37	0.26	0.62	0.63	0.39	0.26	0.17	0.15	0.29	0.29	0.35	0.37	0.33	0.28	XP_009104776.1 PREDICTED: LOW QUALITY PROTEIN: brassinosteroid LRR receptor kinase-like [Brassica rapa]
XLOC_029964	0	0	0	2.12	1.57	1.91	0	0	0	0	0	0	1.5	1.32	0.84	0	0	0	JAU71382.1 26S proteasome non-ATPase regulatory subunit 8 -like protein A, partial [Noccaea caerulescens]
XLOC_029984	0	0	0	0	0	0	0.06	0	0	0	0	0	0.41	0.79	0.88	0.22	0.42	0.31	XP_013615457.1 PREDICTED: uncharacterized protein LOC106321763 [Brassica oleracea var. oleracea] [Brassica oleracea]
XLOC_030008	0.19	0.24	0.36	0.06	0	0.06	0.38	0.51	0.16	0	0	0	0	0	0.24	0	0	0.1	CDY07969.1 BnaC03g35540D [Brassica napus]
XLOC_030009	2.51	2.49	1.9	3.12	2	2.8	3.75	1.33	3.13	1.05	0.9	0.14	0	0.38	0	0.62	0	0.35	XP_002883029.1 hypothetical protein ARALYDRAFT_479149 [Arabidopsis lyrata subsp. lyrata] [Arabidopsis lyrata]
XLOC_030060	0.52	0.07	0.64	0.05	0.05	0.24	0.33	0.39	0.47	0.21	0.05	0	0.28	0.26	0.71	0.22	0.26	0.13	XP_009105108.1 PREDICTED: two-component response regulator ARR11-like isoform X2 [Brassica rapa]
XLOC_030062	0	0	0.41	0	0.41	0	0.35	0.9	0.17	0	0.4	0	0.54	0.14	0	0	0	0	CDY07419.1 BnaA07g24980D [Brassica napus]
XLOC_030108	2.01	1.83	1.94	2	2.47	1.48	0	0	0	1.1	1.11	1.39	1.1	0.82	0.84	0	0	0	CDX87933.1 BnaC03g54630D [Brassica napus]
XLOC_030114	0	0	0	2.98	2.62	3.51	0	0	0	0	0	0	0.94	0.68	0.72	0	0	0	CDY59163.1 BnaC06g42600D [Brassica napus]
XLOC_030115	0	0	0	0.21	0.85	2.03	0	0	0	0	0	0	0.3	0.12	0	0	0	0	XP_018514300.1 PREDICTED: uncharacterized protein LOC103867367 [Brassica rapa]
XLOC_030137	0.14	0.08	0.08	0.22	0.41	0.65	0.15	0.24	0.13	0.07	0.08	0.07	0.14	0.17	0.2	0	0	0.13	XP_019086446.1 PREDICTED: uncharacterized protein LOC109126936 [Camelina sativa]
XLOC_030261	0	0	0	0	0	0	3.46	3.91	2.52	0	0	0	0	0	0	1.16	0.76	1.83	XP_010472132.1 PREDICTED: V-type proton ATPase subunit a2 [Camelina sativa]
XLOC_030287	6.25	5.01	5.06	3.81	4.65	4.62	3.76	4.25	3.88	1.49	1.66	1.23	2.04	1.66	1.89	1.29	0.94	1.41	CDX96311.1 BnaA07g29220D [Brassica napus]
XLOC_030291	0	0	0.02	0.77	1.04	0.92	0.02	0	0	0	0	0	0.16	0.32	0.29	0	0	0	CDX96320.1 BnaA07g29310D [Brassica napus]
XLOC_030293	0	0	0	0	0	0	0	0	0	0	0	0	0	0.02	0	0	0	0	XP_009151898.1 PREDICTED: probably inactive leucine-rich repeat receptor-like protein kinase At3g28040 [Brassica rapa]
XLOC_030345	0	0	0	0	0	0	0.17	0	0	0	0	0.17	0	0.19	0	0	0	0	CDY43034.1 BnaA03g11810D [Brassica napus]
XLOC_030346	0	0.07	0	0.07	0	0	0	0	0.06	0.07	0	0.12	0	0	0	0	0	0	XP_004299831.1 PREDICTED: glutamyl-tRNA reductase 1, chloroplastic [Fragaria vesca subsp. vesca] [Fragaria vesca]
XLOC_030458	0.38	0.14	0.14	0	0	0	0.79	1.27	0.23	0.99	1.54	1.83	0	0	0	0.45	0.14	0.47	-
XLOC_030490	3.15	1.67	3.86	1.17	1	1.09	6.06	4	5.88	0.29	0.11	0	0.1	0	0.46	0.11	0.43	0.46	CDX87657.1 BnaA07g32160D [Brassica napus]
XLOC_030491	3.7	3.31	2.87	7.85	8.32	6.33	2.25	2.99	3.07	0.06	0	0.68	1.36	1.65	0.84	0.28	0	0.11	XP_013717844.1 PREDICTED: rac-like GTP-binding protein ARAC5, partial [Brassica napus]
XLOC_030514	5.51	5.04	4.29	3.55	2.74	2.51	2.91	4.91	3.55	2.92	2.01	2.98	1.38	0.78	1.01	2.42	1.55	1.39	CDX87601.1 BnaA07g32720D [Brassica napus]
XLOC_030546	41.3	39.29	40.08	60.4	56.89	57.98	37.67	36.08	39.98	18.8	21.3	20.71	38.21	38.43	38.18	18.97	17.86	18.99	CDX87517.1 BnaA07g33560D [Brassica napus]
XLOC_030589	10.02	10.11	11.79	0.91	0.8	0.56	7.58	6.83	7.11	7.75	8.71	9.13	1.38	1.73	1.74	9.75	10.96	10.33	XP_009106530.2 PREDICTED: LOW QUALITY PROTEIN: uncharacterized protein LOC103832307 [Brassica rapa]
XLOC_030590	20.42	20.99	22.02	5.15	5.79	3.81	17.04	15.43	15	14.82	14	16.21	10.27	7.36	8.05	17.44	17.09	16.13	CDX87462.1 BnaA07g34110D [Brassica napus]
XLOC_030601	11.71	12.99	13.49	7.1	8.4	7.98	7.79	8.97	8.58	5.31	6.76	5.86	10.48	10.07	10.34	8.46	9.36	9.34	CDX88455.1 BnaC06g38990D [Brassica napus]
XLOC_030613	0.14	0.23	0.32	0	0	0	0.37	0.53	0.45	0.21	0.23	0	0	0	0	0.33	0.08	0.13	EMT15308.1 Pyrophosphate-energized vacuolar membrane proton pump 1 [Aegilops tauschii]
XLOC_030614	0.3	0	0	0	0	0	0.31	0.43	0.61	0.07	0.25	0	0	0	0	0.26	0.49	0.14	JAU26655.1 Pyrophosphate-energized vacuolar membrane proton pump 1 [Noccaea caerulescens]
XLOC_030642	0.69	0.17	0.35	0.84	0.84	0.85	1.3	0.7	0.62	0.05	0.12	0.05	0.46	0.21	0.54	0.25	0.29	0.54	CDX87371.1 BnaA07g35020D [Brassica napus]
XLOC_030657	0.36	0.72	2.1	0.67	0.2	0.12	3.07	0.88	1.29	1.78	2.51	2.2	0.35	1.33	1.75	2.13	2.62	1.24	XP_013749783.1 PREDICTED: uncharacterized protein LOC106452258 isoform X8 [Brassica napus]
XLOC_030674	0	0.36	0	0	0	0.17	0.52	1.13	0.77	0	0	0.17	0	0	0	0	0	0	CDY05774.1 BnaC07g00290D [Brassica napus]
XLOC_030685	2.02	1.92	1.57	0.54	0.51	0.58	0.88	0.59	0.55	5.63	5.3	6.33	7.92	6.68	6.49	4.62	4.52	4.54	CDY31975.1 BnaA07g00200D [Brassica napus]
XLOC_030686	0	0.18	0.57	0.17	0.19	0	0	0	0.15	0.66	1.11	2.41	0.49	1.44	1.25	0.59	1.48	0.47	CDY31975.1 BnaA07g00200D [Brassica napus]
XLOC_030687	1.35	1.27	1.15	0.63	0.17	0.61	0.55	0.26	0.38	3.88	4.33	4.05	4.36	4.56	4.25	2.23	2.3	2.34	CDY31975.1 BnaA07g00200D [Brassica napus]
XLOC_030717	1.02	1.22	1.08	1.41	1.5	1.66	1.14	1.57	0.99	0.08	0.08	0.15	0.17	0.13	0.08	0.08	0.05	0.25	XP_010532308.1 PREDICTED: nuclear ribonuclease Z [Tarenaya hassleriana]
XLOC_030724	1.37	1.24	1.75	0.97	0.66	0.88	3	2.75	2.12	0.28	0	0.1	1.14	0.15	0.45	0.34	0.53	0.18	-
XLOC_030765	0	0	0	0	0	0	0.68	1.17	0.94	0	0	0	0	0	0	0	0.31	0.26	CDY69666.1 BnaCnng64670D [Brassica napus]
XLOC_030795	0.24	0	0	0	0	0	0	0	0.21	0.75	0.33	0.3	0.06	0.64	0.66	0.07	0.06	0.05	CDY24342.1 BnaA07g02670D [Brassica napus]
XLOC_030817	0	0	0	0	0	0	0.28	0.22	0.43	0	0	0	0	0	0	0	0	0	CDX77404.1 BnaA07g05420D [Brassica napus]
XLOC_030824	0	0	0	0	0	0	1.02	0.95	0.99	0	0	0	0	0	0	0.29	0.11	0.23	CDY53066.1 BnaCnng24100D [Brassica napus]
XLOC_030825	0.93	0.61	1.82	0.8	0.52	0.47	0	0	0	0.56	0.63	0.24	0	0.09	0.32	0	0	0	XP_010479228.1 PREDICTED: signal recognition particle 19 kDa protein-like [Camelina sativa]
XLOC_030833	0	0	0	0	0	0	0.27	0	0	0	0.14	0	0	0	0.12	0.15	0.14	0	-
XLOC_030838	1.68	1.64	2.12	1.45	1.22	0.82	2.95	3.93	2.96	0.46	0.33	0.44	0	0.22	0	0.6	0.19	0.28	CDY71994.1 BnaCnng75480D [Brassica napus]
XLOC_030842	3.1	3.41	4.69	5.43	5.82	4.33	1.61	1.87	1.53	1.72	1.77	1.89	2.04	2.03	1.83	1.31	0.4	0.71	XP_018440282.1 PREDICTED: uncharacterized protein LOC108812502 [Raphanus sativus]
XLOC_030937	0.37	0.28	0.36	0.32	0.36	0.37	1.58	0.75	1.34	0.26	0.23	0	0	0.12	0	0	0.23	0	XP_018486570.1 PREDICTED: reticuline oxidase-like protein [Raphanus sativus]
XLOC_030948	0.16	0.25	0	0.08	0.99	0.4	4.18	4.1	2.6	0.54	0	0	0.23	0.25	0.07	1.02	1.05	1.41	-
XLOC_030957	1.8	1.53	1.49	0.8	0.91	0.84	1	0.9	1.2	0	0.18	0.17	0.14	0.02	0.08	0.16	0.33	0.21	CDX93406.1 BnaA06g06420D [Brassica napus]
XLOC_031006	1.65	0.52	1.43	1.24	0.92	0.93	1.34	1.28	1.69	0.61	0.97	0.43	0.28	0.53	0.2	0.48	0.26	0.64	EAY86565.1 hypothetical protein OsI_07945 [Oryza sativa Indica Group]
XLOC_031020	0	0	0	0	0	0	0	0	0	0	0	0	0.5	0.69	0.59	0.15	0.21	0.24	XP_002865794.1 predicted protein [Arabidopsis lyrata subsp. lyrata] [Arabidopsis lyrata]
XLOC_031024	0.21	0.33	0.12	0.67	0.36	0.47	0	0	0	0	0	0	0.2	0.04	0.1	0	0	0	CDY03951.1 BnaC07g11760D [Brassica napus]
XLOC_031034	0.9	0.84	1.2	0.45	1.09	0.45	1.43	2.3	2.58	0.09	0.59	0.65	0.09	0.07	0.08	0.61	0.88	1.42	CDY64381.1 BnaA07g36620D [Brassica napus]
XLOC_031040	0.43	0.22	0.38	0.29	0.14	0.46	0.28	0.54	0.56	0.25	0.28	0.13	0.19	0.03	0.12	0.79	0.36	0.5	XP_009102987.1 PREDICTED: F-box only protein 6 [Brassica rapa]
XLOC_031042	1.04	2.15	1.47	0.71	1.09	0.88	0	0	0	1.23	0.87	0.81	0.86	0.4	0.87	0	0	0	CDY15719.1 BnaA07g08900D [Brassica napus]
XLOC_031061	0.89	0.63	1.22	3.13	3.58	2.68	3.24	4.58	1.97	0.1	0.11	0	0.29	0.15	0.37	0.46	0.22	0.37	XP_009109863.1 PREDICTED: anthranilate synthase beta subunit 1, chloroplastic [Brassica rapa]
XLOC_031081	6.48	6.93	7.33	5.86	6.54	6.99	9	9.86	9.01	0.81	0.69	0.43	0.48	0.86	0.77	1.38	0.61	1.68	CDX74549.1 BnaA04g08400D [Brassica napus]
XLOC_031094	0.43	0.15	0.87	0.18	0.32	0.87	0.61	0.93	0.97	0	0.15	0.14	0.29	0.11	0	0	0.15	0	CDY03984.1 BnaC02g36990D [Brassica napus]
XLOC_031109	0	0.51	0.31	0.21	0.27	0	0.46	0	0	0	0.34	0.28	0.88	0.81	0.9	0.96	0.57	0.31	XP_013608504.1 PREDICTED: calcium-binding mitochondrial carrier protein SCaMC-1-like, partial [Brassica oleracea var. oleracea] [Brassica oleracea]
XLOC_031111	2.09	1.79	2.12	1.22	1.51	1.55	1.44	2.46	1.62	0.81	1.69	1.32	1.16	1.7	1.49	2.15	2.08	2.33	XP_013606944.1 PREDICTED: protein BONZAI 2 [Brassica oleracea var. oleracea] [Brassica oleracea]
XLOC_031118	0	0	0	0	0	0	0.15	0	0.13	0	0	0	0	0	0	0	0	0	XP_013645793.1 PREDICTED: uncharacterized protein At1g27050-like [Brassica napus]
XLOC_031119	0.68	0.72	1	1.02	0.46	0.34	0.91	0.74	1.3	0.67	0.52	0.63	0.94	0.8	1.52	0.4	0.45	0.51	XP_018482938.1 PREDICTED: phosphatidylinositol 4-kinase gamma 3 [Raphanus sativus]
XLOC_031121	5.03	4.31	4.7	4.2	4.61	5.37	4.5	4.17	4.52	1.57	1.84	1	1.05	1.83	1.24	1.43	1.92	1.98	CDY25807.1 BnaA07g09750D [Brassica napus]
XLOC_031122	4.27	3.87	4.64	4.19	4.74	4.08	5.43	5.34	5.49	1.83	2.2	2.26	1.6	1.97	0.84	1.81	1.8	1.41	CDY25807.1 BnaA07g09750D [Brassica napus]
XLOC_031123	0.44	0.38	0.54	0.06	0	0.06	0.04	0.03	0	0.07	0.1	0.08	0	0	0.03	0	0	0	XP_013634269.1 PREDICTED: uncharacterized protein LOC106339951 [Brassica oleracea var. oleracea] [Brassica oleracea]
XLOC_031131	0	0	0	0	0	0	0.43	0	0.54	0	0	0	0	0	0	0	0	0	CDY51835.1 BnaC03g15470D [Brassica napus]
XLOC_031214	2.31	1.87	0	1.8	0	2.5	2.19	2.4	2.58	1.01	1.04	1.3	0.4	0.42	0.17	0.58	0.65	0.84	CDY57605.1 BnaAnng14780D [Brassica napus]
XLOC_031220	1.03	2.09	0.58	0	0	0	1.42	1.15	1.25	0.56	0.5	0.36	0	0	0	0.27	0.19	0.16	XP_009114436.1 PREDICTED: uncharacterized protein LOC103839701 [Brassica rapa]
XLOC_031231	0	0.12	0	0.05	0.07	0	0	0	0.04	1.42	2.3	1.9	9.94	8.34	5.92	1.46	1.97	1.93	CDY26293.1 BnaA09g26440D [Brassica napus]
XLOC_031232	14.72	16.26	15.07	15.58	11.83	13.61	7.52	8.88	10.87	5.3	5.86	5.68	4.44	5.56	4.11	1.29	1.56	1.92	XP_009103393.1 PREDICTED: sugar transporter ERD6-like 7 [Brassica rapa]
XLOC_031236	2.28	3.19	3.72	1.56	1.52	2.06	3.16	3.47	2.04	6.52	6.12	5.24	5.77	7.11	5.88	5.5	5.91	5.14	XP_013730581.1 PREDICTED: uncharacterized protein LOC106434290 [Brassica napus]
XLOC_031237	2.6	1.51	2.05	1.43	1.55	1.91	1.77	2.51	2.27	4.81	4.95	4.73	4.87	3.94	4.65	5.67	5.29	4.71	XP_009103407.1 PREDICTED: uncharacterized protein LOC103829499 [Brassica rapa]
XLOC_031238	0	0	0	0.11	0	0	3.71	2.81	6.23	0	0	0	0	0	0	2.23	3.71	3.03	XP_002885310.1 ATNHD1 [Arabidopsis lyrata subsp. lyrata] [Arabidopsis lyrata]
XLOC_031331	0	0.08	0	0	0	0	0	0	0.03	1.91	1.89	2.33	0.3	0.29	0.29	1.08	0.92	1.41	XP_013690752.1 PREDICTED: mitogen-activated protein kinase kinase kinase A-like [Brassica napus]
XLOC_031339	2.03	4.55	3.33	3.71	3.76	2.95	1.29	0	1.96	3.52	2.55	0.93	2.01	2.76	1.47	1.78	3.22	4.61	-
XLOC_031340	2.26	2.95	3.46	2.39	2.47	1.97	4.79	4.25	4.57	2.71	3.3	3.6	1.32	2.31	1.47	3.41	3.14	3.42	XP_013710605.1 PREDICTED: uncharacterized protein LOC106414504 [Brassica napus]
XLOC_031342	0	0	0	0.04	0	0	0	0	0	0.04	0	0	0.04	0	0	0.05	0.18	0.35	XP_018437070.1 PREDICTED: UPF0496 protein At5g66670-like [Raphanus sativus]
XLOC_031386	0.05	0	0.05	1.75	1.56	1.53	2.39	1.89	1.98	0.05	0	0	6.88	6.71	7.5	4.76	4.65	4.59	CDY04499.1 BnaA07g13250D [Brassica napus]
XLOC_031398	3.99	4.21	4.93	8.79	8.81	7.13	5.54	4.75	3.41	1.02	1.13	0.91	2.01	1.3	1.58	1.61	1.23	1.61	CDY32183.1 BnaCnng06920D [Brassica napus]
XLOC_031402	6.97	7.5	8.27	4.51	4.03	5.33	1.98	2.49	2.18	1.41	1.82	1.91	2.72	2.37	2.28	1.87	1.59	1.69	CDY04525.1 BnaA07g13510D [Brassica napus]
XLOC_031403	13.13	13.08	13.18	6.78	7.18	7.76	3.21	3.3	3.21	2.59	2.58	2.65	3.93	3.06	3.69	2.55	2.3	3.07	XP_009103636.1 PREDICTED: Niemann-Pick C1 protein-like [Brassica rapa]
XLOC_031404	0.76	0.36	0.64	0.53	0.35	0.35	0.39	0.57	0.24	0.89	0.88	0.86	0.89	0.62	0.57	1.02	0.63	0.99	XP_013632719.1 PREDICTED: LOW QUALITY PROTEIN: pentatricopeptide repeat-containing protein At2g28050 [Brassica oleracea var. oleracea] [Brassica oleracea]
XLOC_031405	0.1	0.11	0.12	0.41	1.18	0.21	0	0.09	0	0	0	0.11	0.1	0	0	0	0	0	-
XLOC_031406	0.61	0.79	1.25	1.16	0.66	0.8	2.07	1.9	1.2	0.08	0	0.12	0.04	0	0.05	0.05	0.23	0.14	-
XLOC_031434	4.54	3.62	4.54	2.78	3.1	2.42	3.73	3.99	3.28	3.15	2.85	3.13	1.96	2.16	2.95	3.97	4.68	3.5	XP_009128687.1 PREDICTED: transcription initiation factor IIE subunit beta-like [Brassica rapa]
XLOC_031439	0	0	0	2.65	2.66	3.05	0	0	0	0	0	0	0.72	0.62	0.97	0	0	0	-
XLOC_031457	11.33	11.29	10.89	9.38	8.8	8.57	25.53	21.16	20.53	2.48	2.66	2.61	1.04	1.13	1.32	5.25	4.99	4.68	CDY49761.1 BnaA02g29100D [Brassica napus]
XLOC_031467	141.32	136.35	141.72	60.76	67.37	66.59	59.07	60.96	62.22	32.29	32.77	34.11	31.02	30.28	30.71	13.91	14.41	14.56	XP_009103922.1 PREDICTED: protein LNK2-like isoform X1 [Brassica rapa]
XLOC_031476	0	0	0	0.6	1.14	0.5	0	0	0	0	0	0	0.29	0.31	0.28	0	0	0	XP_013622017.1 PREDICTED: 6,7-dimethyl-8-ribityllumazine synthase, chloroplastic-like [Brassica oleracea var. oleracea] [Brassica oleracea]
XLOC_031502	3.89	4.53	5.4	7.27	5.38	5.36	1.93	2.31	2.52	2.52	2.92	3.33	2.11	1.83	1.97	1.55	1.08	1.06	CDX67653.1 BnaA07g16930D [Brassica napus]
XLOC_031504	0	0	0	0	0	0	0.13	0	0	0	0	0	0	0	0	0	0	0	XP_009127977.1 PREDICTED: uncharacterized protein LOC103852830 [Brassica rapa]
XLOC_031580	1.27	1.69	1.39	2.62	2.68	3.33	2.29	2.37	2.24	0.21	0.3	0.15	1.29	1.49	1.35	0.64	0.85	0.71	CDY38662.1 BnaC02g23170D [Brassica napus]
XLOC_031638	2.91	1.47	0.99	3.93	3.8	3.81	0	0	0	0	0	0	0.3	0.63	0.2	0	0	0	XP_013588138.1 PREDICTED: uncharacterized protein LOC106296537 [Brassica oleracea var. oleracea] [Brassica oleracea]
XLOC_031654	4.85	4.78	5.48	4.71	2.57	2.75	12.27	14.53	11.57	4.31	2.99	3.99	5.06	2.81	4.02	3.95	3.8	4.46	CDX68074.1 BnaA07g21140D [Brassica napus]
XLOC_031716	3.3	2.59	1.78	2.66	2.63	3.43	1.5	2.63	2.1	0.47	0.53	0.37	0.66	0.38	0.52	0.43	0.54	0.34	XP_009104795.1 PREDICTED: mitotic-spindle organizing protein 1A [Brassica rapa]
XLOC_031754	0	0	0.61	0	0	0	0	0.45	0.25	0	0	0.28	0	0	0.25	0.31	0	0	CDY36681.1 BnaCnng07830D [Brassica napus]
XLOC_031755	2.34	2.35	2.48	1.34	1.81	1.36	2.15	2.24	0.67	0.72	0.13	0.75	1.32	0.86	0.69	0.43	0.54	0.23	CDY36681.1 BnaCnng07830D [Brassica napus]
XLOC_031758	3.15	3.92	2.14	4.39	6.03	6.55	0.46	1.26	0.75	0.6	0.89	1.03	0.77	0.64	0.48	0.17	0.23	0.05	CDY15343.1 BnaC04g42800D [Brassica napus]
XLOC_031772	0.15	0.32	0.34	0.6	0.17	0.61	0.47	0.38	0.64	0	0.11	0	0.1	0.08	0	0	0	0.19	CDY09276.1 BnaC03g63060D [Brassica napus]
XLOC_031794	3.58	2.98	2.38	5.26	5.77	5.08	5.97	6.22	5.78	1.08	1.14	0.95	0.76	1.01	1.48	0.75	1.17	0.93	CDY07511.1 BnaC06g15530D [Brassica napus]
XLOC_031796	14.15	14.18	15.58	19.95	20.32	17.66	10.74	8.69	9.36	3.16	3.44	3.86	4.58	5.41	4.6	0.65	0.68	0.37	XP_009126300.1 PREDICTED: ATP synthase subunit b', chloroplastic [Brassica rapa]
XLOC_031870	0.11	1.42	0.25	1.55	0.51	0.45	1.6	1.66	0.71	0	0.37	0.11	0.33	0	0.1	0.13	0.12	0	XP_009105145.1 PREDICTED: acyl carrier protein 2, mitochondrial-like [Brassica rapa]
XLOC_031897	0	0	0	0	0	0	0	0.13	0.2	0	0	0	0	0	0	0	0	0	-
XLOC_031898	0	0	0	0	0	0	0	0.59	0.55	0	0	0	0	0	0	0	0	0	-
XLOC_031928	6.87	6.14	5.98	3.37	3.5	3.38	2.64	2.62	2.97	4.29	5.14	5.09	13.25	13.48	14.13	6.49	9.05	8.04	ACP30617.1 disease resistance protein [Brassica rapa subsp. pekinensis] [Brassica rapa]
XLOC_031947	43.88	46.8	48.86	0.21	0.47	0.35	58.31	63.07	50.3	16.36	15.19	19.83	0.19	0.24	0	6.16	7.47	15.34	CDY68036.1 BnaC06g43560D [Brassica napus]
XLOC_031998	0.29	0.48	0.26	2.38	2.91	1.44	0.23	0.33	0.21	0	0.19	0	0.78	1.51	0.42	0.07	0.38	0.21	XP_013592839.1 PREDICTED: jacalin-related lectin 22-like [Brassica oleracea var. oleracea] [Brassica oleracea]
XLOC_031999	2.09	1.28	1.55	3.9	4.18	3.34	1.77	1.45	2.28	0.45	0.47	0.49	1.93	1.3	1.74	0.54	1.18	1.13	XP_013592839.1 PREDICTED: jacalin-related lectin 22-like [Brassica oleracea var. oleracea] [Brassica oleracea]
XLOC_032053	3.99	4.67	5.59	2.09	2.05	2.25	1.24	0.71	0.56	0.55	0.68	0.18	0.11	0.13	0.43	0.28	0.13	0	CDY44685.1 BnaA05g29210D [Brassica napus]
XLOC_032217	0	0	0	0	0	0	1.67	1.17	1.37	0	0	0	0	0	0	0.13	0.36	0.3	XP_013586179.1 PREDICTED: ALG-2 interacting protein X [Brassica oleracea var. oleracea] [Brassica oleracea]
XLOC_032219	0	0	0	0	0	0	0	0	0	0.19	0.13	0	2.28	1.51	1.92	0.22	0.08	0.36	XP_013650925.1 PREDICTED: uncharacterized protein LOC106355549 [Brassica napus]
XLOC_032275	18.34	16.17	17.88	17.43	16.84	17.52	16.71	15.5	15.88	2.9	2.36	2.81	9.99	9.35	8.89	2.69	2.67	2.34	XP_009106168.1 PREDICTED: J domain-containing protein required for chloroplast accumulation response 1 [Brassica rapa]
XLOC_032323	1.22	1.15	1.44	2.05	1.75	1.66	1.41	1.12	1.07	0.6	0.64	0.82	3.7	2.55	3.55	0.55	0.74	0.92	XP_009106272.1 PREDICTED: cytoplasmic tRNA 2-thiolation protein 1 [Brassica rapa]
XLOC_032366	1.68	1.32	1.6	0.51	0.54	0.64	0.73	1.18	0.73	2.45	2.29	2.25	1.79	1.55	1.77	2.76	3.33	3.41	CDX88327.1 BnaC06g37710D [Brassica napus]
XLOC_032388	0	0	0.22	0	0.44	0	0	0.33	0	0	0	0	0	0	0	0.23	0	0.36	CDX88362.1 BnaC06g38060D [Brassica napus]
XLOC_032394	0.84	1.03	0.47	1.11	1.42	0.84	0.72	1.16	1.64	0.27	0.46	1	0.54	0.11	0.39	0.97	0.46	0.52	XP_009106413.1 PREDICTED: uncharacterized protein LOC103832200 [Brassica rapa]
XLOC_032395	0.92	0.69	1.46	1.43	0.89	1.31	0.13	0.87	1.18	0.38	0.14	0.93	0.89	0.2	0.49	0.15	0.29	0.61	XP_009106413.1 PREDICTED: uncharacterized protein LOC103832200 [Brassica rapa]
XLOC_032396	2.19	2.2	1.83	1.84	1.61	1.54	1.23	1.45	1.88	1.27	0.36	1.11	0.53	0.25	0.2	0.38	1.32	0.91	XP_009106413.1 PREDICTED: uncharacterized protein LOC103832200 [Brassica rapa]
XLOC_032397	1.26	0.67	0.35	1.09	0.53	0.47	0.48	0.65	0.43	0.92	0.34	0.48	0.15	0	0	0	0.69	0.44	CDX87510.1 BnaA07g33630D [Brassica napus]
XLOC_032634	2.11	2.45	2.69	5.33	5.73	5.12	0.58	1.19	0.94	0.31	0.24	0.26	1.78	2.08	1.81	0	0.07	0	XP_018513836.1 PREDICTED: uncharacterized protein LOC108871623 [Brassica rapa]
XLOC_032636	0	3.3	0	0	1.62	1.08	1.5	0.35	0.28	0	0	0	0	0.58	0	0	0	0	CDY03847.1 BnaC07g10720D [Brassica napus]
XLOC_032706	0.76	0.31	0.28	0.04	0.05	0.13	0.65	0.7	0.61	0.16	0.28	0.17	0.08	0.2	0.08	0.39	0.51	0.23	XP_013654625.1 PREDICTED: xanthoxin dehydrogenase-like [Brassica napus]
XLOC_032713	2.32	1.95	2.1	1.11	1.75	1.07	1.55	1.07	1.17	1.39	1.77	1.35	0.47	0.48	0.68	1.11	0.56	0.51	CDY02553.1 BnaA08g01600D [Brassica napus]
XLOC_032727	7.25	7.54	8.41	5.33	5.11	6.28	0	0	0	5.36	5.55	5.75	3.47	4.05	4.01	0	0	0	XP_018482727.1 PREDICTED: uncharacterized protein LOC108853781 [Raphanus sativus]
XLOC_032730	4.03	4.84	4.74	0.96	0.89	0.91	2.02	2.73	2.08	1.85	1.76	1.79	0.24	0.12	0.22	0.49	0.7	1.07	CDY00204.1 BnaA06g21050D [Brassica napus]
XLOC_032738	4.87	4.79	4.68	3.43	4.25	3.3	4.47	4.92	4.52	14.14	12.67	14.29	11.45	10.51	11.63	16.07	14.79	14.04	CDY04347.1 BnaC04g18460D [Brassica napus]
XLOC_032757	0	0	0	0.29	0	0.1	0	0	0	0	0	0	0	0.07	0.09	0	0	0	-
XLOC_032759	0	0	0	0	0	0	0	0.85	0.12	0	0	0	0	0	0	0	0.32	0	-
XLOC_032765	0.7	0.45	0.55	0.17	0.04	0.23	0.55	0.46	0.73	1.32	1.76	0.86	0.35	0.45	0.82	2.45	2.38	2.52	XP_013613758.1 PREDICTED: potassium transporter 9-like [Brassica oleracea var. oleracea] [Brassica oleracea]
XLOC_032780	0.9	1.14	1.21	0.36	1.42	0.72	2.95	3.87	4.55	0.17	0	0.37	0	0.14	0.17	0.42	0.59	0.67	-
XLOC_032781	0	0	0	0.1	0.11	0	0.05	0	0.09	0	0	0	0	0	0	0	0	0.04	-
XLOC_032783	0.49	0.73	0.72	0.52	0.41	0.26	0.69	0.64	1.09	0.13	0	0	0.06	0.16	0.04	0.04	0	0	CDY23679.1 BnaA05g17500D [Brassica napus]
XLOC_032796	1.01	0.98	1.55	0.25	0.63	0	0	0	0	0	0.09	0.12	0.09	0	0	0	0	0	CDX91685.1 BnaC08g06040D [Brassica napus]
XLOC_032820	0.13	0.03	0.07	6.72	7.21	5.73	0	0	0	0.03	0	0.03	1.11	1.81	1.32	0	0	0	XP_018446578.1 PREDICTED: uncharacterized protein LOC108818183 [Raphanus sativus]
XLOC_032850	3.1	4.42	3.92	2.17	2.02	2.31	2.4	3.31	3.44	0.78	0.27	0.29	0	0.22	0.26	0.34	0.37	0.31	CDY17023.1 BnaA08g03870D [Brassica napus]
XLOC_032851	1.36	1.55	1.44	0.68	0.57	0.68	0.52	0.64	0.89	1.14	0.93	1.64	0.89	0.84	1.02	1.42	0.73	1.22	XP_009123201.1 PREDICTED: tubby-like F-box protein 6 [Brassica rapa]
XLOC_032852	0.62	0	0.48	0.42	0.9	0	0	0.63	0	0.57	1.28	0	0.77	0.87	0.51	0	0	1.16	CDY67002.1 BnaUnng01760D [Brassica napus]
XLOC_032853	30.07	28.36	28.64	6.2	6.34	7.01	9.16	8.28	5.31	3.77	3.62	4.01	1.83	1.13	1.1	1.09	1.42	1.31	XP_018432534.1 PREDICTED: uncharacterized protein LOC108805078 [Raphanus sativus]
XLOC_032859	12.48	10.67	12.89	13.34	13.66	13.34	23.1	21.22	22.4	21.96	22.37	21.74	32.75	33.75	34.65	11.25	12.25	12.37	XP_013667423.1 PREDICTED: cysteine proteinase RD21a-like [Brassica napus]
XLOC_032865	12.98	13.79	13.44	8.53	8.06	8.54	10.97	11.75	11.89	7.95	7.5	8.46	3.77	4.28	2.68	8.59	9.36	10.5	-
XLOC_032870	5.15	3.67	6.29	3.16	2.61	3.39	3.6	4.47	4.32	6.48	7.05	6.17	2.14	1	1.22	2.67	2.27	2.57	XP_018478867.1 PREDICTED: calcium-dependent protein kinase 18 isoform X2 [Raphanus sativus]
XLOC_032877	0.42	0.6	0.62	10.39	12.79	12.95	12.53	13.78	13.1	0.06	0.09	0.1	3.18	2.87	3.36	2.45	2.28	2.81	AAD17414.1 copia-like retroelement pol polyprotein [Arabidopsis thaliana]
XLOC_032903	6.61	4.95	5.29	3.88	3.97	4.64	6.15	6.14	6.16	0.59	0.67	0.31	0.35	0.39	0.24	1	0.84	0.61	CDY17772.1 BnaC08g21800D [Brassica napus]
XLOC_032940	0.66	1.07	0.79	1.71	2.26	2.68	2.28	1.34	1.2	0.66	0.83	1.26	1.28	0.67	1.12	0.93	0.41	1.19	XP_013655786.1 PREDICTED: uncharacterized protein LOC106360696 [Brassica napus]
XLOC_032950	16.8	16.91	15.44	13.07	10.35	10.86	23.24	22.5	23.79	5.84	6.93	6.56	3.63	2.72	2.39	7.39	7.34	8.13	XP_018470518.1 PREDICTED: uncharacterized protein LOC108842180 isoform X2 [Raphanus sativus]
XLOC_032956	17.69	17.6	18.11	4.09	3.41	4.6	17.54	18.45	17.39	4.55	4.06	4.07	1.03	1.12	1.09	2.11	1.74	2.3	XP_013733642.1 PREDICTED: probable WRKY transcription factor 54 [Brassica napus]
XLOC_032990	0.2	0	0.11	0.59	0.11	0.2	0	0	0.09	0	0.11	0.2	0.1	0	0	1.03	0.32	1	CDY22730.1 BnaA08g05600D [Brassica napus]
XLOC_032994	0	0	0	9.02	8.51	7.47	5.47	3.7	4.35	0	0.06	0	1.14	1.69	0.45	0.86	0.66	0.5	CDY70060.1 BnaAnng32470D [Brassica napus]
XLOC_033013	6.52	6.78	7.76	2.33	2.15	2.4	5.13	6.95	5.58	2.38	3.06	2.47	1.75	0.86	2.01	3.24	2.53	3.16	XP_018508949.1 PREDICTED: uncharacterized protein LOC103833540 [Brassica rapa]
XLOC_033026	8.94	9.47	10.6	11.23	11.28	9.53	17.45	16.11	16.85	0.76	0.42	0.9	5.53	3.18	4.33	8.99	8.16	7.28	XP_018454906.1 PREDICTED: probable ADP-ribosylation factor GTPase-activating protein AGD13 [Raphanus sativus]
XLOC_033027	1.84	1.09	1.39	0	0	0	0	0	0	0.79	0.59	0.44	0	0	0	0	0	0	XP_013729542.1 PREDICTED: trihelix transcription factor ASIL2 [Brassica napus]
XLOC_033031	6.94	6.45	7.4	0	0	0	10.24	8.71	6.52	0.46	0.74	0.31	0	0	0	0.4	0.5	0.44	XP_018509938.1 PREDICTED: nucleosome assembly protein 1;2-like, partial [Brassica rapa]
XLOC_033033	3.07	3.43	2.47	0	0	0	2.99	4.42	2.48	1.18	1.3	0.96	0	0	0	0.76	0.72	0.99	XP_009101401.1 PREDICTED: heterogeneous nuclear ribonucleoprotein 1-like [Brassica rapa]
XLOC_033053	1.21	1.44	1.35	1.35	1.45	1.37	0	0	0	0.44	0.52	0	0.45	0.47	0.42	0	0	0	CDY29331.1 BnaA05g15980D [Brassica napus]
XLOC_033066	8.86	8.2	8.39	8.62	8.46	7.96	10.36	11.59	11.39	0.32	0.5	0.3	1.88	1.96	1.89	0.35	0.38	0.28	XP_009107936.1 PREDICTED: LOW QUALITY PROTEIN: tryptophan aminotransferase-related protein 4-like [Brassica rapa]
XLOC_033067	0	0	0	0	0	0	0	0	0	0.02	0	0.15	0	0	0	0	0.1	0	XP_013715098.1 PREDICTED: tryptophan aminotransferase-related protein 4-like [Brassica napus]
XLOC_033069	0.36	1.1	0.43	0.2	0	0	0.27	0.19	0.16	0.37	0.56	0	0	0.18	0	0	0.58	0.15	XP_018512865.1 PREDICTED: uncharacterized protein LOC103860211 [Brassica rapa]
XLOC_033076	0.09	0.29	0.41	0.23	0.21	0.47	2.04	1.54	1.3	0	0.15	0	0	0.04	0.09	0.11	0	0	CDY62147.1 BnaCnng39350D [Brassica napus]
XLOC_033078	1.57	1.99	1.42	1.26	1.1	0.79	1.3	1.6	1.81	5.94	4.31	5.01	3.07	4.78	5.33	4.01	6.57	5.33	-
XLOC_033083	3.2	1.39	1.47	2.31	1.98	2.34	1.64	1.45	0.66	0	0.32	0	0	0.45	0.13	0.17	0	0.27	CDY71482.1 BnaAnng37630D [Brassica napus]
XLOC_033110	0.17	0.27	0.39	0.43	0	0.43	0.53	1.21	1.56	0.59	0.47	0.26	1.43	1.07	1.68	0.2	0.85	0.48	XP_013731282.1 PREDICTED: uncharacterized protein LOC106434969 [Brassica napus]
XLOC_033137	5.08	7.13	3.99	7.92	8.6	7.7	5.97	5.37	4.73	4.34	4.63	4.17	5.41	3.36	3.8	4.5	5.91	5.15	CDY27108.1 BnaA08g07460D [Brassica napus]
XLOC_033144	0.19	0.28	0.17	0.23	0.13	0	0.93	1.38	0.89	0.07	0	0.04	0.07	0	0.04	0.22	0.08	0.11	XP_013695601.1 PREDICTED: uncharacterized protein LOC106399689 [Brassica napus]
XLOC_033146	1.77	1.41	2.33	0.5	1.04	0.86	2.53	1.94	1.4	1.25	0.92	1.86	1.16	0.23	0.65	0.94	1.38	1.89	CDY20888.1 BnaC05g26040D [Brassica napus]
XLOC_033151	11.92	11.85	13.44	14.06	13.85	13.88	18.16	20.91	18.4	2.25	1.94	2.18	5.95	6.66	6.37	2.43	3.84	3.54	-
XLOC_033161	0.75	1.5	1.02	0.58	0.94	0.58	1.45	1.51	1.88	0.56	0.27	0.59	0.08	0.39	0.08	0.58	0.46	0.46	-
XLOC_033163	7.34	9.02	6.6	5.56	5.92	5.77	9.23	7.7	8.3	4.3	5.1	5.61	3.78	3.65	2.85	4.86	5.62	4.62	CDY52181.1 BnaAnng11220D [Brassica napus]
XLOC_033177	2.46	2.12	1.72	0.48	0.35	0.62	1.6	2.17	1.18	2.84	1.63	2.2	0.68	1	0.51	1.79	1.6	1.78	XP_009102712.1 PREDICTED: hydroxymethylglutaryl-CoA synthase [Brassica rapa]
XLOC_033196	0.5	0.35	1.03	0.77	0.42	0	1.48	1.08	0.82	0.08	0.32	0.28	0	0.14	0.07	0.3	0.11	0.37	CDX90853.1 BnaA03g25330D [Brassica napus]
XLOC_033201	0.06	0.06	0	0	0.13	0.06	0.11	0.05	0	0.11	0	0.06	0.05	0	0.05	0.06	0	0	CDY05135.1 BnaC03g29330D [Brassica napus]
XLOC_033211	0	0	0	6.14	4.38	3.3	0	0	0	0	0	0	1	0.79	0	0	0	0	-
XLOC_033225	0.3	0.42	0.55	1.07	0.56	0.3	0.61	0.08	0.54	0	0	0	0	0	0	0	0	0	-
XLOC_033241	0.27	0.4	0.61	0.05	0.25	0	0.39	0.76	0.44	0	0	0.06	0	0	0	0.57	0.48	0.15	XP_013656059.1 PREDICTED: receptor-like protein 12 [Brassica napus]
XLOC_033257	2.87	3.47	3.25	2.91	2.51	2.78	3.81	3.62	3.89	2.06	1.31	2.18	2.2	1.78	2.82	2.02	2.88	3.01	CDX76480.1 BnaA08g09200D [Brassica napus]
XLOC_033258	3.43	3.74	3.52	2.44	2.73	3.08	4.97	3.7	3.49	2.74	2.72	2.59	3.05	2.85	2.89	2.71	3.2	2.68	CDX76479.1 BnaA08g09210D [Brassica napus]
XLOC_033286	4.46	2.63	2.14	0	0	0	0	0	0	0.28	0.43	0.19	0	0	0	0	0	0	CDX68909.1 BnaC01g05440D [Brassica napus]
XLOC_033316	0.03	0	0.02	0.01	0	0.01	0	0	0	0.92	1.43	1.41	6.8	8.2	7.84	10.28	12.62	11.69	CDX76372.1 BnaA08g10280D [Brassica napus]
XLOC_033321	2.68	0	0	0	0	0	0	0	0	0	0	0	0	0	0	0	0	0	XP_009145296.2 PREDICTED: uncharacterized protein LOC103869007 [Brassica rapa]
XLOC_033322	4.03	3.06	3.87	0	0	0	3.8	4.06	4.06	0.91	1.36	1.29	0.05	0	0	1.04	0.92	0.82	CDY71250.1 BnaUnng04270D, partial [Brassica napus]
XLOC_033326	0	0	0	0.4	0.56	0.38	0	0	0	0	0	0	0.43	0.22	0.36	0	0	0	XP_006393636.1 hypothetical protein EUTSA_v10011258mg [Eutrema salsugineum]
XLOC_033330	0.06	0.55	0.26	0.23	0.39	0.58	1.12	1.43	1.09	0.28	0.44	0.29	0.34	0.4	0.64	0.68	0.69	1.28	XP_009108597.1 PREDICTED: protein IQ-DOMAIN 14-like [Brassica rapa]
XLOC_033346	3.97	3.76	3.83	3.85	3.61	3.51	2.94	3.14	2.85	2.86	2.49	2.75	1.35	1.43	1.49	2.86	2.37	2.27	CDX76285.1 BnaA08g11150D [Brassica napus]
XLOC_033358	0.63	0.33	0	0	0	0	1.02	0.1	0.29	0.1	0.43	0.64	0	0	0	0.11	0.16	0	XP_018492871.1 PREDICTED: uncharacterized protein LOC108863064 [Raphanus sativus]
XLOC_033373	0.96	1.01	0.48	2.3	3.02	2.02	2.67	2.44	2.03	0	0.19	0.35	0.33	0.11	0	0.08	0.38	0.19	CDY23315.1 BnaA08g12310D [Brassica napus]
XLOC_033419	2.24	1.61	2.42	8.43	8.11	7.2	1.88	2.25	2.18	0.1	0.08	0.1	0.2	0.37	0.24	0.09	0.11	0.24	XP_009127643.1 PREDICTED: eukaryotic translation initiation factor-like [Brassica rapa]
XLOC_033468	0	0	0	0	0	0	0.13	0.33	0.12	0	0	0	0	0	0.24	0	0	0	XP_009109145.1 PREDICTED: napin-B-like [Brassica rapa]
XLOC_033481	4.55	3.86	4.56	4.66	3.77	4.19	4.56	4.42	3.92	2.16	1.56	2	2.22	2.17	1.86	1.72	1.85	1.81	CDY14299.1 BnaA08g14300D [Brassica napus]
XLOC_033484	0	0.27	0.28	0.13	0	0.13	0	0.32	0.11	0.12	0.56	0.78	0.25	0	0	0	0	0.12	CDY14303.1 BnaA08g14340D [Brassica napus]
XLOC_033498	19.37	18.4	17.97	40.71	40.97	42.1	49.28	50.17	50.25	15.5	18.89	17.19	36.65	37.34	34.78	28.11	27.41	28.62	XP_009109195.1 PREDICTED: protein DETOXIFICATION 35-like [Brassica rapa]
XLOC_033569	7	7.26	7.54	3.17	2.69	3.13	7.99	7.12	6.73	4.67	3.9	4.58	1.07	1.34	1.48	2.73	2.57	2.3	OMO85177.1 RNA-processing protein, HAT helix [Corchorus olitorius]
XLOC_033575	2.92	2.68	3.22	2.74	3.13	2.19	0	0	0.04	2.83	2.39	2.7	1.25	1.08	1.48	0	0	0	-
XLOC_033579	5.7	5.91	5.8	8.61	7.56	6.42	2.63	2.7	2.38	3.02	4.79	3.88	2.25	2.32	1.12	1.47	2.11	1.13	CDY08309.1 BnaA05g13100D [Brassica napus]
XLOC_033588	6.03	6.51	5.8	0.17	0.19	0	3.58	3.54	3.43	6.45	7.29	7.32	0.37	0.3	0	7.23	6.15	6.45	CDY24767.1 BnaA08g15430D [Brassica napus]
XLOC_033591	6.94	7.09	6.71	5.56	5.46	5.05	2.78	3.17	2.95	5.77	6.25	7.02	7.73	7.09	7.7	3.77	3.44	3.88	XP_013630391.1 PREDICTED: LOW QUALITY PROTEIN: BEL1-like homeodomain protein 2 [Brassica oleracea var. oleracea] [Brassica oleracea]
XLOC_033607	0.55	0.62	1.2	1.17	0.62	0.34	0.77	0.51	0.61	2.28	1.49	2.14	1.76	1.06	1.7	1.36	1.74	1.81	XP_018449847.1 PREDICTED: uncharacterized protein LOC108821299 [Raphanus sativus]
XLOC_033608	2.09	2.25	2.22	0	0	0	0	0	0	0.6	0.96	0.76	0	0	0	0	0	0	XP_018476258.1 PREDICTED: uncharacterized protein LOC108847506 [Raphanus sativus]
XLOC_033615	0.97	1.03	0.98	2.24	1.3	2.6	1.97	2.42	1.48	0.8	0.37	0.79	0.79	0.59	0.82	0.51	1.17	0.2	CDY01930.1 BnaC02g27970D [Brassica napus]
XLOC_033624	0.68	0.96	1.01	0	0	0	0	0	0	3.22	4.57	4.68	0	0	0	0	0	0	XP_018447990.1 PREDICTED: IRK-interacting protein-like isoform X1 [Raphanus sativus]
XLOC_033672	0	0	0	0	0	0	0.58	0.76	0.87	0	0	0	0	0	0	0	0	0	CDY49901.1 BnaA05g14920D [Brassica napus]
XLOC_033688	5.53	5.7	4.66	4.6	5.1	3.47	6.49	5.57	5.23	8.51	9.93	8.47	2.74	2.66	2.67	3.93	4.22	4.38	XP_009109561.1 PREDICTED: Niemann-Pick C1 protein [Brassica rapa]
XLOC_033699	0.14	0.47	0.25	1.19	1.24	1.27	0.67	0.88	0.53	0.27	0.19	0.37	0.33	0.85	0.96	0.85	0.46	0.31	XP_013671408.1 PREDICTED: proline-, glutamic acid- and leucine-rich protein 1-like [Brassica napus]
XLOC_033701	2.13	1.58	1.46	1.13	1.16	1.21	1.88	1.81	1.97	0.76	1.06	0.88	0.71	0.8	1.08	0.91	1.39	0.93	XP_009109610.1 PREDICTED: transcription factor TCP24-like [Brassica rapa]
XLOC_033727	0.19	0	0	0	0.22	0	0.2	0.64	0	0	0	0	0	0.45	0	0	0	0	-
XLOC_033753	0.13	0.43	0	0.4	0.15	0.27	0.55	0.45	0.61	0.13	0	0	0.53	0.52	0.62	0.16	0	0.12	CDX90132.1 BnaA08g18520D [Brassica napus]
XLOC_033775	0.09	0.65	0.96	0.55	1.37	0.62	1.31	1.01	0.67	0.34	0.58	1.13	0.61	0.29	0.25	0.43	0.39	0.6	CDX90082.1 BnaA08g19020D [Brassica napus]
XLOC_033845	0	0	0	8.19	9.19	7.59	0	0	0	0	0	0	0.2	0.54	0.23	0	0	0	CDY29355.1 BnaA05g16220D [Brassica napus]
XLOC_033846	2.54	1.11	1.33	0	0	0	1.29	3.09	2.03	4.21	1.87	3.29	0	0	0	1.94	3.59	2.9	XP_009110012.1 PREDICTED: valine--tRNA ligase, mitochondrial 1-like [Brassica rapa]
XLOC_033890	0.47	0.21	0.37	0.39	0.3	0.42	1.52	1.09	1.67	0	0	0	0.31	0.05	0	0.07	0	0.07	CDY41436.1 BnaA08g20380D [Brassica napus]
XLOC_033896	1.15	0.4	0.22	0.62	0.34	0.66	0	1.28	0.96	0	0	0.22	0.16	0.45	0	0	0.35	0	CDY25785.1 BnaA07g09970D [Brassica napus]
XLOC_033902	0.88	1.65	0.82	0.54	0.57	0.81	0.68	0.29	0.79	0.17	0	0.13	0.25	0.06	0.06	0.15	0.29	0.25	CDY68166.1 BnaCnng57820D, partial [Brassica napus]
XLOC_033904	3.41	3.65	4.35	3.82	3.24	3.97	4.62	4.52	3.8	0.8	1.01	0.91	1	1.06	1.27	1.11	0.52	0.76	XP_009144914.1 PREDICTED: uncharacterized protein LOC103868579 [Brassica rapa]
XLOC_033910	0.45	0.32	0.63	0.07	0.08	0.04	0.84	0.87	0.78	0.04	0.04	0	0	0	0	0.09	0.04	0.31	CDY38841.1 BnaC08g20150D [Brassica napus]
XLOC_033914	1.75	3.72	0.95	2.09	0.8	0.53	2.74	2.15	2.64	0.22	1.03	0	0.56	0.51	0.13	0	1.13	0.97	-
XLOC_033955	0	0	0	0.6	0.5	0.31	0	0	0	0	0	0	0.07	0.12	0.08	0	0	0	CDY25728.1 BnaC03g69470D [Brassica napus]
XLOC_034069	0.47	1.2	0.95	0.09	0.85	0.85	0.87	0.63	0.34	0.09	0.62	0.19	0.46	0.22	0.26	0.11	0.1	0.35	CDX96874.1 BnaA08g24170D [Brassica napus]
XLOC_034070	0	0.18	0.48	0.6	0.49	0.52	1.59	2.65	2.42	0.34	0.09	0.18	0	0.2	0	0.3	0.76	0.56	CDX96874.1 BnaA08g24170D [Brassica napus]
XLOC_034124	1.35	1.95	2.38	3.53	3.33	2.65	2.65	3.71	3.12	0.25	0.19	0	0.72	0.16	0.38	0	0.21	0	-
XLOC_034131	0.66	1.2	1.77	1.21	1.43	1.59	1.13	0.8	1.08	0.56	0.41	0.19	1.35	2.21	2.8	0.47	0.35	0.52	XP_013721579.1 PREDICTED: uncharacterized protein LOC106425393 [Brassica napus]
XLOC_034163	1.83	1.25	1.92	1.49	0.97	1.4	0.88	1.6	1.85	0.73	1.76	1.53	0.73	0.91	1	1.75	0.82	0.5	CDY20941.1 BnaA08g25840D [Brassica napus]
XLOC_034174	1.89	1.66	2.68	1.6	1.83	1.9	1.89	2.48	2.29	1.75	1.21	0.94	1.08	1.21	1.54	1.98	2.83	1.88	-
XLOC_034221	0.12	0	0.09	0.04	0.04	0.04	0.12	0.26	0.35	0.19	0.47	0.44	0.61	0.15	0.18	0.77	0.56	0.69	CDY31152.1 BnaA08g27020D [Brassica napus]
XLOC_034316	0.32	0.34	0.5	0.11	0.12	0.13	0.98	0.46	0.58	0.08	0	0	0	0	0.02	0	0	0.1	CDY42402.1 BnaA08g00120D [Brassica napus]
XLOC_034330	0	0	0	0	0	0	1.44	1.52	2.01	0	0	0	0	0	0	0.07	0.06	0.13	CDY02748.1 BnaC02g11410D [Brassica napus]
XLOC_034373	0.31	0.16	0	0.32	0.33	0.1	0.51	0.82	0.71	0.47	0.58	0.63	0.03	0.4	0.16	0.38	0.82	1.37	CDY02503.1 BnaA08g01100D [Brassica napus]
XLOC_034376	0.06	0	0	0.18	0.27	0.18	0	0	0	0	0	0.06	0.12	0	0.06	0	0	0	CDY02517.1 BnaA08g01240D [Brassica napus]
XLOC_034395	0.16	0	0.17	0.23	0.18	0.31	0.08	0.06	0.15	0.3	0.09	0.08	0.94	0.27	0.56	0	0.09	0.07	JAU76142.1 Retrovirus-related Pol polyprotein from transposon TNT 1-94 [Noccaea caerulescens]
XLOC_034424	1.21	0.77	0.78	2.29	2.01	2.51	1.82	2.73	1.95	4.44	3.7	3.25	2.49	1.33	2.19	2.65	3.85	3	CDY60841.1 BnaA08g29500D [Brassica napus]
XLOC_034425	1.07	1.45	1.31	2.47	3.47	2.66	3.28	2.81	3.39	5.95	5.28	7.38	3.8	3.28	4.31	4.92	5.77	5.45	XP_013723650.1 PREDICTED: uncharacterized protein LOC106427465 [Brassica napus]
XLOC_034429	2.97	4.66	4.1	4.41	3.45	4.11	3.89	4.23	3.98	2.25	2.77	2.54	1.23	1.15	1.9	2.23	3.11	3.03	CDY65470.1 BnaA08g29550D [Brassica napus]
XLOC_034430	2.76	3.24	3.4	2.92	3.84	4.09	4.22	2.76	3.33	1.67	1.46	2.42	0.85	1.63	1.39	2.6	1.96	2.27	CDY65470.1 BnaA08g29550D [Brassica napus]
XLOC_034435	1.87	1.59	1.58	0.91	1.41	1.42	4.89	2.75	4.52	0.4	0.18	0.68	0	0.13	0.31	0.97	0.46	0.28	CDY23131.1 BnaC09g18850D [Brassica napus]
XLOC_034443	0	0	0	0	0	0	0	0	0.09	0	0	0	0	0	0	0.34	0	0.9	CDY13053.1 BnaA09g17640D [Brassica napus]
XLOC_034470	24.42	28.16	27.12	0	0	0	0	0	0	5.61	4.78	6.62	0	0	0	0	0	0	CDY16451.1 BnaA08g03160D [Brassica napus]
XLOC_034505	8.5	7.52	8.69	0	0	0	6.72	5.35	5.99	2.96	2.4	3.39	0	0	0	1.09	1.64	1.68	XP_013742021.1 PREDICTED: protein CROWDED NUCLEI 1-like [Brassica napus]
XLOC_034509	1.14	0.83	1.91	0.07	0.16	0.21	1.61	2.12	2.45	0.69	1.01	0.95	0.76	0.66	0.33	2.15	1.56	2.11	CDY39697.1 BnaA04g14140D [Brassica napus]
XLOC_034529	0	0	0	3.99	3.67	5	0	0	0	0	0	0	1.36	1.47	1.66	0	0	0	XP_009148704.1 PREDICTED: uncharacterized protein LOC103872116 isoform X1 [Brassica rapa]
XLOC_034547	0.09	0.48	0.2	0.18	0.21	0.27	0.56	0.76	0.91	0	0	0	0	0.07	0	0	0.2	0	-
XLOC_034563	0.11	0.26	0.04	0	0	0	0	0	0	0	0	0	0	0	0	0	0	0	CDY26610.1 BnaA09g46670D [Brassica napus]
XLOC_034568	0.3	0.16	1.68	0.15	0	0	0.31	0	0.14	0.15	0	0	0	0	0	0.31	0	0	-
XLOC_034569	1.52	1.21	1.08	0	0	0	0	0.08	0	0.28	0.42	0.29	0	0	0	0	0	0	XP_009123196.1 PREDICTED: uncharacterized protein LOC103847939 [Brassica rapa]
XLOC_034570	1.38	1.36	1.05	1	1.36	1.31	1.67	1.83	2.27	0.36	0.41	0.35	1.1	1	1.04	1.34	2	1.6	XP_009123200.1 PREDICTED: protein DETOXIFICATION 19 [Brassica rapa]
XLOC_034572	0.2	0	0	0	0	0	0	0	0	0	0	0	0	0	0	0	0	0	-
XLOC_034585	6.03	5.59	5.69	3.36	3.22	3.77	4.37	3.68	4.12	7.59	9.05	8.24	6.52	6.32	6.14	6.42	5.04	6.7	CDY17061.1 BnaA08g04250D [Brassica napus]
XLOC_034610	0	0.04	0	0	0	0	0	0	0	0	0	0	0	0	0	0	0	0	CDX95496.1 BnaC01g33880D [Brassica napus]
XLOC_034622	1.99	2.09	2.86	2.07	1.34	2	2.89	3.34	2.93	1.55	1.58	1.12	1.12	1.5	0.96	1.78	1.04	1.58	XP_013605016.1 PREDICTED: transcription factor VIP1-like [Brassica oleracea var. oleracea] [Brassica oleracea]
XLOC_034623	0	0.69	0.37	0	0	0	0.84	0.68	0.89	0	0.36	0.33	0	0	0	0.19	0.18	0.15	CDY48940.1 BnaA08g04740D [Brassica napus]
XLOC_034641	8.25	8.5	7.73	5.71	4.62	3.13	7.65	7.76	6.02	6.18	5.92	7.15	3.39	3.75	4.42	10.14	11.59	11.86	XP_006414978.1 hypothetical protein EUTSA_v10026728mg [Eutrema salsugineum]
XLOC_034643	10.03	11.52	9.53	9.34	8.05	8.87	0	0.04	0	5.29	5.78	6.05	2.58	3.34	3.5	0	0	0	CDY34549.1 BnaA08g05040D [Brassica napus]
XLOC_034653	1.36	2.21	1.25	1.63	2.17	1.8	1.51	2.25	1.45	0.09	0	0.05	0.25	0.16	0.37	0.5	0.58	0.15	CDY43707.1 BnaA08g05130D [Brassica napus]
XLOC_034660	0	0	0	4.39	5.36	4.14	0.47	0.38	0.17	0	0	0.04	0.71	0.68	0.53	0	0.04	0	XP_018477388.1 PREDICTED: uncharacterized protein LOC108848500 [Raphanus sativus]
XLOC_034664	2.26	2.39	1.21	1.63	2.35	2	2.24	1.35	0.87	0.97	0.69	1.22	1.01	0.46	0.73	0.16	0.57	0.38	-
XLOC_034673	0.23	0	0.21	0	0	0	0	0	0	0	0.12	0.17	0.37	0	0.25	0.1	0.37	0.62	XP_009123911.1 PREDICTED: 26S protease regulatory subunit 10B homolog A-like isoform X1 [Brassica rapa]
XLOC_034699	0	0.02	0	2.97	3.35	3.32	3.91	4.11	3.1	0	0	0	0.57	0.91	0.81	0.35	0.22	0.15	XP_013691728.1 PREDICTED: endoglucanase 9-like [Brassica napus]
XLOC_034722	0	0	0	0	0	0	0	0	0.15	0	0	0	0	0	0	0	0	0	-
XLOC_034740	0.6	0.73	0.67	0.47	0.36	0.63	0.84	0.9	0.94	0.41	0	0.32	0	0.53	0	0	0	0.18	XP_018449827.1 PREDICTED: outer envelope pore protein 16-2, chloroplastic isoform X1 [Raphanus sativus]
XLOC_034759	2	1.6	2.24	1.54	1.98	1.46	2.17	1.69	1.89	0.14	0.42	0.12	0.55	0.5	0.81	0.27	0.25	0.63	-
XLOC_034763	1.02	0.04	0.24	0	0	0.17	0.15	0.26	0.11	0.13	0	0	0	0	0	0	0.1	0.14	XP_002869731.1 hypothetical protein ARALYDRAFT_914168 [Arabidopsis lyrata subsp. lyrata] [Arabidopsis lyrata]
XLOC_034770	2.02	1.68	1.13	0.53	0.52	0.2	2.08	1.95	1.64	0.45	0.76	0.23	0.2	0.08	0.11	0	0.47	0.29	CDY41864.1 BnaA08g06350D [Brassica napus]
XLOC_034788	0.03	0	0	0.03	0.04	0	14.94	15.15	15.47	0	0	0	0	0	0	3.02	2.55	2.35	XP_018479302.1 PREDICTED: uncharacterized protein LOC108850231 [Raphanus sativus]
XLOC_034796	1.35	0.97	1.1	0	0	0	0	0.04	0.1	0.35	0.63	0.33	0	0	0	0.2	0.06	0.05	CDY10324.1 BnaC05g29550D [Brassica napus]
XLOC_034798	0.09	0.03	0.16	0.66	0.52	0.7	0.03	0.07	0.1	0.08	0.03	0.14	0.6	0.27	0.15	0.07	0	0.05	JAU55223.1 Putative AC transposase, partial [Noccaea caerulescens]
XLOC_034804	2.93	3.86	3.52	2.4	1.86	1.51	1.12	0.66	1	2.32	1.59	2.33	1.11	1.38	0.96	1	0.35	0.53	XP_018512865.1 PREDICTED: uncharacterized protein LOC103860211 [Brassica rapa]
XLOC_034814	0	0	0	0	0	0	0	0	0	0.05	0	0	0	0	0	0	0	0	CDY44665.1 BnaA08g06750D [Brassica napus]
XLOC_034819	4.72	5.85	5.53	4.61	6.42	5.05	7.02	7.98	6.83	1.67	1.91	1.06	1.29	1.62	2.2	1.58	1.3	1.62	KFK38234.1 hypothetical protein AALP_AA3G086500 [Arabis alpina]
XLOC_034820	0	0	0.44	0	0	0	0.4	0	0.18	8.71	5.12	12.33	0	0	0	3.85	2.99	5.06	XP_013715002.1 PREDICTED: heat stress transcription factor A-1d-like [Brassica napus]
XLOC_034822	0	0	0.07	0	0	0	0.07	0	0.06	0.38	0.5	0.46	0.51	0.3	0.48	0.3	0.43	0.3	XP_009107993.1 PREDICTED: inactive poly [ADP-ribose] polymerase RCD1-like isoform X1 [Brassica rapa]
XLOC_034823	0.22	0.36	0.1	0.4	0.42	0.56	0.57	0.51	0.9	2.73	3.09	2.5	2.87	2.2	2.75	1.53	2.14	2.24	XP_009107993.1 PREDICTED: inactive poly [ADP-ribose] polymerase RCD1-like isoform X1 [Brassica rapa]
XLOC_034863	0.49	0.22	0.14	0.28	0.19	0.21	0.67	0.34	0.56	0	0	0	0	0	0	0	0	0.04	CDY52145.1 BnaA03g55240D [Brassica napus]
XLOC_034870	3.42	3.73	4.19	4.02	5.58	4.84	3.31	4.64	4.33	5.7	6.45	7.24	2.23	3.25	2.34	3.02	3.5	4.81	CDO98459.1 unnamed protein product [Coffea canephora]
XLOC_034888	0	0	0	0	0	0	0	0	0	0.23	0	0	1.4	0	0.16	0.01	0	0.28	XP_018458827.1 PREDICTED: uncharacterized protein LOC108829724 [Raphanus sativus]
XLOC_034894	0.51	0.97	0.38	0.28	0.26	0.23	1.16	0.21	1.16	0	0	0	0	0.04	0	0	0	0	XP_009124442.1 PREDICTED: uncharacterized protein LOC103849430 [Brassica rapa]
XLOC_034944	0	0.03	0	0.31	0.49	0.47	0	0.02	0.06	0	0	0.02	1.34	1.02	1.53	0	0	0	XP_013608655.1 PREDICTED: putative cysteine-rich receptor-like protein kinase 32 isoform X2 [Brassica oleracea var. oleracea] [Brassica oleracea]
XLOC_034946	2.28	2.88	2.72	0	0	0	2.08	2.83	3.41	3.13	2.5	2.88	0	0	0	2.7	2.88	4.41	XP_009115235.1 PREDICTED: uncharacterized protein LOC103840480 [Brassica rapa]
XLOC_034957	0.45	0.94	0.5	0	0	0.15	1.83	1.48	0.27	0.43	0.16	0	0	0	0	0.17	0	0	-
XLOC_034961	0.41	1	0.97	10.52	11.65	10.5	0.97	0.89	1.16	0.12	0.32	0.13	3.99	3.99	4.24	0	0.09	0.15	XP_013718583.1 PREDICTED: glycerophosphodiester phosphodiesterase GDPDL3-like [Brassica napus]
XLOC_034962	19.56	20.83	17.98	0.08	0	0.17	18.8	18.27	15.16	1.37	1.23	1.24	0.37	0.07	0	1.13	1.06	0.66	XP_013718583.1 PREDICTED: glycerophosphodiester phosphodiesterase GDPDL3-like [Brassica napus]
XLOC_034973	1.47	1.62	1.95	0	0	0	2.54	1.98	2.33	2.44	1.94	1.54	0	0	0	1.34	1.4	1.36	CDX93791.1 BnaA09g23910D [Brassica napus]
XLOC_034989	4.35	4.34	4.04	7.39	7.98	5.19	0.46	0.92	1.11	4.53	5.21	4.85	3.2	3.56	3.95	1.08	0.81	1.22	XP_013656056.1 PREDICTED: uncharacterized protein LOC106360924 [Brassica napus]
XLOC_035019	0	0.1	0	0.09	0.32	0.96	0	0	0	0	0	0	0	0	0	0	0	0	XP_018444863.1 PREDICTED: fatty acyl-CoA reductase 6, chloroplastic-like [Raphanus sativus]
XLOC_035032	31.21	29.74	31.05	0	0	0	0	0	0	8.57	8.58	7.65	0	0.05	0	0	0	0	KRH66768.1 hypothetical protein GLYMA_03G127500 [Glycine max]
XLOC_035040	0.19	0.24	0.68	0.32	0.47	0.67	0.23	0.34	0.43	0.03	0.11	0.03	0.09	0.07	0	0.04	0.14	0.15	XP_018469994.1 PREDICTED: dolichyl-diphosphooligosaccharide--protein glycosyltransferase subunit 2 [Raphanus sativus]
XLOC_035067	0	0	0	0.23	0.09	0.15	0	0	0	0	0	0	0.89	1.17	0.35	0	0	0	-
XLOC_035078	4.61	4.54	4.43	5.11	3.76	4.3	2.76	3.54	2.57	1.53	1.78	1.76	1.85	1.63	2	1.25	0.81	0.98	-
XLOC_035084	0.62	0.35	0.42	0.57	0.09	0.42	1.15	0.79	1.12	3.54	2.81	3	2.06	2.15	2	2.41	3	3.19	CDX76335.1 BnaA08g10650D [Brassica napus]
XLOC_035111	0.06	0	0.22	0	0	0	0.2	0.11	0.06	0	0	0	0	0	0	0	0	0	XP_009108724.1 PREDICTED: transcription factor bHLH63-like isoform X1 [Brassica rapa]
XLOC_035116	3.02	1.79	2.47	0.07	0	0.09	2.41	2.74	2	3.86	4.99	4.43	0.08	0.07	0.19	3.93	3.06	3.27	XP_009108732.1 PREDICTED: SWI/SNF complex subunit SWI3D-like [Brassica rapa]
XLOC_035117	3.2	3.48	3.58	0.73	0.72	0.86	2.91	3.27	3.08	6.1	8.14	7.96	1.29	0.76	1.09	6.43	7.2	5.99	XP_009108732.1 PREDICTED: SWI/SNF complex subunit SWI3D-like [Brassica rapa]
XLOC_035118	1.94	2.35	2.36	0.93	1	1.39	2.05	1.33	1.85	3.55	3.52	3.39	1.28	1.63	2.16	2.64	2.92	3.59	XP_009108732.1 PREDICTED: SWI/SNF complex subunit SWI3D-like [Brassica rapa]
XLOC_035125	3.36	3.94	3.76	2.15	1.75	2.59	2.44	3.77	3.83	0.1	0.23	0.42	0.45	0.36	0.14	0.48	0.11	0.29	CDX76271.1 BnaA08g11290D [Brassica napus]
XLOC_035127	0.34	0.32	0.43	0.51	0.39	0.56	0.7	0.57	0.54	1	0.61	0.48	0.17	0.5	0.16	0.8	0.56	0.68	AID60133.1 leucine-rich repeat protein kinase family protein [Brassica napus]
XLOC_035129	2.17	2.85	2.78	2.98	2.5	3	1.81	2.67	1.97	0.47	0.58	0.6	0.3	0.42	0.56	1.07	1.04	1.04	CDX76266.1 BnaA08g11340D [Brassica napus]
XLOC_035141	0.08	0	0.09	0	0.27	0.16	0.16	0.33	0.14	0.26	0.12	0.17	0.9	0.93	1.32	0.13	0.58	0.34	XP_018448439.1 PREDICTED: putative F-box protein At3g23950 [Raphanus sativus]
XLOC_035144	0.1	1	0	0	0	0	0.43	0.31	1.09	0	0.49	0.21	0	0	0	0	0	0	XP_013611388.1 PREDICTED: two pore calcium channel protein 1 [Brassica oleracea var. oleracea] [Brassica oleracea]
XLOC_035147	1.29	1.53	1.66	0.08	0.09	0.16	24.74	22.4	20.5	0.04	0.04	0.21	0.08	0.09	0.04	3.8	3.01	3.52	XP_013639215.1 PREDICTED: mRNA turnover protein 4 homolog [Brassica oleracea var. oleracea] [Brassica oleracea]
XLOC_035153	0	0	0.48	0.54	0.11	1.33	0	0	0.34	0	0.24	0	0	0	0	0	0	0	CDY23315.1 BnaA08g12310D [Brassica napus]
XLOC_035180	1.82	1.96	2.12	0	0	0	0	0	0	0.34	0.36	0.25	0	0	0	0	0	0	AAD22994.1 phosphoenolpyruvate carboxylase [Arabidopsis thaliana]
XLOC_035185	0.07	0.07	0.23	0.14	0	0.14	0.07	0.06	0.18	0.07	0.07	0	0	0	0.13	0.16	0	0	XP_013678012.1 PREDICTED: uncharacterized protein LOC106382500 [Brassica napus]
XLOC_035186	0	0.09	0	7.61	8.24	8.08	9.33	8.75	9.19	0	0	0	2.66	1.7	2.23	1.94	2.27	3.1	XP_018512470.1 PREDICTED: uncharacterized protein LOC103853351 [Brassica rapa]
XLOC_035219	0.16	0.24	0	0	0	0	8.46	7.11	7.79	0.07	0.04	0	0	0.05	0	2.43	1.79	2.43	XP_013594379.1 PREDICTED: uncharacterized protein LOC106302409 [Brassica oleracea var. oleracea] [Brassica oleracea]
XLOC_035227	0.13	0.43	0	0	0	0	2.34	1.44	0.36	0	0.15	0.14	0.13	0	0	0.47	0.15	0	CDY14280.1 BnaA08g14110D [Brassica napus]
XLOC_035253	2.81	1.76	3.34	0	0	0	1.53	1.02	0.87	1.11	0.77	0.98	0	0	0	0.81	1.15	0.81	XP_009109202.1 PREDICTED: pre-mRNA cleavage factor Im 25 kDa subunit 2 [Brassica rapa]
XLOC_035254	2.08	1.54	1.17	0.62	1.65	3.02	1.92	1.9	1.13	0.81	0.75	0.64	1.42	1.29	1.93	1.21	0.69	0.58	XP_009109202.1 PREDICTED: pre-mRNA cleavage factor Im 25 kDa subunit 2 [Brassica rapa]
XLOC_035278	42.64	44.38	44.17	26.6	27.26	27.82	34.43	35.54	34.13	62.81	65.44	65.98	21.08	20.27	19.58	58.71	57.63	59	XP_009109254.1 PREDICTED: heat shock 70 kDa protein 6, chloroplastic-like [Brassica rapa]
XLOC_035279	81.94	80.53	77.97	31.69	32.53	26.57	57.75	54.92	61.18	384.63	380.75	380.91	238.09	234.88	228.94	585.21	544.09	551.59	XP_009109253.1 PREDICTED: 3-oxo-Delta(4,5)-steroid 5-beta-reductase [Brassica rapa]
XLOC_035325	0.51	0.64	0.19	0.34	0.29	0.43	0.97	0.78	0.93	0.58	0.09	0.52	0.59	0.73	0.48	1	0.85	1.03	-
XLOC_035340	4.31	3.39	4.91	6.43	7.6	9.56	0	0	0	18.81	16.17	17.12	6.95	7.13	6.97	0	0.06	0	-
XLOC_035370	0.4	0.48	0.25	0.06	0.32	0	0.7	1.32	0.57	0.11	0.12	0.17	0.39	0	0.11	0.07	0.56	0.21	XP_018508454.1 PREDICTED: uncharacterized protein LOC108868795 [Brassica rapa]
XLOC_035371	6.37	0	0	1.78	0	1.84	0	8.91	0	0	0	0	0	0.15	0	3.97	0	2.41	XP_013584721.1 PREDICTED: ubiquitin-conjugating enzyme E2 2-like [Brassica oleracea var. oleracea] [Brassica oleracea]
XLOC_035392	0	6.17	6.74	3.02	4.41	2.41	6.26	0	6.02	0.21	0.74	0.48	7.45	8.3	6.1	1.55	4.96	3.68	XP_013584721.1 PREDICTED: ubiquitin-conjugating enzyme E2 2-like [Brassica oleracea var. oleracea] [Brassica oleracea]
XLOC_035404	2.83	2.74	2.39	2.81	2.36	2.84	3.42	2.8	2.79	1.54	2.72	2.69	1.89	1.19	1.29	2.72	3.1	2.31	XP_009109461.1 PREDICTED: coatomer subunit alpha-2-like [Brassica rapa]
XLOC_035405	19.77	26.62	17.27	13.27	12.36	14.39	11.8	12.7	12.14	14.56	15.8	15.98	6.54	7.11	6.9	10.8	12.59	10.58	XP_009109461.1 PREDICTED: coatomer subunit alpha-2-like [Brassica rapa]
XLOC_035419	1.69	1.95	1.86	0	0	0	0	0	0	0.23	0.15	0.23	0	0	0	0	0	0	CDY28373.1 BnaC01g35430D [Brassica napus]
XLOC_035435	0.15	0.02	0	0	0	0.59	0.3	0.59	0	0	0	0	0	0	0	0	0	0	-
XLOC_035484	0	0.09	0	0	0	0	0	0.21	0.62	0	0	0	0	0	0	0	0	0	CDY40505.1 BnaC01g20070D [Brassica napus]
XLOC_035492	1.95	1.12	1.78	5.24	4.52	5.84	3.52	2.92	4.14	0.26	0.29	0.27	0.26	0.41	0.73	0.2	0.1	0.08	XP_013656837.1 PREDICTED: uncharacterized protein LOC106361609 [Brassica napus]
XLOC_035511	0.95	0.87	0.71	0.27	0.15	0.05	0.19	0.15	0.04	5.78	4.73	5.47	0.18	0.32	0.25	0.21	0.15	0.29	XP_013607762.1 PREDICTED: uncharacterized protein LOC106314439 [Brassica oleracea var. oleracea] [Brassica oleracea]
XLOC_035580	2.49	2.02	1.77	2.71	3.4	1.92	2.96	1.17	2.22	0.4	1.44	0.56	0.67	0.53	1.52	0.32	0.6	0.13	CDY36132.1 BnaA08g19160D [Brassica napus]
XLOC_035629	7.77	7.16	7.78	7.54	6.56	8.14	8.97	8.05	8.85	4.94	4.57	5.3	20.35	18.35	18.88	9.56	9.23	8.87	CDY36079.1 BnaA08g19690D [Brassica napus]
XLOC_035649	4.7	4.45	5.3	7.06	5.75	6.8	2.92	4.14	2.97	1.59	1.06	0.91	4.58	4.23	5.82	2.16	2.62	2.4	XP_009110034.1 PREDICTED: dof zinc finger protein DOF1.3-like [Brassica rapa]
XLOC_035663	0	0	0.32	0.56	0.32	1.04	0.19	0	0	0.09	0.1	0	0.28	0.29	0.17	0.66	0.52	0.44	XP_009136405.1 PREDICTED: protein BREAKING OF ASYMMETRY IN THE STOMATAL LINEAGE isoform X1 [Brassica rapa]
XLOC_035671	2.02	1.58	2.14	3.79	1.81	3.63	0.87	1.67	1.54	2.79	2.56	3.47	1.14	1.15	0.69	6.92	5.48	6.11	CDY70183.1 BnaAnng32840D [Brassica napus]
XLOC_035699	9.68	9.31	8.29	6.35	4.98	4.64	9.15	8.9	9.87	6.9	6.82	6.01	6.06	5.48	5.34	8.87	8.71	8.15	XP_009110161.1 PREDICTED: phosphatidylinositol 4-phosphate 5-kinase 1 [Brassica rapa]
XLOC_035725	0.29	0.4	0.38	0.29	0.19	0.21	0.3	0.24	0.42	3.7	3.17	2.18	1.31	1.14	1.17	3.07	2.53	2.56	CDX96610.1 BnaA08g21530D [Brassica napus]
XLOC_035768	0.11	0	0.13	0	0.26	0	0.35	0.56	0.1	0	0	0.23	0	0	0.1	0.66	0.62	0.63	-
XLOC_035780	0.4	0.34	0.18	0.08	0.23	0.08	0.04	0.2	0.07	0.23	0.31	0.53	0.62	0.43	0.85	0.46	0.44	0.78	CDX96747.1 BnaA08g22900D [Brassica napus]
XLOC_035816	0.33	0.17	0.27	0.16	0.41	0.08	0.42	0.4	0.26	0	0	0.04	0.12	0.22	0	0	0.09	0	XP_013600384.1 PREDICTED: DCN1-like protein 4 isoform X2 [Brassica oleracea var. oleracea] [Brassica oleracea]
XLOC_035917	0.16	0.06	0.14	0.31	0.18	0.5	2.37	2.28	2.21	0.03	0.03	0.03	0.03	0.1	0.03	0.28	0.31	0.25	XP_009110718.1 PREDICTED: tryptophan synthase beta chain 1-like isoform X2 [Brassica rapa]
XLOC_035952	21.71	20.07	19.19	13.17	13.12	12.8	15.59	15.6	14.45	57.27	62.41	63.59	30.47	30.78	28.87	44.79	45.81	44.87	CDY31035.1 BnaA08g25850D [Brassica napus]
XLOC_035980	1.95	1.34	2.01	1.99	2.21	2.23	2.38	2.8	2.2	0.05	0	0	0.05	0.04	0.1	0	0	0.1	CDY31089.1 BnaA08g26390D [Brassica napus]
XLOC_035983	3.86	4.08	4.89	2.99	2.84	2.9	3.56	4.05	5.18	0.06	0.07	0.2	0.31	0.2	0.3	0	0.14	0.3	XP_009110839.1 PREDICTED: importin subunit alpha-4 isoform X1 [Brassica rapa]
XLOC_035985	3.83	2.16	6.47	2.04	2.69	1.49	6.22	5.21	5.55	0.71	0.36	0.18	0.32	0.21	0	0.37	0.27	0.17	XP_013657692.1 PREDICTED: uncharacterized protein LOC106362355 [Brassica napus]
XLOC_035987	1.58	1.4	1.75	2.19	1.7	1.62	2.42	2.28	2.15	0.69	1.05	0.74	0.54	1.04	1.12	0.58	1.12	0.96	CDY31100.1 BnaA08g26500D [Brassica napus]
XLOC_036019	2.14	3.28	2.51	0	0	0	5.92	5.93	1.9	0.52	0.12	0.33	0	0	0	0.62	0.47	0	XP_013589645.1 PREDICTED: uncharacterized protein LOC106298100 [Brassica oleracea var. oleracea] [Brassica oleracea]
XLOC_036035	0	0	0	0	0	0	0	0	1.56	0	0	0	0	0	0	0	0	0.98	XP_013589645.1 PREDICTED: uncharacterized protein LOC106298100 [Brassica oleracea var. oleracea] [Brassica oleracea]
XLOC_036237	0	0	0	0	0	0.04	0.69	0	0.88	0	0.12	0.14	0	0.18	0.27	0.18	0	0.33	CDY60221.1 BnaA06g39100D [Brassica napus]
XLOC_036247	0.24	0.13	0.13	0.24	0.14	0	0	0.2	0.11	0.23	0.13	0.25	0.82	0.75	0.67	0.42	0.13	0.11	CDY22037.1 BnaA09g00660D [Brassica napus]
XLOC_036253	1.43	0.17	0.54	0	0	0	0	0	0	2.79	2.09	3.74	0	0	0	0	0	0	CDY64782.1 BnaCnng44880D [Brassica napus]
XLOC_036311	0.15	0.16	0.17	0	0	0	0	0.13	0	0	0.17	0.15	0	0	0	0	0	0	XP_009133427.1 PREDICTED: probable methyltransferase PMT23 [Brassica rapa]
XLOC_036317	88.84	88.52	86.14	136.67	144.11	139.65	89.73	91.83	93.71	27.16	25.67	28.73	48.06	47.46	44.96	35.94	35.36	34.04	XP_013730449.1 PREDICTED: aquaporin PIP1-3 isoform X2 [Brassica napus]
XLOC_036456	0.54	0.29	0.38	0.94	0.69	0.75	0.49	0.28	0.55	1.16	0.97	0.83	3.31	4.05	3.96	0.55	0.45	0.88	XP_009111960.1 PREDICTED: dof zinc finger protein DOF5.4-like [Brassica rapa]
XLOC_036487	0.34	0.86	0.6	0.13	0.15	0	0.54	0.56	0.49	0	0	0	0	0.1	0	0.08	0.07	0	CDX91403.1 BnaC04g07470D [Brassica napus]
XLOC_036508	3.25	5.36	5.05	0	0	0	5.93	5.39	5.39	2.11	1.78	0.37	0	0	0	1.05	1.58	2.51	-
XLOC_036515	41.88	43.56	42.55	9.83	9.93	9.82	24.81	25.09	27.16	2.21	2.21	2.1	8.38	8.99	8.67	1.17	1.5	1.4	CDX78196.1 BnaA09g33910D [Brassica napus]
XLOC_036525	0	0	0	0	0	0	0	0	0	0.47	0	0	0	0	0	0	0	0	-
XLOC_036558	0.02	0.06	0.02	0.33	0.28	0	0.31	0	0.28	0	0.13	0.04	0.6	0.3	1.15	0.26	0.12	0	XP_009150288.1 PREDICTED: indole-3-acetaldehyde oxidase-like [Brassica rapa]
XLOC_036581	3.61	2.86	2.58	0.89	1.3	0.7	1.75	1.49	1.77	0.88	0.93	0.66	0.1	0.16	0.14	0.23	0.16	0.28	XP_013714757.1 PREDICTED: calcium-transporting ATPase 8, plasma membrane-type-like isoform X4 [Brassica napus]
XLOC_036648	0	0	0	0	0	0.18	1.69	0.86	0.69	0	0	0	0	0	0.19	0	0	0	CDY49270.1 BnaA03g50830D [Brassica napus]
XLOC_036669	3.71	4.13	3.32	7.8	7.66	6.34	1.81	1.77	0.84	8.74	9.64	11.55	12.12	12.2	11.86	1.29	1.42	1.63	XP_013661734.1 PREDICTED: casein kinase I-like [Brassica napus]
XLOC_036700	0.31	1.5	0.88	1.4	1.25	0.79	0.97	1.04	1.28	0	0.34	0.32	0	0.37	0.29	0.55	0.69	0.15	XP_009117527.1 PREDICTED: K(+) efflux antiporter 4 [Brassica rapa]
XLOC_036710	1.73	1.24	1.75	2.01	1.78	1.81	3.28	2.52	2.59	0.54	0.56	0.21	0.54	0.59	0.99	1.12	0.56	0.52	CDY70520.1 BnaA09g56140D [Brassica napus]
XLOC_036719	0	0	0.09	0	0	0	0.17	0.07	0.15	0	0	0	0	0	0	0	0	0	CDY47017.1 BnaC02g42020D [Brassica napus]
XLOC_036728	0	0	0	0.33	0.3	0.67	0	0	0	0	0	0	0.13	0	0.19	0	0	0	-
XLOC_036743	0.26	0.82	0.58	1.21	1.09	1.55	0.53	0.48	0.52	0.13	0	0.07	0.63	0.65	1.07	0.07	0.07	0	CDY49206.1 BnaA09g10720D [Brassica napus]
XLOC_036744	0.21	0.12	0.21	1.04	0.8	0.9	0.45	0.22	0.26	0.09	0	0.05	0.51	0.41	0.65	0.03	0.06	0.02	XP_009112989.1 PREDICTED: DNA-directed RNA polymerase IV subunit 1 [Brassica rapa]
XLOC_036752	0	0	0	0.09	0.1	0.09	0	0	0	0	0	0	0	0	0	0	0	0	CDY56947.1 BnaC04g56050D [Brassica napus]
XLOC_036791	6.2	5.33	6.74	6.67	6.45	5.64	5.19	5.15	4.23	8.52	10.76	8.98	3.73	4.76	5.67	5.33	3.82	4.21	XP_018512732.1 PREDICTED: uncharacterized protein LOC108871123 [Brassica rapa]
XLOC_036822	3.53	3.56	2.44	0	0.07	0.09	3.48	2.81	3.4	1.75	1.04	1.25	0	0	0	0.93	1.18	0.84	CDY38195.1 BnaA09g11940D [Brassica napus]
XLOC_036839	5.88	5.64	5.02	13.04	11.73	8.76	5.98	5.48	5.93	2.12	1.85	2.08	2	1.81	1.87	4.62	4.83	5.06	CDY47849.1 BnaA09g12280D [Brassica napus]
XLOC_036840	2.11	1.57	1.46	7.03	8.09	7.44	1.94	1.52	1.6	0.79	0.34	0.68	1.4	1.66	2.04	1.9	2.13	2.04	CDY47849.1 BnaA09g12280D [Brassica napus]
XLOC_036888	0	0	0	0	0	0	3.12	3.55	2.02	0	0	0	0	0	0	0	0.09	0	CDY65173.1 BnaC05g49170D [Brassica napus]
XLOC_036915	9.08	9.11	10.69	5.84	6.21	4.99	8.8	8.97	9.38	3.15	4.18	4.37	2.5	2.31	2.97	2.24	3.82	4.27	CDY70891.1 BnaUnng04050D [Brassica napus]
XLOC_036932	0.33	0.47	0.21	0.26	0.46	0.3	0.72	0.61	0.5	0.18	0.04	0.04	0.29	0.06	0.14	0.13	0.16	0.2	XP_009113120.2 PREDICTED: LOW QUALITY PROTEIN: S-(+)-linalool synthase, chloroplastic [Brassica rapa]
XLOC_036945	0.16	0.46	0.49	0.98	0.4	1.07	0.69	1.18	1.36	0.23	0.17	0.4	0.19	0	0.07	0.23	0.43	0.26	XP_013619696.1 PREDICTED: histone deacetylase HDT2-like [Brassica oleracea var. oleracea] [Brassica oleracea]
XLOC_036955	1.08	1.24	2.28	1.93	2.3	2.6	1.12	0.88	1.13	0	0.49	0.6	0	0.12	0.23	0.86	0	0.33	XP_018512352.1 PREDICTED: uncharacterized protein LOC103854065 isoform X1 [Brassica rapa]
XLOC_037034	0.75	0.88	1.61	1.99	1.54	2.48	2.25	1.9	2.18	0.14	0	0.2	0.13	0.1	0.37	0.51	0.17	0.35	CDY59197.1 BnaCnng34440D [Brassica napus]
XLOC_037102	0	0	0	1.52	1.8	1.46	0	0	0	0	0	0	0.62	0.58	0.72	0	0	0	CDY33641.1 BnaC08g19410D [Brassica napus]
XLOC_037107	3.17	2.07	2.46	0	0	0	0.05	0.04	0	1.25	1.05	0.92	0.02	0	0	0	0	0	CDY52483.1 BnaC07g49440D [Brassica napus]
XLOC_037149	1.83	0.64	3.06	0	0	0	1.56	0.76	2.34	1.18	1.67	1.4	0	0	0	2.47	0.83	1.55	-
XLOC_037152	3.76	2.7	4.08	4.45	4.94	5.07	4.92	5.27	5.17	4.89	4.52	4.44	3.13	2.43	3.65	3.8	3.69	3.61	CDY30573.1 BnaC07g04080D [Brassica napus]
XLOC_037153	0.73	0.69	0.64	3.05	3.59	3.63	1.3	1.06	0.99	0	0.07	0.06	1	0.93	1.22	0.07	0	0.25	CDY28956.1 BnaA02g25200D [Brassica napus]
XLOC_037192	1.86	1.27	1.07	0	0	0	2.82	2.97	2.71	0.29	0.07	0.24	0	0	0	0.21	0.2	0.5	CDY47764.1 BnaC07g41960D [Brassica napus]
XLOC_037227	1.84	2.04	1.87	2.85	3.22	4.37	3.13	2.37	3.79	0.33	0	0.17	0.16	0.13	0.16	0.1	0.46	0.23	CDY12021.1 BnaAnng02060D [Brassica napus]
XLOC_037244	1.09	2.25	2.18	1.57	1.51	1.71	1.75	1.76	1.6	1.48	1.46	0.87	1.48	1.32	1.3	0.71	1.47	1.01	CDX83701.1 BnaC07g24410D [Brassica napus]
XLOC_037252	1.11	1.82	1.25	0	0	0	2.49	1.89	1.69	0.25	0.11	0.16	0	0	0	0.06	0	0.19	CDY27623.1 BnaA09g27840D [Brassica napus]
XLOC_037253	0.71	0.48	0.4	0.65	1.08	0.86	0.47	0.54	0.55	0.15	0.11	0.1	0.1	0	0.05	0.06	0.06	0.19	XP_002893477.1 glycosyl transferase family 43 protein [Arabidopsis lyrata subsp. lyrata] [Arabidopsis lyrata]
XLOC_037254	11.17	10.96	12.53	0	0	0	16.2	15.43	14.13	2.28	1.81	1.93	0	0	0	1.19	2.81	1.64	CDY72035.1 BnaAnng39700D [Brassica napus]
XLOC_037285	0.44	0.24	0.27	0.22	0.11	0.05	0.36	0.44	0.34	0.37	0.63	0.23	2.64	2.24	2.54	0.51	0.31	0.63	CDY03449.1 BnaC01g16330D [Brassica napus]
XLOC_037301	1.02	1.4	0.89	0.68	0.69	0.76	1.56	1.35	1.47	0.41	0.21	0.31	0.11	0.09	0.39	0.48	0.71	0.53	CDY26317.1 BnaA09g26680D [Brassica napus]
XLOC_037302	1.95	2.07	1.69	1.49	1.61	1.62	3.51	3.37	2.95	1.11	1.01	0.97	0.46	0.54	0.52	1.2	1.01	0.64	CDY26317.1 BnaA09g26680D [Brassica napus]
XLOC_037303	4.95	5.35	5.52	6.25	7.42	6.9	10.52	10.78	10.18	2.13	2.05	1.77	0.91	1.25	1.62	1.81	2.99	2.88	CDY71493.1 BnaCnng73160D [Brassica napus]
XLOC_037308	0.22	0.53	0.31	0.38	0.19	0.22	0.4	0.37	0.15	0.16	0.06	0.23	0.05	0.04	0.05	0.13	0.3	0.05	JAU66526.1 hypothetical protein LE_TR2441_c0_g1_i1_g.6870, partial [Noccaea caerulescens]
XLOC_037340	0.57	0.43	0.45	0.37	0.27	0.2	0.44	0.26	0.57	0	0.04	0	0.04	0.06	0.04	0	0.3	0.25	XP_018514344.1 PREDICTED: uncharacterized protein LOC103869929 isoform X1 [Brassica rapa]
XLOC_037341	0.24	0.3	0.48	0.3	0.18	0.2	0.29	0.29	0.31	1.45	1.72	1.24	0.77	0.7	0.98	1.92	2.02	1.96	XP_018509849.1 PREDICTED: putative F-box/kelch-repeat protein At4g39756, partial [Brassica rapa]
XLOC_037376	5.83	6.07	5.57	4.49	4.77	4.24	4.81	4.88	4.87	1.67	1.44	1.14	2.12	2.17	1.71	1.44	1.82	1.22	CDY64313.1 BnaC09g51820D, partial [Brassica napus]
XLOC_037405	0.47	0.44	0.66	1.05	1.2	1.3	0.91	1.03	0.91	0.34	0.39	0.42	0.12	0.27	0.44	0.69	0.65	0.66	XP_009141214.1 PREDICTED: F-box protein At5g65850-like [Brassica rapa]
XLOC_037409	6.61	5.96	7.11	9.54	9.41	9.78	10.25	9.37	10.6	0.23	0.13	0.24	0.85	0.58	0.77	0.14	0.09	0.11	XP_009141247.1 PREDICTED: cellulose synthase-like protein B3 isoform X1 [Brassica rapa]
XLOC_037410	12.93	12.09	13.94	12.74	12.91	13.13	20.98	22.64	21.71	2.14	2.44	2.18	4.52	4.45	4.88	1.84	2.04	1.9	XP_009141248.1 PREDICTED: LOW QUALITY PROTEIN: cellulose synthase-like protein B3 [Brassica rapa]
XLOC_037416	1.18	0.29	0.31	0.54	0.21	1.18	1.03	0.83	1.72	0.09	0	0	0	0.07	0.08	0.42	0.49	0.08	CDY19159.1 BnaA04g18990D [Brassica napus]
XLOC_037417	0	0.14	0	0.13	0.29	0.13	0.26	0	0	0	0	0	0.12	0	0	0	0	0	CDY19159.1 BnaA04g18990D [Brassica napus]
XLOC_037438	0.34	0.54	0.31	0.23	0.24	0.69	0.8	0.38	0.45	0.08	0.14	0.14	0.31	0.11	0.27	1.84	0.3	0.27	CDX98333.1 BnaC06g16940D [Brassica napus]
XLOC_037452	1.06	0.98	1.42	0.67	1.05	0.69	1.41	1.64	1.06	0.44	0.7	0.38	0.31	0.78	0.06	0.75	0.94	0.5	EYU40874.1 hypothetical protein MIMGU_mgv1a003588mg [Erythranthe guttata]
XLOC_037468	0	0	0	0	0	0	0	0	0.03	0.03	0.06	0	0	0	0	0.21	0.48	1.04	XP_013617764.1 PREDICTED: uncharacterized protein LOC106324322 [Brassica oleracea var. oleracea] [Brassica oleracea]
XLOC_037473	1.26	1.18	2.5	0	0	0	1.43	0.69	0.25	0.27	0	0.14	0	0	0	0	0	0.13	XP_002875224.1 predicted protein [Arabidopsis lyrata subsp. lyrata] [Arabidopsis lyrata]
XLOC_037499	0	0	0	0	0	0	1.03	1.2	1.44	0	0	0	0	0	0	0.06	0.27	0.03	CDY04103.1 BnaA09g18810D [Brassica napus]
XLOC_037502	1	0.98	1.08	0.59	0.49	0.55	0.51	0.72	0.92	3.32	3.21	3.78	3.52	3.94	3.45	3.54	3.12	1.92	XP_013728306.1 PREDICTED: 40S ribosomal protein S12-1-like, partial [Brassica napus]
XLOC_037511	3.38	2.64	4.14	2.61	2.77	3.49	3.51	3.37	2.95	0.61	0.36	0.59	0.17	0.17	0.45	0.07	0.15	0.31	CDY41076.1 BnaA09g18550D [Brassica napus]
XLOC_037551	0	0	0	0.86	0.48	1.11	0.05	0	0	0	0	0	0.03	0	0.3	0	0	0	CDY25728.1 BnaC03g69470D [Brassica napus]
XLOC_037561	0	0	0	0	0	0	0	0	0	0.53	0	0	0	0	0	0	0	0	CDY52212.1 BnaAnng11350D [Brassica napus]
XLOC_037563	1.15	0.9	0.45	0.3	0.73	1	1.08	1.08	0.86	0.68	0.71	0.97	0.54	0.77	0.74	1.45	1.42	1.02	CDY19559.1 BnaC09g13440D [Brassica napus]
XLOC_037569	0	0	0	0	0	0	0	0.21	0	0	0	0	0	0	0	0	0.14	0.23	-
XLOC_037576	0.66	0.35	0.81	0	0	0	0.27	0.33	0.36	0	0.07	0	0	0	0.06	0.08	0.22	0	XP_009115748.1 PREDICTED: uncharacterized protein LOC103840987 [Brassica rapa]
XLOC_037580	0.36	0.31	0.27	0.06	0.07	0	0.3	0.15	0.05	0.06	0	0.06	0.58	0	0.05	0	0	0.05	CDY04247.1 BnaC06g25680D [Brassica napus]
XLOC_037584	1.28	1.41	1	0	0	0.06	0	0	0	0.42	0.29	0.34	0	0	0	0	0	0	XP_013588010.1 PREDICTED: putative glucose-6-phosphate 1-epimerase [Brassica oleracea var. oleracea] [Brassica oleracea]
XLOC_037589	1.23	1.3	1.11	1.3	1.66	1.11	1.46	1.38	1.18	1.73	2.08	1.74	1.2	0.64	1.18	2.62	1.87	2.09	CDY14505.1 BnaC03g49540D [Brassica napus]
XLOC_037591	0	0	0	3.71	3.59	3.57	0	0.11	0	0	0.07	0	1.03	1.2	1.39	0	0	0.04	CDY16630.1 BnaA09g20080D [Brassica napus]
XLOC_037605	0.43	0.28	0.58	1.37	1.27	1.57	0.18	0.36	0.78	0	0	0	0.08	0	0	0	0	0	XP_018510401.1 PREDICTED: calcium-dependent protein kinase 31-like [Brassica rapa]
XLOC_037618	0	0	0	0.5	0.57	0.38	0	0	0	0	0	0	0.06	0.05	0.06	0	0	0	CDY20331.1 BnaC04g36250D [Brassica napus]
XLOC_037645	0	0	0	0.69	0.6	0.6	0	0	0	0	0	0.03	0.32	0.23	0.46	0.08	0.04	0.09	CDX99719.1 BnaC02g36010D [Brassica napus]
XLOC_037684	3.29	1.64	1.9	2.92	2.55	1.95	4.18	3.25	3.62	0.39	0.5	0.43	0.59	0.96	0.21	0	0.56	0.59	XP_018512352.1 PREDICTED: uncharacterized protein LOC103854065 isoform X1 [Brassica rapa]
XLOC_037711	0	0	0	0.32	0.57	0.53	0.43	0.55	0.24	0	0	0	0.04	0.1	0.43	0	0	0	XP_018459959.1 PREDICTED: uncharacterized protein LOC108830889 isoform X1 [Raphanus sativus]
XLOC_037724	2.02	2.02	1.89	3.68	4.74	4.64	2.09	2.06	3.15	0.76	1.85	0.57	1.76	1.31	2.5	2.13	2	1.77	XP_018509593.1 PREDICTED: LOW QUALITY PROTEIN: glycerol-3-phosphate acyltransferase, chloroplastic [Brassica rapa]
XLOC_037725	0.51	2.69	0.57	4.03	6.16	2.55	2.26	2.67	0.61	1.15	0.56	1.04	0.5	1.44	1.26	2.36	1.49	1.1	XP_018509593.1 PREDICTED: LOW QUALITY PROTEIN: glycerol-3-phosphate acyltransferase, chloroplastic [Brassica rapa]
XLOC_037726	2.18	0.38	1.63	3.42	4.34	4.02	1.68	1.51	1.15	1.41	0.6	0	0.89	1.27	1.52	0.21	1.01	1.36	CDY12256.1 BnaA09g24560D [Brassica napus]
XLOC_037740	1.7	2.45	2.53	0.56	0.89	0.57	2.77	3.46	2.15	1.39	1.61	1.42	0.68	0.37	1.09	1.23	1.91	1.49	CDY68982.1 BnaCnng61270D, partial [Brassica napus]
XLOC_037741	1.15	1.81	1.44	0.72	1.11	0.86	0.96	2.09	1.2	0.37	0.23	0.39	0.04	0.33	0.36	0.45	0.19	0.36	XP_009114938.1 PREDICTED: protein ENDOSPERM DEFECTIVE 1-like isoform X1 [Brassica rapa]
XLOC_037749	1.47	1.84	2.6	0	0	0	1.66	1.77	1.54	0.5	0.78	0.53	0	0.05	0	0.98	1.06	0.66	CDY62152.1 BnaCnng39390D [Brassica napus]
XLOC_037775	0	0	0	0	0	0	0	0	0	0.41	0.46	1.23	0	0	0.27	0	0	0	CDY04218.1 BnaC06g25970D [Brassica napus]
XLOC_037806	0.93	0.91	0	1.26	0	0	1.8	1.46	0	0.98	0	0.61	0	0	1.7	0	2.13	2.46	CDY02329.1 BnaA09g25730D [Brassica napus]
XLOC_037810	0	0.08	0.16	2.95	3.54	2.18	0.05	0	0	0.14	0	0.07	1.01	0.45	1.34	0	0	0	CDY02323.1 BnaA09g25790D [Brassica napus]
XLOC_037819	0.23	0.11	0.12	0.16	0.43	0.23	0.44	0.13	0.16	0.36	0.29	0.55	0.67	0.77	0.17	0.71	0.47	0.84	CDY14769.1 BnaC04g47660D [Brassica napus]
XLOC_037830	1.17	0.78	0.76	0.24	0.49	0.5	2.28	1.84	1.73	0.3	0.47	0.44	0.36	0.48	0.34	0.65	0.54	0.8	-
XLOC_037844	0.16	0	0	0.23	0	0	0	0.14	0	0.4	0	0	0.61	0.57	1.15	0.22	0	0.12	-
XLOC_037850	3.15	3.01	2.32	9.22	8.92	5.79	8.27	6.24	6.47	4.26	3.12	5.75	5.13	5.18	4.48	5.94	6.15	6.2	CDY42120.1 BnaA09g28400D [Brassica napus]
XLOC_037859	0	0	0	0	0	0	0	0	0	0.16	0	0	0.36	0	0	0	0	0	XP_018470517.1 PREDICTED: uncharacterized protein LOC108842180 isoform X1 [Raphanus sativus]
XLOC_037867	2.07	2.02	2	0	0	0	3.18	3.57	4.54	0.95	2.07	1.68	0	0	0	2.22	2.16	2.45	-
XLOC_037868	1.2	1.08	1.94	0	0	0	4.35	3.86	3.14	0.12	0	0.12	0	0	0	0.21	0	0.33	CDY49025.1 BnaAnng10190D [Brassica napus]
XLOC_037898	73.85	74.92	73.02	11.59	9.85	10.42	36.88	38.42	36.3	16.44	14.8	13.87	2.11	2.05	1.94	7.69	8.09	8.52	CDY14700.1 BnaC05g19570D [Brassica napus]
XLOC_037899	2.73	2.88	3.4	0	0	0	0.99	0.91	0.99	0.44	0.99	0.79	0	0	0	0.45	0.22	0.36	CDY16223.1 BnaA09g29570D [Brassica napus]
XLOC_037900	95.54	97.75	98.08	71.22	63.96	74.13	142.07	146.56	144.19	14.5	15.42	14.77	38.43	40.96	37.53	18.99	19.06	20.38	CDY14699.1 BnaC05g19560D [Brassica napus]
XLOC_037902	0.3	0.32	0.42	0.11	0.13	0.08	0.54	0.47	0.58	2.07	1.64	1.26	1.2	0.96	1.61	1.78	1.85	1.6	CDY16226.1 BnaA09g29600D [Brassica napus]
XLOC_037903	0.29	0.19	0.28	0.3	0.14	0.35	0.35	0.65	0.56	1.78	2.21	1.87	2.8	2.4	2.24	1.27	1.94	2.34	CDY16226.1 BnaA09g29600D [Brassica napus]
XLOC_037941	0.11	0.47	1.76	0.44	0.14	0	0.27	0.42	0.11	2.42	1.95	2.84	0.76	0.79	0.68	0.67	1.37	1.26	CDY21387.1 BnaA09g30400D [Brassica napus]
XLOC_037977	1.2	1.45	1.23	0	0	0	0.81	1.11	1.67	2.72	2.26	2.97	0	0	0	3.18	3.11	3.74	JAU08342.1 Transcription factor bHLH60 [Noccaea caerulescens]
XLOC_037990	0	0	0	0	0	0	0.14	0	0	0	0	0	0	0	0	0	0	0	-
XLOC_038015	0.7	0.4	0.66	0.16	0.3	0.32	0.94	0.94	0.63	0	0	0.17	0	0.29	0.05	0	0.12	0.05	CDX75138.1 BnaC09g25440D [Brassica napus]
XLOC_038078	6.82	5.83	5.91	3.44	3.01	2.76	5.66	4.1	4.59	10.94	11.37	11.98	7.29	7.27	7.66	11.56	10.7	11.99	XP_009115959.1 PREDICTED: uncharacterized protein LOC103841192 [Brassica rapa]
XLOC_038082	0.12	0.12	0.19	0.06	0.07	0	1	0.62	0.52	0	0	0	0	0	0.05	0.27	0.19	0.05	CDX78115.1 BnaA09g33100D [Brassica napus]
XLOC_038152	26.75	30.73	28.29	1.85	2.29	2.29	4.08	4.44	4.85	7.07	5.94	6.15	6	5.35	5.67	17.07	15.14	17.02	CDX78264.1 BnaA09g34590D [Brassica napus]
XLOC_038160	2.07	2.96	2.31	1.73	1.25	2.14	1.97	2.55	2.45	0.35	0.29	0.37	0.26	0.36	0	0.28	0.37	0.28	-
XLOC_038165	0.46	0.48	0.49	0	0	0	0.17	0.12	0	0.36	0.41	0.29	0.08	0	0	0	0	0	CDX79620.1 BnaC03g19560D [Brassica napus]
XLOC_038175	0.99	1.55	1.5	0.8	1.47	1.19	1.79	1.77	1.41	0.05	0.05	0.19	0.58	0.59	0.54	0.49	0.24	0.12	CDY40209.1 BnaA09g34910D [Brassica napus]
XLOC_038202	6.36	8.63	10.43	4.36	5.31	3.47	22.73	24.23	18.68	0.21	1.41	1.17	1.09	0.75	0.44	0.92	0.23	0.39	JAU52045.1 hypothetical protein LC_TR11347_c2_g1_i1_g.39937, partial [Noccaea caerulescens]
XLOC_038270	0.2	0.07	0.15	0.54	0.08	0.07	0.21	0.62	0.24	0.2	0.07	0.21	0.26	0.21	0.06	0.39	0.37	0.38	XP_013663403.1 PREDICTED: cytochrome P450 94B3-like [Brassica napus]
XLOC_038295	0	0	0	0	0	0	0	0	0	0	0	0	0.37	0.13	0.51	0.15	0.05	0.2	XP_018462590.1 PREDICTED: origin of replication complex subunit 5-like [Raphanus sativus]
XLOC_038312	6.14	6.69	5.81	5.28	5.2	5.3	6.25	6.32	6.61	1.7	1.91	2.29	2.93	2.2	2.2	2.23	1.68	2.11	XP_009116434.2 PREDICTED: DNA helicase INO80 [Brassica rapa]
XLOC_038313	3.15	2.67	2.27	3.54	3.01	3.06	3.09	3.22	4.07	0.54	1.46	0.93	1.38	1.41	1.04	0.82	0.54	0.85	XP_009116434.2 PREDICTED: DNA helicase INO80 [Brassica rapa]
XLOC_038314	7.47	6.6	8.62	8.17	6.86	6.16	8.33	8.94	7.73	2.98	2.61	2.64	3.05	3.24	3.24	2.75	3.28	3.67	XP_013604582.1 PREDICTED: DNA helicase INO80 [Brassica oleracea var. oleracea] [Brassica oleracea]
XLOC_038361	0.03	0	0.07	2.63	2.9	3.28	0.1	0.08	0.06	0	0.07	0	0.69	0.35	0.39	0	0.07	0	CDX73442.1 BnaC08g25610D [Brassica napus]
XLOC_038364	0	0.04	0	0	0	0	0.04	0.06	0.03	0	0	0	0	0	0	0	0	0	XP_013659955.1 PREDICTED: F-box/LRR-repeat protein At4g14096-like [Brassica napus]
XLOC_038366	0.17	0	0.06	0.11	0.25	0	0	0	0	3.76	3.81	3.21	2.19	2.13	1.87	9.39	7.87	6.24	CDY57499.1 BnaC08g48920D [Brassica napus]
XLOC_038373	2.98	2.2	2.33	1.96	2.14	1.82	2.48	3.27	2.06	1.28	0.91	1.32	0.29	1.09	1.01	0.84	1.24	0.46	CDX95391.1 BnaC04g27670D [Brassica napus]
XLOC_038374	1.36	0.61	0.52	0.48	1.67	0.78	1.23	0.36	1.64	0.74	0.54	0.57	0.62	0.47	0.23	0.43	0.66	0.57	XP_019093145.1 PREDICTED: NADH dehydrogenase [ubiquinone] 1 beta subcomplex subunit 2 [Camelina sativa]
XLOC_038406	6.69	4.41	6.43	3.39	2.69	3.77	2.8	2.65	2.26	5.92	7	7.52	1.63	1.39	1.35	2.64	2.96	3.3	-
XLOC_038448	0	0	0	0	0	0	0.25	0.64	0.57	0	0	0.04	0.03	0.03	0.13	0	0.08	0	XP_013717855.1 PREDICTED: uncharacterized protein LOC106421569 [Brassica napus]
XLOC_038454	0	0	0	0	0	0.24	0	0	0	0	0	0	0	0	0	0	0	0	XP_009116759.1 PREDICTED: homeobox-leucine zipper protein HDG11-like [Brassica rapa]
XLOC_038456	0.27	0.15	0.05	0.45	0.41	0.18	0.28	0.45	0.62	0.09	0.1	0	0.09	0.04	0.08	0.21	0.05	0.34	CDY52344.1 BnaA09g38930D [Brassica napus]
XLOC_038499	4.03	3.87	3.71	3.39	2.71	3.05	4.22	4.74	5.09	4.12	4.46	4.23	2.72	1.57	1.75	3.43	3.17	3.05	JAU28314.1 Tetratricopeptide repeat protein 37, partial [Noccaea caerulescens]
XLOC_038510	1.58	1.13	0.48	0.33	0.3	0.15	0.97	1.68	0.35	0.56	0.28	0.52	0.24	0.32	0.31	1.9	2.01	1.7	XP_009117687.1 PREDICTED: LOW QUALITY PROTEIN: serine/threonine protein phosphatase 2A 57 kDa regulatory subunit B' alpha isoform-like, partial [Brassica rapa]
XLOC_038565	0	0	0	2.85	3.21	3.99	0	0	0	0	0	0	1.73	1.45	1.63	0	0	0	CDY50904.1 BnaCnng19960D [Brassica napus]
XLOC_038595	0.52	0.86	0.25	0.22	0.25	0.15	0.91	0.86	1	0	0	0.08	0.22	0.17	0.14	0.09	0.24	0.07	-
XLOC_038658	0	0	0	4.13	4.2	4.48	0	0	0	0	0	0	0.65	0.71	0.43	0	0	0	XP_018514300.1 PREDICTED: uncharacterized protein LOC103867367 [Brassica rapa]
XLOC_038666	0.86	0.33	0.96	0.7	0.27	0.79	1.13	1.62	1.91	0	0.17	0	0.46	0.12	0.07	0	0	0.36	XP_010436306.1 PREDICTED: uncharacterized protein LOC104720031 [Camelina sativa]
XLOC_038712	1.16	0.88	1.12	2.08	1.98	1.15	1.02	1.04	1.23	1.65	1.49	1.65	0.93	1.52	1.13	3.73	3.11	4.62	XP_009117475.1 PREDICTED: probable protein phosphatase 2C 58 isoform X1 [Brassica rapa]
XLOC_038720	1.1	0.83	0.18	0.93	1.6	0.79	0.97	0.39	0.57	0.3	0.17	0.16	0.61	0.24	0	0.36	0.17	0.58	-
XLOC_038728	0.43	0.25	0.22	0.65	0.81	0.88	1.94	1.31	1.58	0.18	0.06	0	0.14	0.3	0.04	0.06	0.11	0	XP_009117550.1 PREDICTED: uncharacterized protein LOC103842651 isoform X3 [Brassica rapa]
XLOC_038738	2.13	1.84	1.8	0.32	0.36	1.16	1.12	0.43	0.23	0.19	0.35	0.39	0.75	0.65	0.84	0.3	0.64	0.18	CDY66600.1 BnaAnng22520D [Brassica napus]
XLOC_038797	0.81	0.69	0.55	0.56	0.37	0.41	0.67	1.01	0.96	0.55	0.18	0.66	0.48	0.63	1.36	0.09	0.18	0.23	-
XLOC_038812	5.2	6.88	5.87	7.09	4.87	4.68	4.71	3.89	4.32	10.65	10.96	10.34	10.9	10.54	11.6	20.25	21.74	18.63	CDY39241.1 BnaA03g50530D [Brassica napus]
XLOC_038835	1.43	1.58	3.03	1.91	2.21	3.37	1.75	2.21	3.14	2.38	3.61	1.63	1.92	0.53	3.07	3.19	2.61	2.61	XP_006416929.1 hypothetical protein EUTSA_v10009202mg [Eutrema salsugineum]
XLOC_038850	0.42	0.63	0.82	0	0	0	1.15	1.63	1.25	0.34	0.16	0.3	0	0	0	0.47	0.81	0.17	CDX93715.1 BnaA09g23150D [Brassica napus]
XLOC_038865	0.1	0.1	0	0.05	0.11	0	0	0	0	0	0	0	0	0.04	0	0	0	0	ACS68198.1 cellulose synthase 8.1 catalytic subunit [Brassica napus]
XLOC_038882	0	0	0	0	0	0	0.37	0.08	0.02	0	0	0	0	0	0	1.36	0	1.25	CDX81623.1 BnaC08g39780D [Brassica napus]
XLOC_038907	0.54	0.51	0.18	0.27	0.4	0.36	0.39	0.78	0.39	0.05	0	0.03	0.02	0	0	0.03	0.09	0.09	CDY33797.1 BnaA09g46030D [Brassica napus]
XLOC_038916	0.04	0	0.1	0.09	0.05	0.22	0.18	0.22	0.31	0.38	0.47	0.4	0.55	0.4	0.76	2.26	1.66	1.4	XP_009118020.2 PREDICTED: LOW QUALITY PROTEIN: partner of Y14 and mago-like [Brassica rapa]
XLOC_038917	6.9	6.93	7.1	4.26	5.2	5.04	9.79	11.73	8.91	2.97	2.93	2.6	3.56	3.04	3.12	3.37	3.26	2.64	XP_013605549.1 PREDICTED: polyadenylate-binding protein RBP45B isoform X1 [Brassica oleracea var. oleracea] [Brassica oleracea]
XLOC_038924	7.79	7.02	7.16	5.66	5.1	4.52	5.06	5.11	4.45	6.21	5.81	6.59	4.35	3.99	4.1	5.44	5.77	5.87	XP_009118038.1 PREDICTED: eukaryotic translation initiation factor 4B2 isoform X1 [Brassica rapa]
XLOC_039018	0.39	0.88	0.89	0.57	0.9	0.49	1.34	1.57	1.71	0.59	0.62	0.43	0.41	0.29	0.29	0.5	0.67	0.28	CDY34859.1 BnaA09g47850D [Brassica napus]
XLOC_039053	1.26	1.05	1.51	3.31	2.65	3.66	3.12	3.17	3.22	0.3	0.31	0.22	0.81	0.77	0.68	0.58	1.86	0.81	CDY06373.1 BnaA09g48300D [Brassica napus]
XLOC_039120	0.11	0.04	0	0	0.12	0.05	0.11	0.13	0.1	0.18	0.08	0	0.39	0.28	0.32	0.24	0.48	0.38	XP_018491699.1 PREDICTED: box C/D snoRNA protein 1-like [Raphanus sativus]
XLOC_039122	1.69	0.99	1.19	0.57	0.78	0.94	1.76	1.48	1.22	0.21	0.29	0.1	0.05	0.22	0.38	0.11	0.17	0.1	XP_013600881.1 PREDICTED: uncharacterized protein At1g04910-like [Brassica oleracea var. oleracea] [Brassica oleracea]
XLOC_039126	3.11	2.75	2.49	2.17	2.27	2.5	3.32	2.78	3.39	1	1.25	1.49	0.66	0.52	0.8	1.09	1.11	1.37	CDY06151.1 BnaA09g50520D [Brassica napus]
XLOC_039173	0	0	0	0	0	0	0.09	0.15	0.16	0	0	0	0	0	0.08	0	0	0	CDY32484.1 BnaA09g51120D [Brassica napus]
XLOC_039193	0.29	0.1	0.16	0.14	0	0.14	0	0.16	0.13	0.37	0.42	0.29	0.19	0.07	0.27	1	0.89	0.71	CDY22806.1 BnaA06g02710D [Brassica napus]
XLOC_039278	1.7	2.65	2.53	0.8	1.83	2.15	18	17.27	19.45	0.49	0.53	0.62	0.84	0	0.38	3.94	3.63	4.12	-
XLOC_039303	0.79	1.27	0.6	0	0	0	0	0	0	0	0	0	0	0	0	0	0	0	CDX96693.1 BnaA08g22360D [Brassica napus]
XLOC_039322	14.36	12.59	15.45	0	0	0	12.57	12.03	8.2	8.97	7.47	8.59	0.07	0	0.05	5.28	6.98	7.05	-
XLOC_039359	2.84	2.72	2.72	3.36	2.96	3.12	10.55	11.94	9.29	1.38	1.56	1.64	0.31	0.75	0.64	1.28	1.96	1.44	CDY19799.1 BnaA09g04520D [Brassica napus]
XLOC_039361	2.34	2.38	3.06	5.83	5.99	5.76	9.12	8.73	8.96	1.35	1.07	1.23	2.41	2.38	2.23	1.66	2.26	2.22	XP_006303959.1 hypothetical protein CARUB_v10008803mg [Capsella rubella]
XLOC_039368	2.42	1.17	4.74	2.11	1.58	2.83	3.93	4.97	4.22	3.65	2.73	1.74	1.93	2.74	3.11	2.5	2.1	3.02	CDY60722.1 BnaAnng17130D [Brassica napus]
XLOC_039389	0.71	1.38	1.04	1.88	0.68	0.71	1.82	1.76	1.18	0.69	0.13	0.36	0.23	0.63	0.22	1.24	0.91	0.66	XP_013590959.1 PREDICTED: GDSL esterase/lipase EXL2 [Brassica oleracea var. oleracea] [Brassica oleracea]
XLOC_039394	64.93	64.55	65.5	149.53	161.61	145.66	95.3	98.96	99.08	82.66	77.71	80.03	68.38	72.8	75.12	71.5	73.88	72.99	XP_013617155.1 PREDICTED: 60S ribosomal protein L18-2-like [Brassica oleracea var. oleracea] [Brassica oleracea]
XLOC_039459	0.66	0.91	0.51	1.39	2.27	2.45	0.87	0.32	0.32	0.07	0.04	0	0.75	0.22	0	0	0.04	0.18	XP_010455181.1 PREDICTED: AT-hook motif nuclear-localized protein 14-like [Camelina sativa]
XLOC_039470	0.66	1.01	0.43	0.56	0.47	0.15	1.04	0.51	0.81	0	0.16	0	0.14	0	0	0.24	0	0.13	CDY41430.1 BnaCnng10660D [Brassica napus]
XLOC_039495	41.09	42.02	40.97	63.57	61.06	63.43	37.5	37.42	36.03	37.75	38.37	38.32	27.89	27.95	25.01	24.28	26.87	24.75	CDY16801.1 BnaA09g05810D [Brassica napus]
XLOC_039496	0.73	0.73	0.59	0.88	0.82	1.06	1.05	0.93	0.96	0.61	0.58	0.74	0.29	0.54	1.01	1.34	0.8	1.01	CDY16799.1 BnaA09g05830D [Brassica napus]
XLOC_039503	11.01	11.6	13.31	0	0	0	10.54	11.12	9.43	2.29	2.13	2.66	0.04	0	0	3.13	2	1.58	CDY16784.1 BnaA09g05980D [Brassica napus]
XLOC_039506	1.53	2.45	2.03	1.37	1.42	0.61	4.57	4.5	4.45	0.07	0	0.03	0.13	0.1	0.09	0.08	0.04	0.06	CDX91393.1 BnaC04g07570D [Brassica napus]
XLOC_039510	0	0	0	0.04	0.05	0	0	0	0	0	0	0	0.29	0.3	0.32	0	0	0	CDY23538.1 BnaC06g25070D [Brassica napus]
XLOC_039543	7.25	6.37	7.05	7.65	7.84	6.78	5.33	5.43	5.16	6.91	8.66	8.88	9.81	12.31	11.55	5.5	6.6	5.06	CDY68199.1 BnaAnng26470D [Brassica napus]
XLOC_039591	0.06	0.12	0.13	0	0	0	0	0	0.05	2.18	1.77	1.94	0	0	0	5.63	5.37	5.56	-
XLOC_039603	1.32	0.78	0.59	0.68	0.66	0.53	0	0.09	0.05	0	0.12	0.11	0.05	0	0.15	0	0.17	0.1	-
XLOC_039629	0.98	0.49	0.37	1.88	0.82	1.71	0.74	0.65	0.42	0.13	0.07	0	0.38	0.36	0	0.08	0.07	0.12	CDY71642.1 BnaA09g52520D [Brassica napus]
XLOC_039648	26.98	27.82	28.5	38.17	39.79	39.48	29.42	30.6	30.49	9.04	8.8	8.32	26.19	27.19	27.42	8.77	7.64	6.94	CDY54471.1 BnaA09g52750D [Brassica napus]
XLOC_039688	1.32	0.68	0	0	0	0	0.07	0	0.57	0.2	0	0.34	0	0	0	0	0	0	XP_009148188.1 PREDICTED: uncharacterized protein LOC103871664 [Brassica rapa]
XLOC_039695	0	0	0	0	0	0	0	0	0	0	0	0	0	0.17	0	0.25	0	0	CDY13745.1 BnaA09g42470D [Brassica napus]
XLOC_039718	0.65	0.15	0.56	0.43	0.08	0	0	0.18	0.33	0.28	0.08	0.44	0.63	0.39	0.27	0.33	0.32	0.13	CDX78809.1 BnaA01g08760D [Brassica napus]
XLOC_039731	0	0	0	1.38	0	0	0	0	0	0	0	0.86	0	0	0	0	0	0	CDY34269.1 BnaA01g13720D [Brassica napus]
XLOC_039742	0.74	0.34	0.86	0	0	0	1.19	0.76	1.75	0.09	0.26	0	0	0	0	0.51	0.15	0.11	XP_013638524.1 PREDICTED: uncharacterized protein LOC106343771 [Brassica oleracea var. oleracea] [Brassica oleracea]
XLOC_039795	14.87	14.31	14.22	6.52	7.24	6.69	11.38	11.71	11.35	1.89	2.01	2.09	0.87	0.82	1.28	2.01	1.57	1.55	CDY45965.1 BnaA09g13010D [Brassica napus]
XLOC_039841	29.17	29.97	31.99	11.55	12.45	10.29	11	11.14	10.13	28.69	28.53	30.44	40.01	34.24	34.79	41.19	45.98	45.5	CDY47854.1 BnaA09g12330D [Brassica napus]
XLOC_039848	0	0	0	0	0	0.24	1.11	0.3	0.43	0.12	0.26	0.25	1.64	1.02	1.22	0	0.13	0.11	CDY08382.1 BnaC09g12140D [Brassica napus]
XLOC_039855	0	0	0.49	0	0.08	0	0	0	0.17	0	0.06	0	0	0	0	0	0	0	-
XLOC_039858	0	0.04	0.04	0	0	0	0	0	0.03	0.31	0.58	0.36	0	0.03	0	0.12	0.27	0.3	XP_013750255.1 PREDICTED: putative inactive receptor-like protein kinase At1g64210 [Brassica napus]
XLOC_039873	0.12	0.07	0	0.57	0.69	0.66	0	0	0.06	0.02	0	0.02	0.25	0.33	0.27	0	0	0	ACP30636.1 disease resistance protein [Brassica rapa subsp. pekinensis] [Brassica rapa]
XLOC_039893	0	0	0	1.72	0.74	1.75	0	0	0	0	0	0	1.13	1.13	1.44	0	0	0	-
XLOC_039918	2.14	0.32	3.9	0.47	1.07	1.19	4.95	2.37	2.76	2.64	1.84	2.66	1.25	0.41	1.18	1.15	2.55	4.97	BAJ34644.1 unnamed protein product [Eutrema halophilum]
XLOC_039937	173.16	172.42	172.74	57.25	58.8	56.4	62.16	61.77	58.3	38.93	36.56	37.89	15.72	16.71	17.36	10.1	11.42	10.02	CDY26347.1 BnaA03g60230D [Brassica napus]
XLOC_039939	0.47	0.22	0.47	0.31	0.29	0.26	0.75	0.47	0.94	0	0	0	0	0	0	0	0	0	XP_018435200.1 PREDICTED: probable receptor-like protein kinase At5g39030 [Raphanus sativus]
XLOC_039940	2.02	2.12	2.01	1.72	1.44	2.12	2.94	3.27	2.84	0.13	0.26	0.39	0.26	0.42	0.3	0.57	0.25	0.13	XP_018434960.1 PREDICTED: mitotic spindle checkpoint protein BUBR1-like [Raphanus sativus]
XLOC_039941	1.19	0.94	1.09	0	0	0	4.61	4.74	3.26	0.21	0.37	0.3	0	0	0	0.54	0.28	0.43	CDY26338.1 BnaA03g60140D [Brassica napus]
XLOC_039957	1.22	0.8	1.1	5.73	6.25	4.32	1.73	2.11	1.14	1.05	1.46	1.2	1.04	1.15	1.08	2.22	1.34	0.92	CDX78855.1 BnaA01g09220D [Brassica napus]
XLOC_039996	0	0	0.22	0	0	0	0.1	0.32	0	0	0	0	0	0	0	0	0.21	0	CDY45161.1 BnaA09g14310D [Brassica napus]
XLOC_040080	25.89	28.25	24.86	26.48	24.41	25.31	35.16	37.04	34.27	11.59	10.44	11.53	24.35	24.3	26.83	24.86	29.54	29.55	CDY41738.1 BnaA09g15660D [Brassica napus]
XLOC_040083	1.93	1.64	1.84	0.72	0.82	0.68	1.68	1.52	1.48	0.19	0.42	0.39	0.42	0.34	0.45	0.56	0.26	0.22	XP_018443067.1 PREDICTED: isochorismate synthase 1, chloroplastic-like [Raphanus sativus]
XLOC_040084	1.95	1.49	2.31	0.04	0	0	6.33	6.3	6.78	0.66	0.43	0.31	0	0	0	1.75	1.81	2.21	JAU47151.1 Cyclin-B1-4, partial [Noccaea caerulescens]
XLOC_040100	0.08	0	0	0.25	0.43	0	0	0.34	0	0.75	0.2	0.5	0	0.61	0	0	0.57	0.28	CDY38994.1 BnaC01g27210D [Brassica napus]
XLOC_040125	1.17	0.59	0.69	0.89	1.05	1.55	1.52	1.84	1.25	0.03	0.03	0.03	1.02	1.12	1.43	0	0	0.29	CDY48906.1 BnaA09g22890D [Brassica napus]
XLOC_040130	3.41	4.27	4.53	0	0	0	4.03	4.23	4.29	1.91	1.34	1.76	0	0	0	1.29	0.89	0.88	CDX99507.1 BnaC09g24850D [Brassica napus]
XLOC_040148	37.76	39.2	41.16	44.34	44.6	46.49	51.44	50.29	53.41	18.96	19.51	19.27	24.11	23.19	22.23	17.31	19.47	17.72	CDY41128.1 BnaA02g23500D [Brassica napus]
XLOC_040149	12.7	11.15	12.77	13.37	14.16	12.86	16.63	14.38	13.12	4.59	3.49	5.49	4.7	4.3	4.76	5.2	5.79	5.33	CDY41128.1 BnaA02g23500D [Brassica napus]
XLOC_040216	2.82	2.72	2.26	1.21	2.56	1.66	5.09	4.71	5.98	0	0.27	0.12	0.54	0.24	0.85	0.28	0.07	0.23	CDY27604.1 BnaA09g28030D [Brassica napus]
XLOC_040226	0.05	0.06	0.06	0.88	0.77	0.47	0	0.04	0.05	0	0	0	0.15	0.32	0.19	0	0	0	XP_013731282.1 PREDICTED: uncharacterized protein LOC106434969 [Brassica napus]
XLOC_040227	0	0.28	0.3	1.06	0.99	1.28	0.07	0.28	0.18	0.2	0	0.07	0.13	0.21	0.06	0	0	0	-
XLOC_040236	0.21	0.41	1.03	0.12	0.54	0.42	0.96	0.73	0.68	0	0	0	0	0.06	0	0	0.1	0	CDY26293.1 BnaA09g26440D [Brassica napus]
XLOC_040244	0	0	0	0	0	0	0	0	0	0	0	0	0.83	0.13	0	0	0	0	-
XLOC_040256	0.12	0.06	0.27	0	0	0	0.81	0.8	0.82	0.06	0.07	0	0	0.14	0	0.07	0	0	XP_009139393.1 PREDICTED: uncharacterized protein LOC103863399 isoform X1 [Brassica rapa]
XLOC_040257	2.69	2.81	2.08	2.39	3.15	3.18	3.66	3.46	3.03	0.13	0.21	0.07	0.24	0.11	0.18	0.08	0.28	0.19	XP_002880934.1 hypothetical protein ARALYDRAFT_901677 [Arabidopsis lyrata subsp. lyrata] [Arabidopsis lyrata]
XLOC_040273	2.52	2.92	3.43	1.3	0.35	1.36	3.17	2.54	2.18	6.93	5.12	6.77	6.08	5.5	5.03	11.5	9.84	12.08	XP_013588744.1 PREDICTED: serine/arginine-rich SC35-like splicing factor SCL33 isoform X1 [Brassica oleracea var. oleracea] [Brassica oleracea]
XLOC_040288	7.51	8.1	8.06	8.2	8.38	8.75	17.12	17.02	16.84	0.67	0.67	0.65	0.72	0.77	0.88	1.11	0.94	1.16	CDY34098.1 BnaA09g27240D [Brassica napus]
XLOC_040295	0.06	0.12	0	0	0	0	0.06	0	0	2.54	1.37	1.1	0.66	0.66	0.79	3.3	2.49	2.16	-
XLOC_040303	0.63	0.81	0.39	0.29	0.14	0.36	0.26	0.41	0.28	1.62	1.3	1	2.39	1.82	2.56	1.46	1.84	1.94	CDY32925.1 BnaA09g16680D [Brassica napus]
XLOC_040332	0	1.37	2.39	0.02	0	0	0	0	0	0.38	0	0.09	0.13	0	0	0	0	0	CDX84656.1 BnaA03g15740D [Brassica napus]
XLOC_040337	0	0	0	0.22	0	0	0.23	0	0	0	0	0	0	0	0	0	0	0	XP_010510012.1 PREDICTED: membrane metalloprotease ARASP, chloroplastic [Camelina sativa]
XLOC_040386	2.38	2.57	3.15	3.7	4.85	4.18	3.24	3.73	3.29	0.39	0.7	0.49	0.31	0.78	0.49	0.51	0.53	0.55	XP_006406283.1 hypothetical protein EUTSA_v10022273mg [Eutrema salsugineum]
XLOC_040401	91.16	91.47	97.65	11.33	12.93	11.81	131.96	137.41	133.9	42.43	42.63	42.68	5.13	4.39	5.24	52.44	58.68	57.67	CDY04167.1 BnaA09g19450D [Brassica napus]
XLOC_040410	11.35	11.6	10.8	0.04	0	0	15.94	16.66	16.73	2.24	1.98	2.2	0.04	0	0	2.05	2.57	1.43	CDY17428.1 BnaC09g21090D [Brassica napus]
XLOC_040414	1.46	0.86	0.54	0	0.04	0.49	3.19	2.68	1.32	1.26	0.89	0.83	0.16	0	0	0.19	1.77	0.44	CDY33111.1 BnaC09g22070D [Brassica napus]
XLOC_040463	1.36	1.22	1.63	0.8	0.64	0.58	0.45	0.86	0.43	6.58	5.25	5.51	0.85	0.74	1.38	7.16	7.85	6.98	CDY41045.1 BnaA09g18240D [Brassica napus]
XLOC_040474	8.06	9	7.94	3.96	2.76	3.53	5.05	4.38	4.88	4.06	4.92	3.25	2.79	2.11	2.28	6.37	5.09	6.47	CDY43450.1 BnaAnng07220D [Brassica napus]
XLOC_040475	7.39	4	7.28	3.96	2.69	2.68	5.12	4.73	5.13	5.05	3.7	3.65	2.1	1.86	2.18	4.53	5.05	5.87	CDY43450.1 BnaAnng07220D [Brassica napus]
XLOC_040476	3.98	3.66	4.01	1.49	0.52	1.37	2.14	1.84	2.01	1.9	1.64	1.93	1.08	0.71	0.54	2.73	3.29	3.02	XP_013612115.1 PREDICTED: uncharacterized protein LOC106318613 isoform X1 [Brassica oleracea var. oleracea] [Brassica oleracea]
XLOC_040477	3.14	3.67	4.29	1.37	1.27	1.34	1.55	1.56	1.35	23.03	21.66	24.12	15.67	16.18	16.53	26.03	28.75	24.78	XP_013661956.1 PREDICTED: lysine-specific demethylase JMJ706-like isoform X1 [Brassica napus]
XLOC_040509	3.18	2.91	2.7	0	0.04	0.05	4.12	5.38	4.6	0.43	0.67	0.59	0.02	0.02	0.02	0.86	0.84	1.29	XP_013694940.1 PREDICTED: uncharacterized protein LOC106399003, partial [Brassica napus]
XLOC_040523	0.23	0.48	0.26	0.91	1.17	0.57	1.06	0.76	1.14	0.11	0	0.12	0	0	0	0.27	0.13	0	-
XLOC_040524	0.21	0.27	0.05	0.13	0.29	0.21	0.74	0.46	0.62	0	0.05	0.22	0.04	0.1	0.08	0.49	0.37	0.43	XP_009101318.1 PREDICTED: receptor-like kinase TMK3 [Brassica rapa]
XLOC_040525	1.71	1.68	1.74	0.47	0.34	0.6	1.54	1.12	1.65	0.29	0.16	0.18	0.32	0.28	0.17	0.1	0.2	0.19	CDY25107.1 BnaC06g18490D [Brassica napus]
XLOC_040539	0.76	0.91	0.91	0.1	0.63	0.2	1.14	1.17	1.56	0	0	0.05	0	0	0	0	0	0	CDX94589.1 BnaC09g22470D [Brassica napus]
XLOC_040559	2.44	1.54	1.89	2.36	3.05	2.95	3.15	2.76	3.9	2.2	1.16	1.91	0.74	1.48	0.99	2.91	1.42	2.13	-
XLOC_040563	0	0	0	8.6	9.45	7.95	0	0	0	0	0	0	2.07	1.44	1.29	0	0	0	CDX97412.1 BnaC08g12770D [Brassica napus]
XLOC_040579	0.61	0.59	0.31	0	0	0	1.29	1.01	1.48	1.77	2.35	2.96	0	0	0	2.12	3.23	2.6	-
XLOC_040609	1.94	1.66	1.78	0	0	0	2.05	1.99	2.24	0.06	0.2	0.12	0	0	0	0.41	0.19	0.17	CDX93791.1 BnaA09g23910D [Brassica napus]
XLOC_040612	4.98	5.53	6.19	7.41	9.16	6.72	7.24	8.6	8.71	0.54	1.47	1.84	2.67	1.77	1.67	1.02	1.28	1.3	BAJ33880.1 unnamed protein product [Eutrema halophilum]
XLOC_040662	1.44	1.63	1.46	0	0	0	1.82	1.83	1.69	0.51	0.33	0.57	0.03	0	0.09	0.11	0.07	0.39	-
XLOC_040684	2.99	2.89	2.62	0	0	0	2.62	2.52	2.76	2.67	3.39	3.18	0	0	0	3.11	3.9	3.07	XP_013726673.1 PREDICTED: LOW QUALITY PROTEIN: uncharacterized ATP-dependent helicase C23E6.02-like [Brassica napus]
XLOC_040718	11.29	10	10.72	16.36	16.03	17.99	4.83	6.06	4.73	0.42	0.41	0.29	0.14	0.26	0.63	0	0.5	0.42	-
XLOC_040733	3.16	2.58	3.05	2.98	2.03	2.76	2.58	3.25	2.69	0.89	0.64	0.99	0.45	0.53	0.43	1.21	0.63	0.75	KFK21945.1 hypothetical protein AALP_AAs69469U000100, partial [Arabis alpina]
XLOC_040788	3.13	2.59	3	1.42	1.38	0.87	1.9	1.93	1.69	0.47	0.31	0.25	0.18	0.26	0.15	0.17	0.2	0.12	CDY70238.1 BnaCnng67360D, partial [Brassica napus]
XLOC_040809	0.31	0.18	0.1	2.04	1.82	2.31	1.11	0.7	0.9	0.04	0	0.21	0.16	0.39	0.47	0.19	0.36	0.38	CDX82972.1 BnaC01g14220D [Brassica napus]
XLOC_040810	3.93	2.29	2.79	5.07	3.79	3.75	8.52	8.11	7.81	2.49	2.51	2.48	0.31	0.4	0.51	2.75	3.16	2.84	CDY20263.1 BnaC04g36930D [Brassica napus]
XLOC_040816	9.59	8.6	9.33	4.04	5.06	3.11	9.62	8.82	10.33	0.17	0.52	0.07	0.49	0.64	0.79	0.71	0.41	0.55	CDY14170.1 BnaC02g02870D [Brassica napus]
XLOC_040818	9.9	9.89	13.03	0	0	0	11.07	13.59	11.84	4.73	5.39	4.97	0	0	0	5.88	6.34	4.41	XP_018448310.1 PREDICTED: symplekin-like, partial [Raphanus sativus]
[truncated: 81,977 more rows]
