# Supplementary material for: DNA methylation affects freezing tolerance in winter rapeseed by mediating the expression of genes related to JA and CK pathways
Source: Front Genet. 2022 Aug 17;13:968494. doi: 10.3389/fgene.2022.968494 (PMC9432081; doi:10.3389/fgene.2022.968494)
Supplement: Supplementary file 6 [file Table6.XLSX]

## Sheet: CG_17NS
Table S6. DMGs identified only in 17NSt0_17NSt2 in genomic sequence context of CG
GeneID	chr	start	end	pvalue	meth.diff	log2(FC)	p-value	FDR	position	Description	KEGG_A_class	KEGG_B_class	Pathway	K_ID	GO Component	GO Function	GO Process
LOC106357806	NC_027757.2	2615801	2616000	0.000555059	-28.6848	2.9067	3.63104e-242	1.2894e-240	Genebody	PREDICTED: cyclin-K-like [Brassica napus]	-	-	-	-	-	-	-
LOC106438528	NC_027757.2	2996101	2996300	0.000573951	26.8732	-3.18623	1.89832e-42	1.49272e-41	Genebody	PREDICTED: histone deacetylase 14 [Brassica rapa]	-	-	-	-	GO:0043231//intracellular membrane-bounded organelle;GO:0043226//organelle;GO:0005623//cell;GO:0009536//plastid;GO:0044424//intracellular part;GO:0043229//intracellular organelle;GO:0044464//cell part;GO:0044444//cytoplasmic part;GO:0005737//cytoplasm;GO:0005622//intracellular;GO:0043227//membrane-bounded organelle	GO:0034979//NAD-dependent protein deacetylase activity;GO:0004407//histone deacetylase activity;GO:0015631//tubulin binding;GO:0019903//protein phosphatase binding;GO:0019899//enzyme binding;GO:0005515//protein binding;GO:0003824//catalytic activity;GO:0005488//binding;GO:0019902//phosphatase binding;GO:0033558//protein deacetylase activity;GO:0016811//hydrolase activity, acting on carbon-nitroge…	GO:0019538//protein metabolic process;GO:0006139//nucleobase-containing compound metabolic process;GO:0005982//starch metabolic process;GO:0044262//cellular carbohydrate metabolic process;GO:0043170//macromolecule metabolic process;GO:0090304//nucleic acid metabolic process;GO:1901564//organonitrogen compound metabolic process;GO:0010468//regulation of gene expression;GO:0009059//macromolecule bi…
LOC106438528	NC_027757.2	2996201	2996400	0.000573951	26.8732	-3.18623	1.89832e-42	1.49272e-41	Genebody	PREDICTED: histone deacetylase 14 [Brassica rapa]	-	-	-	-	GO:0043231//intracellular membrane-bounded organelle;GO:0043226//organelle;GO:0005623//cell;GO:0009536//plastid;GO:0044424//intracellular part;GO:0043229//intracellular organelle;GO:0044464//cell part;GO:0044444//cytoplasmic part;GO:0005737//cytoplasm;GO:0005622//intracellular;GO:0043227//membrane-bounded organelle	GO:0034979//NAD-dependent protein deacetylase activity;GO:0004407//histone deacetylase activity;GO:0015631//tubulin binding;GO:0019903//protein phosphatase binding;GO:0019899//enzyme binding;GO:0005515//protein binding;GO:0003824//catalytic activity;GO:0005488//binding;GO:0019902//phosphatase binding;GO:0033558//protein deacetylase activity;GO:0016811//hydrolase activity, acting on carbon-nitroge…	GO:0019538//protein metabolic process;GO:0006139//nucleobase-containing compound metabolic process;GO:0005982//starch metabolic process;GO:0044262//cellular carbohydrate metabolic process;GO:0043170//macromolecule metabolic process;GO:0090304//nucleic acid metabolic process;GO:1901564//organonitrogen compound metabolic process;GO:0010468//regulation of gene expression;GO:0009059//macromolecule bi…
LOC106376277	NC_027757.2	24377301	24377500	3.35989e-06	26.9968	2.2733	0	0	Genebody	PREDICTED: protein TRANSPARENT TESTA 12-like [Brassica napus]	-	-	-	-	GO:0009536//plastid;GO:0044425//membrane part;GO:0005623//cell;GO:0043226//organelle;GO:0044444//cytoplasmic part;GO:0005737//cytoplasm;GO:0043229//intracellular organelle;GO:0031224//intrinsic component of membrane;GO:0044424//intracellular part;GO:0016020//membrane;GO:0005622//intracellular;GO:0044464//cell part;GO:0043231//intracellular membrane-bounded organelle;GO:0043227//membrane-bounded o…	GO:0015291//secondary active transmembrane transporter activity;GO:0005215//transporter activity;GO:0022857//transmembrane transporter activity;GO:0022804//active transmembrane transporter activity	GO:1902578//single-organism localization;GO:0001101//response to acid chemical;GO:0044237//cellular metabolic process;GO:0071704//organic substance metabolic process;GO:0010243//response to organonitrogen compound;GO:0032787//monocarboxylic acid metabolic process;GO:0006812//cation transport;GO:0015893//drug transport;GO:0044765//single-organism transport;GO:0010033//response to organic substance…
LOC106381877	NC_027757.2	33164301	33164500	1.57201e-05	-47.5382	3.67768	3.02974e-51	2.76007e-50	Genebody	transmembrane protein [Arabidopsis thaliana]	-	-	-	-	-	-	-
LOC106427963	NC_027757.2	34567401	34567600	0.000116384	28.7387	2.21945	0.000286058	0.000590166	Genebody	PREDICTED: cytosolic sulfotransferase 11-like [Brassica napus]	-	-	-	-	-	-	-
LOC106391554	NC_027758.2	11831301	11831500	1.62835e-08	34.2419	-4.8346	5.52282e-109	9.21033e-108	Genebody	BnaA02g10690D [Brassica napus]	-	-	-	-	GO:0031224//intrinsic component of membrane;GO:0009536//plastid;GO:0043227//membrane-bounded organelle;GO:0005623//cell;GO:0044435//plastid part;GO:0044422//organelle part;GO:0044444//cytoplasmic part;GO:0044425//membrane part;GO:0043229//intracellular organelle;GO:0044446//intracellular organelle part;GO:0005622//intracellular;GO:0009507//chloroplast;GO:0043231//intracellular membrane-bounded or…	-	GO:0006807//nitrogen compound metabolic process;GO:0046496//nicotinamide nucleotide metabolic process;GO:0019538//protein metabolic process;GO:0008152//metabolic process;GO:0044238//primary metabolic process;GO:0043170//macromolecule metabolic process;GO:0070271//protein complex biogenesis;GO:0043412//macromolecule modification;GO:0036211//protein modification process;GO:0006753//nucleoside phosp…
LOC106391554	NC_027758.2	11831401	11831600	6.66964e-09	33.9608	-4.8346	5.52282e-109	9.21033e-108	Genebody	BnaA02g10690D [Brassica napus]	-	-	-	-	GO:0031224//intrinsic component of membrane;GO:0009536//plastid;GO:0043227//membrane-bounded organelle;GO:0005623//cell;GO:0044435//plastid part;GO:0044422//organelle part;GO:0044444//cytoplasmic part;GO:0044425//membrane part;GO:0043229//intracellular organelle;GO:0044446//intracellular organelle part;GO:0005622//intracellular;GO:0009507//chloroplast;GO:0043231//intracellular membrane-bounded or…	-	GO:0006807//nitrogen compound metabolic process;GO:0046496//nicotinamide nucleotide metabolic process;GO:0019538//protein metabolic process;GO:0008152//metabolic process;GO:0044238//primary metabolic process;GO:0043170//macromolecule metabolic process;GO:0070271//protein complex biogenesis;GO:0043412//macromolecule modification;GO:0036211//protein modification process;GO:0006753//nucleoside phosp…
LOC106352202	NC_027758.2	26953101	26953300	0.000265545	28.7299	4.42732	3.26216e-92	4.73983e-91	Genebody	PREDICTED: protein WAVE-DAMPENED 2-like [Brassica napus]	-	-	-	-	GO:0044422//organelle part;GO:0015630//microtubule cytoskeleton;GO:0044444//cytoplasmic part;GO:0044430//cytoskeletal part;GO:0043228//non-membrane-bounded organelle;GO:0005623//cell;GO:0005856//cytoskeleton;GO:0044424//intracellular part;GO:0043226//organelle;GO:0005737//cytoplasm;GO:0043232//intracellular non-membrane-bounded organelle;GO:0005874//microtubule;GO:0005622//intracellular;GO:004444…	-	GO:0000902//cell morphogenesis;GO:0016043//cellular component organization;GO:0071840//cellular component organization or biogenesis;GO:0044763//single-organism cellular process;GO:0048856//anatomical structure development;GO:0009653//anatomical structure morphogenesis;GO:0032989//cellular component morphogenesis;GO:0048869//cellular developmental process;GO:0000904//cell morphogenesis involved i…
LOC106402026	NC_027758.2	29517001	29517200	1.19747e-21	-52.6316	-2.09516	0.000164326	0.000346604	Genebody	PREDICTED: kinesin-like protein FRA1 [Brassica napus]	-	-	-	-	-	-	-
LOC106402026	NC_027758.2	29517101	29517300	4.64654e-16	-50	-2.09516	0.000164326	0.000346604	Genebody	PREDICTED: kinesin-like protein FRA1 [Brassica napus]	-	-	-	-	-	-	-
LOC111207552	NC_027758.2	31555801	31556000	6.35481e-05	34.0426	2.20436	3.54849e-08	9.76893e-08	Genebody	BnaA02g31210D [Brassica napus]	-	-	-	-	-	-	-
LOC106405997	NC_027758.2	35272801	35273000	0.000172866	31.0714	-2.48794	3.64871e-05	8.13292e-05	Genebody	PREDICTED: folate transporter 1, chloroplastic-like isoform X1 [Brassica napus]	-	-	-	-	GO:0044435//plastid part;GO:0044464//cell part;GO:0043231//intracellular membrane-bounded organelle;GO:0044424//intracellular part;GO:0031224//intrinsic component of membrane;GO:0043227//membrane-bounded organelle;GO:0009526//plastid envelope;GO:0044446//intracellular organelle part;GO:0005737//cytoplasm;GO:0031975//envelope;GO:0009536//plastid;GO:0043229//intracellular organelle;GO:0043226//orga…	GO:0051183//vitamin transporter activity;GO:0005215//transporter activity	GO:0015849//organic acid transport;GO:0051234//establishment of localization;GO:0006811//ion transport;GO:0046942//carboxylic acid transport;GO:0044699//single-organism process;GO:0006820//anion transport;GO:0006810//transport;GO:0051179//localization;GO:1902578//single-organism localization;GO:0044765//single-organism transport;GO:0006835//dicarboxylic acid transport;GO:0015711//organic anion tr…
LOC106442995	NC_027759.2	679701	679900	2.68089e-13	26.7916	-4.61275	1.87031e-08	5.23317e-08	Genebody	-	-	-	-	-	-	-	-
LOC106442995	NC_027759.2	679801	680000	3.32004e-12	25.9635	-4.61275	1.87031e-08	5.23317e-08	Genebody	-	-	-	-	-	-	-	-
LOC106416564	NC_027759.2	30170701	30170900	1.9687e-06	40.6583	6.23759	0	0	Genebody	PREDICTED: early light-induced protein 1, chloroplastic-like [Brassica napus]	-	-	-	-	GO:0009579//thylakoid;GO:0009536//plastid;GO:0016020//membrane;GO:0098796//membrane protein complex;GO:0044422//organelle part;GO:0044425//membrane part;GO:0044446//intracellular organelle part;GO:0005622//intracellular;GO:0043234//protein complex;GO:0005623//cell;GO:0044444//cytoplasmic part;GO:0009507//chloroplast;GO:0043231//intracellular membrane-bounded organelle;GO:0043226//organelle;GO:000…	GO:0097159//organic cyclic compound binding;GO:0046906//tetrapyrrole binding;GO:0005488//binding;GO:1901363//heterocyclic compound binding	GO:0009642//response to light intensity;GO:0006950//response to stress;GO:0009314//response to radiation;GO:0009266//response to temperature stimulus;GO:0051716//cellular response to stimulus;GO:0042221//response to chemical;GO:1901401//regulation of tetrapyrrole metabolic process;GO:0051239//regulation of multicellular organismal process;GO:0048580//regulation of post-embryonic development;GO:19…
LOC106439828	NC_027759.2	32836901	32837100	4.78911e-20	63.1992	2.78978	0	0	Genebody	PREDICTED: probable mediator of RNA polymerase II transcription subunit 37e [Brassica oleracea var. oleracea] [Brassica oleracea]	Cellular Processes;Genetic Information Processing	Folding, sorting and degradation;Transport and catabolism;Transcription	ko04141//Protein processing in endoplasmic reticulum;ko03040//Spliceosome;ko04144//Endocytosis	K03283	-	-	-
LOC106439828	NC_027759.2	32837001	32837200	5.96337e-32	82.6557	2.78978	0	0	Genebody	PREDICTED: probable mediator of RNA polymerase II transcription subunit 37e [Brassica oleracea var. oleracea] [Brassica oleracea]	Cellular Processes;Genetic Information Processing	Folding, sorting and degradation;Transport and catabolism;Transcription	ko04141//Protein processing in endoplasmic reticulum;ko03040//Spliceosome;ko04144//Endocytosis	K03283	-	-	-
LOC106356322	NC_027759.2	38998801	38999000	9.19534e-10	32.1429	-4.71149	6.51661e-05	0.000142313	Genebody	BnaA03g45200D [Brassica napus]	-	-	-	-	-	-	-
LOC106356322	NC_027759.2	38998901	38999100	1.40756e-10	25	-4.71149	6.51661e-05	0.000142313	Genebody	BnaA03g45200D [Brassica napus]	-	-	-	-	-	-	-
LOC106449054	NC_027760.2	853501	853700	0.000518581	28.75	-4.75489	5.02198e-05	0.000110724	Genebody	PREDICTED: probable F-box protein At3g61730 [Brassica napus]	-	-	-	-	-	-	-
LOC111215090	NC_027760.2	17767301	17767500	0.000584241	31.5708	-2.60234	1.60551e-08	4.51039e-08	Genebody	PREDICTED: uncharacterized protein LOC103864411 [Brassica rapa]	-	-	-	-	-	-	-
LOC106423849	NC_027761.2	467501	467700	6.08783e-12	-29.1667	-2.54326	2.8905e-41	2.21767e-40	Genebody	PREDICTED: protein disulfide-isomerase 5-2-like [Brassica napus]	Genetic Information Processing	Folding, sorting and degradation	ko04141//Protein processing in endoplasmic reticulum	K09580	GO:0009536//plastid;GO:0031224//intrinsic component of membrane;GO:0031090//organelle membrane;GO:0044424//intracellular part;GO:0016020//membrane;GO:0043229//intracellular organelle;GO:0005737//cytoplasm;GO:0044444//cytoplasmic part;GO:0005622//intracellular;GO:0005911//cell-cell junction;GO:0005623//cell;GO:0044422//organelle part;GO:0071944//cell periphery;GO:0043226//organelle;GO:0043231//int…	GO:0016860//intramolecular oxidoreductase activity;GO:0016853//isomerase activity;GO:0016864//intramolecular oxidoreductase activity, transposing S-S bonds;GO:0003824//catalytic activity	GO:0051179//localization;GO:0009987//cellular process;GO:0071704//organic substance metabolic process;GO:0016192//vesicle-mediated transport;GO:0019725//cellular homeostasis;GO:0044237//cellular metabolic process;GO:0043436//oxoacid metabolic process;GO:0016070//RNA metabolic process;GO:0044763//single-organism cellular process;GO:0044281//small molecule metabolic process;GO:0008152//metabolic pr…
LOC106450628	NC_027761.2	1714801	1715000	4.60805e-06	-39.2157	-3.14255	8.05601e-41	6.12595e-40	Genebody	PREDICTED: transcription factor bHLH48-like isoform X1 [Brassica napus]	-	-	-	-	GO:0043231//intracellular membrane-bounded organelle;GO:0005622//intracellular;GO:0044464//cell part;GO:0043226//organelle;GO:0043229//intracellular organelle;GO:0005623//cell;GO:0044424//intracellular part;GO:0043227//membrane-bounded organelle	GO:0097159//organic cyclic compound binding;GO:0005488//binding;GO:1901363//heterocyclic compound binding;GO:0001071//nucleic acid binding transcription factor activity;GO:0003676//nucleic acid binding	GO:0006139//nucleobase-containing compound metabolic process;GO:0044260//cellular macromolecule metabolic process;GO:1901360//organic cyclic compound metabolic process;GO:0097659//nucleic acid-templated transcription;GO:0018130//heterocycle biosynthetic process;GO:0044249//cellular biosynthetic process;GO:0060255//regulation of macromolecule metabolic process;GO:0071704//organic substance metabol…
LOC106401099	NC_027761.2	7530501	7530700	1.93573e-06	26.2937	3.37504	0.0001454	0.000308227	Genebody	PREDICTED: receptor-like protein 12 [Brassica rapa]	-	-	-	-	-	-	-
LOC106401099	NC_027761.2	7530701	7530900	2.83815e-05	35.656	3.37504	0.0001454	0.000308227	Genebody	PREDICTED: receptor-like protein 12 [Brassica rapa]	-	-	-	-	-	-	-
LOC111215585	NC_027761.2	8387901	8388100	0.000919901	26.3158	-6.15215	0	0	Genebody	PREDICTED: receptor-like protein 12 [Brassica rapa]	-	-	-	-	-	GO:0016772//transferase activity, transferring phosphorus-containing groups;GO:0016740//transferase activity;GO:0003824//catalytic activity	GO:0006950//response to stress;GO:0050794//regulation of cellular process;GO:0050789//regulation of biological process;GO:0065007//biological regulation;GO:0050896//response to stimulus
LOC106451259	NC_027761.2	8943301	8943500	0.000723381	-32.5786	-2.20617	2.79228e-26	1.54736e-25	Genebody	PREDICTED: ras-related protein RABA5b [Brassica rapa]	-	-	-	-	GO:0016020//membrane	GO:0097159//organic cyclic compound binding;GO:0001883//purine nucleoside binding;GO:0001882//nucleoside binding;GO:0032549//ribonucleoside binding;GO:0005488//binding;GO:0097367//carbohydrate derivative binding;GO:1901363//heterocyclic compound binding;GO:0032550//purine ribonucleoside binding;GO:0036094//small molecule binding	GO:0007275//multicellular organism development;GO:0044699//single-organism process;GO:0009799//specification of symmetry;GO:0009955//adaxial/abaxial pattern specification;GO:0048532//anatomical structure arrangement;GO:0051239//regulation of multicellular organismal process;GO:0007389//pattern specification process;GO:0009653//anatomical structure morphogenesis;GO:0065007//biological regulation;G…
LOC106436652	NC_027761.2	12123901	12124100	9.71432e-06	-28.0223	-8.51833	0.000210999	0.000440616	Genebody	PREDICTED: 21 kDa protein-like [Brassica napus]	-	-	-	-	-	-	-
LOC106423264	NC_027761.2	13237201	13237400	1.08252e-25	32.7556	-2.02791	1.95328e-06	4.79939e-06	Genebody	At4g02250 [Arabidopsis thaliana]	-	-	-	-	-	-	-
LOC106423264	NC_027761.2	13237301	13237500	4.95614e-50	45.468	-2.02791	1.95328e-06	4.79939e-06	Genebody	At4g02250 [Arabidopsis thaliana]	-	-	-	-	-	-	-
LOC106423264	NC_027761.2	13237401	13237600	9.04374e-25	29.5787	-2.02791	1.95328e-06	4.79939e-06	Genebody	At4g02250 [Arabidopsis thaliana]	-	-	-	-	-	-	-
LOC106404973	NC_027762.2	16058001	16058200	1.72379e-07	36.1905	2.58496	6.47462e-06	1.53059e-05	Genebody	PREDICTED: omega-hydroxypalmitate O-feruloyl transferase [Brassica napus]	Metabolism	Lipid metabolism	ko00073//Cutin, suberine and wax biosynthesis	K15400	-	GO:0003824//catalytic activity;GO:0016740//transferase activity	-
LOC106347552	NC_027762.2	17135901	17136100	1.09811e-07	-40.4076	-3.19579	2.77949e-12	9.48606e-12	Genebody	PREDICTED: pentatricopeptide repeat-containing protein At3g42630-like [Brassica napus]	-	-	-	-	-	-	-
LOC106347785	NC_027762.2	18333701	18333900	0.000572033	-31.2169	-2.67807	3.13893e-27	1.78214e-26	Genebody	PREDICTED: polyadenylate-binding protein-interacting protein 10-like [Brassica napus]	-	-	-	-	GO:0043227//membrane-bounded organelle;GO:0044424//intracellular part;GO:0005622//intracellular;GO:0043229//intracellular organelle;GO:0043231//intracellular membrane-bounded organelle;GO:0005623//cell;GO:0043226//organelle;GO:0044464//cell part	GO:0005488//binding;GO:1901363//heterocyclic compound binding;GO:0003676//nucleic acid binding;GO:0097159//organic cyclic compound binding	-
LOC106356718	NC_027763.2	14215801	14216000	1.26788e-20	88.8889	2.3582	3.56523e-21	1.69991e-20	Genebody	PREDICTED: histone H2B.8-like [Brassica napus]	-	-	-	-	-	-	-
LOC106430142	NC_027763.2	17774601	17774800	0.000201402	-30.8824	4.16038	9.49073e-89	1.33135e-87	Genebody	PREDICTED: UDP-glycosyltransferase 89B1-like [Brassica napus]	-	-	-	-	-	-	-
LOC106353824	NC_027763.2	19351501	19351700	3.71934e-07	-27.1981	-2.94062	1.13062e-06	2.82216e-06	Genebody	PREDICTED: transcription factor TCP15-like isoform X1 [Brassica napus]	-	-	-	-	-	-	-
LOC106354760	NC_027763.2	27030201	27030400	2.69367e-06	-36.1888	-3.50377	2.52283e-39	1.87097e-38	Genebody	BnaA07g34610D [Brassica napus]	-	-	-	-	-	-	-
LOC106360533	NC_027764.2	2741001	2741200	1.73467e-12	-26.6263	-3.09018	6.52651e-85	8.83736e-84	Genebody	PREDICTED: probable inactive receptor kinase At1g48480 [Brassica napus]	-	-	-	-	GO:0044425//membrane part;GO:0030054//cell junction;GO:0016020//membrane;GO:0031090//organelle membrane;GO:0005911//cell-cell junction;GO:0043227//membrane-bounded organelle;GO:0031224//intrinsic component of membrane;GO:0044422//organelle part;GO:0043226//organelle	GO:0005488//binding;GO:0032549//ribonucleoside binding;GO:0001882//nucleoside binding;GO:0016772//transferase activity, transferring phosphorus-containing groups;GO:1901363//heterocyclic compound binding;GO:0004672//protein kinase activity;GO:0001883//purine nucleoside binding;GO:0016301//kinase activity;GO:0032550//purine ribonucleoside binding;GO:0036094//small molecule binding;GO:0016773//phos…	GO:0006464//cellular protein modification process;GO:0044237//cellular metabolic process;GO:0051239//regulation of multicellular organismal process;GO:0007166//cell surface receptor signaling pathway;GO:0007167//enzyme linked receptor protein signaling pathway;GO:0050896//response to stimulus;GO:0044699//single-organism process;GO:0023052//signaling;GO:0008152//metabolic process;GO:0036211//prote…
LOC106416396	NC_027765.2	11356801	11357000	1.20792e-06	36.9086	-2.14331	1.11246e-28	6.53192e-28	Genebody	PREDICTED: non-functional NADPH-dependent codeinone reductase 2-like [Brassica napus]	-	-	-	-	GO:0005737//cytoplasm;GO:0005623//cell;GO:0044444//cytoplasmic part;GO:0044464//cell part;GO:0005622//intracellular;GO:0044424//intracellular part	GO:0003824//catalytic activity	GO:0044763//single-organism cellular process;GO:0050789//regulation of biological process;GO:0044700//single organism signaling;GO:0050896//response to stimulus;GO:0023052//signaling;GO:0050794//regulation of cellular process;GO:0009987//cellular process;GO:0008152//metabolic process;GO:0065007//biological regulation;GO:0044699//single-organism process;GO:0006970//response to osmotic stress;GO:00…
LOC106416396	NC_027765.2	11356901	11357100	2.3614e-06	37.3016	-2.14331	1.11246e-28	6.53192e-28	Genebody	PREDICTED: non-functional NADPH-dependent codeinone reductase 2-like [Brassica napus]	-	-	-	-	GO:0005737//cytoplasm;GO:0005623//cell;GO:0044444//cytoplasmic part;GO:0044464//cell part;GO:0005622//intracellular;GO:0044424//intracellular part	GO:0003824//catalytic activity	GO:0044763//single-organism cellular process;GO:0050789//regulation of biological process;GO:0044700//single organism signaling;GO:0050896//response to stimulus;GO:0023052//signaling;GO:0050794//regulation of cellular process;GO:0009987//cellular process;GO:0008152//metabolic process;GO:0065007//biological regulation;GO:0044699//single-organism process;GO:0006970//response to osmotic stress;GO:00…
LOC106364367	NC_027765.2	20097001	20097200	4.89518e-11	45.2707	-2.10019	9.01842e-05	0.000194589	Genebody	PREDICTED: plasma membrane-associated cation-binding protein 1-like [Brassica napus]	-	-	-	-	-	-	-
LOC106364367	NC_027765.2	20097101	20097300	2.26447e-09	40.2448	-2.10019	9.01842e-05	0.000194589	Genebody	PREDICTED: plasma membrane-associated cation-binding protein 1-like [Brassica napus]	-	-	-	-	-	-	-
LOC106367262	NC_027765.2	27205501	27205700	9.77186e-05	34.3651	-3.09245	3.11034e-21	1.48565e-20	Genebody	PREDICTED: BTB/POZ domain-containing protein At3g08570-like isoform X1 [Brassica napus]	-	-	-	-	-	-	-
LOC106441098	NC_027765.2	41372701	41372900	5.01064e-05	39.881	-2.06942	8.68182e-06	2.03382e-05	Genebody	BnaA03g50380D [Brassica napus]	-	-	-	-	-	-	-
LOC106434647	NC_027765.2	42263001	42263200	0.00016762	-34.4262	-3.72158	7.20625e-62	7.60215e-61	Genebody	PREDICTED: microtubule-associated protein 70-4-like [Brassica napus]	-	-	-	-	GO:0015630//microtubule cytoskeleton;GO:0044424//intracellular part;GO:0043228//non-membrane-bounded organelle;GO:0043229//intracellular organelle;GO:0005856//cytoskeleton;GO:0005623//cell;GO:0043232//intracellular non-membrane-bounded organelle;GO:0005622//intracellular;GO:0044464//cell part;GO:0043226//organelle;GO:0016020//membrane	GO:0008092//cytoskeletal protein binding;GO:0015631//tubulin binding;GO:0005488//binding;GO:0005515//protein binding	GO:0009987//cellular process;GO:0016043//cellular component organization;GO:0071840//cellular component organization or biogenesis;GO:0006996//organelle organization
LOC106401268	NC_027765.2	43300101	43300300	1.47841e-05	42.0437	5.11746	2.11275e-30	1.2933e-29	Genebody	PREDICTED: ABC transporter B family member 11 [Brassica napus]	Environmental Information Processing	Membrane transport	ko02010//ABC transporters	K05658	-	-	-
LOC106418454	NC_027766.2	7959301	7959500	1.52925e-07	-34.5567	-2.58814	3.41333e-43	2.7219e-42	Genebody	PREDICTED: purple acid phosphatase 23 isoform X1 [Brassica napus]	-	-	-	-	-	-	-
LOC106418454	NC_027766.2	7959401	7959600	4.01799e-09	-36.4244	-2.58814	3.41333e-43	2.7219e-42	Genebody	PREDICTED: purple acid phosphatase 23 isoform X1 [Brassica napus]	-	-	-	-	-	-	-
LOC106390517	NC_027766.2	10495301	10495500	3.4038e-08	-25	2.47196	3.90102e-24	2.04138e-23	Genebody	PREDICTED: protein phosphatase inhibitor 2-like isoform X1 [Brassica napus]	-	-	-	-	-	-	-
LOC106419483	NC_027766.2	19570201	19570400	1.17048e-06	33.3333	2.4357	4.59266e-15	1.76746e-14	Genebody	BnaA10g23830D [Brassica napus]	-	-	-	-	-	-	-
LOC106416276	NC_027766.2	20804601	20804800	0.000876581	32.4948	2.25934	4.76457e-154	1.09086e-152	Genebody	IAA-amino acid hydrolase ILR1-like 6 [Brassica rapa]	-	-	-	-	-	GO:0070011//peptidase activity, acting on L-amino acid peptides;GO:0003824//catalytic activity;GO:0016787//hydrolase activity;GO:0016810//hydrolase activity, acting on carbon-nitrogen (but not peptide) bonds;GO:0008233//peptidase activity	GO:0009605//response to external stimulus;GO:0044281//small molecule metabolic process;GO:0050896//response to stimulus;GO:0010817//regulation of hormone levels;GO:0019752//carboxylic acid metabolic process;GO:0006950//response to stress;GO:0044763//single-organism cellular process;GO:0050789//regulation of biological process;GO:0043436//oxoacid metabolic process;GO:0001101//response to acid chem…
LOC106428264	NC_027767.2	19656401	19656600	0.000628544	34.8953	-2.05481	1.04365e-19	4.74214e-19	Genebody	PREDICTED: protein transport protein sft2 [Brassica oleracea var. oleracea] [Brassica oleracea]	-	-	-	-	GO:0031984//organelle subcompartment;GO:0044464//cell part;GO:0043227//membrane-bounded organelle;GO:0044422//organelle part;GO:0043229//intracellular organelle;GO:0043231//intracellular membrane-bounded organelle;GO:0005622//intracellular;GO:0043226//organelle;GO:0044446//intracellular organelle part;GO:0005623//cell;GO:0044424//intracellular part	-	GO:0071840//cellular component organization or biogenesis;GO:0051234//establishment of localization;GO:0051179//localization;GO:0006810//transport;GO:0009987//cellular process;GO:0048193//Golgi vesicle transport;GO:1902582//single-organism intracellular transport;GO:0044765//single-organism transport;GO:0044699//single-organism process;GO:1902578//single-organism localization;GO:0061024//membrane…
LOC106428264	NC_027767.2	19656501	19656700	0.000299298	35.2391	-2.05481	1.04365e-19	4.74214e-19	Genebody	PREDICTED: protein transport protein sft2 [Brassica oleracea var. oleracea] [Brassica oleracea]	-	-	-	-	GO:0031984//organelle subcompartment;GO:0044464//cell part;GO:0043227//membrane-bounded organelle;GO:0044422//organelle part;GO:0043229//intracellular organelle;GO:0043231//intracellular membrane-bounded organelle;GO:0005622//intracellular;GO:0043226//organelle;GO:0044446//intracellular organelle part;GO:0005623//cell;GO:0044424//intracellular part	-	GO:0071840//cellular component organization or biogenesis;GO:0051234//establishment of localization;GO:0051179//localization;GO:0006810//transport;GO:0009987//cellular process;GO:0048193//Golgi vesicle transport;GO:1902582//single-organism intracellular transport;GO:0044765//single-organism transport;GO:0044699//single-organism process;GO:1902578//single-organism localization;GO:0061024//membrane…
LOC106385031	NC_027767.2	35602301	35602500	1.49916e-05	40.3226	8.12928	6.8526e-05	0.000149408	Genebody	Tetratricopeptide repeat (TPR)-like superfamily protein [Arabidopsis thaliana]	-	-	-	-	-	-	-
LOC106416662	NC_027768.2	9736801	9737000	2.91939e-08	-27.018	-2.40709	5.72459e-34	3.78923e-33	Genebody	BnaC02g10170D [Brassica napus]	-	-	-	-	-	-	-
LOC106390982	NC_027768.2	28156001	28156200	1.12398e-06	28.8078	-2.05705	3.34297e-47	2.84905e-46	Genebody	PREDICTED: probable sugar phosphate/phosphate translocator At3g17430 isoform X2 [Brassica oleracea var. oleracea] [Brassica oleracea]	-	-	-	-	GO:0043226//organelle;GO:0043229//intracellular organelle;GO:0005623//cell;GO:0043231//intracellular membrane-bounded organelle;GO:0016020//membrane;GO:0044464//cell part;GO:0043227//membrane-bounded organelle;GO:0044424//intracellular part;GO:0044425//membrane part;GO:0005622//intracellular;GO:0031224//intrinsic component of membrane	GO:0022892//substrate-specific transporter activity;GO:0005215//transporter activity;GO:0015075//ion transmembrane transporter activity;GO:0022857//transmembrane transporter activity;GO:0022891//substrate-specific transmembrane transporter activity;GO:0008509//anion transmembrane transporter activity	GO:0044699//single-organism process;GO:1902578//single-organism localization;GO:0051234//establishment of localization;GO:0071702//organic substance transport;GO:0006810//transport;GO:0071705//nitrogen compound transport;GO:0006811//ion transport;GO:0006820//anion transport;GO:0051179//localization;GO:0044765//single-organism transport;GO:0015851//nucleobase transport
LOC106390982	NC_027768.2	28156101	28156300	1.02263e-05	27.4023	-2.05705	3.34297e-47	2.84905e-46	Genebody	PREDICTED: probable sugar phosphate/phosphate translocator At3g17430 isoform X2 [Brassica oleracea var. oleracea] [Brassica oleracea]	-	-	-	-	GO:0043226//organelle;GO:0043229//intracellular organelle;GO:0005623//cell;GO:0043231//intracellular membrane-bounded organelle;GO:0016020//membrane;GO:0044464//cell part;GO:0043227//membrane-bounded organelle;GO:0044424//intracellular part;GO:0044425//membrane part;GO:0005622//intracellular;GO:0031224//intrinsic component of membrane	GO:0022892//substrate-specific transporter activity;GO:0005215//transporter activity;GO:0015075//ion transmembrane transporter activity;GO:0022857//transmembrane transporter activity;GO:0022891//substrate-specific transmembrane transporter activity;GO:0008509//anion transmembrane transporter activity	GO:0044699//single-organism process;GO:1902578//single-organism localization;GO:0051234//establishment of localization;GO:0071702//organic substance transport;GO:0006810//transport;GO:0071705//nitrogen compound transport;GO:0006811//ion transport;GO:0006820//anion transport;GO:0051179//localization;GO:0044765//single-organism transport;GO:0015851//nucleobase transport
LOC106451727	NC_027768.2	44773701	44773900	1.51663e-06	39.1608	-4.46103	1.58026e-61	1.66079e-60	Genebody	PREDICTED: ATP-dependent DNA helicase pif1-like isoform X1 [Brassica napus]	-	-	-	-	-	-	-
LOC106451727	NC_027768.2	44773801	44774000	9.00083e-09	47.451	-4.46103	1.58026e-61	1.66079e-60	Genebody	PREDICTED: ATP-dependent DNA helicase pif1-like isoform X1 [Brassica napus]	-	-	-	-	-	-	-
LOC106382113	NC_027768.2	57542301	57542500	0.000352401	-25.6383	-4.01866	5.78139e-91	8.29816e-90	Genebody	PREDICTED: cytochrome P450 71B34-like [Brassica oleracea var. oleracea] [Brassica oleracea]	Metabolism	Biosynthesis of other secondary metabolites;Metabolism of terpenoids and polyketides	ko00945//Stilbenoid, diarylheptanoid and gingerol biosynthesis;ko00903//Limonene and pinene degradation	K00517	-	-	-
LOC106382113	NC_027768.2	57542401	57542600	0.000152217	-32.1708	-4.01866	5.78139e-91	8.29816e-90	Genebody	PREDICTED: cytochrome P450 71B34-like [Brassica oleracea var. oleracea] [Brassica oleracea]	Metabolism	Biosynthesis of other secondary metabolites;Metabolism of terpenoids and polyketides	ko00945//Stilbenoid, diarylheptanoid and gingerol biosynthesis;ko00903//Limonene and pinene degradation	K00517	-	-	-
LOC106382149	NC_027768.2	59755301	59755500	0.000232011	45.2381	2.4301	2.36401e-33	1.54512e-32	Genebody	PREDICTED: xyloglucan glycosyltransferase 4-like [Brassica napus]	-	-	-	-	-	-	-
LOC106368372	NC_027768.2	63219701	63219900	1.27565e-13	47.9167	-15.2692	0	0	Genebody	BnaA05g10620D [Brassica napus]	-	-	-	-	-	-	-
LOC106378985	NC_027768.2	65814301	65814500	7.01759e-38	-51.8831	-8.26053	9.7782e-05	0.000210349	Genebody	PREDICTED: cysteine-rich repeat secretory protein 12-like [Brassica napus]	-	-	-	-	-	-	-
LOC106378985	NC_027768.2	65814401	65814600	6.32435e-80	-67.6067	-8.26053	9.7782e-05	0.000210349	Genebody	PREDICTED: cysteine-rich repeat secretory protein 12-like [Brassica napus]	-	-	-	-	-	-	-
LOC106378985	NC_027768.2	65814501	65814700	2.47024e-47	-68.8187	-8.26053	9.7782e-05	0.000210349	Genebody	PREDICTED: cysteine-rich repeat secretory protein 12-like [Brassica napus]	-	-	-	-	-	-	-
LOC106449002	NC_027769.2	1841101	1841300	7.54005e-07	-34.1463	-2.48966	1.95704e-14	7.34347e-14	Genebody	BnaA03g00520D [Brassica napus]	-	-	-	-	-	-	-
LOC106384961	NC_027769.2	5713401	5713600	0.000355445	34.9624	-4.69804	3.11988e-217	9.86182e-216	Genebody	BnaC03g03620D [Brassica napus]	-	-	-	-	GO:0043229//intracellular organelle;GO:0005622//intracellular;GO:0044464//cell part;GO:0043231//intracellular membrane-bounded organelle;GO:0044424//intracellular part;GO:0043227//membrane-bounded organelle;GO:0043226//organelle;GO:0005623//cell	GO:0003676//nucleic acid binding;GO:0001071//nucleic acid binding transcription factor activity;GO:0097159//organic cyclic compound binding;GO:0005488//binding;GO:1901363//heterocyclic compound binding	GO:0065007//biological regulation;GO:0050896//response to stimulus;GO:0019222//regulation of metabolic process;GO:0010033//response to organic substance;GO:0050789//regulation of biological process;GO:0042221//response to chemical;GO:0060255//regulation of macromolecule metabolic process;GO:0010468//regulation of gene expression
LOC106365509	NC_027769.2	6844201	6844400	4.81366e-11	-37.2549	2.64386	0.000110433	0.000236377	Genebody	BnaC03g71440D [Brassica napus]	-	-	-	-	-	-	-
LOC111197964	NC_027769.2	6913001	6913200	2.42931e-05	26.4829	2.36997	3.47814e-164	8.43897e-163	Genebody	BnaC03g05890D [Brassica napus]	-	-	-	-	GO:0043229//intracellular organelle;GO:0043227//membrane-bounded organelle;GO:0005623//cell;GO:0016020//membrane;GO:0043231//intracellular membrane-bounded organelle;GO:0043226//organelle;GO:0005622//intracellular;GO:0044464//cell part;GO:0044424//intracellular part	-	GO:0008152//metabolic process;GO:0071840//cellular component organization or biogenesis;GO:0044085//cellular component biogenesis;GO:0043170//macromolecule metabolic process;GO:0005976//polysaccharide metabolic process;GO:0005975//carbohydrate metabolic process;GO:0044238//primary metabolic process;GO:0071704//organic substance metabolic process
LOC106401869	NC_027769.2	27274301	27274500	0.000631924	29.5324	-5.33144	1.4626e-52	1.35796e-51	Genebody	PREDICTED: heptahelical transmembrane protein 3-like [Brassica napus]	-	-	-	-	-	-	-
LOC106401869	NC_027769.2	27291101	27291300	0.000153363	-32.8763	-5.33144	1.4626e-52	1.35796e-51	Genebody	PREDICTED: heptahelical transmembrane protein 3-like [Brassica napus]	-	-	-	-	-	-	-
LOC106400917	NC_027769.2	37803201	37803400	0.000183533	40.194	-3.94919	0	0	Genebody	BnaA03g32620D [Brassica napus]	-	-	-	-	-	GO:0005488//binding	-
LOC111204549	NC_027769.2	41279201	41279400	0.000138453	-47.1429	-3.48239	3.39759e-09	9.90828e-09	Genebody	PREDICTED: sugar transport protein 4-like [Brassica oleracea var. oleracea] [Brassica oleracea]	-	-	-	-	GO:0044425//membrane part;GO:0016021//integral component of membrane;GO:0016020//membrane;GO:0031224//intrinsic component of membrane	GO:1901476//carbohydrate transporter activity;GO:0015295//solute:proton symporter activity;GO:0008324//cation transmembrane transporter activity;GO:0015291//secondary active transmembrane transporter activity;GO:0051119//sugar transmembrane transporter activity;GO:0022892//substrate-specific transporter activity;GO:0015294//solute:cation symporter activity;GO:0022891//substrate-specific transmemb…	GO:0044238//primary metabolic process;GO:0009987//cellular process;GO:0006811//ion transport;GO:1901700//response to oxygen-containing compound;GO:0071702//organic substance transport;GO:0015698//inorganic anion transport;GO:0044237//cellular metabolic process;GO:0006812//cation transport;GO:0071704//organic substance metabolic process;GO:0001101//response to acid chemical;GO:0015766//disaccharid…
LOC106439620	NC_027769.2	43770201	43770400	6.84707e-06	-33.942	8.77173	0	0	Genebody	PREDICTED: early light-induced protein 1, chloroplastic [Brassica oleracea var. oleracea] [Brassica oleracea]	-	-	-	-	GO:0044424//intracellular part;GO:0044436//thylakoid part;GO:0034357//photosynthetic membrane;GO:0043229//intracellular organelle;GO:0044444//cytoplasmic part;GO:0009579//thylakoid;GO:0044425//membrane part;GO:0044422//organelle part;GO:0043226//organelle;GO:0043231//intracellular membrane-bounded organelle;GO:0009521//photosystem;GO:0031224//intrinsic component of membrane;GO:0016020//membrane;G…	GO:1901363//heterocyclic compound binding;GO:0046906//tetrapyrrole binding;GO:0005488//binding;GO:0097159//organic cyclic compound binding	GO:0009416//response to light stimulus;GO:0048580//regulation of post-embryonic development;GO:0009642//response to light intensity;GO:0009644//response to high light intensity;GO:0010114//response to red light;GO:0071482//cellular response to light stimulus;GO:0009058//biosynthetic process;GO:0050793//regulation of developmental process;GO:0008152//metabolic process;GO:0050794//regulation of cel…
LOC106439620	NC_027769.2	43770301	43770500	0.000367198	-30.8625	8.77173	0	0	Genebody	PREDICTED: early light-induced protein 1, chloroplastic [Brassica oleracea var. oleracea] [Brassica oleracea]	-	-	-	-	GO:0044424//intracellular part;GO:0044436//thylakoid part;GO:0034357//photosynthetic membrane;GO:0043229//intracellular organelle;GO:0044444//cytoplasmic part;GO:0009579//thylakoid;GO:0044425//membrane part;GO:0044422//organelle part;GO:0043226//organelle;GO:0043231//intracellular membrane-bounded organelle;GO:0009521//photosystem;GO:0031224//intrinsic component of membrane;GO:0016020//membrane;G…	GO:1901363//heterocyclic compound binding;GO:0046906//tetrapyrrole binding;GO:0005488//binding;GO:0097159//organic cyclic compound binding	GO:0009416//response to light stimulus;GO:0048580//regulation of post-embryonic development;GO:0009642//response to light intensity;GO:0009644//response to high light intensity;GO:0010114//response to red light;GO:0071482//cellular response to light stimulus;GO:0009058//biosynthetic process;GO:0050793//regulation of developmental process;GO:0008152//metabolic process;GO:0050794//regulation of cel…
LOC106411201	NC_027770.2	8950801	8951000	0.000871361	31.9658	3.25517	1.90138e-305	8.58053e-304	Genebody	PREDICTED: ethylene-overproduction protein 1-like [Brassica napus]	-	-	-	-	-	-	-
LOC106396358	NC_027770.2	9727801	9728000	1.00078e-06	43.1807	-3.37716	4.96241e-09	1.43435e-08	Genebody	PREDICTED: protein ALUMINUM SENSITIVE 3-like [Brassica napus]	-	-	-	-	GO:0016020//membrane;GO:0031224//intrinsic component of membrane;GO:0044425//membrane part	-	GO:0042221//response to chemical;GO:0050896//response to stimulus;GO:0010038//response to metal ion;GO:0010035//response to inorganic substance
LOC111205068	NC_027770.2	14645001	14645200	9.76494e-11	-28.3971	7.30847	0	0	Genebody	PREDICTED: EID1-like F-box protein 3 [Brassica rapa]	-	-	-	-	-	-	GO:0006950//response to stress;GO:0042221//response to chemical;GO:0032502//developmental process;GO:0090351//seedling development;GO:0044267//cellular protein metabolic process;GO:0007165//signal transduction;GO:0051716//cellular response to stimulus;GO:0022414//reproductive process;GO:0006970//response to osmotic stress;GO:0023052//signaling;GO:0009725//response to hormone;GO:0009791//post-embr…
LOC111205068	NC_027770.2	14645101	14645300	3.22366e-07	-30	7.30847	0	0	Genebody	PREDICTED: EID1-like F-box protein 3 [Brassica rapa]	-	-	-	-	-	-	GO:0006950//response to stress;GO:0042221//response to chemical;GO:0032502//developmental process;GO:0090351//seedling development;GO:0044267//cellular protein metabolic process;GO:0007165//signal transduction;GO:0051716//cellular response to stimulus;GO:0022414//reproductive process;GO:0006970//response to osmotic stress;GO:0023052//signaling;GO:0009725//response to hormone;GO:0009791//post-embr…
LOC106442638	NC_027770.2	21532801	21533000	0.000237135	29.8077	-3.44057	0.000151926	0.000321414	Genebody	PREDICTED: pentatricopeptide repeat-containing protein At2g30780-like [Brassica napus]	-	-	-	-	GO:0005622//intracellular;GO:0005623//cell;GO:0044424//intracellular part;GO:0043229//intracellular organelle;GO:0043231//intracellular membrane-bounded organelle;GO:0043226//organelle;GO:0043227//membrane-bounded organelle;GO:0044464//cell part	-	-
LOC106394446	NC_027770.2	25392501	25392700	7.7792e-07	-39.1406	-3.16107	3.50101e-35	2.38251e-34	Genebody	PREDICTED: mediator of RNA polymerase II transcription subunit 21-like [Brassica napus]	-	-	-	-	-	-	-
LOC111205233	NC_027770.2	31387001	31387200	1.52601e-13	-31.9328	-2.04252	1.05723e-34	7.12567e-34	Genebody	BnaA09g16040D [Brassica napus]	-	-	-	-	GO:0044444//cytoplasmic part;GO:0005737//cytoplasm;GO:0005623//cell;GO:0043231//intracellular membrane-bounded organelle;GO:0005622//intracellular;GO:0043226//organelle;GO:0043227//membrane-bounded organelle;GO:0043229//intracellular organelle;GO:0044424//intracellular part;GO:0009536//plastid;GO:0044464//cell part	-	-
LOC106446875	NC_027770.2	57494401	57494600	0.000707001	-28.5114	-2.16693	2.64992e-66	2.95374e-65	Genebody	PREDICTED: nuclear pore complex protein NUP160-like [Brassica oleracea var. oleracea] [Brassica oleracea]	Genetic Information Processing	Translation	ko03013//RNA transport	K14303	GO:0005911//cell-cell junction;GO:0005623//cell;GO:0044424//intracellular part;GO:0031224//intrinsic component of membrane;GO:0043229//intracellular organelle;GO:0043226//organelle;GO:0016020//membrane;GO:0043227//membrane-bounded organelle;GO:0030054//cell junction;GO:0044464//cell part;GO:0044444//cytoplasmic part;GO:0044422//organelle part;GO:0005622//intracellular;GO:0005737//cytoplasm;GO:003…	GO:0005488//binding	GO:0051169//nuclear transport;GO:0044260//cellular macromolecule metabolic process;GO:0009987//cellular process;GO:0048580//regulation of post-embryonic development;GO:0044765//single-organism transport;GO:0051239//regulation of multicellular organismal process;GO:0050658//RNA transport;GO:0015931//nucleobase-containing compound transport;GO:0000910//cytokinesis;GO:0008152//metabolic process;GO:0…
LOC106396610	NC_027771.2	12226801	12227000	4.06261e-09	29.2435	5.50775	0	0	Genebody	PREDICTED: heat shock 70 kDa protein 5-like [Brassica napus]	Cellular Processes;Genetic Information Processing	Transcription;Folding, sorting and degradation;Transport and catabolism	ko04141//Protein processing in endoplasmic reticulum;ko03040//Spliceosome;ko04144//Endocytosis	K03283	GO:0043231//intracellular membrane-bounded organelle;GO:0005737//cytoplasm;GO:0043229//intracellular organelle;GO:0044444//cytoplasmic part;GO:0071944//cell periphery;GO:0005622//intracellular;GO:0016020//membrane;GO:0009536//plastid;GO:0044464//cell part;GO:0044424//intracellular part;GO:0043226//organelle;GO:0043227//membrane-bounded organelle;GO:0005623//cell;GO:0030312//external encapsulating…	-	GO:0000302//response to reactive oxygen species;GO:0044238//primary metabolic process;GO:0009416//response to light stimulus;GO:0043170//macromolecule metabolic process;GO:0044237//cellular metabolic process;GO:0009628//response to abiotic stimulus;GO:0051704//multi-organism process;GO:0009987//cellular process;GO:0009266//response to temperature stimulus;GO:0019538//protein metabolic process;GO:…
LOC106396610	NC_027771.2	12226901	12227100	1.06908e-06	27.9944	5.50775	0	0	Genebody	PREDICTED: heat shock 70 kDa protein 5-like [Brassica napus]	Cellular Processes;Genetic Information Processing	Transcription;Folding, sorting and degradation;Transport and catabolism	ko04141//Protein processing in endoplasmic reticulum;ko03040//Spliceosome;ko04144//Endocytosis	K03283	GO:0043231//intracellular membrane-bounded organelle;GO:0005737//cytoplasm;GO:0043229//intracellular organelle;GO:0044444//cytoplasmic part;GO:0071944//cell periphery;GO:0005622//intracellular;GO:0016020//membrane;GO:0009536//plastid;GO:0044464//cell part;GO:0044424//intracellular part;GO:0043226//organelle;GO:0043227//membrane-bounded organelle;GO:0005623//cell;GO:0030312//external encapsulating…	-	GO:0000302//response to reactive oxygen species;GO:0044238//primary metabolic process;GO:0009416//response to light stimulus;GO:0043170//macromolecule metabolic process;GO:0044237//cellular metabolic process;GO:0009628//response to abiotic stimulus;GO:0051704//multi-organism process;GO:0009987//cellular process;GO:0009266//response to temperature stimulus;GO:0019538//protein metabolic process;GO:…
LOC106397110	NC_027771.2	19356001	19356200	3.33798e-16	42.7797	2.78113	2.092e-71	2.47101e-70	Genebody	PREDICTED: probable inactive poly [ADP-ribose] polymerase SRO2 [Brassica oleracea var. oleracea] [Brassica oleracea]	-	-	-	-	GO:0005622//intracellular;GO:0043229//intracellular organelle;GO:0005623//cell;GO:0044464//cell part;GO:0043226//organelle;GO:0043227//membrane-bounded organelle;GO:0043231//intracellular membrane-bounded organelle;GO:0044424//intracellular part	-	GO:0050896//response to stimulus;GO:0009404//toxin metabolic process;GO:0044237//cellular metabolic process;GO:0044710//single-organism metabolic process;GO:0019748//secondary metabolic process;GO:0014070//response to organic cyclic compound;GO:0042221//response to chemical;GO:0044763//single-organism cellular process;GO:0008152//metabolic process;GO:0044707//single-multicellular organism process…
LOC106397110	NC_027771.2	19356101	19356300	2.80261e-18	26.9405	2.78113	2.092e-71	2.47101e-70	Genebody	PREDICTED: probable inactive poly [ADP-ribose] polymerase SRO2 [Brassica oleracea var. oleracea] [Brassica oleracea]	-	-	-	-	GO:0005622//intracellular;GO:0043229//intracellular organelle;GO:0005623//cell;GO:0044464//cell part;GO:0043226//organelle;GO:0043227//membrane-bounded organelle;GO:0043231//intracellular membrane-bounded organelle;GO:0044424//intracellular part	-	GO:0050896//response to stimulus;GO:0009404//toxin metabolic process;GO:0044237//cellular metabolic process;GO:0044710//single-organism metabolic process;GO:0019748//secondary metabolic process;GO:0014070//response to organic cyclic compound;GO:0042221//response to chemical;GO:0044763//single-organism cellular process;GO:0008152//metabolic process;GO:0044707//single-multicellular organism process…
LOC106397110	NC_027771.2	19356201	19356400	1.52094e-12	25.9374	2.78113	2.092e-71	2.47101e-70	Genebody	PREDICTED: probable inactive poly [ADP-ribose] polymerase SRO2 [Brassica oleracea var. oleracea] [Brassica oleracea]	-	-	-	-	GO:0005622//intracellular;GO:0043229//intracellular organelle;GO:0005623//cell;GO:0044464//cell part;GO:0043226//organelle;GO:0043227//membrane-bounded organelle;GO:0043231//intracellular membrane-bounded organelle;GO:0044424//intracellular part	-	GO:0050896//response to stimulus;GO:0009404//toxin metabolic process;GO:0044237//cellular metabolic process;GO:0044710//single-organism metabolic process;GO:0019748//secondary metabolic process;GO:0014070//response to organic cyclic compound;GO:0042221//response to chemical;GO:0044763//single-organism cellular process;GO:0008152//metabolic process;GO:0044707//single-multicellular organism process…
LOC106353815	NC_027772.2	4678901	4679100	0.000150316	-26.087	-7.43741	3.28955e-05	7.35906e-05	Genebody	PREDICTED: glycine-rich domain-containing protein 2-like [Brassica napus]	-	-	-	-	-	-	-
LOC106394785	NC_027772.2	21074201	21074400	8.64774e-05	-25.3051	-3.75077	1.36536e-05	3.15212e-05	Genebody	BnaA02g15480D [Brassica napus]	-	-	-	-	-	-	-
LOC106347031	NC_027772.2	27842101	27842300	1.06515e-06	-51.8519	-3.88216	1.43771e-85	1.95969e-84	Genebody	PREDICTED: protein NETWORKED 1A-like [Brassica napus]	-	-	-	-	-	-	-
LOC106367697	NC_027772.2	28022701	28022900	5.27837e-16	-25.8772	-3.19844	2.25107e-34	1.50407e-33	Genebody	BnaCnng14270D [Brassica napus]	-	-	-	-	-	-	-
LOC106391303	NC_027772.2	29016201	29016400	6.51866e-10	32.2219	2.58189	0	0	Genebody	PREDICTED: epidermis-specific secreted glycoprotein EP1-like [Brassica oleracea var. oleracea] [Brassica oleracea]	-	-	-	-	GO:0005623//cell;GO:0044444//cytoplasmic part;GO:0044464//cell part;GO:0005911//cell-cell junction;GO:0043229//intracellular organelle;GO:0016020//membrane;GO:0005622//intracellular;GO:0044424//intracellular part;GO:0005737//cytoplasm;GO:0005576//extracellular region;GO:0043231//intracellular membrane-bounded organelle;GO:0043226//organelle;GO:0030312//external encapsulating structure;GO:0043227/…	GO:0005488//binding	GO:0010033//response to organic substance;GO:0009719//response to endogenous stimulus;GO:0050896//response to stimulus;GO:0009725//response to hormone;GO:0042221//response to chemical
LOC106396874	NC_027773.2	5422601	5422800	6.41377e-07	-29.5805	2.23662	2.03172e-87	2.81763e-86	Genebody	PREDICTED: lipoxygenase 6, chloroplastic-like [Brassica napus]	Metabolism	Lipid metabolism	ko00592//alpha-Linolenic acid metabolism;ko00591//Linoleic acid metabolism	K00454	-	-	-
LOC106394814	NC_027773.2	23612201	23612400	7.4414e-07	-26.4578	-3.57154	1.41834e-05	3.27007e-05	Genebody	PREDICTED: scarecrow-like protein 32 [Brassica oleracea var. oleracea] [Brassica oleracea]	-	-	-	-	GO:0005623//cell;GO:0043229//intracellular organelle;GO:0005622//intracellular;GO:0044464//cell part;GO:0043227//membrane-bounded organelle;GO:0044424//intracellular part;GO:0043231//intracellular membrane-bounded organelle;GO:0043226//organelle	-	GO:0044260//cellular macromolecule metabolic process;GO:0009058//biosynthetic process;GO:0009987//cellular process;GO:0034645//cellular macromolecule biosynthetic process;GO:0065007//biological regulation;GO:0071704//organic substance metabolic process;GO:0043170//macromolecule metabolic process;GO:0019222//regulation of metabolic process;GO:0044237//cellular metabolic process;GO:0044249//cellula…
LOC106407554	NC_027773.2	30680501	30680700	3.85196e-07	35.7143	-2.13124	1.374e-08	3.8755e-08	Genebody	PREDICTED: nudix hydrolase 2-like [Brassica napus]	-	-	-	-	-	-	-
LOC106407554	NC_027773.2	30680601	30680800	2.79261e-09	42.0635	-2.13124	1.374e-08	3.8755e-08	Genebody	PREDICTED: nudix hydrolase 2-like [Brassica napus]	-	-	-	-	-	-	-
LOC106410120	NC_027773.2	35794801	35795000	6.38465e-05	31.4286	-2.41697	0	0	Genebody	PREDICTED: protein CHUP1, chloroplastic-like [Brassica napus]	-	-	-	-	-	-	-
LOC106411025	NC_027773.2	36483501	36483700	4.2763e-05	-26.6	-2.31635	3.64409e-97	5.51358e-96	Genebody	PREDICTED: cytochrome P450 71B26-like [Brassica oleracea var. oleracea] [Brassica oleracea]	Metabolism	Metabolism of terpenoids and polyketides;Biosynthesis of other secondary metabolites	ko00945//Stilbenoid, diarylheptanoid and gingerol biosynthesis;ko00903//Limonene and pinene degradation	K00517	-	-	-
LOC106420836	NC_027773.2	51054401	51054600	4.81413e-05	29.7379	-4.19127	1.72996e-30	1.06082e-29	Genebody	PREDICTED: protein TRANSPARENT TESTA 12-like [Brassica napus]	-	-	-	-	-	-	-
LOC106410989	NC_027773.2	54923501	54923700	3.25369e-07	-30.7692	-2.95628	1.35576e-32	8.70437e-32	Genebody	PREDICTED: UDP-N-acetylglucosamine--peptide N-acetylglucosaminyltransferase 110 kDa subunit-like [Brassica napus]	-	-	-	-	-	-	-
LOC106410439	NC_027773.2	54929201	54929400	7.56258e-07	-30.2182	-3.11261	5.71944e-162	1.3677e-160	Genebody	PREDICTED: probable pectate lyase 22 [Brassica oleracea var. oleracea] [Brassica oleracea]	Metabolism	Carbohydrate metabolism	ko00040//Pentose and glucuronate interconversions	K01728	-	GO:0043167//ion binding;GO:0005488//binding;GO:0043169//cation binding;GO:0016837//carbon-oxygen lyase activity, acting on polysaccharides;GO:0016835//carbon-oxygen lyase activity;GO:0016829//lyase activity;GO:0003824//catalytic activity	GO:0009057//macromolecule catabolic process;GO:0000272//polysaccharide catabolic process;GO:0016052//carbohydrate catabolic process;GO:0071704//organic substance metabolic process;GO:0043170//macromolecule metabolic process;GO:0009056//catabolic process;GO:0005975//carbohydrate metabolic process;GO:0005976//polysaccharide metabolic process;GO:1901575//organic substance catabolic process;GO:000815…
LOC111208656	NC_027774.2	18920901	18921100	8.55324e-16	45.2514	-2.45112	1.97849e-25	1.07202e-24	Genebody	BnaC08g02040D [Brassica napus]	-	-	-	-	GO:0000781//chromosome, telomeric region;GO:0044422//organelle part;GO:0005622//intracellular;GO:0043232//intracellular non-membrane-bounded organelle;GO:0044446//intracellular organelle part;GO:0044424//intracellular part;GO:0044427//chromosomal part;GO:0043228//non-membrane-bounded organelle;GO:0098687//chromosomal region;GO:0043227//membrane-bounded organelle;GO:0043226//organelle;GO:0005694//…	GO:0005488//binding	GO:0046483//heterocycle metabolic process;GO:0006139//nucleobase-containing compound metabolic process;GO:0051276//chromosome organization;GO:2001141//regulation of RNA biosynthetic process;GO:0006355//regulation of transcription, DNA-templated;GO:0065007//biological regulation;GO:0006996//organelle organization;GO:0008152//metabolic process;GO:1903506//regulation of nucleic acid-templated transc…
LOC111208656	NC_027774.2	18921001	18921200	3.59479e-24	49.6088	-2.45112	1.97849e-25	1.07202e-24	Genebody	BnaC08g02040D [Brassica napus]	-	-	-	-	GO:0000781//chromosome, telomeric region;GO:0044422//organelle part;GO:0005622//intracellular;GO:0043232//intracellular non-membrane-bounded organelle;GO:0044446//intracellular organelle part;GO:0044424//intracellular part;GO:0044427//chromosomal part;GO:0043228//non-membrane-bounded organelle;GO:0098687//chromosomal region;GO:0043227//membrane-bounded organelle;GO:0043226//organelle;GO:0005694//…	GO:0005488//binding	GO:0046483//heterocycle metabolic process;GO:0006139//nucleobase-containing compound metabolic process;GO:0051276//chromosome organization;GO:2001141//regulation of RNA biosynthetic process;GO:0006355//regulation of transcription, DNA-templated;GO:0065007//biological regulation;GO:0006996//organelle organization;GO:0008152//metabolic process;GO:1903506//regulation of nucleic acid-templated transc…
LOC106449634	NC_027774.2	20307801	20308000	0.000590139	32.4919	3.45943	1.68944e-08	4.74002e-08	Genebody	PREDICTED: lysine histidine transporter-like 7 [Brassica napus]	-	-	-	-	-	-	-
LOC106363478	NC_027774.2	26521001	26521200	3.76948e-05	33.5824	-2.70312	3.94674e-38	2.86059e-37	Genebody	PREDICTED: mechanosensitive ion channel protein 9-like, partial [Brassica napus]	-	-	-	-	-	-	-
LOC106367813	NC_027774.2	27196701	27196900	1.78987e-10	-31.6095	5.96193	1.05491e-08	2.9972e-08	Genebody	BnaC08g23980D [Brassica napus]	-	-	-	-	-	GO:0043169//cation binding;GO:0016787//hydrolase activity;GO:0016788//hydrolase activity, acting on ester bonds;GO:0043167//ion binding;GO:0005488//binding;GO:0003824//catalytic activity;GO:0042578//phosphoric ester hydrolase activity;GO:0016791//phosphatase activity	-
LOC106367813	NC_027774.2	27196801	27197000	1.04883e-12	-27.2494	5.96193	1.05491e-08	2.9972e-08	Genebody	BnaC08g23980D [Brassica napus]	-	-	-	-	-	GO:0043169//cation binding;GO:0016787//hydrolase activity;GO:0016788//hydrolase activity, acting on ester bonds;GO:0043167//ion binding;GO:0005488//binding;GO:0003824//catalytic activity;GO:0042578//phosphoric ester hydrolase activity;GO:0016791//phosphatase activity	-
LOC106411684	NC_027774.2	37591301	37591500	3.73245e-06	-28.404	2.33797	1.07609e-65	1.19078e-64	Genebody	PREDICTED: serine carboxypeptidase-like 10 isoform X3 [Brassica napus]	-	-	-	-	-	GO:0070011//peptidase activity, acting on L-amino acid peptides;GO:0008238//exopeptidase activity;GO:0004180//carboxypeptidase activity;GO:0016740//transferase activity;GO:0003824//catalytic activity;GO:0008233//peptidase activity;GO:0016787//hydrolase activity	GO:0019538//protein metabolic process;GO:0010467//gene expression;GO:0008152//metabolic process;GO:0043170//macromolecule metabolic process;GO:0006508//proteolysis;GO:0044238//primary metabolic process;GO:0071704//organic substance metabolic process;GO:0051604//protein maturation;GO:0016485//protein processing
LOC106378876	NC_027774.2	41578301	41578500	2.57297e-05	-30	-2.63914	6.10173e-77	7.62409e-76	Genebody	BnaA02g30910D [Brassica napus]	-	-	-	-	-	-	-
LOC106376200	ps01	14961501	14961700	0.000442569	-44.6089	3.05085	9.75617e-288	4.13701e-286	Genebody	IST1 -like protein, partial [Noccaea caerulescens]	Cellular Processes	Transport and catabolism	ko04144//Endocytosis	K19476	-	-	-
LOC106351010	ps01	17157701	17157900	4.42381e-07	-32.5926	-3.13551	2.73014e-05	6.15119e-05	Genebody	cyclin A3-1, partial [Brassica juncea]	-	-	-	-	GO:0005622//intracellular;GO:0043231//intracellular membrane-bounded organelle;GO:0043229//intracellular organelle;GO:0044424//intracellular part;GO:0044464//cell part;GO:0043226//organelle;GO:0005623//cell;GO:0043227//membrane-bounded organelle	GO:0019899//enzyme binding;GO:0030234//enzyme regulator activity;GO:0019207//kinase regulator activity;GO:0019900//kinase binding;GO:0098772//molecular function regulator;GO:0019887//protein kinase regulator activity;GO:0005515//protein binding;GO:0005488//binding	GO:0006281//DNA repair;GO:0000725//recombinational repair;GO:0044699//single-organism process;GO:0071704//organic substance metabolic process;GO:0006950//response to stress;GO:0006310//DNA recombination;GO:0044238//primary metabolic process;GO:0044710//single-organism metabolic process;GO:0044763//single-organism cellular process;GO:0044260//cellular macromolecule metabolic process;GO:0006259//DN…
LOC106351010	ps01	17157801	17158000	7.94575e-08	-28.6579	-3.13551	2.73014e-05	6.15119e-05	Genebody	cyclin A3-1, partial [Brassica juncea]	-	-	-	-	GO:0005622//intracellular;GO:0043231//intracellular membrane-bounded organelle;GO:0043229//intracellular organelle;GO:0044424//intracellular part;GO:0044464//cell part;GO:0043226//organelle;GO:0005623//cell;GO:0043227//membrane-bounded organelle	GO:0019899//enzyme binding;GO:0030234//enzyme regulator activity;GO:0019207//kinase regulator activity;GO:0019900//kinase binding;GO:0098772//molecular function regulator;GO:0019887//protein kinase regulator activity;GO:0005515//protein binding;GO:0005488//binding	GO:0006281//DNA repair;GO:0000725//recombinational repair;GO:0044699//single-organism process;GO:0071704//organic substance metabolic process;GO:0006950//response to stress;GO:0006310//DNA recombination;GO:0044238//primary metabolic process;GO:0044710//single-organism metabolic process;GO:0044763//single-organism cellular process;GO:0044260//cellular macromolecule metabolic process;GO:0006259//DN…
LOC106379342	ps02	14857601	14857800	0.000279033	-30.7692	-11.027	2.71394e-13	9.69385e-13	Genebody	PREDICTED: transmembrane protein 18-like [Brassica napus]	-	-	-	-	GO:0043229//intracellular organelle;GO:0043231//intracellular membrane-bounded organelle;GO:0044424//intracellular part;GO:0005623//cell;GO:0005622//intracellular;GO:0044464//cell part;GO:0043226//organelle;GO:0043227//membrane-bounded organelle	-	-
LOC106431162	ps02	18573301	18573500	3.35594e-14	-31.4815	-3.10692	0	0	Genebody	BnaA07g11370D [Brassica napus]	Metabolism;Cellular Processes	Amino acid metabolism;Carbohydrate metabolism;Transport and catabolism;Global and Overview	ko01200//Carbon metabolism;ko04146//Peroxisome;ko00630//Glyoxylate and dicarboxylate metabolism;ko00380//Tryptophan metabolism	K03781	GO:1990904//ribonucleoprotein complex;GO:0043228//non-membrane-bounded organelle;GO:0009536//plastid;GO:0043231//intracellular membrane-bounded organelle;GO:0009532//plastid stroma;GO:0044446//intracellular organelle part;GO:0005576//extracellular region;GO:0009526//plastid envelope;GO:0031967//organelle envelope;GO:0044425//membrane part;GO:0044424//intracellular part;GO:0005737//cytoplasm;GO:00…	GO:0008514//organic anion transmembrane transporter activity;GO:0005342//organic acid transmembrane transporter activity;GO:0046943//carboxylic acid transmembrane transporter activity;GO:0022891//substrate-specific transmembrane transporter activity;GO:0046872//metal ion binding;GO:0016684//oxidoreductase activity, acting on peroxide as acceptor;GO:0005488//binding;GO:0022857//transmembrane trans…	GO:0009058//biosynthetic process;GO:0010817//regulation of hormone levels;GO:0043207//response to external biotic stimulus;GO:0006725//cellular aromatic compound metabolic process;GO:0009314//response to radiation;GO:0016042//lipid catabolic process;GO:0034641//cellular nitrogen compound metabolic process;GO:0065008//regulation of biological quality;GO:0009991//response to extracellular stimulus;…
LOC106431380	ps03	188901	189100	0.000212716	-26.5599	-2.8019	1.93999e-189	5.38563e-188	Genebody	PREDICTED: protein ASPARTIC PROTEASE IN GUARD CELL 2-like [Brassica napus]	-	-	-	-	GO:0005623//cell;GO:0030312//external encapsulating structure;GO:0005622//intracellular;GO:0044444//cytoplasmic part;GO:0043229//intracellular organelle;GO:0044464//cell part;GO:0043227//membrane-bounded organelle;GO:0043231//intracellular membrane-bounded organelle;GO:0044424//intracellular part;GO:0071944//cell periphery;GO:0005618//cell wall;GO:0043226//organelle;GO:0009536//plastid;GO:0005737…	GO:0003824//catalytic activity;GO:0008233//peptidase activity;GO:0016787//hydrolase activity;GO:0004175//endopeptidase activity;GO:0070011//peptidase activity, acting on L-amino acid peptides	GO:0000096//sulfur amino acid metabolic process;GO:1901576//organic substance biosynthetic process;GO:0043170//macromolecule metabolic process;GO:0008152//metabolic process;GO:0044283//small molecule biosynthetic process;GO:0000097//sulfur amino acid biosynthetic process;GO:0071704//organic substance metabolic process;GO:0044763//single-organism cellular process;GO:0006520//cellular amino acid me…
LOC106427993	ps03	368601	368800	1.52713e-05	35	7.19551	0	0	Genebody	PREDICTED: senescence/dehydration-associated protein At3g51250-like [Brassica rapa]	Cellular Processes	Transport and catabolism	ko04144//Endocytosis	K19366	GO:0016020//membrane;GO:0005623//cell;GO:0044424//intracellular part;GO:0005622//intracellular;GO:0044464//cell part	-	GO:0009408//response to heat;GO:0009314//response to radiation;GO:0009416//response to light stimulus;GO:0009266//response to temperature stimulus;GO:0006970//response to osmotic stress;GO:0009628//response to abiotic stimulus;GO:0042221//response to chemical;GO:0006950//response to stress;GO:0001101//response to acid chemical;GO:0050896//response to stimulus;GO:0009642//response to light intensi…
LOC106345861	ps03	4903901	4904100	0.000386964	36.5111	-3.2303	3.24955e-21	1.55129e-20	Genebody	PREDICTED: ankyrin repeat-containing protein At5g02620-like isoform X1 [Brassica oleracea var. oleracea] [Brassica oleracea]	-	-	-	-	-	-	-
LOC106432415	ps03	8431301	8431500	9.86248e-14	-62.5	-2.98154	1.17245e-107	1.93255e-106	Genebody	PREDICTED: LOW QUALITY PROTEIN: WEB family protein At4g27595, chloroplastic-like [Brassica napus]	-	-	-	-	GO:0043226//organelle;GO:0044444//cytoplasmic part;GO:0005623//cell;GO:0044424//intracellular part;GO:0005737//cytoplasm;GO:0005622//intracellular;GO:0043229//intracellular organelle;GO:0009536//plastid;GO:0044464//cell part;GO:0043231//intracellular membrane-bounded organelle;GO:0032991//macromolecular complex;GO:0043234//protein complex;GO:0043227//membrane-bounded organelle	-	-
LOC106432415	ps03	8431401	8431600	2.10027e-10	-41.6667	-2.98154	1.17245e-107	1.93255e-106	Genebody	PREDICTED: LOW QUALITY PROTEIN: WEB family protein At4g27595, chloroplastic-like [Brassica napus]	-	-	-	-	GO:0043226//organelle;GO:0044444//cytoplasmic part;GO:0005623//cell;GO:0044424//intracellular part;GO:0005737//cytoplasm;GO:0005622//intracellular;GO:0043229//intracellular organelle;GO:0009536//plastid;GO:0044464//cell part;GO:0043231//intracellular membrane-bounded organelle;GO:0032991//macromolecular complex;GO:0043234//protein complex;GO:0043227//membrane-bounded organelle	-	-
LOC106432415	ps03	8432001	8432200	4.80357e-32	-78.5714	-2.98154	1.17245e-107	1.93255e-106	Genebody	PREDICTED: LOW QUALITY PROTEIN: WEB family protein At4g27595, chloroplastic-like [Brassica napus]	-	-	-	-	GO:0043226//organelle;GO:0044444//cytoplasmic part;GO:0005623//cell;GO:0044424//intracellular part;GO:0005737//cytoplasm;GO:0005622//intracellular;GO:0043229//intracellular organelle;GO:0009536//plastid;GO:0044464//cell part;GO:0043231//intracellular membrane-bounded organelle;GO:0032991//macromolecular complex;GO:0043234//protein complex;GO:0043227//membrane-bounded organelle	-	-
LOC106432415	ps03	8432101	8432300	1.18234e-32	-66.9355	-2.98154	1.17245e-107	1.93255e-106	Genebody	PREDICTED: LOW QUALITY PROTEIN: WEB family protein At4g27595, chloroplastic-like [Brassica napus]	-	-	-	-	GO:0043226//organelle;GO:0044444//cytoplasmic part;GO:0005623//cell;GO:0044424//intracellular part;GO:0005737//cytoplasm;GO:0005622//intracellular;GO:0043229//intracellular organelle;GO:0009536//plastid;GO:0044464//cell part;GO:0043231//intracellular membrane-bounded organelle;GO:0032991//macromolecular complex;GO:0043234//protein complex;GO:0043227//membrane-bounded organelle	-	-
LOC106432415	ps03	8432201	8432400	9.19893e-15	-47.6744	-2.98154	1.17245e-107	1.93255e-106	Genebody	PREDICTED: LOW QUALITY PROTEIN: WEB family protein At4g27595, chloroplastic-like [Brassica napus]	-	-	-	-	GO:0043226//organelle;GO:0044444//cytoplasmic part;GO:0005623//cell;GO:0044424//intracellular part;GO:0005737//cytoplasm;GO:0005622//intracellular;GO:0043229//intracellular organelle;GO:0009536//plastid;GO:0044464//cell part;GO:0043231//intracellular membrane-bounded organelle;GO:0032991//macromolecular complex;GO:0043234//protein complex;GO:0043227//membrane-bounded organelle	-	-
LOC106432415	ps03	8432301	8432500	1.9062e-13	-53.7313	-2.98154	1.17245e-107	1.93255e-106	Genebody	PREDICTED: LOW QUALITY PROTEIN: WEB family protein At4g27595, chloroplastic-like [Brassica napus]	-	-	-	-	GO:0043226//organelle;GO:0044444//cytoplasmic part;GO:0005623//cell;GO:0044424//intracellular part;GO:0005737//cytoplasm;GO:0005622//intracellular;GO:0043229//intracellular organelle;GO:0009536//plastid;GO:0044464//cell part;GO:0043231//intracellular membrane-bounded organelle;GO:0032991//macromolecular complex;GO:0043234//protein complex;GO:0043227//membrane-bounded organelle	-	-
LOC106432415	ps03	8432401	8432600	3.11287e-17	-51.2605	-2.98154	1.17245e-107	1.93255e-106	Genebody	PREDICTED: LOW QUALITY PROTEIN: WEB family protein At4g27595, chloroplastic-like [Brassica napus]	-	-	-	-	GO:0043226//organelle;GO:0044444//cytoplasmic part;GO:0005623//cell;GO:0044424//intracellular part;GO:0005737//cytoplasm;GO:0005622//intracellular;GO:0043229//intracellular organelle;GO:0009536//plastid;GO:0044464//cell part;GO:0043231//intracellular membrane-bounded organelle;GO:0032991//macromolecular complex;GO:0043234//protein complex;GO:0043227//membrane-bounded organelle	-	-
LOC106432415	ps03	8432501	8432700	5.82069e-06	-32.3715	-2.98154	1.17245e-107	1.93255e-106	Genebody	PREDICTED: LOW QUALITY PROTEIN: WEB family protein At4g27595, chloroplastic-like [Brassica napus]	-	-	-	-	GO:0043226//organelle;GO:0044444//cytoplasmic part;GO:0005623//cell;GO:0044424//intracellular part;GO:0005737//cytoplasm;GO:0005622//intracellular;GO:0043229//intracellular organelle;GO:0009536//plastid;GO:0044464//cell part;GO:0043231//intracellular membrane-bounded organelle;GO:0032991//macromolecular complex;GO:0043234//protein complex;GO:0043227//membrane-bounded organelle	-	-
LOC106382487	ps03	8747001	8747200	2.6554e-09	-26.3648	3.71773	1.86422e-139	3.89325e-138	Genebody	PREDICTED: thaumatin-like protein 1b [Brassica napus]	-	-	-	-	-	-	-
LOC106382487	ps03	8747601	8747800	1.52052e-08	-26.8519	3.71773	1.86422e-139	3.89325e-138	Genebody	PREDICTED: thaumatin-like protein 1b [Brassica napus]	-	-	-	-	-	-	-
LOC106382052	ps03	11332001	11332200	3.84056e-08	38.4921	-9.94642	1.45923e-18	6.36387e-18	Genebody	PREDICTED: cell division cycle 20.2, cofactor of APC complex-like [Brassica napus]	Genetic Information Processing	Folding, sorting and degradation	ko04120//Ubiquitin mediated proteolysis	K03363	-	-	-
LOC106434598	ps04	9197001	9197200	1.05546e-07	-55.625	-3.87915	2.02287e-05	4.60573e-05	Genebody	PREDICTED: methylthioalkylmalate synthase 2, chloroplastic-like [Brassica napus]	Metabolism	Biosynthesis of other secondary metabolites;Global and Overview	ko01210//2-Oxocarboxylic acid metabolism;ko00966//Glucosinolate biosynthesis	K15741	-	-	-
LOC106437936	ps04	15991801	15992000	1.4436e-07	36.9495	7.61961	9.73477e-06	2.27249e-05	Genebody	PREDICTED: RING-H2 finger protein ATL56-like [Brassica oleracea var. oleracea] [Brassica oleracea]	-	-	-	-	GO:0044425//membrane part;GO:0031224//intrinsic component of membrane;GO:0016020//membrane	GO:0043167//ion binding;GO:0005488//binding;GO:0046914//transition metal ion binding;GO:0043169//cation binding;GO:0046872//metal ion binding	GO:0044238//primary metabolic process;GO:0044237//cellular metabolic process;GO:0009987//cellular process;GO:0043412//macromolecule modification;GO:0036211//protein modification process;GO:0032446//protein modification by small protein conjugation;GO:0006464//cellular protein modification process;GO:0071704//organic substance metabolic process;GO:0008152//metabolic process;GO:0070647//protein mod…
LOC111211548	ps04	17638501	17638700	0.000605399	-29.8925	-3.01316	2.17851e-100	3.3794e-99	Genebody	BnaC09g02830D [Brassica napus]	-	-	-	-	GO:0043231//intracellular membrane-bounded organelle;GO:0044424//intracellular part;GO:0043229//intracellular organelle;GO:0043226//organelle;GO:0005622//intracellular;GO:0005623//cell;GO:0043227//membrane-bounded organelle;GO:0044464//cell part	-	-
LOC111211548	ps04	17638901	17639100	0.000136562	-32.5843	-3.01316	2.17851e-100	3.3794e-99	Genebody	BnaC09g02830D [Brassica napus]	-	-	-	-	GO:0043231//intracellular membrane-bounded organelle;GO:0044424//intracellular part;GO:0043229//intracellular organelle;GO:0043226//organelle;GO:0005622//intracellular;GO:0005623//cell;GO:0043227//membrane-bounded organelle;GO:0044464//cell part	-	-
LOC106412128	ps04	18805001	18805200	4.75225e-08	31.8548	4.33849	0	0	Genebody	PREDICTED: F-box protein PP2-B11 [Brassica oleracea var. oleracea] [Brassica oleracea]	-	-	-	-	-	-	-
LOC106389094	ps05	4888301	4888500	0.000415171	-28.1724	-2.34657	2.27887e-58	2.28917e-57	Genebody	PREDICTED: tRNA:m(4)X modification enzyme TRM13 homolog isoform X1 [Brassica napus]	-	-	-	-	-	-	-
LOC106389094	ps05	4888401	4888600	9.71667e-07	-42.6173	-2.34657	2.27887e-58	2.28917e-57	Genebody	PREDICTED: tRNA:m(4)X modification enzyme TRM13 homolog isoform X1 [Brassica napus]	-	-	-	-	-	-	-
LOC106412783	ps06	4598101	4598300	0.000826371	-25.2814	-2.65167	7.77144e-80	1.0012e-78	Genebody	PREDICTED: replication protein A 70 kDa DNA-binding subunit A-like [Brassica napus]	Genetic Information Processing	Replication and repair	ko03420//Nucleotide excision repair;ko03030//DNA replication;ko03440//Homologous recombination;ko03430//Mismatch repair	K07466	-	-	-
LOC111198510	ps06	6084801	6085000	0.00014185	-44.6154	-3.44345	1.43988e-10	4.52354e-10	Genebody	BnaC01g33460D [Brassica napus]	-	-	-	-	-	-	-
LOC111212766	ps06	7572701	7572900	9.85697e-05	36.6667	-8.09452	0.000140279	0.000297906	Genebody	BnaC08g03840D [Brassica napus]	-	-	-	-	-	-	-
LOC111212774	ps06	7696801	7697000	3.69207e-05	-35.9387	-2.45756	9.97682e-98	1.51746e-96	Genebody	PREDICTED: double-strand break repair protein MRE11 isoform X1 [Brassica oleracea var. oleracea] [Brassica oleracea]	Genetic Information Processing	Replication and repair	ko03440//Homologous recombination;ko03450//Non-homologous end-joining	K10865	GO:0043226//organelle;GO:0043231//intracellular membrane-bounded organelle;GO:0043232//intracellular non-membrane-bounded organelle;GO:0043229//intracellular organelle;GO:0005634//nucleus;GO:0031981//nuclear lumen;GO:0043233//organelle lumen;GO:0070013//intracellular organelle lumen;GO:0000785//chromatin;GO:0044427//chromosomal part;GO:0005694//chromosome;GO:0000794//condensed nuclear chromosome;…	GO:0016788//hydrolase activity, acting on ester bonds;GO:0003824//catalytic activity;GO:0004721//phosphoprotein phosphatase activity;GO:0042578//phosphoric ester hydrolase activity;GO:0016787//hydrolase activity;GO:0016791//phosphatase activity;GO:0005488//binding	GO:0044763//single-organism cellular process;GO:0043170//macromolecule metabolic process;GO:0046483//heterocycle metabolic process;GO:0044699//single-organism process;GO:0044237//cellular metabolic process;GO:0009987//cellular process;GO:0006259//DNA metabolic process;GO:0044238//primary metabolic process;GO:1901360//organic cyclic compound metabolic process;GO:0006950//response to stress;GO:0090…
LOC106434002	NC_027757.2	25601	25800	1.06666e-06	32.3232	-2.18626	8.09421e-122	1.49113e-120	Upstream	PREDICTED: aminoacylase-1B-like isoform X1 [Brassica napus]	Metabolism	Amino acid metabolism;Global and Overview	ko01230//Biosynthesis of amino acids;ko01210//2-Oxocarboxylic acid metabolism;ko00220//Arginine biosynthesis	K14677	-	-	-
LOC106437640	NC_027757.2	7165001	7165200	1.35599e-08	41.3462	2.78706	1.55169e-89	2.19405e-88	Upstream	PREDICTED: chitotriosidase-1-like [Brassica napus]	Metabolism	Carbohydrate metabolism	ko00520//Amino sugar and nucleotide sugar metabolism	K01183	-	-	-
LOC106358824	NC_027757.2	7337201	7337400	1.23079e-05	-29.6717	-2.51245	7.02971e-06	1.6576e-05	Upstream	PREDICTED: polyprenol reductase 2-like, partial [Brassica napus]	-	-	-	-	GO:0043226//organelle;GO:0044425//membrane part;GO:0005623//cell;GO:0044422//organelle part;GO:0043229//intracellular organelle;GO:0031090//organelle membrane;GO:0016020//membrane;GO:0044464//cell part;GO:0005622//intracellular;GO:0031224//intrinsic component of membrane;GO:0044424//intracellular part;GO:0043231//intracellular membrane-bounded organelle;GO:0043227//membrane-bounded organelle	GO:0016491//oxidoreductase activity;GO:0003824//catalytic activity	GO:0044260//cellular macromolecule metabolic process;GO:0044699//single-organism process;GO:0008152//metabolic process;GO:0044710//single-organism metabolic process;GO:0043170//macromolecule metabolic process;GO:0071704//organic substance metabolic process;GO:0043412//macromolecule modification;GO:0044267//cellular protein metabolic process;GO:0044237//cellular metabolic process;GO:0009987//cellu…
LOC106360734	NC_027757.2	7337201	7337400	1.23079e-05	-29.6717	-3.87254	8.57943e-15	3.26421e-14	Upstream	PREDICTED: polyprenol reductase 2-like [Brassica napus]	-	-	-	-	-	-	-
LOC106360736	NC_027757.2	7358201	7358400	3.19042e-05	-27.0165	3.01898	0	0	Upstream	PREDICTED: protein NUCLEAR FUSION DEFECTIVE 4-like [Brassica napus]	-	-	-	-	-	-	GO:0044550//secondary metabolite biosynthetic process;GO:1901135//carbohydrate derivative metabolic process;GO:0044710//single-organism metabolic process;GO:0009058//biosynthetic process;GO:0050896//response to stimulus;GO:1901137//carbohydrate derivative biosynthetic process;GO:1901659//glycosyl compound biosynthetic process;GO:0019757//glycosinolate metabolic process;GO:0016143//S-glycoside met…
LOC106351544	NC_027757.2	32918501	32918700	2.14464e-05	-26.588	4.52317	0	0	Upstream	PREDICTED: probable mediator of RNA polymerase II transcription subunit 37c [Brassica napus]	Cellular Processes;Genetic Information Processing	Transport and catabolism;Folding, sorting and degradation;Transcription	ko04141//Protein processing in endoplasmic reticulum;ko03040//Spliceosome;ko04144//Endocytosis	K03283	GO:0043227//membrane-bounded organelle;GO:0031090//organelle membrane;GO:0005737//cytoplasm;GO:0044444//cytoplasmic part;GO:0044424//intracellular part;GO:0016020//membrane;GO:0071944//cell periphery;GO:0005623//cell;GO:0043229//intracellular organelle;GO:0044464//cell part;GO:0005576//extracellular region;GO:0043231//intracellular membrane-bounded organelle;GO:0005622//intracellular;GO:0043226//…	GO:0005488//binding;GO:0097159//organic cyclic compound binding;GO:0005515//protein binding;GO:0044389//ubiquitin-like protein ligase binding;GO:0036094//small molecule binding;GO:0001882//nucleoside binding;GO:0001883//purine nucleoside binding;GO:0032549//ribonucleoside binding;GO:0019899//enzyme binding;GO:1901363//heterocyclic compound binding;GO:0097367//carbohydrate derivative binding;GO:00…	GO:0006464//cellular protein modification process;GO:0034645//cellular macromolecule biosynthetic process;GO:0009314//response to radiation;GO:0033554//cellular response to stress;GO:0009416//response to light stimulus;GO:0043412//macromolecule modification;GO:0009628//response to abiotic stimulus;GO:0009058//biosynthetic process;GO:0010468//regulation of gene expression;GO:0065007//biological re…
LOC106352641	NC_027758.2	175101	175300	0.000255393	29.2208	2.30166	8.05298e-16	3.18836e-15	Upstream	BnaA07g37540D [Brassica napus]	-	-	-	-	-	-	-
LOC106437112	NC_027758.2	2247001	2247200	1.32349e-08	33.3036	-3.24793	9.57881e-07	2.40437e-06	Upstream	PREDICTED: WD repeat-containing protein 44-like [Brassica napus]	-	-	-	-	GO:0032991//macromolecular complex;GO:0043234//protein complex;GO:0005622//intracellular;GO:0044424//intracellular part;GO:0005623//cell;GO:0044464//cell part	-	GO:0050789//regulation of biological process;GO:0050794//regulation of cellular process;GO:0065007//biological regulation
LOC106387186	NC_027758.2	8928701	8928900	2.55976e-09	38.3005	-2.53672	6.5293e-18	2.78626e-17	Upstream	BnaC02g10170D [Brassica napus]	-	-	-	-	-	-	-
LOC106387186	NC_027758.2	8928801	8929000	7.00031e-12	34.6653	-2.53672	6.5293e-18	2.78626e-17	Upstream	BnaC02g10170D [Brassica napus]	-	-	-	-	-	-	-
LOC106389551	NC_027758.2	10238501	10238700	4.86501e-05	26.1787	-2.34735	8.69007e-10	2.62121e-09	Upstream	BnaA02g08800D [Brassica napus]	-	-	-	-	-	-	-
LOC106390053	NC_027758.2	10542001	10542200	1.67535e-05	-34.255	3.24535	2.95999e-65	3.26113e-64	Upstream	PREDICTED: GDSL esterase/lipase At5g55050-like [Brassica rapa]	-	-	-	-	-	-	-
LOC106390053	NC_027758.2	10542101	10542300	6.20654e-05	-28.9927	3.24535	2.95999e-65	3.26113e-64	Upstream	PREDICTED: GDSL esterase/lipase At5g55050-like [Brassica rapa]	-	-	-	-	-	-	-
LOC106410676	NC_027758.2	23600301	23600500	0.000168695	28.2051	-2.64811	5.37382e-40	4.03404e-39	Upstream	PREDICTED: disease resistance protein RPS6-like [Brassica napus]	-	-	-	-	-	-	GO:0006950//response to stress;GO:0050896//response to stimulus
LOC106445760	NC_027758.2	24047101	24047300	0.000719874	26.336	4.44294	0.000111313	0.000238208	Upstream	PREDICTED: plant UBX domain-containing protein 16-like [Brassica napus]	-	-	-	-	-	-	-
LOC106352202	NC_027758.2	26953101	26953300	0.000265545	28.7299	4.42732	3.26216e-92	4.73983e-91	Upstream	PREDICTED: protein WAVE-DAMPENED 2-like [Brassica napus]	-	-	-	-	GO:0044422//organelle part;GO:0015630//microtubule cytoskeleton;GO:0044444//cytoplasmic part;GO:0044430//cytoskeletal part;GO:0043228//non-membrane-bounded organelle;GO:0005623//cell;GO:0005856//cytoskeleton;GO:0044424//intracellular part;GO:0043226//organelle;GO:0005737//cytoplasm;GO:0043232//intracellular non-membrane-bounded organelle;GO:0005874//microtubule;GO:0005622//intracellular;GO:004444…	-	GO:0000902//cell morphogenesis;GO:0016043//cellular component organization;GO:0071840//cellular component organization or biogenesis;GO:0044763//single-organism cellular process;GO:0048856//anatomical structure development;GO:0009653//anatomical structure morphogenesis;GO:0032989//cellular component morphogenesis;GO:0048869//cellular developmental process;GO:0000904//cell morphogenesis involved i…
LOC106403123	NC_027758.2	30606001	30606200	3.93367e-12	41.6825	-2.16593	1.21544e-15	4.78016e-15	Upstream	PREDICTED: protein PXR1-like [Brassica napus]	-	-	-	-	GO:0044424//intracellular part;GO:0044444//cytoplasmic part;GO:0009536//plastid;GO:0005737//cytoplasm;GO:0043227//membrane-bounded organelle;GO:0044464//cell part;GO:0043229//intracellular organelle;GO:0005623//cell;GO:0043226//organelle;GO:0043231//intracellular membrane-bounded organelle;GO:0005622//intracellular	-	-
LOC106405938	NC_027758.2	35211701	35211900	2.24707e-06	-36.7308	-2.41999	4.98113e-37	3.52705e-36	Upstream	spindle assembly abnormal protein (DUF620) [Arabidopsis thaliana]	-	-	-	-	-	-	GO:0071840//cellular component organization or biogenesis;GO:0048869//cellular developmental process;GO:0009653//anatomical structure morphogenesis;GO:0009987//cellular process;GO:0032502//developmental process;GO:0048856//anatomical structure development;GO:0000904//cell morphogenesis involved in differentiation;GO:0030154//cell differentiation;GO:0044699//single-organism process;GO:0044767//sin…
LOC106405944	NC_027758.2	35211701	35211900	2.24707e-06	-36.7308	-4.7761	9.12866e-06	2.13542e-05	Upstream	PREDICTED: protein indeterminate-domain 1-like [Brassica rapa]	-	-	-	-	-	-	-
LOC106441061	NC_027759.2	11934901	11935100	2.47818e-05	-39.1919	2.10378	1.31438e-163	3.17426e-162	Upstream	PREDICTED: cell number regulator 8-like [Brassica napus]	-	-	-	-	GO:0044464//cell part;GO:0044424//intracellular part;GO:0005622//intracellular;GO:0005623//cell	-	GO:0015849//organic acid transport;GO:0019538//protein metabolic process;GO:0006497//protein lipidation;GO:0015711//organic anion transport;GO:0071702//organic substance transport;GO:0009719//response to endogenous stimulus;GO:0034645//cellular macromolecule biosynthetic process;GO:0071704//organic substance metabolic process;GO:0044260//cellular macromolecule metabolic process;GO:0009987//cellul…
LOC106385532	NC_027759.2	17808201	17808400	4.31679e-06	-29.4118	-2.98837	1.43448e-19	6.48704e-19	Upstream	secE/sec61-gamma protein transport protein [Arabidopsis thaliana]	Genetic Information Processing;Cellular Processes	Transport and catabolism;Folding, sorting and degradation	ko04141//Protein processing in endoplasmic reticulum;ko04145//Phagosome;ko03060//Protein export	K07342	-	GO:0022891//substrate-specific transmembrane transporter activity;GO:0008320//protein transmembrane transporter activity;GO:0008565//protein transporter activity;GO:0022892//substrate-specific transporter activity;GO:0022857//transmembrane transporter activity;GO:0022884//macromolecule transmembrane transporter activity;GO:0005215//transporter activity	GO:0006950//response to stress;GO:0051179//localization;GO:0046907//intracellular transport;GO:0006952//defense response;GO:0051707//response to other organism;GO:0033554//cellular response to stress;GO:0006810//transport;GO:0009605//response to external stimulus;GO:0051649//establishment of localization in cell;GO:0002376//immune system process;GO:0006955//immune response;GO:0008104//protein loc…
LOC106396205	NC_027759.2	28843501	28843700	5.63587e-07	33.8346	-2.96151	1.78886e-115	3.13124e-114	Upstream	PREDICTED: cinnamoyl-CoA reductase 1-like [Brassica napus]	-	-	-	-	GO:0044444//cytoplasmic part;GO:0044464//cell part;GO:0044424//intracellular part;GO:0005623//cell;GO:0005622//intracellular;GO:0016020//membrane;GO:0005737//cytoplasm	GO:0003824//catalytic activity;GO:0016491//oxidoreductase activity;GO:0016903//oxidoreductase activity, acting on the aldehyde or oxo group of donors;GO:0005488//binding;GO:0016620//oxidoreductase activity, acting on the aldehyde or oxo group of donors, NAD or NADP as acceptor;GO:0048037//cofactor binding	GO:0006725//cellular aromatic compound metabolic process;GO:0071704//organic substance metabolic process;GO:0044710//single-organism metabolic process;GO:0009699//phenylpropanoid biosynthetic process;GO:0044550//secondary metabolite biosynthetic process;GO:0019748//secondary metabolic process;GO:0044763//single-organism cellular process;GO:0044237//cellular metabolic process;GO:1901360//organic c…
LOC106439641	NC_027759.2	30010201	30010400	2.26922e-08	-28.2627	-3.45578	3.19289e-15	1.23572e-14	Upstream	PREDICTED: protein IQ-DOMAIN 1-like isoform X1 [Brassica napus]	-	-	-	-	-	-	-
LOC106439828	NC_027759.2	32836901	32837100	4.78911e-20	63.1992	2.78978	0	0	Upstream	PREDICTED: probable mediator of RNA polymerase II transcription subunit 37e [Brassica oleracea var. oleracea] [Brassica oleracea]	Cellular Processes;Genetic Information Processing	Folding, sorting and degradation;Transport and catabolism;Transcription	ko04141//Protein processing in endoplasmic reticulum;ko03040//Spliceosome;ko04144//Endocytosis	K03283	-	-	-
LOC111214468	NC_027759.2	34480501	34480700	2.14385e-06	28.5027	-2.10852	6.93065e-05	0.000151042	Upstream	PREDICTED: uncharacterized protein LOC106442391 [Brassica napus]	-	-	-	-	-	-	-
LOC106440275	NC_027759.2	36343201	36343400	2.62351e-14	-43.3628	-3.5025	8.9531e-24	4.63593e-23	Upstream	BnaA03g42800D [Brassica napus]	-	-	-	-	-	-	-
LOC106440216	NC_027759.2	36694601	36694800	1.24527e-06	-45.8705	-2.42321	3.75722e-33	2.44506e-32	Upstream	PREDICTED: alpha,alpha-trehalose-phosphate synthase [UDP-forming] 5 [Brassica napus]	Metabolism	Carbohydrate metabolism	ko00500//Starch and sucrose metabolism	K16055	-	GO:0042578//phosphoric ester hydrolase activity;GO:0008194//UDP-glycosyltransferase activity;GO:0003824//catalytic activity;GO:0016740//transferase activity;GO:0016757//transferase activity, transferring glycosyl groups;GO:0046527//glucosyltransferase activity;GO:0016787//hydrolase activity;GO:0019203//carbohydrate phosphatase activity;GO:0016788//hydrolase activity, acting on ester bonds;GO:0016…	GO:0044262//cellular carbohydrate metabolic process;GO:0006073//cellular glucan metabolic process;GO:0044699//single-organism process;GO:0044723//single-organism carbohydrate metabolic process;GO:0019222//regulation of metabolic process;GO:0005982//starch metabolic process;GO:0043170//macromolecule metabolic process;GO:0065007//biological regulation;GO:0044238//primary metabolic process;GO:000598…
LOC106440411	NC_027759.2	38205901	38206100	1.52544e-10	-42.5532	-2.76203	4.17356e-30	2.53828e-29	Upstream	PREDICTED: leucine-rich repeat receptor-like serine/threonine-protein kinase BAM3 [Brassica napus]	-	-	-	-	-	GO:0001882//nucleoside binding;GO:0032549//ribonucleoside binding;GO:0097367//carbohydrate derivative binding;GO:0016773//phosphotransferase activity, alcohol group as acceptor;GO:0005488//binding;GO:0003824//catalytic activity;GO:0036094//small molecule binding;GO:0001883//purine nucleoside binding;GO:0016772//transferase activity, transferring phosphorus-containing groups;GO:0016301//kinase act…	GO:0043479//pigment accumulation in tissues in response to UV light;GO:0044237//cellular metabolic process;GO:0009987//cellular process;GO:0048589//developmental growth;GO:0048468//cell development;GO:0060560//developmental growth involved in morphogenesis;GO:0044267//cellular protein metabolic process;GO:0044707//single-multicellular organism process;GO:0019538//protein metabolic process;GO:0023…
LOC106440742	NC_027759.2	40792901	40793100	5.35084e-05	40	-2.22757	0	0	Upstream	PREDICTED: plastocyanin [Brassica napus]	Metabolism	Energy metabolism	ko00195//Photosynthesis	K02638	GO:0044444//cytoplasmic part;GO:0009536//plastid;GO:0044446//intracellular organelle part;GO:0044464//cell part;GO:0009532//plastid stroma;GO:0031984//organelle subcompartment;GO:0042651//thylakoid membrane;GO:0031977//thylakoid lumen;GO:0009579//thylakoid;GO:0043226//organelle;GO:0043229//intracellular organelle;GO:0005623//cell;GO:0044436//thylakoid part;GO:0043227//membrane-bounded organelle;G…	GO:0043169//cation binding;GO:0043167//ion binding;GO:0046914//transition metal ion binding;GO:0005488//binding;GO:0046872//metal ion binding	GO:1901576//organic substance biosynthetic process;GO:0031326//regulation of cellular biosynthetic process;GO:0040007//growth;GO:0050896//response to stimulus;GO:0048468//cell development;GO:0019752//carboxylic acid metabolic process;GO:0043478//pigment accumulation in response to UV light;GO:0010468//regulation of gene expression;GO:0055086//nucleobase-containing small molecule metabolic process…
LOC106445116	NC_027760.2	2667201	2667400	0.000684334	26.6247	-2.10131	7.15096e-28	4.12089e-27	Upstream	PREDICTED: major facilitator superfamily domain-containing protein 12 [Brassica napus]	-	-	-	-	-	-	-
LOC106393899	NC_027760.2	14002501	14002700	0.000895919	-30	-4.52356	1.29812e-05	3.00247e-05	Upstream	PREDICTED: LRR receptor-like serine/threonine-protein kinase GSO2 isoform X1 [Brassica rapa]	-	-	-	-	-	-	-
LOC106446710	NC_027760.2	14179601	14179800	7.99989e-14	-36.9015	3.42626	0.000378171	0.000771469	Upstream	PREDICTED: disease resistance protein RML1B [Brassica napus]	-	-	-	-	GO:0005622//intracellular;GO:0044464//cell part;GO:0005623//cell;GO:0044424//intracellular part;GO:0043229//intracellular organelle;GO:0043227//membrane-bounded organelle;GO:0043231//intracellular membrane-bounded organelle;GO:0043226//organelle	-	-
LOC111215090	NC_027760.2	17767301	17767500	0.000584241	31.5708	-2.60234	1.60551e-08	4.51039e-08	Upstream	PREDICTED: uncharacterized protein LOC103864411 [Brassica rapa]	-	-	-	-	-	-	-
LOC106391493	NC_027760.2	18889501	18889700	0.000664025	-31.1404	3.37796	3.95035e-289	1.68703e-287	Upstream	PREDICTED: S-adenosylmethionine synthase 3-like [Brassica rapa]	Metabolism	Global and Overview;Amino acid metabolism	ko01230//Biosynthesis of amino acids;ko00270//Cysteine and methionine metabolism	K00789	GO:0044444//cytoplasmic part;GO:0030054//cell junction;GO:0044464//cell part;GO:0005911//cell-cell junction;GO:0005622//intracellular;GO:0016020//membrane;GO:0044424//intracellular part;GO:0005623//cell;GO:0005737//cytoplasm	GO:0001882//nucleoside binding;GO:0043167//ion binding;GO:0036094//small molecule binding;GO:0003824//catalytic activity;GO:0043169//cation binding;GO:0032549//ribonucleoside binding;GO:0001883//purine nucleoside binding;GO:0032550//purine ribonucleoside binding;GO:0016740//transferase activity;GO:0097367//carbohydrate derivative binding;GO:0046872//metal ion binding;GO:0016765//transferase activ…	GO:0030001//metal ion transport;GO:1901564//organonitrogen compound metabolic process;GO:0006732//coenzyme metabolic process;GO:0044710//single-organism metabolic process;GO:0009058//biosynthetic process;GO:1901360//organic cyclic compound metabolic process;GO:0006811//ion transport;GO:0019438//aromatic compound biosynthetic process;GO:1902578//single-organism localization;GO:0072511//divalent in…
LOC106423849	NC_027761.2	467501	467700	6.08783e-12	-29.1667	-2.54326	2.8905e-41	2.21767e-40	Upstream	PREDICTED: protein disulfide-isomerase 5-2-like [Brassica napus]	Genetic Information Processing	Folding, sorting and degradation	ko04141//Protein processing in endoplasmic reticulum	K09580	GO:0009536//plastid;GO:0031224//intrinsic component of membrane;GO:0031090//organelle membrane;GO:0044424//intracellular part;GO:0016020//membrane;GO:0043229//intracellular organelle;GO:0005737//cytoplasm;GO:0044444//cytoplasmic part;GO:0005622//intracellular;GO:0005911//cell-cell junction;GO:0005623//cell;GO:0044422//organelle part;GO:0071944//cell periphery;GO:0043226//organelle;GO:0043231//int…	GO:0016860//intramolecular oxidoreductase activity;GO:0016853//isomerase activity;GO:0016864//intramolecular oxidoreductase activity, transposing S-S bonds;GO:0003824//catalytic activity	GO:0051179//localization;GO:0009987//cellular process;GO:0071704//organic substance metabolic process;GO:0016192//vesicle-mediated transport;GO:0019725//cellular homeostasis;GO:0044237//cellular metabolic process;GO:0043436//oxoacid metabolic process;GO:0016070//RNA metabolic process;GO:0044763//single-organism cellular process;GO:0044281//small molecule metabolic process;GO:0008152//metabolic pr…
LOC106401099	NC_027761.2	7530701	7530900	2.83815e-05	35.656	3.37504	0.0001454	0.000308227	Upstream	PREDICTED: receptor-like protein 12 [Brassica rapa]	-	-	-	-	-	-	-
LOC106451288	NC_027761.2	9151301	9151500	1.47085e-07	-31.4415	-3.61858	6.77336e-62	7.14838e-61	Upstream	PREDICTED: probable serine/threonine-protein kinase DDB_G0276461 [Brassica napus]	-	-	-	-	GO:0044424//intracellular part;GO:0043231//intracellular membrane-bounded organelle;GO:0005622//intracellular;GO:0044464//cell part;GO:0005623//cell;GO:0043227//membrane-bounded organelle;GO:0043229//intracellular organelle;GO:0043226//organelle	GO:0001883//purine nucleoside binding;GO:0016772//transferase activity, transferring phosphorus-containing groups;GO:0016773//phosphotransferase activity, alcohol group as acceptor;GO:0016301//kinase activity;GO:0097159//organic cyclic compound binding;GO:1901363//heterocyclic compound binding;GO:0005488//binding;GO:0032549//ribonucleoside binding;GO:0036094//small molecule binding;GO:0004672//pr…	GO:0019538//protein metabolic process;GO:0044237//cellular metabolic process;GO:0006464//cellular protein modification process;GO:0044260//cellular macromolecule metabolic process;GO:0044238//primary metabolic process;GO:0044267//cellular protein metabolic process;GO:0009987//cellular process;GO:0071704//organic substance metabolic process;GO:0008152//metabolic process;GO:0036211//protein modific…
LOC106451288	NC_027761.2	9151401	9151600	6.06803e-09	-31.7499	-3.61858	6.77336e-62	7.14838e-61	Upstream	PREDICTED: probable serine/threonine-protein kinase DDB_G0276461 [Brassica napus]	-	-	-	-	GO:0044424//intracellular part;GO:0043231//intracellular membrane-bounded organelle;GO:0005622//intracellular;GO:0044464//cell part;GO:0005623//cell;GO:0043227//membrane-bounded organelle;GO:0043229//intracellular organelle;GO:0043226//organelle	GO:0001883//purine nucleoside binding;GO:0016772//transferase activity, transferring phosphorus-containing groups;GO:0016773//phosphotransferase activity, alcohol group as acceptor;GO:0016301//kinase activity;GO:0097159//organic cyclic compound binding;GO:1901363//heterocyclic compound binding;GO:0005488//binding;GO:0032549//ribonucleoside binding;GO:0036094//small molecule binding;GO:0004672//pr…	GO:0019538//protein metabolic process;GO:0044237//cellular metabolic process;GO:0006464//cellular protein modification process;GO:0044260//cellular macromolecule metabolic process;GO:0044238//primary metabolic process;GO:0044267//cellular protein metabolic process;GO:0009987//cellular process;GO:0071704//organic substance metabolic process;GO:0008152//metabolic process;GO:0036211//protein modific…
LOC111215878	NC_027761.2	15578801	15579000	1.09709e-06	-41.6076	2.43105	9.29481e-07	2.33488e-06	Upstream	PREDICTED: zinc finger BED domain-containing protein RICESLEEPER 2-like [Brassica napus]	-	-	-	-	-	-	-
LOC106451629	NC_027761.2	15578801	15579000	1.09709e-06	-41.6076	-3.27364	7.06615e-132	1.39854e-130	Upstream	PREDICTED: probable LRR receptor-like serine/threonine-protein kinase At1g51860 [Brassica napus]	-	-	-	-	-	GO:0003824//catalytic activity;GO:0016772//transferase activity, transferring phosphorus-containing groups;GO:0016740//transferase activity	-
LOC106451629	NC_027761.2	15578901	15579100	6.29926e-10	-50.3249	-3.27364	7.06615e-132	1.39854e-130	Upstream	PREDICTED: probable LRR receptor-like serine/threonine-protein kinase At1g51860 [Brassica napus]	-	-	-	-	-	GO:0003824//catalytic activity;GO:0016772//transferase activity, transferring phosphorus-containing groups;GO:0016740//transferase activity	-
LOC106407399	NC_027761.2	24404401	24404600	2.21348e-07	-31.3725	2.39036	1.30215e-199	3.79033e-198	Upstream	PREDICTED: zinc finger protein AZF2-like [Brassica napus]	-	-	-	-	-	-	-
LOC106451899	NC_027761.2	24739201	24739400	1.42476e-05	26.9275	4.66063	0	0	Upstream	PREDICTED: protein CYPRO4 [Brassica napus]	-	-	-	-	GO:0005623//cell;GO:0044464//cell part;GO:0005622//intracellular;GO:0044424//intracellular part	-	-
LOC106345920	NC_027762.2	1143201	1143400	1.14373e-06	-28.0548	-2.2181	1.38634e-128	2.68126e-127	Upstream	PREDICTED: LOW QUALITY PROTEIN: protein DJ-1 homolog B-like [Brassica napus]	-	-	-	-	-	-	-
LOC106381023	NC_027762.2	3762501	3762700	8.24125e-07	-32.6301	10.4235	1.64065e-13	5.91572e-13	Upstream	BnaCnng28140D [Brassica napus]	-	-	-	-	-	GO:0005488//binding;GO:0005515//protein binding	-
LOC106346942	NC_027762.2	11317101	11317300	2.02881e-08	31.8853	-3.64879	2.28449e-21	1.09696e-20	Upstream	PREDICTED: BEL1-like homeodomain protein 10 [Brassica napus]	-	-	-	-	GO:0043226//organelle;GO:0005622//intracellular;GO:0044464//cell part;GO:0044424//intracellular part;GO:0005623//cell;GO:0043231//intracellular membrane-bounded organelle;GO:0043227//membrane-bounded organelle;GO:0043229//intracellular organelle	GO:0001071//nucleic acid binding transcription factor activity;GO:0003676//nucleic acid binding;GO:1901363//heterocyclic compound binding;GO:0005488//binding;GO:0097159//organic cyclic compound binding	GO:0044260//cellular macromolecule metabolic process;GO:0010468//regulation of gene expression;GO:0009987//cellular process;GO:0048856//anatomical structure development;GO:0034645//cellular macromolecule biosynthetic process;GO:0065007//biological regulation;GO:0008152//metabolic process;GO:0009059//macromolecule biosynthetic process;GO:0032502//developmental process;GO:0071704//organic substance…
LOC106347552	NC_027762.2	17135901	17136100	1.09811e-07	-40.4076	-3.19579	2.77949e-12	9.48606e-12	Upstream	PREDICTED: pentatricopeptide repeat-containing protein At3g42630-like [Brassica napus]	-	-	-	-	-	-	-
LOC106347785	NC_027762.2	18333701	18333900	0.000572033	-31.2169	-2.67807	3.13893e-27	1.78214e-26	Upstream	PREDICTED: polyadenylate-binding protein-interacting protein 10-like [Brassica napus]	-	-	-	-	GO:0043227//membrane-bounded organelle;GO:0044424//intracellular part;GO:0005622//intracellular;GO:0043229//intracellular organelle;GO:0043231//intracellular membrane-bounded organelle;GO:0005623//cell;GO:0043226//organelle;GO:0044464//cell part	GO:0005488//binding;GO:1901363//heterocyclic compound binding;GO:0003676//nucleic acid binding;GO:0097159//organic cyclic compound binding	-
LOC106411453	NC_027762.2	19075101	19075300	5.82476e-08	-29.0459	-3.86433	3.17747e-107	5.21977e-106	Upstream	BnaA10g06130D [Brassica napus]	-	-	-	-	-	-	-
LOC106411453	NC_027762.2	19075201	19075400	5.70331e-15	-36.612	-3.86433	3.17747e-107	5.21977e-106	Upstream	BnaA10g06130D [Brassica napus]	-	-	-	-	-	-	-
LOC106411453	NC_027762.2	19075301	19075500	1.46505e-08	-30.0023	-3.86433	3.17747e-107	5.21977e-106	Upstream	BnaA10g06130D [Brassica napus]	-	-	-	-	-	-	-
LOC106348410	NC_027762.2	24090301	24090500	3.45785e-08	-30.2632	2.55819	4.06537e-166	9.95984e-165	Upstream	PREDICTED: probable WRKY transcription factor 25 [Brassica napus]	Organismal Systems	Environmental adaptation	ko04626//Plant-pathogen interaction	K13423	-	GO:0003677//DNA binding;GO:0005488//binding;GO:1901363//heterocyclic compound binding;GO:0097159//organic cyclic compound binding;GO:0003676//nucleic acid binding	GO:0010468//regulation of gene expression;GO:0050789//regulation of biological process;GO:0065007//biological regulation;GO:0019222//regulation of metabolic process;GO:0060255//regulation of macromolecule metabolic process
LOC106350844	NC_027762.2	30132201	30132400	8.33205e-17	55.5556	7.35168	3.71522e-05	8.27667e-05	Upstream	PREDICTED: serine-rich adhesin for platelets-like [Brassica napus]	-	-	-	-	-	-	-
LOC106350844	NC_027762.2	30132301	30132500	2.39589e-21	60	7.35168	3.71522e-05	8.27667e-05	Upstream	PREDICTED: serine-rich adhesin for platelets-like [Brassica napus]	-	-	-	-	-	-	-
LOC106386376	NC_027762.2	35149401	35149600	8.85975e-06	25.5043	2.09077	1.61995e-08	4.55029e-08	Upstream	BnaAnng05420D [Brassica napus]	-	-	-	-	-	-	-
LOC106366674	NC_027763.2	3428801	3429000	0.000273494	-25.1142	3.09726	0	0	Upstream	glucose-1-phosphate adenylyltransferase small subunit, chloroplastic [Brassica napus]	Metabolism	Carbohydrate metabolism	ko00500//Starch and sucrose metabolism;ko00520//Amino sugar and nucleotide sugar metabolism	K00975	GO:0043229//intracellular organelle;GO:0043226//organelle;GO:0005622//intracellular;GO:0043227//membrane-bounded organelle;GO:0044464//cell part;GO:0009536//plastid;GO:0005737//cytoplasm;GO:0005623//cell;GO:0043231//intracellular membrane-bounded organelle;GO:0044424//intracellular part;GO:0044444//cytoplasmic part	GO:0016772//transferase activity, transferring phosphorus-containing groups;GO:0003824//catalytic activity;GO:0016779//nucleotidyltransferase activity;GO:0070566//adenylyltransferase activity;GO:0016740//transferase activity	GO:0009987//cellular process;GO:0044260//cellular macromolecule metabolic process;GO:0015980//energy derivation by oxidation of organic compounds;GO:0044237//cellular metabolic process;GO:0044042//glucan metabolic process;GO:0043170//macromolecule metabolic process;GO:0008152//metabolic process;GO:0006073//cellular glucan metabolic process;GO:0044723//single-organism carbohydrate metabolic proces…
LOC106366674	NC_027763.2	3428901	3429100	0.000273494	-25.1142	3.09726	0	0	Upstream	glucose-1-phosphate adenylyltransferase small subunit, chloroplastic [Brassica napus]	Metabolism	Carbohydrate metabolism	ko00500//Starch and sucrose metabolism;ko00520//Amino sugar and nucleotide sugar metabolism	K00975	GO:0043229//intracellular organelle;GO:0043226//organelle;GO:0005622//intracellular;GO:0043227//membrane-bounded organelle;GO:0044464//cell part;GO:0009536//plastid;GO:0005737//cytoplasm;GO:0005623//cell;GO:0043231//intracellular membrane-bounded organelle;GO:0044424//intracellular part;GO:0044444//cytoplasmic part	GO:0016772//transferase activity, transferring phosphorus-containing groups;GO:0003824//catalytic activity;GO:0016779//nucleotidyltransferase activity;GO:0070566//adenylyltransferase activity;GO:0016740//transferase activity	GO:0009987//cellular process;GO:0044260//cellular macromolecule metabolic process;GO:0015980//energy derivation by oxidation of organic compounds;GO:0044237//cellular metabolic process;GO:0044042//glucan metabolic process;GO:0043170//macromolecule metabolic process;GO:0008152//metabolic process;GO:0006073//cellular glucan metabolic process;GO:0044723//single-organism carbohydrate metabolic proces…
LOC106356714	NC_027763.2	14162401	14162600	3.36885e-07	29.7281	5.4116	4.42575e-30	2.68998e-29	Upstream	PREDICTED: cytokinin riboside 5'-monophosphate phosphoribohydrolase LOG4-like [Brassica napus]	-	-	-	-	-	-	-
LOC106356718	NC_027763.2	14215201	14215400	0.000235044	-25.3205	2.3582	3.56523e-21	1.69991e-20	Upstream	PREDICTED: histone H2B.8-like [Brassica napus]	-	-	-	-	-	-	-
LOC106410828	NC_027763.2	20054301	20054500	0.000581543	29.6296	3.3469	3.38642e-98	5.17391e-97	Upstream	PREDICTED: REF/SRPP-like protein At1g67360 [Brassica napus]	-	-	-	-	-	-	-
LOC106409022	NC_027763.2	20191101	20191300	7.40891e-05	44.0217	-2.57075	0.00013833	0.00029391	Upstream	PREDICTED: ycf20-like protein [Brassica napus]	-	-	-	-	GO:0044464//cell part;GO:0043227//membrane-bounded organelle;GO:0043229//intracellular organelle;GO:0043231//intracellular membrane-bounded organelle;GO:0016020//membrane;GO:0031224//intrinsic component of membrane;GO:0044444//cytoplasmic part;GO:0044424//intracellular part;GO:0005737//cytoplasm;GO:0044425//membrane part;GO:0005622//intracellular;GO:0043226//organelle;GO:0009536//plastid;GO:00056…	-	GO:0009628//response to abiotic stimulus;GO:0009314//response to radiation;GO:1990066//energy quenching;GO:0009416//response to light stimulus;GO:0050896//response to stimulus
LOC106420914	NC_027763.2	24485801	24486000	0.000441571	-32.9768	-2.28857	0.000425671	0.000864163	Upstream	PREDICTED: CRS2-associated factor 2, mitochondrial-like [Brassica napus]	-	-	-	-	-	-	-
LOC106354673	NC_027763.2	26919301	26919500	0.000546424	-25.5014	-2.53032	7.47986e-16	2.96386e-15	Upstream	PREDICTED: protein LIGHT-DEPENDENT SHORT HYPOCOTYLS 7 [Brassica rapa]	-	-	-	-	GO:0043227//membrane-bounded organelle;GO:0005623//cell;GO:0043226//organelle;GO:0044464//cell part;GO:0044424//intracellular part;GO:0005622//intracellular;GO:0043229//intracellular organelle;GO:0043231//intracellular membrane-bounded organelle	-	GO:0006725//cellular aromatic compound metabolic process;GO:0009690//cytokinin metabolic process;GO:0010468//regulation of gene expression;GO:0034754//cellular hormone metabolic process;GO:0071704//organic substance metabolic process;GO:0008152//metabolic process;GO:0050789//regulation of biological process;GO:0044237//cellular metabolic process;GO:0042445//hormone metabolic process;GO:1901564//o…
LOC106399712	NC_027764.2	5153201	5153400	3.11003e-09	38.7385	-3.5796	1.38369e-109	2.31847e-108	Upstream	PREDICTED: chaperone protein dnaJ 20, chloroplastic-like [Brassica napus]	-	-	-	-	GO:0009536//plastid;GO:0005737//cytoplasm;GO:0005623//cell;GO:0044444//cytoplasmic part;GO:0044424//intracellular part;GO:0044464//cell part;GO:0005622//intracellular;GO:0043229//intracellular organelle;GO:0043231//intracellular membrane-bounded organelle;GO:0043226//organelle;GO:0043227//membrane-bounded organelle	GO:0005488//binding	GO:0031323//regulation of cellular metabolic process;GO:0046700//heterocycle catabolic process;GO:0019439//aromatic compound catabolic process;GO:1901564//organonitrogen compound metabolic process;GO:1901565//organonitrogen compound catabolic process;GO:0051338//regulation of transferase activity;GO:0071704//organic substance metabolic process;GO:0050790//regulation of catalytic activity;GO:00442…
LOC106399712	NC_027764.2	5153301	5153500	2.16767e-07	29.8867	-3.5796	1.38369e-109	2.31847e-108	Upstream	PREDICTED: chaperone protein dnaJ 20, chloroplastic-like [Brassica napus]	-	-	-	-	GO:0009536//plastid;GO:0005737//cytoplasm;GO:0005623//cell;GO:0044444//cytoplasmic part;GO:0044424//intracellular part;GO:0044464//cell part;GO:0005622//intracellular;GO:0043229//intracellular organelle;GO:0043231//intracellular membrane-bounded organelle;GO:0043226//organelle;GO:0043227//membrane-bounded organelle	GO:0005488//binding	GO:0031323//regulation of cellular metabolic process;GO:0046700//heterocycle catabolic process;GO:0019439//aromatic compound catabolic process;GO:1901564//organonitrogen compound metabolic process;GO:1901565//organonitrogen compound catabolic process;GO:0051338//regulation of transferase activity;GO:0071704//organic substance metabolic process;GO:0050790//regulation of catalytic activity;GO:00442…
LOC106399684	NC_027764.2	11555601	11555800	0.000255812	-30.8741	2.52893	1.65909e-13	5.98111e-13	Upstream	PREDICTED: glycine-rich protein A3 [Brassica rapa]	-	-	-	-	GO:0043231//intracellular membrane-bounded organelle;GO:0005623//cell;GO:0044464//cell part;GO:0005622//intracellular;GO:0043226//organelle;GO:0044424//intracellular part;GO:0043227//membrane-bounded organelle;GO:0043229//intracellular organelle	-	-
LOC106352816	NC_027765.2	4877001	4877200	1.04236e-06	-25.6757	4.00307	0	0	Upstream	PREDICTED: DEAD-box ATP-dependent RNA helicase 9-like [Brassica napus]	-	-	-	-	-	-	-
LOC106449997	NC_027765.2	5522301	5522500	0.000496129	29.4118	-2.0658	0.000149643	0.000316809	Upstream	PREDICTED: plastid division protein PDV2-like [Brassica rapa]	-	-	-	-	GO:0098588//bounding membrane of organelle;GO:0042170//plastid membrane;GO:0043226//organelle;GO:0031967//organelle envelope;GO:0031301//integral component of organelle membrane;GO:0031354//intrinsic component of plastid outer membrane;GO:0031355//integral component of plastid outer membrane;GO:0031090//organelle membrane;GO:0016020//membrane;GO:0009526//plastid envelope;GO:0031975//envelope;GO:0…	GO:0005488//binding	GO:0048285//organelle fission;GO:0016043//cellular component organization;GO:0071840//cellular component organization or biogenesis;GO:0009987//cellular process;GO:0006996//organelle organization
LOC106366569	NC_027765.2	10941101	10941300	3.13412e-06	29.3269	-4.62364	3.81617e-36	2.64994e-35	Upstream	PREDICTED: probable aldo-keto reductase 4 [Brassica napus]	-	-	-	-	-	-	-
LOC106437957	NC_027765.2	19369101	19369300	1.68975e-09	-29.2004	6.30848	0	0	Upstream	allene oxide cyclase 3, chloroplastic-like [Brassica napus]	Metabolism	Lipid metabolism	ko00592//alpha-Linolenic acid metabolism	K10525	GO:0005623//cell;GO:0043226//organelle;GO:0044444//cytoplasmic part;GO:0044446//intracellular organelle part;GO:0043229//intracellular organelle;GO:0009536//plastid;GO:0044464//cell part;GO:0005773//vacuole;GO:0044422//organelle part;GO:0005737//cytoplasm;GO:0031090//organelle membrane;GO:0016020//membrane;GO:0043227//membrane-bounded organelle;GO:0044437//vacuolar part;GO:0043231//intracellular …	GO:0009975//cyclase activity;GO:0003824//catalytic activity	GO:0034613//cellular protein localization;GO:0051641//cellular localization;GO:0010941//regulation of cell death;GO:0050896//response to stimulus;GO:0042221//response to chemical;GO:0044765//single-organism transport;GO:0033554//cellular response to stress;GO:0043436//oxoacid metabolic process;GO:0071495//cellular response to endogenous stimulus;GO:0034050//host programmed cell death induced by s…
LOC106366854	NC_027765.2	21697201	21697400	2.10314e-08	30.5556	-2.27721	6.44005e-164	1.55915e-162	Upstream	PREDICTED: 4-coumarate--CoA ligase-like 7 [Brassica napus]	Metabolism	Biosynthesis of other secondary metabolites;Metabolism of cofactors and vitamins;Amino acid metabolism	ko00940//Phenylpropanoid biosynthesis;ko00360//Phenylalanine metabolism;ko00130//Ubiquinone and other terpenoid-quinone biosynthesis	K01904	GO:0042579//microbody;GO:0044444//cytoplasmic part;GO:0044424//intracellular part;GO:0005622//intracellular;GO:0005623//cell;GO:0043231//intracellular membrane-bounded organelle;GO:0043229//intracellular organelle;GO:0044464//cell part;GO:0043227//membrane-bounded organelle;GO:0043226//organelle;GO:0005737//cytoplasm	GO:0016408//C-acyltransferase activity;GO:0016747//transferase activity, transferring acyl groups other than amino-acyl groups;GO:0016405//CoA-ligase activity;GO:0016740//transferase activity;GO:0016746//transferase activity, transferring acyl groups;GO:0016877//ligase activity, forming carbon-sulfur bonds;GO:0016874//ligase activity;GO:0003824//catalytic activity	GO:0006082//organic acid metabolic process;GO:0009987//cellular process;GO:0043436//oxoacid metabolic process;GO:0046394//carboxylic acid biosynthetic process;GO:0071704//organic substance metabolic process;GO:0065008//regulation of biological quality;GO:0009850//auxin metabolic process;GO:0019752//carboxylic acid metabolic process;GO:0044283//small molecule biosynthetic process;GO:0008152//metab…
LOC106368348	NC_027765.2	35668001	35668200	8.43106e-06	-26.6099	-2.46597	1.64421e-05	3.7701e-05	Upstream	BnaA09g37730D [Brassica napus]	Genetic Information Processing	Replication and repair	ko03420//Nucleotide excision repair;ko03030//DNA replication;ko03440//Homologous recombination;ko03430//Mismatch repair	K07466	-	-	-
LOC106369071	NC_027765.2	40561301	40561500	3.12375e-06	-30.0796	-2.657	1.93718e-11	6.35814e-11	Upstream	PREDICTED: protein LURP-one-related 15-like [Brassica napus]	-	-	-	-	-	-	-
LOC106419857	NC_027765.2	43872901	43873100	6.01554e-07	-30.3423	-4.76081	2.24821e-10	6.98951e-10	Upstream	PREDICTED: transcription factor bHLH90-like [Brassica napus]	-	-	-	-	-	-	-
LOC106390517	NC_027766.2	10495301	10495500	3.4038e-08	-25	2.47196	3.90102e-24	2.04138e-23	Upstream	PREDICTED: protein phosphatase inhibitor 2-like isoform X1 [Brassica napus]	-	-	-	-	-	-	-
LOC106412179	NC_027766.2	10989401	10989600	2.14932e-11	-35.4673	3.46603	0	0	Upstream	PREDICTED: zinc finger protein ZAT12-like [Brassica napus]	-	-	-	-	GO:0005623//cell;GO:0005622//intracellular;GO:0043231//intracellular membrane-bounded organelle;GO:0044424//intracellular part;GO:0043226//organelle;GO:0043227//membrane-bounded organelle;GO:0044464//cell part;GO:0043229//intracellular organelle	GO:0001071//nucleic acid binding transcription factor activity;GO:0043167//ion binding;GO:0005488//binding;GO:0046872//metal ion binding;GO:0043169//cation binding;GO:0046914//transition metal ion binding	GO:0050896//response to stimulus;GO:0065007//biological regulation;GO:0009266//response to temperature stimulus;GO:0051716//cellular response to stimulus;GO:0009719//response to endogenous stimulus;GO:0034645//cellular macromolecule biosynthetic process;GO:0009605//response to external stimulus;GO:0044763//single-organism cellular process;GO:0009694//jasmonic acid metabolic process;GO:0009628//re…
LOC106375272	NC_027767.2	2984701	2984900	0.000306951	26.5816	-2.25344	7.77221e-188	2.1341e-186	Upstream	PREDICTED: aquaporin PIP2-7 [Brassica oleracea var. oleracea] [Brassica oleracea]	-	-	-	-	GO:0005622//intracellular;GO:0044424//intracellular part;GO:0031225//anchored component of membrane;GO:0044464//cell part;GO:0005911//cell-cell junction;GO:0043231//intracellular membrane-bounded organelle;GO:0043226//organelle;GO:0016020//membrane;GO:0030054//cell junction;GO:0044425//membrane part;GO:0043227//membrane-bounded organelle;GO:0043229//intracellular organelle;GO:0005623//cell;GO:003…	GO:0005372//water transmembrane transporter activity;GO:0022892//substrate-specific transporter activity;GO:0005215//transporter activity;GO:0005488//binding;GO:0022857//transmembrane transporter activity;GO:0022891//substrate-specific transmembrane transporter activity	GO:0051234//establishment of localization;GO:0051179//localization;GO:0001101//response to acid chemical;GO:0050896//response to stimulus;GO:0042221//response to chemical
LOC106423211	NC_027767.2	9923901	9924100	3.02743e-05	-26.2803	-2.4021	3.24402e-14	1.2052e-13	Upstream	PREDICTED: pentatricopeptide repeat-containing protein At4g18975, chloroplastic-like [Brassica napus]	-	-	-	-	GO:0044424//intracellular part;GO:0043227//membrane-bounded organelle;GO:0044444//cytoplasmic part;GO:0005737//cytoplasm;GO:0009536//plastid;GO:0043231//intracellular membrane-bounded organelle;GO:0044464//cell part;GO:0005623//cell;GO:0043226//organelle;GO:0005622//intracellular;GO:0043229//intracellular organelle	-	-
LOC106383977	NC_027767.2	11863101	11863300	0.000172906	25.1282	-2.01394	1.69188e-41	1.30525e-40	Upstream	BnaC05g29950D [Brassica napus]	-	-	-	-	GO:0009532//plastid stroma;GO:0044444//cytoplasmic part;GO:0009536//plastid;GO:0043231//intracellular membrane-bounded organelle;GO:0043226//organelle;GO:0044424//intracellular part;GO:0005622//intracellular;GO:0005623//cell;GO:0031975//envelope;GO:0043229//intracellular organelle;GO:0031967//organelle envelope;GO:0043227//membrane-bounded organelle;GO:0044435//plastid part;GO:0009526//plastid en…	-	GO:0031327//negative regulation of cellular biosynthetic process;GO:0045087//innate immune response;GO:0016053//organic acid biosynthetic process;GO:0006139//nucleobase-containing compound metabolic process;GO:0000097//sulfur amino acid biosynthetic process;GO:0051171//regulation of nitrogen compound metabolic process;GO:1901698//response to nitrogen compound;GO:0071310//cellular response to orga…
LOC106394543	NC_027767.2	24435101	24435300	3.89586e-08	-27.1429	-2.00077	7.42946e-16	2.94404e-15	Upstream	BnaA03g42300D [Brassica napus]	-	-	-	-	-	-	-
LOC106394543	NC_027767.2	24435201	24435400	6.53731e-08	-32.0755	-2.00077	7.42946e-16	2.94404e-15	Upstream	BnaA03g42300D [Brassica napus]	-	-	-	-	-	-	-
LOC106372736	NC_027767.2	25896201	25896400	2.98689e-06	29.3474	-2.84609	8.27382e-28	4.75987e-27	Upstream	PREDICTED: protein TIFY 4B-like isoform X1 [Brassica oleracea var. oleracea] [Brassica oleracea]	-	-	-	-	-	-	-
LOC106376672	NC_027767.2	27101201	27101400	2.84622e-05	31.3176	3.0322	5.80504e-243	2.06516e-241	Upstream	PREDICTED: phosphoglycerate mutase-like protein 2 isoform X1 [Brassica napus]	-	-	-	-	-	-	-
LOC106449675	NC_027767.2	30018401	30018600	2.96569e-09	-36.7647	5.44174	1.79959e-67	2.02911e-66	Upstream	myb-related protein Myb4-like [Brassica napus]	-	-	-	-	GO:0043227//membrane-bounded organelle;GO:0044464//cell part;GO:0043226//organelle;GO:0043229//intracellular organelle;GO:0005622//intracellular;GO:0044424//intracellular part;GO:0005623//cell;GO:0043231//intracellular membrane-bounded organelle	GO:0001071//nucleic acid binding transcription factor activity;GO:1901363//heterocyclic compound binding;GO:0003676//nucleic acid binding;GO:0005488//binding;GO:0097159//organic cyclic compound binding	GO:0050789//regulation of biological process;GO:0071495//cellular response to endogenous stimulus;GO:0010468//regulation of gene expression;GO:0044281//small molecule metabolic process;GO:0044763//single-organism cellular process;GO:0010033//response to organic substance;GO:0035556//intracellular signal transduction;GO:0044237//cellular metabolic process;GO:0032787//monocarboxylic acid metabolic …
LOC106449675	NC_027767.2	30018501	30018700	2.96569e-09	-36.7647	5.44174	1.79959e-67	2.02911e-66	Upstream	myb-related protein Myb4-like [Brassica napus]	-	-	-	-	GO:0043227//membrane-bounded organelle;GO:0044464//cell part;GO:0043226//organelle;GO:0043229//intracellular organelle;GO:0005622//intracellular;GO:0044424//intracellular part;GO:0005623//cell;GO:0043231//intracellular membrane-bounded organelle	GO:0001071//nucleic acid binding transcription factor activity;GO:1901363//heterocyclic compound binding;GO:0003676//nucleic acid binding;GO:0005488//binding;GO:0097159//organic cyclic compound binding	GO:0050789//regulation of biological process;GO:0071495//cellular response to endogenous stimulus;GO:0010468//regulation of gene expression;GO:0044281//small molecule metabolic process;GO:0044763//single-organism cellular process;GO:0010033//response to organic substance;GO:0035556//intracellular signal transduction;GO:0044237//cellular metabolic process;GO:0032787//monocarboxylic acid metabolic …
LOC106376459	NC_027767.2	33479801	33480000	2.77777e-05	33.4465	5.82295	1.14811e-58	1.15927e-57	Upstream	PREDICTED: transcription factor LUX-like [Brassica oleracea var. oleracea] [Brassica oleracea]	-	-	-	-	GO:0044424//intracellular part;GO:0005623//cell;GO:0043226//organelle;GO:0043231//intracellular membrane-bounded organelle;GO:0005622//intracellular;GO:0044464//cell part;GO:0043229//intracellular organelle;GO:0043227//membrane-bounded organelle	GO:0003676//nucleic acid binding;GO:1901363//heterocyclic compound binding;GO:0097159//organic cyclic compound binding;GO:0001071//nucleic acid binding transcription factor activity;GO:0005488//binding	GO:0065007//biological regulation;GO:0043170//macromolecule metabolic process;GO:0034645//cellular macromolecule biosynthetic process;GO:0071704//organic substance metabolic process;GO:0009058//biosynthetic process;GO:0010468//regulation of gene expression;GO:0044260//cellular macromolecule metabolic process;GO:1901576//organic substance biosynthetic process;GO:0060255//regulation of macromolecul…
LOC106453694	NC_027767.2	41440001	41440200	1.54852e-05	37.2632	-3.42565	1.4056e-39	1.04629e-38	Upstream	PREDICTED: glutathione S-transferase T3-like [Brassica oleracea var. oleracea] [Brassica oleracea]	-	-	-	-	-	-	-
LOC106380840	NC_027768.2	918001	918200	0.000121476	31.1802	-2.10912	2.63058e-22	1.30278e-21	Upstream	BnaC02g02250D [Brassica napus]	-	-	-	-	GO:0044464//cell part;GO:0016020//membrane;GO:0043229//intracellular organelle;GO:0043227//membrane-bounded organelle;GO:0031224//intrinsic component of membrane;GO:0044425//membrane part;GO:0044424//intracellular part;GO:0005623//cell;GO:0005622//intracellular;GO:0043226//organelle;GO:0043231//intracellular membrane-bounded organelle	GO:0097159//organic cyclic compound binding;GO:0005488//binding;GO:0016741//transferase activity, transferring one-carbon groups;GO:0003824//catalytic activity;GO:0016740//transferase activity	GO:0051234//establishment of localization;GO:0051179//localization;GO:0006810//transport;GO:0008152//metabolic process
LOC106380796	NC_027768.2	5309201	5309400	4.90269e-05	40.1414	3.80735	1.93664e-27	1.10509e-26	Upstream	PREDICTED: NAC domain-containing protein 92-like [Brassica napus]	-	-	-	-	GO:0005622//intracellular;GO:0043226//organelle;GO:0043227//membrane-bounded organelle;GO:0043231//intracellular membrane-bounded organelle;GO:0043229//intracellular organelle;GO:0005623//cell;GO:0044424//intracellular part;GO:0044464//cell part	GO:0001071//nucleic acid binding transcription factor activity	GO:0044707//single-multicellular organism process;GO:0044249//cellular biosynthetic process;GO:0060255//regulation of macromolecule metabolic process;GO:0044260//cellular macromolecule metabolic process;GO:0043170//macromolecule metabolic process;GO:0044237//cellular metabolic process;GO:0009987//cellular process;GO:1901576//organic substance biosynthetic process;GO:0071704//organic substance met…
LOC106380796	NC_027768.2	5309301	5309500	0.00021909	30.179	3.80735	1.93664e-27	1.10509e-26	Upstream	PREDICTED: NAC domain-containing protein 92-like [Brassica napus]	-	-	-	-	GO:0005622//intracellular;GO:0043226//organelle;GO:0043227//membrane-bounded organelle;GO:0043231//intracellular membrane-bounded organelle;GO:0043229//intracellular organelle;GO:0005623//cell;GO:0044424//intracellular part;GO:0044464//cell part	GO:0001071//nucleic acid binding transcription factor activity	GO:0044707//single-multicellular organism process;GO:0044249//cellular biosynthetic process;GO:0060255//regulation of macromolecule metabolic process;GO:0044260//cellular macromolecule metabolic process;GO:0043170//macromolecule metabolic process;GO:0044237//cellular metabolic process;GO:0009987//cellular process;GO:1901576//organic substance biosynthetic process;GO:0071704//organic substance met…
LOC106379199	NC_027768.2	6227401	6227600	1.92736e-06	-31.3933	4.79442	2.07755e-09	6.13325e-09	Upstream	PREDICTED: SPX domain-containing protein 1 [Brassica napus]	-	-	-	-	GO:0005623//cell;GO:0044464//cell part;GO:0043229//intracellular organelle;GO:0043231//intracellular membrane-bounded organelle;GO:0044424//intracellular part;GO:0043227//membrane-bounded organelle;GO:0043226//organelle;GO:0005622//intracellular	-	GO:0065007//biological regulation;GO:0006664//glycolipid metabolic process;GO:0031669//cellular response to nutrient levels;GO:0051171//regulation of nitrogen compound metabolic process;GO:0044237//cellular metabolic process;GO:1903509//liposaccharide metabolic process;GO:0006629//lipid metabolic process;GO:0010468//regulation of gene expression;GO:1901135//carbohydrate derivative metabolic proce…
LOC106379199	NC_027768.2	6227501	6227700	7.50328e-12	-34.1615	4.79442	2.07755e-09	6.13325e-09	Upstream	PREDICTED: SPX domain-containing protein 1 [Brassica napus]	-	-	-	-	GO:0005623//cell;GO:0044464//cell part;GO:0043229//intracellular organelle;GO:0043231//intracellular membrane-bounded organelle;GO:0044424//intracellular part;GO:0043227//membrane-bounded organelle;GO:0043226//organelle;GO:0005622//intracellular	-	GO:0065007//biological regulation;GO:0006664//glycolipid metabolic process;GO:0031669//cellular response to nutrient levels;GO:0051171//regulation of nitrogen compound metabolic process;GO:0044237//cellular metabolic process;GO:1903509//liposaccharide metabolic process;GO:0006629//lipid metabolic process;GO:0010468//regulation of gene expression;GO:1901135//carbohydrate derivative metabolic proce…
LOC106379199	NC_027768.2	6227601	6227800	3.71641e-08	-34.313	4.79442	2.07755e-09	6.13325e-09	Upstream	PREDICTED: SPX domain-containing protein 1 [Brassica napus]	-	-	-	-	GO:0005623//cell;GO:0044464//cell part;GO:0043229//intracellular organelle;GO:0043231//intracellular membrane-bounded organelle;GO:0044424//intracellular part;GO:0043227//membrane-bounded organelle;GO:0043226//organelle;GO:0005622//intracellular	-	GO:0065007//biological regulation;GO:0006664//glycolipid metabolic process;GO:0031669//cellular response to nutrient levels;GO:0051171//regulation of nitrogen compound metabolic process;GO:0044237//cellular metabolic process;GO:1903509//liposaccharide metabolic process;GO:0006629//lipid metabolic process;GO:0010468//regulation of gene expression;GO:1901135//carbohydrate derivative metabolic proce…
LOC106388390	NC_027768.2	10547901	10548100	0.000761744	-26.3542	-4.24708	3.21512e-204	9.61342e-203	Upstream	PREDICTED: glucan endo-1,3-beta-glucosidase 6-like isoform X1 [Brassica napus]	-	-	-	-	-	-	-
LOC106378104	NC_027768.2	25803701	25803900	5.86466e-05	52.4419	-12.2127	1.45772e-42	1.14939e-41	Upstream	PREDICTED: germin-like protein subfamily 3 member 1, partial [Brassica napus]	-	-	-	-	GO:0005576//extracellular region;GO:0044424//intracellular part;GO:0044464//cell part;GO:0005622//intracellular;GO:0005623//cell	GO:0043167//ion binding;GO:0048037//cofactor binding;GO:0005488//binding;GO:0046914//transition metal ion binding;GO:0016491//oxidoreductase activity;GO:0043169//cation binding;GO:0016614//oxidoreductase activity, acting on CH-OH group of donors;GO:0016616//oxidoreductase activity, acting on the CH-OH group of donors, NAD or NADP as acceptor;GO:0003824//catalytic activity;GO:0016903//oxidoreducta…	GO:0030001//metal ion transport;GO:0019319//hexose biosynthetic process;GO:0044249//cellular biosynthetic process;GO:0032502//developmental process;GO:1901362//organic cyclic compound biosynthetic process;GO:0007275//multicellular organism development;GO:0044723//single-organism carbohydrate metabolic process;GO:1901135//carbohydrate derivative metabolic process;GO:0044765//single-organism transp…
LOC106430242	NC_027768.2	27657001	27657200	0.000238199	31.5854	10.6104	1.18848e-15	4.67672e-15	Upstream	PREDICTED: glutathione S-transferase U10-like [Brassica oleracea var. oleracea] [Brassica oleracea]	Metabolism	Metabolism of other amino acids	ko00480//Glutathione metabolism	K00799	GO:0005623//cell;GO:0044424//intracellular part;GO:0005622//intracellular;GO:0044464//cell part;GO:0044444//cytoplasmic part;GO:0005737//cytoplasm	GO:0003824//catalytic activity;GO:0016740//transferase activity;GO:0016765//transferase activity, transferring alkyl or aryl (other than methyl) groups	GO:0044699//single-organism process;GO:0014070//response to organic cyclic compound;GO:0050896//response to stimulus;GO:0009404//toxin metabolic process;GO:0009987//cellular process;GO:0010033//response to organic substance;GO:0008152//metabolic process;GO:0044237//cellular metabolic process;GO:0044710//single-organism metabolic process;GO:0042221//response to chemical;GO:0044763//single-organism…
LOC106350146	NC_027768.2	31299801	31300000	0.000262226	-30.1974	5.55459	4.23439e-06	1.01513e-05	Upstream	PREDICTED: protein QUIRKY-like [Brassica napus]	-	-	-	-	-	-	-
LOC106451727	NC_027768.2	44765201	44765400	2.02864e-06	30.6942	-4.46103	1.58026e-61	1.66079e-60	Upstream	PREDICTED: ATP-dependent DNA helicase pif1-like isoform X1 [Brassica napus]	-	-	-	-	-	-	-
LOC106381930	NC_027768.2	51932201	51932400	2.32192e-07	28.0246	4.27232	0	0	Upstream	PREDICTED: probable E3 ubiquitin-protein ligase RHA2B [Brassica napus]	-	-	-	-	-	-	-
LOC106376719	NC_027768.2	52520701	52520900	3.75677e-07	-38.187	3.03259		1.20444e-307	Upstream	PREDICTED: protein TIFY 11B-like [Brassica napus]	Environmental Information Processing	Signal transduction	ko04075//Plant hormone signal transduction	K13464	GO:0044424//intracellular part;GO:0044464//cell part;GO:0043226//organelle;GO:0043227//membrane-bounded organelle;GO:0043231//intracellular membrane-bounded organelle;GO:0005623//cell;GO:0043229//intracellular organelle;GO:0005622//intracellular	GO:0005488//binding	GO:0044237//cellular metabolic process;GO:0007165//signal transduction;GO:1901576//organic substance biosynthetic process;GO:0009725//response to hormone;GO:0009605//response to external stimulus;GO:0006082//organic acid metabolic process;GO:0044763//single-organism cellular process;GO:0051704//multi-organism process;GO:0009755//hormone-mediated signaling pathway;GO:0070887//cellular response to …
LOC106382113	NC_027768.2	57542301	57542500	0.000352401	-25.6383	-4.01866	5.78139e-91	8.29816e-90	Upstream	PREDICTED: cytochrome P450 71B34-like [Brassica oleracea var. oleracea] [Brassica oleracea]	Metabolism	Biosynthesis of other secondary metabolites;Metabolism of terpenoids and polyketides	ko00945//Stilbenoid, diarylheptanoid and gingerol biosynthesis;ko00903//Limonene and pinene degradation	K00517	-	-	-
LOC106382113	NC_027768.2	57542401	57542600	0.000152217	-32.1708	-4.01866	5.78139e-91	8.29816e-90	Upstream	PREDICTED: cytochrome P450 71B34-like [Brassica oleracea var. oleracea] [Brassica oleracea]	Metabolism	Biosynthesis of other secondary metabolites;Metabolism of terpenoids and polyketides	ko00945//Stilbenoid, diarylheptanoid and gingerol biosynthesis;ko00903//Limonene and pinene degradation	K00517	-	-	-
LOC106368372	NC_027768.2	63219701	63219900	1.27565e-13	47.9167	-15.2692	0	0	Upstream	BnaA05g10620D [Brassica napus]	-	-	-	-	-	-	-
LOC106380074	NC_027768.2	65013001	65013200	6.09192e-05	-26.9275	3.58081	3.23809e-05	7.24791e-05	Upstream	PREDICTED: cytochrome b-c1 complex subunit 7-2-like [Brassica napus]	Metabolism	Energy metabolism	ko00190//Oxidative phosphorylation	K00417	GO:0005737//cytoplasm;GO:0043226//organelle;GO:0043231//intracellular membrane-bounded organelle;GO:0043229//intracellular organelle;GO:0044446//intracellular organelle part;GO:0031967//organelle envelope;GO:0016020//membrane;GO:0005622//intracellular;GO:0044422//organelle part;GO:0044455//mitochondrial membrane part;GO:0031975//envelope;GO:0005740//mitochondrial envelope;GO:0044429//mitochondria…	GO:0005215//transporter activity;GO:0022892//substrate-specific transporter activity;GO:0022890//inorganic cation transmembrane transporter activity;GO:0022891//substrate-specific transmembrane transporter activity;GO:0015077//monovalent inorganic cation transmembrane transporter activity;GO:0008324//cation transmembrane transporter activity;GO:0022857//transmembrane transporter activity;GO:00150…	GO:0006811//ion transport;GO:0006091//generation of precursor metabolites and energy;GO:0045333//cellular respiration;GO:0009987//cellular process;GO:0006810//transport;GO:0008152//metabolic process;GO:0015672//monovalent inorganic cation transport;GO:0022900//electron transport chain;GO:0006818//hydrogen transport;GO:0044710//single-organism metabolic process;GO:0055114//oxidation-reduction proc…
LOC106386904	NC_027769.2	10836001	10836200	8.85003e-08	-33.5941	2.34167	0	0	Upstream	BnaC03g11130D [Brassica napus]	-	-	-	-	-	-	-
LOC106412928	NC_027769.2	16049101	16049300	1.60565e-05	-34.824	-5.79442	6.13785e-11	1.96541e-10	Upstream	PREDICTED: uncharacterized protein LOC106412928 [Brassica napus]	-	-	-	-	-	-	-
LOC106404197	NC_027769.2	20344801	20345000	3.85876e-05	-43.3333	-2.48206	1.52625e-05	3.51005e-05	Upstream	PREDICTED: glycine cleavage system H protein 2, mitochondrial-like [Brassica napus]	Metabolism	Amino acid metabolism;Carbohydrate metabolism	ko00630//Glyoxylate and dicarboxylate metabolism;ko00260//Glycine, serine and threonine metabolism	K02437	GO:0005622//intracellular;GO:0043229//intracellular organelle;GO:0043226//organelle;GO:0043227//membrane-bounded organelle;GO:0043231//intracellular membrane-bounded organelle;GO:0044444//cytoplasmic part;GO:0005737//cytoplasm;GO:0044464//cell part;GO:0044424//intracellular part;GO:0005623//cell	GO:0036094//small molecule binding;GO:0032549//ribonucleoside binding;GO:0097367//carbohydrate derivative binding;GO:1901363//heterocyclic compound binding;GO:0001882//nucleoside binding;GO:0097159//organic cyclic compound binding;GO:0005488//binding;GO:0001883//purine nucleoside binding;GO:0032550//purine ribonucleoside binding	GO:0009743//response to carbohydrate;GO:0044281//small molecule metabolic process;GO:1901605//alpha-amino acid metabolic process;GO:0044710//single-organism metabolic process;GO:1901565//organonitrogen compound catabolic process;GO:0009063//cellular amino acid catabolic process;GO:0006082//organic acid metabolic process;GO:0046395//carboxylic acid catabolic process;GO:1901606//alpha-amino acid ca…
LOC106399132	NC_027769.2	27274301	27274500	0.000631924	29.5324	-10.0901	8.15269e-11	2.59566e-10	Upstream	PREDICTED: glutathione S-transferase T3-like [Brassica napus]	-	-	-	-	-	-	-
LOC106389329	NC_027769.2	41891501	41891700	1.02852e-05	33.8975	8.90689	2.02772e-05	4.61595e-05	Upstream	PREDICTED: uncharacterized protein LOC103840095 [Brassica rapa]	-	-	-	-	-	-	-
LOC106429363	NC_027769.2	46804001	46804200	9.63261e-05	-25.28	-9.60733	4.20602e-13	1.48971e-12	Upstream	PREDICTED: gibberellin 20 oxidase 3-like [Brassica napus]	Metabolism	Metabolism of terpenoids and polyketides	ko00904//Diterpenoid biosynthesis	K05282	GO:0044424//intracellular part;GO:0005622//intracellular;GO:0044464//cell part;GO:0005623//cell	GO:0051213//dioxygenase activity;GO:0016706//oxidoreductase activity, acting on paired donors, with incorporation or reduction of molecular oxygen, 2-oxoglutarate as one donor, and incorporation of one atom each of oxygen into both donors;GO:0016705//oxidoreductase activity, acting on paired donors, with incorporation or reduction of molecular oxygen;GO:0016491//oxidoreductase activity;GO:0003824…	GO:0006082//organic acid metabolic process;GO:0006721//terpenoid metabolic process;GO:0006720//isoprenoid metabolic process;GO:0006631//fatty acid metabolic process;GO:0009987//cellular process;GO:0016101//diterpenoid metabolic process;GO:0009685//gibberellin metabolic process;GO:0044255//cellular lipid metabolic process;GO:0019752//carboxylic acid metabolic process;GO:0032787//monocarboxylic aci…
LOC106379609	NC_027769.2	62189801	62190000	2.18329e-05	-27.5327	5.8679	2.33091e-11	7.62414e-11	Upstream	PREDICTED: ethylene-responsive transcription factor 12-like [Brassica napus]	-	-	-	-	GO:0044464//cell part;GO:0005622//intracellular;GO:0043231//intracellular membrane-bounded organelle;GO:0044424//intracellular part;GO:0005623//cell;GO:0043229//intracellular organelle;GO:0043227//membrane-bounded organelle;GO:0043226//organelle	GO:0097159//organic cyclic compound binding;GO:1901363//heterocyclic compound binding;GO:0001071//nucleic acid binding transcription factor activity;GO:0003676//nucleic acid binding;GO:0005488//binding	GO:0009987//cellular process;GO:0044249//cellular biosynthetic process;GO:0006950//response to stress;GO:0000160//phosphorelay signal transduction system;GO:0034645//cellular macromolecule biosynthetic process;GO:0023052//signaling;GO:0007154//cell communication;GO:0060255//regulation of macromolecule metabolic process;GO:1901576//organic substance biosynthetic process;GO:0050896//response to sti…
LOC106379609	NC_027769.2	62190001	62190200	2.44111e-05	-25.1613	5.8679	2.33091e-11	7.62414e-11	Upstream	PREDICTED: ethylene-responsive transcription factor 12-like [Brassica napus]	-	-	-	-	GO:0044464//cell part;GO:0005622//intracellular;GO:0043231//intracellular membrane-bounded organelle;GO:0044424//intracellular part;GO:0005623//cell;GO:0043229//intracellular organelle;GO:0043227//membrane-bounded organelle;GO:0043226//organelle	GO:0097159//organic cyclic compound binding;GO:1901363//heterocyclic compound binding;GO:0001071//nucleic acid binding transcription factor activity;GO:0003676//nucleic acid binding;GO:0005488//binding	GO:0009987//cellular process;GO:0044249//cellular biosynthetic process;GO:0006950//response to stress;GO:0000160//phosphorelay signal transduction system;GO:0034645//cellular macromolecule biosynthetic process;GO:0023052//signaling;GO:0007154//cell communication;GO:0060255//regulation of macromolecule metabolic process;GO:1901576//organic substance biosynthetic process;GO:0050896//response to sti…
LOC111197701	NC_027769.2	67021601	67021800	7.62967e-05	-27.6037	-3.79256	7.97403e-29	4.69974e-28	Upstream	PREDICTED: AP2-like ethylene-responsive transcription factor ANT [Brassica oleracea var. oleracea] [Brassica oleracea]	-	-	-	-	-	-	-
LOC106451147	NC_027770.2	19829601	19829800	0.00010385	-26.6528	-3.13516	1.6309e-10	5.10802e-10	Upstream	PREDICTED: tyrosine-specific transport protein 2-like [Brassica napus]	-	-	-	-	-	GO:0022891//substrate-specific transmembrane transporter activity;GO:0008324//cation transmembrane transporter activity;GO:0022857//transmembrane transporter activity;GO:0022892//substrate-specific transporter activity;GO:0005215//transporter activity;GO:0015075//ion transmembrane transporter activity	GO:0071702//organic substance transport;GO:0044699//single-organism process;GO:1902578//single-organism localization;GO:0032502//developmental process;GO:0071705//nitrogen compound transport;GO:0006810//transport;GO:0098656//anion transmembrane transport;GO:0006820//anion transport;GO:0051179//localization;GO:0055085//transmembrane transport;GO:0006812//cation transport;GO:0044763//single-organis…
LOC106442638	NC_027770.2	21532801	21533000	0.000237135	29.8077	-3.44057	0.000151926	0.000321414	Upstream	PREDICTED: pentatricopeptide repeat-containing protein At2g30780-like [Brassica napus]	-	-	-	-	GO:0005622//intracellular;GO:0005623//cell;GO:0044424//intracellular part;GO:0043229//intracellular organelle;GO:0043231//intracellular membrane-bounded organelle;GO:0043226//organelle;GO:0043227//membrane-bounded organelle;GO:0044464//cell part	-	-
LOC106451417	NC_027770.2	21881401	21881600	5.88129e-09	-30.8386	-2.98156	0	0	Upstream	PREDICTED: root phototropism protein 2 [Brassica oleracea var. oleracea] [Brassica oleracea]	-	-	-	-	GO:0005623//cell;GO:0016020//membrane;GO:0043229//intracellular organelle;GO:0044464//cell part;GO:0043226//organelle;GO:0043231//intracellular membrane-bounded organelle;GO:0005622//intracellular;GO:0043227//membrane-bounded organelle;GO:0044424//intracellular part	-	GO:1901564//organonitrogen compound metabolic process;GO:0016043//cellular component organization;GO:0006790//sulfur compound metabolic process;GO:0044699//single-organism process;GO:1901566//organonitrogen compound biosynthetic process;GO:0006812//cation transport;GO:0000003//reproduction;GO:0006996//organelle organization;GO:0044260//cellular macromolecule metabolic process;GO:0044238//primary …
LOC106390328	NC_027770.2	24125601	24125800	1.15001e-06	30.4563	-4.4673	0	0	Upstream	expressed protein [Arabidopsis thaliana]	-	-	-	-	GO:0005623//cell;GO:0044424//intracellular part;GO:0043227//membrane-bounded organelle;GO:0043226//organelle;GO:0043231//intracellular membrane-bounded organelle;GO:0044464//cell part;GO:0005622//intracellular;GO:0043229//intracellular organelle	-	GO:0044248//cellular catabolic process;GO:0008152//metabolic process;GO:0009056//catabolic process;GO:0044237//cellular metabolic process;GO:0009987//cellular process
LOC106429127	NC_027770.2	29138001	29138200	1.89442e-08	29.25	-2.82532	7.67758e-25	4.09679e-24	Upstream	PREDICTED: ubiquitin-like-specific protease 1D [Brassica napus]	-	-	-	-	-	-	-
LOC106389140	NC_027770.2	41165101	41165300	0.000564827	-31.147	-4.02748	1.38378e-08	3.90239e-08	Upstream	PREDICTED: delta(14)-sterol reductase isoform X1 [Brassica oleracea var. oleracea] [Brassica oleracea]	Metabolism	Lipid metabolism	ko00100//Steroid biosynthesis	K00222	GO:0016020//membrane;GO:0031224//intrinsic component of membrane;GO:0044425//membrane part	GO:0016627//oxidoreductase activity, acting on the CH-CH group of donors;GO:0003824//catalytic activity;GO:0016491//oxidoreductase activity;GO:0016628//oxidoreductase activity, acting on the CH-CH group of donors, NAD or NADP as acceptor	GO:0044255//cellular lipid metabolic process;GO:0016129//phytosteroid biosynthetic process;GO:0006721//terpenoid metabolic process;GO:0008202//steroid metabolic process;GO:1901617//organic hydroxy compound biosynthetic process;GO:0008299//isoprenoid biosynthetic process;GO:0009058//biosynthetic process;GO:0032502//developmental process;GO:0008610//lipid biosynthetic process;GO:0016104//triterpeno…
LOC106368956	NC_027770.2	46281001	46281200	0.000365345	27.6662	2.51491	6.39612e-147	1.39557e-145	Upstream	PREDICTED: protease Do-like 9 [Brassica oleracea var. oleracea] [Brassica oleracea]	-	-	-	-	-	-	-
LOC106427670	NC_027770.2	62125401	62125600	0.000414617	35.101	-4.06695	1.05585e-14	4.0035e-14	Upstream	ethylene responsive element binding factor -related [Brassica oleracea]	-	-	-	-	-	-	-
LOC106422977	NC_027770.2	63356301	63356500	4.31241e-09	-41.4657	4.70044	0.000173523	0.000365281	Upstream	PREDICTED: non-classical arabinogalactan protein 30-like, partial [Brassica oleracea var. oleracea] [Brassica oleracea]	-	-	-	-	-	-	-
LOC106402078	NC_027771.2	805101	805300	3.31781e-10	-32.6002	2.98606	2.86547e-05	6.4453e-05	Upstream	PREDICTED: uncharacterized 17.2 kDa protein in melC2-rnhH intergenic region isoform X2 [Brassica oleracea var. oleracea] [Brassica oleracea]	-	-	-	-	GO:0044464//cell part;GO:0043229//intracellular organelle;GO:0005737//cytoplasm;GO:0044444//cytoplasmic part;GO:0005622//intracellular;GO:0043231//intracellular membrane-bounded organelle;GO:0044424//intracellular part;GO:0043226//organelle;GO:0009536//plastid;GO:0005623//cell;GO:0043227//membrane-bounded organelle	-	-
LOC106400451	NC_027771.2	1529801	1530000	2.93707e-17	39.9387	-3.93613	2.78886e-86	3.82885e-85	Upstream	PREDICTED: probable protein phosphatase 2C 1 [Brassica napus]	-	-	-	-	-	-	-
LOC106400875	NC_027771.2	9270801	9271000	8.8665e-05	-39.596	5.33092	2.68858e-08	7.45027e-08	Upstream	BnaC05g10880D [Brassica napus]	-	-	-	-	GO:0043227//membrane-bounded organelle;GO:0016023//cytoplasmic, membrane-bounded vesicle;GO:0043229//intracellular organelle;GO:0044444//cytoplasmic part;GO:0098796//membrane protein complex;GO:0005622//intracellular;GO:0043234//protein complex;GO:0031982//vesicle;GO:0016020//membrane;GO:0048475//coated membrane;GO:0043226//organelle;GO:0044464//cell part;GO:0031410//cytoplasmic vesicle;GO:003013…	GO:0005488//binding;GO:0005515//protein binding	GO:0016043//cellular component organization;GO:0071840//cellular component organization or biogenesis;GO:0006901//vesicle coating;GO:0051234//establishment of localization;GO:0006900//membrane budding;GO:0016192//vesicle-mediated transport;GO:0009987//cellular process;GO:0006996//organelle organization;GO:0006810//transport;GO:0051179//localization;GO:0016050//vesicle organization;GO:0061024//mem…
LOC106390245	NC_027771.2	11771001	11771200	3.00986e-12	-44.1176	2.39835	1.10902e-99	1.71083e-98	Upstream	BnaC04g09100D [Brassica napus]	-	-	-	-	-	-	-
LOC106425156	NC_027771.2	34937901	34938100	0.000653298	-25.9502	2.82606	8.1944e-307	3.70869e-305	Upstream	PREDICTED: cytosolic Fe-S cluster assembly factor NBP35 [Brassica oleracea var. oleracea] [Brassica oleracea]	-	-	-	-	GO:0043229//intracellular organelle;GO:0044464//cell part;GO:0043227//membrane-bounded organelle;GO:0044444//cytoplasmic part;GO:0005623//cell;GO:0005737//cytoplasm;GO:0043226//organelle;GO:0043231//intracellular membrane-bounded organelle;GO:0044424//intracellular part;GO:0005622//intracellular	GO:0005488//binding;GO:0043169//cation binding;GO:0051540//metal cluster binding;GO:0005515//protein binding;GO:0051536//iron-sulfur cluster binding;GO:0046983//protein dimerization activity;GO:0043167//ion binding	GO:0009058//biosynthetic process;GO:0008152//metabolic process
LOC106375618	NC_027772.2	3917101	3917300	4.71882e-07	-29.2929	-5.94943	4.67681e-177	1.21446e-175	Upstream	PREDICTED: cytosolic sulfotransferase 12-like isoform X1 [Brassica napus]	-	-	-	-	-	-	-
LOC106353818	NC_027772.2	4630101	4630300	0.000371811	-25.6006	-3.98995	1.21058e-18	5.29338e-18	Upstream	PREDICTED: CBL-interacting serine/threonine-protein kinase 17-like isoform X1 [Brassica oleracea var. oleracea] [Brassica oleracea]	Cellular Processes	Transport and catabolism	ko04140//Regulation of autophagy	K07198	-	-	-
LOC106375786	NC_027772.2	14996401	14996600	0.00068774	-33.3882	-2.58261	3.87556e-14	1.43545e-13	Upstream	BnaA09g11100D [Brassica napus]	-	-	-	-	-	-	-
LOC106375786	NC_027772.2	14996501	14996700	4.30454e-15	-66.4983	-2.58261	3.87556e-14	1.43545e-13	Upstream	BnaA09g11100D [Brassica napus]	-	-	-	-	-	-	-
LOC106403987	NC_027772.2	19559101	19559300	7.54717e-09	-29.7153	-2.39881	2.26303e-14	8.46436e-14	Upstream	PREDICTED: chloride channel protein CLC-a-like [Brassica napus]	-	-	-	-	GO:0098796//membrane protein complex;GO:0005623//cell;GO:1902495//transmembrane transporter complex;GO:0005622//intracellular;GO:1990351//transporter complex;GO:0032991//macromolecular complex;GO:0043227//membrane-bounded organelle;GO:0016020//membrane;GO:0043231//intracellular membrane-bounded organelle;GO:0043229//intracellular organelle;GO:0044425//membrane part;GO:0044464//cell part;GO:004442…	GO:0000166//nucleotide binding;GO:0022838//substrate-specific channel activity;GO:0017076//purine nucleotide binding;GO:0015267//channel activity;GO:0005254//chloride channel activity;GO:0015103//inorganic anion transmembrane transporter activity;GO:0008509//anion transmembrane transporter activity;GO:0005488//binding;GO:0005253//anion channel activity;GO:0005215//transporter activity;GO:0005216/…	GO:0050801//ion homeostasis;GO:0042221//response to chemical;GO:0048878//chemical homeostasis;GO:0044238//primary metabolic process;GO:0000041//transition metal ion transport;GO:0051234//establishment of localization;GO:0006820//anion transport;GO:0071554//cell wall organization or biogenesis;GO:0006821//chloride transport;GO:0044262//cellular carbohydrate metabolic process;GO:0042594//response t…
LOC106379332	NC_027772.2	29127601	29127800	4.00893e-06	-40.1442	3.14096	3.63625e-15	1.40466e-14	Upstream	PREDICTED: glutathione S-transferase U22-like [Brassica napus]	Metabolism	Metabolism of other amino acids	ko00480//Glutathione metabolism	K00799	GO:0005623//cell;GO:0043227//membrane-bounded organelle;GO:0005622//intracellular;GO:0044424//intracellular part;GO:0043231//intracellular membrane-bounded organelle;GO:0043226//organelle;GO:0043229//intracellular organelle;GO:0044444//cytoplasmic part;GO:0044464//cell part;GO:0005737//cytoplasm	GO:0016740//transferase activity;GO:0003824//catalytic activity;GO:0016765//transferase activity, transferring alkyl or aryl (other than methyl) groups	GO:0008152//metabolic process;GO:0014070//response to organic cyclic compound;GO:0009404//toxin metabolic process;GO:0010033//response to organic substance;GO:0044237//cellular metabolic process;GO:0042221//response to chemical;GO:0044699//single-organism process;GO:0050896//response to stimulus;GO:0009987//cellular process;GO:0044710//single-organism metabolic process;GO:0019748//secondary metab…
LOC106404672	NC_027772.2	35294701	35294900	0.000213876	42.9429	-13.4935	1.30366e-110	2.19713e-109	Upstream	PREDICTED: probable protein phosphatase 2C 10 [Brassica napus]	-	-	-	-	GO:0044464//cell part;GO:0044424//intracellular part;GO:0043227//membrane-bounded organelle;GO:0016020//membrane;GO:0005623//cell;GO:0043231//intracellular membrane-bounded organelle;GO:0043226//organelle;GO:0043229//intracellular organelle;GO:0005622//intracellular	GO:0003824//catalytic activity;GO:0016791//phosphatase activity;GO:0016787//hydrolase activity;GO:0016788//hydrolase activity, acting on ester bonds;GO:0042578//phosphoric ester hydrolase activity;GO:0005488//binding;GO:0043167//ion binding;GO:0043169//cation binding;GO:0004721//phosphoprotein phosphatase activity	GO:0002376//immune system process;GO:0006952//defense response;GO:0051707//response to other organism;GO:0045087//innate immune response;GO:0006955//immune response;GO:0006950//response to stress;GO:0043207//response to external biotic stimulus;GO:0009605//response to external stimulus;GO:0009617//response to bacterium;GO:0098542//defense response to other organism;GO:0009607//response to biotic …
LOC106404672	NC_027772.2	35294801	35295000	0.000393537	29.0117	-13.4935	1.30366e-110	2.19713e-109	Upstream	PREDICTED: probable protein phosphatase 2C 10 [Brassica napus]	-	-	-	-	GO:0044464//cell part;GO:0044424//intracellular part;GO:0043227//membrane-bounded organelle;GO:0016020//membrane;GO:0005623//cell;GO:0043231//intracellular membrane-bounded organelle;GO:0043226//organelle;GO:0043229//intracellular organelle;GO:0005622//intracellular	GO:0003824//catalytic activity;GO:0016791//phosphatase activity;GO:0016787//hydrolase activity;GO:0016788//hydrolase activity, acting on ester bonds;GO:0042578//phosphoric ester hydrolase activity;GO:0005488//binding;GO:0043167//ion binding;GO:0043169//cation binding;GO:0004721//phosphoprotein phosphatase activity	GO:0002376//immune system process;GO:0006952//defense response;GO:0051707//response to other organism;GO:0045087//innate immune response;GO:0006955//immune response;GO:0006950//response to stress;GO:0043207//response to external biotic stimulus;GO:0009605//response to external stimulus;GO:0009617//response to bacterium;GO:0098542//defense response to other organism;GO:0009607//response to biotic …
LOC106402839	NC_027772.2	35584101	35584300	1.89654e-05	-34.632	-2.15475	1.13414e-14	4.29412e-14	Upstream	BnaA07g26490D [Brassica napus]	-	-	-	-	-	-	GO:0044267//cellular protein metabolic process;GO:0065007//biological regulation;GO:0022402//cell cycle process;GO:0072593//reactive oxygen species metabolic process;GO:0060255//regulation of macromolecule metabolic process;GO:0016043//cellular component organization;GO:0009890//negative regulation of biosynthetic process;GO:0036211//protein modification process;GO:0031326//regulation of cellular…
LOC106354560	NC_027772.2	44250201	44250400	2.22176e-07	-32.9199	2.32482	1.09112e-229	3.66278e-228	Upstream	PREDICTED: F-box protein At1g78280-like [Brassica napus]	-	-	-	-	-	-	-
LOC106394845	NC_027773.2	23612201	23612400	7.4414e-07	-26.4578	-3.04924	0.000238065	0.00049495	Upstream	BnaC09g07290D [Brassica napus]	-	-	-	-	-	-	-
LOC106407509	NC_027773.2	53743701	53743900	8.83138e-11	-39.5981	8.835	3.95249e-07	1.01679e-06	Upstream	PREDICTED: probable prolyl 4-hydroxylase 12 isoform X1 [Brassica napus]	Metabolism	Amino acid metabolism	ko00330//Arginine and proline metabolism	K00472	-	-	-
LOC106375684	NC_027774.2	3503901	3504100	1.58907e-06	-33.3887	3.54575	0	0	Upstream	PREDICTED: tubulin beta-9 chain [Brassica oleracea var. oleracea] [Brassica oleracea]	Cellular Processes	Transport and catabolism	ko04145//Phagosome	K07375	GO:0016020//membrane;GO:0043234//protein complex;GO:0043228//non-membrane-bounded organelle;GO:0043231//intracellular membrane-bounded organelle;GO:0044424//intracellular part;GO:0030054//cell junction;GO:0005737//cytoplasm;GO:0005623//cell;GO:0043227//membrane-bounded organelle;GO:0043229//intracellular organelle;GO:0015630//microtubule cytoskeleton;GO:0031090//organelle membrane;GO:0005622//int…	GO:0017111//nucleoside-triphosphatase activity;GO:0005198//structural molecule activity;GO:0097159//organic cyclic compound binding;GO:0001883//purine nucleoside binding;GO:0016818//hydrolase activity, acting on acid anhydrides, in phosphorus-containing anhydrides;GO:0003824//catalytic activity;GO:0016462//pyrophosphatase activity;GO:0032549//ribonucleoside binding;GO:0036094//small molecule bind…	GO:0044699//single-organism process;GO:0005975//carbohydrate metabolic process;GO:0034622//cellular macromolecular complex assembly;GO:0044265//cellular macromolecule catabolic process;GO:0006461//protein complex assembly;GO:0006508//proteolysis;GO:0065003//macromolecular complex assembly;GO:0009057//macromolecule catabolic process;GO:0044260//cellular macromolecule metabolic process;GO:0010035//…
LOC106375685	NC_027774.2	3503901	3504100	1.58907e-06	-33.3887	2.1464	3.80387e-59	3.85935e-58	Upstream	ERT2 [Arabidopsis thaliana]	-	-	-	-	-	-	-
LOC106375685	NC_027774.2	3504001	3504200	4.93817e-05	-28.5733	2.1464	3.80387e-59	3.85935e-58	Upstream	ERT2 [Arabidopsis thaliana]	-	-	-	-	-	-	-
LOC106349789	NC_027774.2	8245201	8245400	6.25665e-05	-31.8389	-2.04272	3.28886e-14	1.22157e-13	Upstream	PREDICTED: tRNA pseudouridine synthase A-like isoform X1 [Brassica napus]	-	-	-	-	-	-	-
LOC106349789	NC_027774.2	8245301	8245500	7.27558e-06	-28.5085	-2.04272	3.28886e-14	1.22157e-13	Upstream	PREDICTED: tRNA pseudouridine synthase A-like isoform X1 [Brassica napus]	-	-	-	-	-	-	-
LOC106413767	NC_027774.2	12176801	12177000	2.80548e-05	34.9773	2.47232	1.98588e-43	1.58995e-42	Upstream	PREDICTED: leucine-rich repeat extensin-like protein 5 [Brassica oleracea var. oleracea] [Brassica oleracea]	-	-	-	-	-	-	-
LOC106430357	NC_027774.2	13913601	13913800	1.88513e-08	36.7841	-2.16881	2.1077e-36	1.47171e-35	Upstream	PREDICTED: DNA mismatch repair protein MSH4 isoform X1 [Brassica oleracea var. oleracea] [Brassica oleracea]	-	-	-	-	GO:0032300//mismatch repair complex;GO:0043226//organelle;GO:0005634//nucleus;GO:0044424//intracellular part;GO:0043234//protein complex;GO:0005623//cell;GO:0005622//intracellular;GO:0031981//nuclear lumen;GO:0044446//intracellular organelle part;GO:0043227//membrane-bounded organelle;GO:0043228//non-membrane-bounded organelle;GO:0032991//macromolecular complex;GO:0005911//cell-cell junction;GO:0…	GO:0003677//DNA binding;GO:0032549//ribonucleoside binding;GO:0003676//nucleic acid binding;GO:0032550//purine ribonucleoside binding;GO:0001883//purine nucleoside binding;GO:1901363//heterocyclic compound binding;GO:0097159//organic cyclic compound binding;GO:0005488//binding;GO:0036094//small molecule binding;GO:0003690//double-stranded DNA binding;GO:0001882//nucleoside binding;GO:0097367//car…	GO:0006259//DNA metabolic process;GO:0044699//single-organism process;GO:0022414//reproductive process;GO:0006950//response to stress;GO:0000281//mitotic cytokinesis;GO:0032200//telomere organization;GO:0000278//mitotic cell cycle;GO:0061640//cytoskeleton-dependent cytokinesis;GO:0034641//cellular nitrogen compound metabolic process;GO:0044238//primary metabolic process;GO:0006298//mismatch repai…
LOC106345691	NC_027774.2	16208101	16208300	0.000107936	-25.5594	-2.45029	6.82933e-17	2.8139e-16	Upstream	PREDICTED: germination-specific cysteine protease 1-like [Brassica napus]	-	-	-	-	-	-	-
LOC106360203	NC_027774.2	18449901	18450100	1.66881e-06	37.7778	3.19169	8.24798e-43	6.53047e-42	Upstream	BnaA08g24180D [Brassica napus]	-	-	-	-	GO:0005622//intracellular;GO:0044464//cell part;GO:0044424//intracellular part;GO:0043226//organelle;GO:0009532//plastid stroma;GO:0005737//cytoplasm;GO:0009536//plastid;GO:0043231//intracellular membrane-bounded organelle;GO:0016020//membrane;GO:0031967//organelle envelope;GO:0044422//organelle part;GO:0043227//membrane-bounded organelle;GO:0044444//cytoplasmic part;GO:0005623//cell;GO:0009526//…	-	GO:0019748//secondary metabolic process;GO:0042044//fluid transport;GO:0010033//response to organic substance;GO:0006090//pyruvate metabolic process;GO:0044711//single-organism biosynthetic process;GO:0044763//single-organism cellular process;GO:0009698//phenylpropanoid metabolic process;GO:0050789//regulation of biological process;GO:0044710//single-organism metabolic process;GO:0044281//small m…
LOC106360203	NC_027774.2	18450001	18450200	0.000497772	35.7532	3.19169	8.24798e-43	6.53047e-42	Upstream	BnaA08g24180D [Brassica napus]	-	-	-	-	GO:0005622//intracellular;GO:0044464//cell part;GO:0044424//intracellular part;GO:0043226//organelle;GO:0009532//plastid stroma;GO:0005737//cytoplasm;GO:0009536//plastid;GO:0043231//intracellular membrane-bounded organelle;GO:0016020//membrane;GO:0031967//organelle envelope;GO:0044422//organelle part;GO:0043227//membrane-bounded organelle;GO:0044444//cytoplasmic part;GO:0005623//cell;GO:0009526//…	-	GO:0019748//secondary metabolic process;GO:0042044//fluid transport;GO:0010033//response to organic substance;GO:0006090//pyruvate metabolic process;GO:0044711//single-organism biosynthetic process;GO:0044763//single-organism cellular process;GO:0009698//phenylpropanoid metabolic process;GO:0050789//regulation of biological process;GO:0044710//single-organism metabolic process;GO:0044281//small m…
LOC106415690	NC_027774.2	33532401	33532600	2.22372e-11	30.1717	-3.96377	2.26792e-241	8.01699e-240	Upstream	PREDICTED: aquaporin PIP1-1-like isoform X2 [Brassica napus]	-	-	-	-	GO:0016020//membrane;GO:0044464//cell part;GO:0005911//cell-cell junction;GO:0044424//intracellular part;GO:0043231//intracellular membrane-bounded organelle;GO:0031975//envelope;GO:0044444//cytoplasmic part;GO:0031224//intrinsic component of membrane;GO:0043229//intracellular organelle;GO:0043227//membrane-bounded organelle;GO:0009536//plastid;GO:0009526//plastid envelope;GO:0005737//cytoplasm;G…	GO:0005372//water transmembrane transporter activity;GO:0005215//transporter activity;GO:0022891//substrate-specific transmembrane transporter activity;GO:0022892//substrate-specific transporter activity;GO:0022857//transmembrane transporter activity	GO:0008152//metabolic process;GO:0033036//macromolecule localization;GO:0006810//transport;GO:0006970//response to osmotic stress;GO:0072511//divalent inorganic cation transport;GO:0044237//cellular metabolic process;GO:0019752//carboxylic acid metabolic process;GO:0042221//response to chemical;GO:0043436//oxoacid metabolic process;GO:0006811//ion transport;GO:1902578//single-organism localizatio…
LOC106405765	NC_027774.2	46160901	46161100	0.000162001	26.9353	-2.30314	1.22559e-73	1.47693e-72	Upstream	BnaC08g45780D [Brassica napus]	Metabolism	Amino acid metabolism	ko00280//Valine, leucine and isoleucine degradation	K01968	GO:0044444//cytoplasmic part;GO:0005737//cytoplasm;GO:0043232//intracellular non-membrane-bounded organelle;GO:0005623//cell;GO:0005622//intracellular;GO:0043231//intracellular membrane-bounded organelle;GO:0030529//intracellular ribonucleoprotein complex;GO:0043226//organelle;GO:0044429//mitochondrial part;GO:0044464//cell part;GO:0043228//non-membrane-bounded organelle;GO:0043227//membrane-boun…	GO:1901363//heterocyclic compound binding;GO:0046914//transition metal ion binding;GO:0001882//nucleoside binding;GO:0043167//ion binding;GO:0016885//ligase activity, forming carbon-carbon bonds;GO:0001883//purine nucleoside binding;GO:0036094//small molecule binding;GO:0097159//organic cyclic compound binding;GO:0003824//catalytic activity;GO:0016874//ligase activity;GO:0005488//binding;GO:00168…	GO:0006551//leucine metabolic process;GO:0008152//metabolic process;GO:0009987//cellular process;GO:0034284//response to monosaccharide;GO:0009746//response to hexose;GO:0006807//nitrogen compound metabolic process;GO:0009743//response to carbohydrate;GO:0006082//organic acid metabolic process;GO:0034285//response to disaccharide;GO:0050896//response to stimulus;GO:1901700//response to oxygen-con…
LOC106392218	NC_027775.2	7534001	7534200	0.000128674	26.5678	2.33159	9.13148e-15	3.47137e-14	Upstream	PREDICTED: monogalactosyldiacylglycerol synthase 3, chloroplastic isoform X1 [Brassica napus]	Metabolism	Lipid metabolism	ko00561//Glycerolipid metabolism	K03715	GO:0005737//cytoplasm;GO:0009527//plastid outer membrane;GO:0031090//organelle membrane;GO:0043231//intracellular membrane-bounded organelle;GO:0044444//cytoplasmic part;GO:0043227//membrane-bounded organelle;GO:0043226//organelle;GO:0042170//plastid membrane;GO:0044464//cell part;GO:0009536//plastid;GO:0005622//intracellular;GO:0044435//plastid part;GO:0044446//intracellular organelle part;GO:00…	GO:0016758//transferase activity, transferring hexosyl groups;GO:0016757//transferase activity, transferring glycosyl groups;GO:0008194//UDP-glycosyltransferase activity;GO:0003824//catalytic activity;GO:0005488//binding;GO:0008378//galactosyltransferase activity;GO:0016740//transferase activity;GO:0035250//UDP-galactosyltransferase activity	GO:0019219//regulation of nucleobase-containing compound metabolic process;GO:0006950//response to stress;GO:1901362//organic cyclic compound biosynthetic process;GO:0043170//macromolecule metabolic process;GO:0033554//cellular response to stress;GO:0010468//regulation of gene expression;GO:0034654//nucleobase-containing compound biosynthetic process;GO:0044255//cellular lipid metabolic process;G…
LOC106392218	NC_027775.2	7534301	7534500	6.29944e-05	-34.9068	2.33159	9.13148e-15	3.47137e-14	Upstream	PREDICTED: monogalactosyldiacylglycerol synthase 3, chloroplastic isoform X1 [Brassica napus]	Metabolism	Lipid metabolism	ko00561//Glycerolipid metabolism	K03715	GO:0005737//cytoplasm;GO:0009527//plastid outer membrane;GO:0031090//organelle membrane;GO:0043231//intracellular membrane-bounded organelle;GO:0044444//cytoplasmic part;GO:0043227//membrane-bounded organelle;GO:0043226//organelle;GO:0042170//plastid membrane;GO:0044464//cell part;GO:0009536//plastid;GO:0005622//intracellular;GO:0044435//plastid part;GO:0044446//intracellular organelle part;GO:00…	GO:0016758//transferase activity, transferring hexosyl groups;GO:0016757//transferase activity, transferring glycosyl groups;GO:0008194//UDP-glycosyltransferase activity;GO:0003824//catalytic activity;GO:0005488//binding;GO:0008378//galactosyltransferase activity;GO:0016740//transferase activity;GO:0035250//UDP-galactosyltransferase activity	GO:0019219//regulation of nucleobase-containing compound metabolic process;GO:0006950//response to stress;GO:1901362//organic cyclic compound biosynthetic process;GO:0043170//macromolecule metabolic process;GO:0033554//cellular response to stress;GO:0010468//regulation of gene expression;GO:0034654//nucleobase-containing compound biosynthetic process;GO:0044255//cellular lipid metabolic process;G…
LOC106401314	NC_027775.2	37954401	37954600	4.24405e-06	-32.6358	-2.31677	9.89076e-287	4.16914e-285	Upstream	PREDICTED: xylose isomerase-like isoform X1 [Brassica napus]	Metabolism	Carbohydrate metabolism	ko00040//Pentose and glucuronate interconversions;ko00051//Fructose and mannose metabolism	K01805	-	-	-
LOC106426081	NC_027775.2	38530301	38530500	2.24442e-09	-42.4375	7.24519	0	0	Upstream	PREDICTED: outer membrane lipoprotein Blc [Brassica oleracea var. oleracea] [Brassica oleracea]	-	-	-	-	GO:0044424//intracellular part;GO:0043231//intracellular membrane-bounded organelle;GO:0005911//cell-cell junction;GO:0005622//intracellular;GO:0016020//membrane;GO:0043226//organelle;GO:0030054//cell junction;GO:0031090//organelle membrane;GO:0043229//intracellular organelle;GO:0005623//cell;GO:0044444//cytoplasmic part;GO:0044464//cell part;GO:0005737//cytoplasm;GO:0043227//membrane-bounded org…	-	GO:0009725//response to hormone;GO:0006970//response to osmotic stress;GO:0006950//response to stress;GO:0009628//response to abiotic stimulus;GO:0010033//response to organic substance;GO:0009719//response to endogenous stimulus;GO:0006972//hyperosmotic response;GO:0009314//response to radiation;GO:0050896//response to stimulus;GO:0051179//localization;GO:0051234//establishment of localization;GO…
LOC106417581	NC_027775.2	45672901	45673100	4.75313e-16	-32.1108	3.79941	1.90531e-08	5.32861e-08	Upstream	PREDICTED: protein disulfide-isomerase like 2-1-like [Brassica oleracea var. oleracea] [Brassica oleracea]	Genetic Information Processing	Folding, sorting and degradation	ko04141//Protein processing in endoplasmic reticulum	K09584	-	-	-
LOC106417581	NC_027775.2	45673001	45673200	4.17282e-22	-45.2138	3.79941	1.90531e-08	5.32861e-08	Upstream	PREDICTED: protein disulfide-isomerase like 2-1-like [Brassica oleracea var. oleracea] [Brassica oleracea]	Genetic Information Processing	Folding, sorting and degradation	ko04141//Protein processing in endoplasmic reticulum	K09584	-	-	-
LOC106387058	ps01	13877801	13878000	7.22061e-07	27.1685	5.03959	0	0	Upstream	BnaA03g09480D [Brassica napus]	-	-	-	-	-	GO:0003824//catalytic activity	GO:0006811//ion transport;GO:0044699//single-organism process;GO:0006810//transport;GO:0006812//cation transport;GO:0051179//localization;GO:0044765//single-organism transport;GO:1902578//single-organism localization;GO:0051234//establishment of localization
LOC106382049	ps03	11411501	11411700	5.02481e-12	35.3775	-4.16993	1.14414e-09	3.425e-09	Upstream	PREDICTED: probable disease resistance protein At5g63020 [Brassica napus]	Organismal Systems	Environmental adaptation	ko04626//Plant-pathogen interaction	K13460	-	-	-
LOC106382049	ps03	11411601	11411800	3.86003e-14	46.7962	-4.16993	1.14414e-09	3.425e-09	Upstream	PREDICTED: probable disease resistance protein At5g63020 [Brassica napus]	Organismal Systems	Environmental adaptation	ko04626//Plant-pathogen interaction	K13460	-	-	-
LOC106370224	ps04	278701	278900	3.22516e-05	-28.9213	-3.44531	8.06803e-05	0.000174828	Upstream	BnaA01g02550D [Brassica napus]	-	-	-	-	-	-	GO:0044699//single-organism process;GO:0032502//developmental process;GO:0044765//single-organism transport;GO:0006811//ion transport;GO:0000904//cell morphogenesis involved in differentiation;GO:0071840//cellular component organization or biogenesis;GO:0048869//cellular developmental process;GO:0006812//cation transport;GO:0009653//anatomical structure morphogenesis;GO:0030154//cell differentiat…
LOC106347214	ps04	14801701	14801900	1.72952e-09	-25.0312	-3.98914	8.8419e-23	4.43751e-22	Upstream	PREDICTED: cyclin-dependent kinase inhibitor 2-like [Brassica napus]	-	-	-	-	-	GO:0004857//enzyme inhibitor activity;GO:0030234//enzyme regulator activity;GO:0019887//protein kinase regulator activity;GO:0016538//cyclin-dependent protein serine/threonine kinase regulator activity;GO:0098772//molecular function regulator;GO:0019207//kinase regulator activity;GO:0005488//binding	GO:0032268//regulation of cellular protein metabolic process;GO:0006807//nitrogen compound metabolic process;GO:0000079//regulation of cyclin-dependent protein serine/threonine kinase activity;GO:0006469//negative regulation of protein kinase activity;GO:0071900//regulation of protein serine/threonine kinase activity;GO:0008152//metabolic process;GO:0001932//regulation of protein phosphorylation;…
LOC106435243	ps04	17554901	17555100	1.87389e-06	-52.7261	4.68806	1.17176e-49	1.04167e-48	Upstream	PREDICTED: UDP-glucuronic acid decarboxylase 2-like [Brassica napus]	Metabolism	Carbohydrate metabolism	ko00500//Starch and sucrose metabolism;ko00520//Amino sugar and nucleotide sugar metabolism	K08678	GO:0005622//intracellular;GO:0043229//intracellular organelle;GO:0000139//Golgi membrane;GO:0031224//intrinsic component of membrane;GO:0043226//organelle;GO:0044464//cell part;GO:0044446//intracellular organelle part;GO:0005623//cell;GO:0031090//organelle membrane;GO:0044422//organelle part;GO:0016020//membrane;GO:0005794//Golgi apparatus;GO:0031984//organelle subcompartment;GO:0044431//Golgi ap…	GO:0016831//carboxy-lyase activity;GO:0048037//cofactor binding;GO:0003824//catalytic activity;GO:0016836//hydro-lyase activity;GO:0016830//carbon-carbon lyase activity;GO:0016835//carbon-oxygen lyase activity;GO:0016829//lyase activity;GO:0005488//binding	GO:1901362//organic cyclic compound biosynthetic process;GO:0019438//aromatic compound biosynthetic process;GO:0019321//pentose metabolic process;GO:0071704//organic substance metabolic process;GO:0044699//single-organism process;GO:0018130//heterocycle biosynthetic process;GO:1901137//carbohydrate derivative biosynthetic process;GO:0006139//nucleobase-containing compound metabolic process;GO:004…
LOC106435868	ps05	7199001	7199200	0.000296357	32.9757	7.03617	3.30318e-46	2.76706e-45	Upstream	BnaCnng03820D [Brassica napus]	-	-	-	-	GO:0043227//membrane-bounded organelle;GO:0043231//intracellular membrane-bounded organelle;GO:0043229//intracellular organelle;GO:0005622//intracellular;GO:0044464//cell part;GO:0043226//organelle;GO:0044424//intracellular part;GO:0005623//cell	-	-
LOC111212765	ps06	7572701	7572900	9.85697e-05	36.6667	-4.1707	0	0	Upstream	PREDICTED: signal recognition particle 43 kDa protein, chloroplastic [Brassica oleracea var. oleracea] [Brassica oleracea]	-	-	-	-	GO:0044435//plastid part;GO:0043226//organelle;GO:0005737//cytoplasm;GO:0005623//cell;GO:0009526//plastid envelope;GO:0031967//organelle envelope;GO:0005622//intracellular;GO:0043229//intracellular organelle;GO:0043227//membrane-bounded organelle;GO:0044464//cell part;GO:0030529//intracellular ribonucleoprotein complex;GO:0044422//organelle part;GO:0009536//plastid;GO:0044434//chloroplast part;GO…	GO:0005515//protein binding;GO:0005488//binding;GO:0043167//ion binding;GO:0043169//cation binding	GO:0044765//single-organism transport;GO:1902578//single-organism localization;GO:0006793//phosphorus metabolic process;GO:0050789//regulation of biological process;GO:0046907//intracellular transport;GO:0044281//small molecule metabolic process;GO:0043269//regulation of ion transport;GO:0016053//organic acid biosynthetic process;GO:0006520//cellular amino acid metabolic process;GO:1902582//singl…
LOC106436819	ps06	8006401	8006600	9.41028e-05	-25.0896	-2.62838	1.25006e-07	3.3287e-07	Upstream	BnaCnng36050D [Brassica napus]	-	-	-	-	-	-	-
LOC111197815	ps06	16899001	16899200	0.000597756	29.7852	-3.00685	1.78473e-223	5.79171e-222	Upstream	PREDICTED: probable leucine-rich repeat receptor-like protein kinase At5g49770 isoform X2 [Brassica napus]	-	-	-	-	-	-	-
LOC106390987	NC_027757.2	4584801	4585000	5.13213e-06	30.0245	-2.26238	3.43418e-74	4.16292e-73	Downstream	PREDICTED: VIN3-like protein 2 isoform X1 [Brassica napus]	-	-	-	-	GO:0005622//intracellular;GO:0005911//cell-cell junction;GO:0032991//macromolecular complex;GO:0044464//cell part;GO:0043231//intracellular membrane-bounded organelle;GO:0043229//intracellular organelle;GO:0044424//intracellular part;GO:0005623//cell;GO:0043227//membrane-bounded organelle;GO:0043226//organelle;GO:0043234//protein complex;GO:0030054//cell junction	GO:0043167//ion binding;GO:0043169//cation binding;GO:0042393//histone binding;GO:0005515//protein binding;GO:0005488//binding	GO:0019538//protein metabolic process;GO:0022610//biological adhesion;GO:0045229//external encapsulating structure organization;GO:0009059//macromolecule biosynthetic process;GO:0048580//regulation of post-embryonic development;GO:0009416//response to light stimulus;GO:0048856//anatomical structure development;GO:0048583//regulation of response to stimulus;GO:0009058//biosynthetic process;GO:0065…
LOC106437517	NC_027757.2	7234201	7234400	5.12243e-09	49.6352	-2.34792	4.09492e-14	1.5154e-13	Downstream	PREDICTED: protein FAR1-RELATED SEQUENCE 1-like isoform X1 [Brassica napus]	-	-	-	-	GO:0043231//intracellular membrane-bounded organelle;GO:0044424//intracellular part;GO:0044464//cell part;GO:0043227//membrane-bounded organelle;GO:0043229//intracellular organelle;GO:0005622//intracellular;GO:0043226//organelle;GO:0005623//cell	GO:0046914//transition metal ion binding;GO:0005488//binding;GO:0046872//metal ion binding;GO:0043167//ion binding;GO:0043169//cation binding	GO:0009416//response to light stimulus;GO:0009628//response to abiotic stimulus;GO:0050896//response to stimulus;GO:0009314//response to radiation
LOC106360765	NC_027757.2	7549101	7549300	1.07953e-06	-25.0614	-2.29372	0	0	Downstream	PREDICTED: elongation factor Tu, chloroplastic [Brassica napus]	-	-	-	-	GO:0005622//intracellular;GO:0043226//organelle;GO:0009536//plastid;GO:0009507//chloroplast;GO:0044444//cytoplasmic part;GO:0005623//cell;GO:0043229//intracellular organelle;GO:0009526//plastid envelope;GO:0009532//plastid stroma;GO:0043231//intracellular membrane-bounded organelle;GO:0044424//intracellular part;GO:0044446//intracellular organelle part;GO:0009579//thylakoid;GO:0005737//cytoplasm;…	GO:1901363//heterocyclic compound binding;GO:0003723//RNA binding;GO:0036094//small molecule binding;GO:0008135//translation factor activity, RNA binding;GO:0001883//purine nucleoside binding;GO:0032549//ribonucleoside binding;GO:0016818//hydrolase activity, acting on acid anhydrides, in phosphorus-containing anhydrides;GO:0016787//hydrolase activity;GO:0016817//hydrolase activity, acting on acid…	GO:0009059//macromolecule biosynthetic process;GO:0044237//cellular metabolic process;GO:0044763//single-organism cellular process;GO:0008152//metabolic process;GO:0009987//cellular process;GO:0044281//small molecule metabolic process;GO:0019752//carboxylic acid metabolic process;GO:0032787//monocarboxylic acid metabolic process;GO:0044710//single-organism metabolic process;GO:0009058//biosynthet…
LOC106359630	NC_027757.2	7549101	7549300	1.07953e-06	-25.0614	-3.70659	1.17622e-06	2.93288e-06	Downstream	PREDICTED: vacuolar protein sorting-associated protein 2 homolog 2-like [Brassica napus]	Cellular Processes	Transport and catabolism	ko04144//Endocytosis	K12191	GO:0012505//endomembrane system;GO:0005622//intracellular;GO:0005737//cytoplasm;GO:0005623//cell;GO:0044446//intracellular organelle part;GO:0043226//organelle;GO:0043231//intracellular membrane-bounded organelle;GO:0044440//endosomal part;GO:0036452//ESCRT complex;GO:0043227//membrane-bounded organelle;GO:0044422//organelle part;GO:0032991//macromolecular complex;GO:0044444//cytoplasmic part;GO:…	GO:0005488//binding	GO:0034968//histone lysine methylation;GO:0032506//cytokinetic process;GO:0016043//cellular component organization;GO:0071704//organic substance metabolic process;GO:0007049//cell cycle;GO:1902578//single-organism localization;GO:0044267//cellular protein metabolic process;GO:0032259//methylation;GO:0051649//establishment of localization in cell;GO:1903047//mitotic cell cycle process;GO:0016571//…
LOC106436356	NC_027757.2	11188101	11188300	0.00056167	-26.4871	7.6677	0.000193873	0.0004063	Downstream	PREDICTED: protein NRT1/ PTR FAMILY 5.2-like [Brassica napus]	-	-	-	-	-	-	-
LOC106366015	NC_027757.2	11492701	11492900	2.45741e-08	58.4978	2.48543	3.53722e-49	3.12103e-48	Downstream	PREDICTED: phosphatidylinositol 4-kinase gamma 3-like [Brassica napus]	-	-	-	-	GO:0044424//intracellular part;GO:0043231//intracellular membrane-bounded organelle;GO:0043226//organelle;GO:0005623//cell;GO:0005737//cytoplasm;GO:0043227//membrane-bounded organelle;GO:0044464//cell part;GO:0043229//intracellular organelle;GO:0005622//intracellular;GO:0009536//plastid;GO:0044444//cytoplasmic part;GO:0042579//microbody	GO:0005488//binding;GO:0032550//purine ribonucleoside binding;GO:0036094//small molecule binding;GO:0097159//organic cyclic compound binding;GO:0032549//ribonucleoside binding;GO:0001882//nucleoside binding;GO:0001883//purine nucleoside binding;GO:0097367//carbohydrate derivative binding;GO:1901363//heterocyclic compound binding	-
LOC106366000	NC_027757.2	11628901	11629100	1.43339e-07	38.6364	2.93911	1.58763e-32	1.01729e-31	Downstream	PREDICTED: cryptochrome DASH, chloroplastic/mitochondrial-like [Brassica napus]	-	-	-	-	GO:0043226//organelle;GO:0043229//intracellular organelle;GO:0043231//intracellular membrane-bounded organelle;GO:0043227//membrane-bounded organelle;GO:0005737//cytoplasm;GO:0044464//cell part;GO:0044444//cytoplasmic part;GO:0005622//intracellular;GO:0005623//cell;GO:0009536//plastid;GO:0044424//intracellular part	GO:1901265//nucleoside phosphate binding;GO:0003676//nucleic acid binding;GO:0097367//carbohydrate derivative binding;GO:1901363//heterocyclic compound binding;GO:0097159//organic cyclic compound binding;GO:0016829//lyase activity;GO:0036094//small molecule binding;GO:0003824//catalytic activity;GO:0005488//binding;GO:0016830//carbon-carbon lyase activity;GO:0032553//ribonucleotide binding;GO:000…	GO:0006139//nucleobase-containing compound metabolic process;GO:0071704//organic substance metabolic process;GO:0044260//cellular macromolecule metabolic process;GO:0010033//response to organic substance;GO:0006725//cellular aromatic compound metabolic process;GO:0009628//response to abiotic stimulus;GO:0043170//macromolecule metabolic process;GO:0009987//cellular process;GO:0042221//response to …
LOC106360575	NC_027757.2	19887301	19887500	7.12996e-08	-27.9118	-2.89632	9.80916e-55	9.35692e-54	Downstream	BnaA01g20850D [Brassica napus]	-	-	-	-	-	-	-
LOC111215868	NC_027757.2	24322401	24322600	1.34978e-07	-25.7737	2.37811	0	0	Downstream	PREDICTED: glucose-6-phosphate/phosphate translocator 2, chloroplastic [Brassica napus]	-	-	-	-	GO:0031967//organelle envelope;GO:0009526//plastid envelope;GO:0044425//membrane part;GO:0044422//organelle part;GO:0031090//organelle membrane;GO:0043227//membrane-bounded organelle;GO:0005737//cytoplasm;GO:0044464//cell part;GO:0016020//membrane;GO:0044444//cytoplasmic part;GO:0031224//intrinsic component of membrane;GO:0043226//organelle;GO:0005622//intracellular;GO:0042170//plastid membrane;G…	GO:0015605//organophosphate ester transmembrane transporter activity;GO:1901505//carbohydrate derivative transporter activity;GO:0015291//secondary active transmembrane transporter activity;GO:0005215//transporter activity;GO:0022892//substrate-specific transporter activity;GO:1901677//phosphate transmembrane transporter activity;GO:0022804//active transmembrane transporter activity;GO:0022857//t…	GO:0044702//single organism reproductive process;GO:0000003//reproduction;GO:0051707//response to other organism;GO:0006810//transport;GO:0009746//response to hexose;GO:0034285//response to disaccharide;GO:0050896//response to stimulus;GO:0034284//response to monosaccharide;GO:0015748//organophosphate ester transport;GO:0009605//response to external stimulus;GO:0015717//triose phosphate transport…
LOC111198850	NC_027757.2	30190301	30190500	2.86105e-05	-32.4948	4.65535	3.57684e-26	1.97707e-25	Downstream	PREDICTED: cell division control protein 48 homolog D-like [Brassica napus]	Genetic Information Processing	Folding, sorting and degradation	ko04141//Protein processing in endoplasmic reticulum	K13525	-	-	-
LOC106408412	NC_027758.2	8378101	8378300	2.11609e-06	-26.5328	-9.42347	4.20917e-11	1.35977e-10	Downstream	PREDICTED: protein TIFY 8-like [Brassica napus]	-	-	-	-	GO:0043229//intracellular organelle;GO:0043231//intracellular membrane-bounded organelle;GO:0005623//cell;GO:0043227//membrane-bounded organelle;GO:0043226//organelle;GO:0044424//intracellular part;GO:0044464//cell part;GO:0005622//intracellular	GO:0005488//binding	-
LOC106418247	NC_027758.2	10103301	10103500	0.000470416	-31.1141	-3.69164	5.18483e-19	2.29648e-18	Downstream	BnaC02g12160D [Brassica napus]	-	-	-	-	GO:0044464//cell part;GO:0016604//nuclear body;GO:0005623//cell;GO:0070013//intracellular organelle lumen;GO:0031974//membrane-enclosed lumen;GO:0043229//intracellular organelle;GO:0044424//intracellular part;GO:0043231//intracellular membrane-bounded organelle;GO:0044446//intracellular organelle part;GO:0005634//nucleus;GO:0044422//organelle part;GO:0044451//nucleoplasm part;GO:0005654//nucleopl…	-	GO:0006950//response to stress;GO:0010038//response to metal ion;GO:0042221//response to chemical;GO:0010035//response to inorganic substance;GO:0050896//response to stimulus
LOC106453459	NC_027758.2	21888901	21889100	3.47822e-06	37.9104	5.10014	3.0399e-12	1.03562e-11	Downstream	PREDICTED: myb-related protein Myb4-like isoform X2 [Brassica napus]	-	-	-	-	GO:0044424//intracellular part;GO:0043229//intracellular organelle;GO:0044464//cell part;GO:0005622//intracellular;GO:0005623//cell;GO:0043226//organelle;GO:0043227//membrane-bounded organelle;GO:0043231//intracellular membrane-bounded organelle	GO:0097159//organic cyclic compound binding;GO:0001071//nucleic acid binding transcription factor activity;GO:1901363//heterocyclic compound binding;GO:0003676//nucleic acid binding;GO:0005488//binding	GO:0000160//phosphorelay signal transduction system;GO:0065007//biological regulation;GO:0071310//cellular response to organic substance;GO:0042221//response to chemical;GO:0051716//cellular response to stimulus;GO:0043436//oxoacid metabolic process;GO:0032787//monocarboxylic acid metabolic process;GO:0010035//response to inorganic substance;GO:0002252//immune effector process;GO:0060255//regulat…
LOC106415967	NC_027758.2	35277201	35277400	4.45488e-18	-53.125	12.0002	6.07823e-27	3.4213e-26	Downstream	PREDICTED: dehydrin Rab18-like [Brassica napus]	-	-	-	-	GO:0005737//cytoplasm;GO:0005623//cell;GO:0016020//membrane;GO:0044464//cell part;GO:0044424//intracellular part;GO:0005622//intracellular;GO:0044444//cytoplasmic part	GO:1901363//heterocyclic compound binding;GO:0032550//purine ribonucleoside binding;GO:0097159//organic cyclic compound binding;GO:0097367//carbohydrate derivative binding;GO:0005488//binding;GO:0001882//nucleoside binding;GO:0036094//small molecule binding;GO:0001883//purine nucleoside binding;GO:0032549//ribonucleoside binding	GO:0001101//response to acid chemical;GO:0043200//response to amino acid;GO:0042221//response to chemical;GO:0010033//response to organic substance;GO:0009409//response to cold;GO:0009719//response to endogenous stimulus;GO:1901700//response to oxygen-containing compound;GO:0009266//response to temperature stimulus;GO:1901698//response to nitrogen compound;GO:0010243//response to organonitrogen c…
LOC111214719	NC_027759.2	43126801	43127000	2.05227e-06	-39.8148	6.21119	2.18678e-173	5.5637e-172	Downstream	BnaA03g59290D [Brassica napus]	-	-	-	-	GO:0044444//cytoplasmic part;GO:0043226//organelle;GO:0044424//intracellular part;GO:0005623//cell;GO:0043229//intracellular organelle;GO:0043231//intracellular membrane-bounded organelle;GO:0005622//intracellular;GO:0005576//extracellular region;GO:0005737//cytoplasm;GO:0009536//plastid;GO:0044464//cell part;GO:0043227//membrane-bounded organelle	-	GO:1901360//organic cyclic compound metabolic process;GO:0050896//response to stimulus;GO:0044711//single-organism biosynthetic process;GO:0008152//metabolic process;GO:1901362//organic cyclic compound biosynthetic process;GO:0006950//response to stress;GO:0044249//cellular biosynthetic process;GO:0009698//phenylpropanoid metabolic process;GO:0006725//cellular aromatic compound metabolic process;…
LOC106447204	NC_027760.2	17767301	17767500	0.000584241	31.5708	-3.14923	2.62417e-11	8.56144e-11	Downstream	PREDICTED: glutathione S-transferase T3-like [Brassica rapa]	-	-	-	-	-	-	-
LOC106450268	NC_027760.2	20268601	20268800	9.85396e-05	-33.7719	2.10682	4.17588e-39	3.08488e-38	Downstream	PREDICTED: delta-1-pyrroline-5-carboxylate synthase A-like [Brassica napus]	Metabolism	Amino acid metabolism;Global and Overview	ko01230//Biosynthesis of amino acids;ko00330//Arginine and proline metabolism	K12657	-	-	-
LOC106429294	NC_027760.2	23297701	23297900	5.43502e-05	-25.2958	4.11548	2.06729e-24	1.08999e-23	Downstream	PREDICTED: ethylene-responsive transcription factor 13-like [Brassica napus]	-	-	-	-	GO:0044464//cell part;GO:0044424//intracellular part;GO:0005622//intracellular;GO:0005623//cell;GO:0043226//organelle;GO:0043229//intracellular organelle;GO:0043227//membrane-bounded organelle;GO:0043231//intracellular membrane-bounded organelle	GO:0097159//organic cyclic compound binding;GO:1901363//heterocyclic compound binding;GO:0003676//nucleic acid binding;GO:0001071//nucleic acid binding transcription factor activity;GO:0005488//binding	GO:0002376//immune system process;GO:0070727//cellular macromolecule localization;GO:0006810//transport;GO:0051179//localization;GO:0006972//hyperosmotic response;GO:0009725//response to hormone;GO:0035556//intracellular signal transduction;GO:0071702//organic substance transport;GO:0009987//cellular process;GO:0044260//cellular macromolecule metabolic process;GO:0009755//hormone-mediated signali…
LOC106450490	NC_027761.2	931601	931800	0.000738372	-27.2727	2.29402	1.52148e-161	3.62945e-160	Downstream	PREDICTED: mitochondrial chaperone BCS1-like [Brassica napus]	-	-	-	-	-	-	-
LOC106450628	NC_027761.2	1714801	1715000	4.60805e-06	-39.2157	-3.14255	8.05601e-41	6.12595e-40	Downstream	PREDICTED: transcription factor bHLH48-like isoform X1 [Brassica napus]	-	-	-	-	GO:0043231//intracellular membrane-bounded organelle;GO:0005622//intracellular;GO:0044464//cell part;GO:0043226//organelle;GO:0043229//intracellular organelle;GO:0005623//cell;GO:0044424//intracellular part;GO:0043227//membrane-bounded organelle	GO:0097159//organic cyclic compound binding;GO:0005488//binding;GO:1901363//heterocyclic compound binding;GO:0001071//nucleic acid binding transcription factor activity;GO:0003676//nucleic acid binding	GO:0006139//nucleobase-containing compound metabolic process;GO:0044260//cellular macromolecule metabolic process;GO:1901360//organic cyclic compound metabolic process;GO:0097659//nucleic acid-templated transcription;GO:0018130//heterocycle biosynthetic process;GO:0044249//cellular biosynthetic process;GO:0060255//regulation of macromolecule metabolic process;GO:0071704//organic substance metabol…
LOC106401099	NC_027761.2	7528001	7528200	2.59184e-06	-36.3623	3.37504	0.0001454	0.000308227	Downstream	PREDICTED: receptor-like protein 12 [Brassica rapa]	-	-	-	-	-	-	-
LOC106345922	NC_027762.2	1143201	1143400	1.14373e-06	-28.0548	-2.40313	3.27428e-47	2.79143e-46	Downstream	BnaC06g06260D [Brassica napus]	-	-	-	-	-	-	-
LOC106376255	NC_027762.2	5889901	5890100	0.00013155	-29.2278	9.33994	0	0	Downstream	PREDICTED: CSC1-like protein At1g11960 [Brassica napus]	-	-	-	-	-	-	-
LOC106347296	NC_027762.2	12668701	12668900	0.000149141	41.6667	2.04685	1.24452e-137	2.55999e-136	Downstream	PREDICTED: dentin sialophosphoprotein-like [Brassica napus]	-	-	-	-	-	-	-
LOC106347296	NC_027762.2	12668801	12669000	5.14432e-05	32.1925	2.04685	1.24452e-137	2.55999e-136	Downstream	PREDICTED: dentin sialophosphoprotein-like [Brassica napus]	-	-	-	-	-	-	-
LOC106358124	NC_027763.2	8942301	8942500	8.24373e-07	44.0994	3.07969	1.01266e-75	1.2493e-74	Downstream	PREDICTED: pyrrolidone-carboxylate peptidase-like [Brassica napus]	-	-	-	-	-	-	-
LOC106430142	NC_027763.2	17774601	17774800	0.000201402	-30.8824	4.16038	9.49073e-89	1.33135e-87	Downstream	PREDICTED: UDP-glycosyltransferase 89B1-like [Brassica napus]	-	-	-	-	-	-	-
LOC106362406	NC_027764.2	26562501	26562700	5.14711e-09	-33.75	-2.47745	2.65288e-133	5.30039e-132	Downstream	PREDICTED: LIM domain-containing protein WLIM1-like [Brassica rapa]	-	-	-	-	GO:0043228//non-membrane-bounded organelle;GO:0005623//cell;GO:0043229//intracellular organelle;GO:0044464//cell part;GO:0005622//intracellular;GO:0044424//intracellular part;GO:0043226//organelle;GO:0016020//membrane;GO:0043232//intracellular non-membrane-bounded organelle	GO:0005488//binding;GO:0046872//metal ion binding;GO:0046914//transition metal ion binding;GO:0043167//ion binding;GO:0043169//cation binding;GO:0003779//actin binding;GO:0008092//cytoskeletal protein binding;GO:0005515//protein binding	GO:0071840//cellular component organization or biogenesis;GO:0061024//membrane organization;GO:0009987//cellular process;GO:0044085//cellular component biogenesis;GO:0022607//cellular component assembly;GO:0016043//cellular component organization
LOC106365643	NC_027765.2	914001	914200	4.12099e-12	-32.838	-2.07005	6.03451e-111	1.02033e-109	Downstream	protein trichome birefringence-like 26 [Brassica napus]	-	-	-	-	GO:0031224//intrinsic component of membrane;GO:0016020//membrane;GO:0044425//membrane part	-	-
LOC106365907	NC_027765.2	1751401	1751600	1.90132e-07	40.3968	-6.64462	5.03411e-44	4.0714e-43	Downstream	PREDICTED: ethylene-responsive transcription factor ERF003-like [Brassica rapa]	-	-	-	-	-	-	-
LOC106364013	NC_027765.2	1966201	1966400	9.80349e-08	46.6059	4.49719	1.80762e-07	4.76038e-07	Downstream	PREDICTED: gamma-glutamylcyclotransferase 2-1 [Brassica rapa]	-	-	-	-	GO:0044424//intracellular part;GO:0044464//cell part;GO:0005622//intracellular;GO:0005623//cell	-	GO:0010035//response to inorganic substance;GO:0010038//response to metal ion;GO:0042221//response to chemical;GO:0050896//response to stimulus
LOC106364013	NC_027765.2	1966301	1966500	4.62579e-07	45.2381	4.49719	1.80762e-07	4.76038e-07	Downstream	PREDICTED: gamma-glutamylcyclotransferase 2-1 [Brassica rapa]	-	-	-	-	GO:0044424//intracellular part;GO:0044464//cell part;GO:0005622//intracellular;GO:0005623//cell	-	GO:0010035//response to inorganic substance;GO:0010038//response to metal ion;GO:0042221//response to chemical;GO:0050896//response to stimulus
LOC106432954	NC_027765.2	5364101	5364300	1.72205e-05	-28.0987	2.44599	5.79507e-09	1.66792e-08	Downstream	PREDICTED: probable indole-3-acetic acid-amido synthetase GH3.1 [Brassica napus]	Environmental Information Processing	Signal transduction	ko04075//Plant hormone signal transduction	K14487	-	GO:0003824//catalytic activity	GO:0014070//response to organic cyclic compound;GO:0009719//response to endogenous stimulus;GO:0042221//response to chemical;GO:0050896//response to stimulus;GO:0010033//response to organic substance;GO:0009725//response to hormone
LOC111200944	NC_027765.2	12472501	12472700	0.000350406	27.0468	2.63306	2.63661e-120	4.79602e-119	Downstream	PREDICTED: uncharacterized protein LOC106376406 isoform X1 [Brassica napus]	-	-	-	-	-	-	-
LOC106367262	NC_027765.2	27205501	27205700	9.77186e-05	34.3651	-3.09245	3.11034e-21	1.48565e-20	Downstream	PREDICTED: BTB/POZ domain-containing protein At3g08570-like isoform X1 [Brassica napus]	-	-	-	-	-	-	-
LOC106436310	NC_027765.2	31989401	31989600	1.51345e-05	28.125	-3.74752	2.81091e-54	2.66534e-53	Downstream	BnaA09g52110D [Brassica napus]	-	-	-	-	-	GO:0001071//nucleic acid binding transcription factor activity	GO:0022414//reproductive process;GO:0065007//biological regulation;GO:0003006//developmental process involved in reproduction;GO:0060255//regulation of macromolecule metabolic process;GO:0010468//regulation of gene expression;GO:0000003//reproduction;GO:0050789//regulation of biological process;GO:0019222//regulation of metabolic process;GO:0032502//developmental process
LOC106377184	NC_027765.2	38559201	38559400	0.000552017	-32.2959	2.61227	2.18271e-29	1.30459e-28	Downstream	PREDICTED: indole-3-acetic acid-amido synthetase GH3.3 [Brassica napus]	Environmental Information Processing	Signal transduction	ko04075//Plant hormone signal transduction	K14487	-	GO:0016874//ligase activity;GO:0016879//ligase activity, forming carbon-nitrogen bonds;GO:0003824//catalytic activity;GO:0016881//acid-amino acid ligase activity	GO:0065008//regulation of biological quality;GO:0042592//homeostatic process;GO:0042221//response to chemical;GO:0010033//response to organic substance;GO:0009719//response to endogenous stimulus;GO:0065007//biological regulation;GO:0050896//response to stimulus;GO:0009725//response to hormone;GO:0048878//chemical homeostasis
LOC111200390	NC_027765.2	40942101	40942300	1.65247e-11	52.7589	3.54969	5.00029e-140	1.04791e-138	Downstream	PREDICTED: protein TIFY 11A-like [Brassica napus]	Environmental Information Processing	Signal transduction	ko04075//Plant hormone signal transduction	K13464	-	-	-
LOC106434672	NC_027765.2	42313601	42313800	2.00411e-07	-25.3521	-2.31945	1.64396e-118	2.94437e-117	Downstream	PREDICTED: 65-kDa microtubule-associated protein 7 [Brassica napus]	-	-	-	-	-	-	-
LOC106414084	NC_027765.2	43167801	43168000	0.000166265	32.3406	7.51833	0.00048211	0.000973924	Downstream	PREDICTED: cytochrome P450 77A3-like [Brassica napus]	Metabolism	Metabolism of terpenoids and polyketides;Biosynthesis of other secondary metabolites	ko00945//Stilbenoid, diarylheptanoid and gingerol biosynthesis;ko00903//Limonene and pinene degradation	K00517	GO:0016020//membrane	GO:0005488//binding	GO:0044710//single-organism metabolic process;GO:0008152//metabolic process;GO:0044699//single-organism process
LOC106423207	NC_027766.2	15166201	15166400	2.76109e-06	-36.5358	-9.04075	0.0002135	0.000445588	Downstream	PREDICTED: translocon-associated protein subunit alpha-like [Brassica napus]	Genetic Information Processing	Folding, sorting and degradation	ko04141//Protein processing in endoplasmic reticulum	K13249	-	-	-
LOC106370671	NC_027766.2	17944301	17944500	0.000602206	37.6364	3.94798	1.41067e-07	3.74118e-07	Downstream	PREDICTED: flowering-promoting factor 1-like protein 2 [Brassica rapa]	-	-	-	-	GO:0005622//intracellular;GO:0043226//organelle;GO:0043231//intracellular membrane-bounded organelle;GO:0044424//intracellular part;GO:0043229//intracellular organelle;GO:0005623//cell;GO:0044464//cell part;GO:0043227//membrane-bounded organelle	-	-
LOC106408980	NC_027766.2	18191201	18191400	2.3134e-07	-28.8136	-2.89177	1.07643e-11	3.57347e-11	Downstream	stress-induced protein [Arabidopsis thaliana]	-	-	-	-	-	-	-
LOC106408980	NC_027766.2	18191301	18191500	6.47906e-06	-42.8501	-2.89177	1.07643e-11	3.57347e-11	Downstream	stress-induced protein [Arabidopsis thaliana]	-	-	-	-	-	-	-
LOC106416276	NC_027766.2	20804601	20804800	0.000876581	32.4948	2.25934	4.76457e-154	1.09086e-152	Downstream	IAA-amino acid hydrolase ILR1-like 6 [Brassica rapa]	-	-	-	-	-	GO:0070011//peptidase activity, acting on L-amino acid peptides;GO:0003824//catalytic activity;GO:0016787//hydrolase activity;GO:0016810//hydrolase activity, acting on carbon-nitrogen (but not peptide) bonds;GO:0008233//peptidase activity	GO:0009605//response to external stimulus;GO:0044281//small molecule metabolic process;GO:0050896//response to stimulus;GO:0010817//regulation of hormone levels;GO:0019752//carboxylic acid metabolic process;GO:0006950//response to stress;GO:0044763//single-organism cellular process;GO:0050789//regulation of biological process;GO:0043436//oxoacid metabolic process;GO:0001101//response to acid chem…
LOC106375305	NC_027767.2	3282601	3282800	0.000204266	25.6167	8.81378	7.32751e-10	2.21888e-09	Downstream	PREDICTED: beta-glucosidase 30-like [Brassica napus]	Metabolism	Biosynthesis of other secondary metabolites;Metabolism of other amino acids;Carbohydrate metabolism	ko00500//Starch and sucrose metabolism;ko00940//Phenylpropanoid biosynthesis;ko00460//Cyanoamino acid metabolism	K01188	-	GO:0015926//glucosidase activity;GO:0016798//hydrolase activity, acting on glycosyl bonds;GO:0004553//hydrolase activity, hydrolyzing O-glycosyl compounds;GO:0016787//hydrolase activity;GO:0003824//catalytic activity	GO:0009664//plant-type cell wall organization;GO:0034285//response to disaccharide;GO:0034284//response to monosaccharide;GO:0071555//cell wall organization;GO:0045229//external encapsulating structure organization;GO:1901700//response to oxygen-containing compound;GO:0042221//response to chemical;GO:0044699//single-organism process;GO:0071554//cell wall organization or biogenesis;GO:0042545//cel…
LOC106375579	NC_027767.2	8300701	8300900	5.0572e-06	28.9474	-2.80706	1.21372e-273	4.85369e-272	Downstream	PREDICTED: myosin-14 isoform X2 [Brassica napus]	-	-	-	-	-	-	-
LOC106376672	NC_027767.2	27096901	27097100	5.23955e-07	26.4683	3.0322	5.80504e-243	2.06516e-241	Downstream	PREDICTED: phosphoglycerate mutase-like protein 2 isoform X1 [Brassica napus]	-	-	-	-	-	-	-
LOC106376672	NC_027767.2	27097001	27097200	5.23955e-07	26.4683	3.0322	5.80504e-243	2.06516e-241	Downstream	PREDICTED: phosphoglycerate mutase-like protein 2 isoform X1 [Brassica napus]	-	-	-	-	-	-	-
LOC106376346	NC_027767.2	29061201	29061400	5.4915e-22	-51.2067	-3.70682	0	0	Downstream	PREDICTED: oxygen-evolving enhancer protein 1-2, chloroplastic [Brassica oleracea var. oleracea] [Brassica oleracea]	Metabolism	Energy metabolism	ko00195//Photosynthesis	K02716	GO:0005623//cell;GO:0044435//plastid part;GO:0034357//photosynthetic membrane;GO:0009521//photosystem;GO:0031978//plastid thylakoid lumen;GO:0009579//thylakoid;GO:0044434//chloroplast part;GO:0043234//protein complex;GO:0098796//membrane protein complex;GO:0009536//plastid;GO:0032991//macromolecular complex;GO:0043226//organelle;GO:0005737//cytoplasm;GO:0031224//intrinsic component of membrane;GO…	GO:0003723//RNA binding;GO:0005488//binding;GO:0003676//nucleic acid binding;GO:0043169//cation binding;GO:1901363//heterocyclic compound binding;GO:0016491//oxidoreductase activity;GO:0043167//ion binding;GO:0003824//catalytic activity;GO:0008187//poly-pyrimidine tract binding;GO:0046872//metal ion binding;GO:0097159//organic cyclic compound binding;GO:0003727//single-stranded RNA binding	GO:0016144//S-glycoside biosynthetic process;GO:0014070//response to organic cyclic compound;GO:0009725//response to hormone;GO:0032268//regulation of cellular protein metabolic process;GO:0019637//organophosphate metabolic process;GO:0006996//organelle organization;GO:0006811//ion transport;GO:0009755//hormone-mediated signaling pathway;GO:0031399//regulation of protein modification process;GO:1…
LOC106376346	NC_027767.2	29061401	29061600	2.25639e-21	-64.5892	-3.70682	0	0	Downstream	PREDICTED: oxygen-evolving enhancer protein 1-2, chloroplastic [Brassica oleracea var. oleracea] [Brassica oleracea]	Metabolism	Energy metabolism	ko00195//Photosynthesis	K02716	GO:0005623//cell;GO:0044435//plastid part;GO:0034357//photosynthetic membrane;GO:0009521//photosystem;GO:0031978//plastid thylakoid lumen;GO:0009579//thylakoid;GO:0044434//chloroplast part;GO:0043234//protein complex;GO:0098796//membrane protein complex;GO:0009536//plastid;GO:0032991//macromolecular complex;GO:0043226//organelle;GO:0005737//cytoplasm;GO:0031224//intrinsic component of membrane;GO…	GO:0003723//RNA binding;GO:0005488//binding;GO:0003676//nucleic acid binding;GO:0043169//cation binding;GO:1901363//heterocyclic compound binding;GO:0016491//oxidoreductase activity;GO:0043167//ion binding;GO:0003824//catalytic activity;GO:0008187//poly-pyrimidine tract binding;GO:0046872//metal ion binding;GO:0097159//organic cyclic compound binding;GO:0003727//single-stranded RNA binding	GO:0016144//S-glycoside biosynthetic process;GO:0014070//response to organic cyclic compound;GO:0009725//response to hormone;GO:0032268//regulation of cellular protein metabolic process;GO:0019637//organophosphate metabolic process;GO:0006996//organelle organization;GO:0006811//ion transport;GO:0009755//hormone-mediated signaling pathway;GO:0031399//regulation of protein modification process;GO:1…
LOC106376346	NC_027767.2	29061501	29061700	2.53017e-13	-58.2656	-3.70682	0	0	Downstream	PREDICTED: oxygen-evolving enhancer protein 1-2, chloroplastic [Brassica oleracea var. oleracea] [Brassica oleracea]	Metabolism	Energy metabolism	ko00195//Photosynthesis	K02716	GO:0005623//cell;GO:0044435//plastid part;GO:0034357//photosynthetic membrane;GO:0009521//photosystem;GO:0031978//plastid thylakoid lumen;GO:0009579//thylakoid;GO:0044434//chloroplast part;GO:0043234//protein complex;GO:0098796//membrane protein complex;GO:0009536//plastid;GO:0032991//macromolecular complex;GO:0043226//organelle;GO:0005737//cytoplasm;GO:0031224//intrinsic component of membrane;GO…	GO:0003723//RNA binding;GO:0005488//binding;GO:0003676//nucleic acid binding;GO:0043169//cation binding;GO:1901363//heterocyclic compound binding;GO:0016491//oxidoreductase activity;GO:0043167//ion binding;GO:0003824//catalytic activity;GO:0008187//poly-pyrimidine tract binding;GO:0046872//metal ion binding;GO:0097159//organic cyclic compound binding;GO:0003727//single-stranded RNA binding	GO:0016144//S-glycoside biosynthetic process;GO:0014070//response to organic cyclic compound;GO:0009725//response to hormone;GO:0032268//regulation of cellular protein metabolic process;GO:0019637//organophosphate metabolic process;GO:0006996//organelle organization;GO:0006811//ion transport;GO:0009755//hormone-mediated signaling pathway;GO:0031399//regulation of protein modification process;GO:1…
LOC106385028	NC_027767.2	35656101	35656300	5.51658e-08	-39.8547	2.64073	1.25897e-79	1.61979e-78	Downstream	PREDICTED: O-acyltransferase WSD1-like isoform X1 [Brassica napus]	-	-	-	-	GO:0043231//intracellular membrane-bounded organelle;GO:0005622//intracellular;GO:0005623//cell;GO:0043227//membrane-bounded organelle;GO:0044424//intracellular part;GO:0044464//cell part;GO:0043229//intracellular organelle;GO:0043226//organelle	-	GO:0044767//single-organism developmental process;GO:0001101//response to acid chemical;GO:0006810//transport;GO:0009404//toxin metabolic process;GO:1902578//single-organism localization;GO:0044711//single-organism biosynthetic process;GO:0008152//metabolic process;GO:0032502//developmental process;GO:0071702//organic substance transport;GO:0006811//ion transport;GO:0051234//establishment of loca…
LOC111202338	NC_027767.2	39159301	39159500	8.73895e-13	-42.5695	-2.1214	2.95055e-159	6.97021e-158	Downstream	BnaC01g43090D [Brassica napus]	-	-	-	-	GO:0044444//cytoplasmic part;GO:0044425//membrane part;GO:0009536//plastid;GO:0043226//organelle;GO:0005737//cytoplasm;GO:0043231//intracellular membrane-bounded organelle;GO:0043227//membrane-bounded organelle;GO:0044424//intracellular part;GO:0005622//intracellular;GO:0044464//cell part;GO:0031224//intrinsic component of membrane;GO:0016020//membrane;GO:0043229//intracellular organelle;GO:00056…	GO:0015075//ion transmembrane transporter activity;GO:0022891//substrate-specific transmembrane transporter activity;GO:0046873//metal ion transmembrane transporter activity;GO:0022892//substrate-specific transporter activity;GO:0022857//transmembrane transporter activity;GO:0008324//cation transmembrane transporter activity;GO:0022890//inorganic cation transmembrane transporter activity;GO:00052…	GO:0044699//single-organism process;GO:0006812//cation transport;GO:0051179//localization;GO:1902578//single-organism localization;GO:0044763//single-organism cellular process;GO:0055085//transmembrane transport;GO:0044765//single-organism transport;GO:0030001//metal ion transport;GO:0006811//ion transport;GO:0051234//establishment of localization;GO:0009987//cellular process;GO:0006810//transpor…
LOC106376922	NC_027767.2	43356801	43357000	3.9656e-46	-81.4286	3.88753	3.08833e-37	2.19716e-36	Downstream	PREDICTED: protein EARLY FLOWERING 3-like [Brassica napus]	-	-	-	-	GO:0005623//cell;GO:0044464//cell part;GO:0043229//intracellular organelle;GO:0005622//intracellular;GO:0043231//intracellular membrane-bounded organelle;GO:0044424//intracellular part;GO:0043226//organelle;GO:0043227//membrane-bounded organelle	-	-
LOC106376922	NC_027767.2	43356901	43357100	2.4133e-51	-80.226	3.88753	3.08833e-37	2.19716e-36	Downstream	PREDICTED: protein EARLY FLOWERING 3-like [Brassica napus]	-	-	-	-	GO:0005623//cell;GO:0044464//cell part;GO:0043229//intracellular organelle;GO:0005622//intracellular;GO:0043231//intracellular membrane-bounded organelle;GO:0044424//intracellular part;GO:0043226//organelle;GO:0043227//membrane-bounded organelle	-	-
LOC106392345	NC_027767.2	45606201	45606400	0.000848582	25.974	2.64654	7.57467e-21	3.57252e-20	Downstream	PREDICTED: disease resistance protein RML1A-like [Brassica napus]	-	-	-	-	-	-	GO:0050896//response to stimulus
LOC106377535	NC_027768.2	11044201	11044400	0.000766822	36.6071	-4.69682	0	0	Downstream	PREDICTED: protein CHLOROPLAST IMPORT APPARATUS 2-like isoform X1 [Brassica napus]	-	-	-	-	-	-	-
LOC106377535	NC_027768.2	11045101	11045300	0.000119771	-47.1042	-4.69682	0	0	Downstream	PREDICTED: protein CHLOROPLAST IMPORT APPARATUS 2-like isoform X1 [Brassica napus]	-	-	-	-	-	-	-
LOC106381035	NC_027768.2	17176001	17176200	8.37628e-07	43.662	-4.24439	7.25619e-41	5.52583e-40	Downstream	PREDICTED: probable receptor-like protein kinase At1g67000 [Brassica napus]	-	-	-	-	-	-	-
LOC106393197	NC_027768.2	20101301	20101500	1.36979e-07	-27.8862	-6.5576	0	0	Downstream	PREDICTED: zinc finger protein CONSTANS-LIKE 6-like [Brassica napus]	-	-	-	-	-	-	-
LOC111202898	NC_027768.2	20124901	20125100	0.00068464	33.3333	-2.98793	6.61567e-11	2.11476e-10	Downstream	ethylene responsive element binding factor -related [Brassica oleracea]	-	-	-	-	-	-	-
LOC106388631	NC_027768.2	29953001	29953200	0.000205039	-30.2348	5.48113	8.86501e-10	2.67294e-09	Downstream	BnaCnng11420D [Brassica napus]	-	-	-	-	-	-	-
LOC106379509	NC_027768.2	30533801	30534000	2.32558e-06	39.4177	-2.0863	0.000111899	0.000239429	Downstream	PREDICTED: N-acylphosphatidylethanolamine synthase-like isoform X1 [Brassica napus]	Metabolism	Lipid metabolism	ko00564//Glycerophospholipid metabolism	K13511	-	-	-
LOC106359466	NC_027768.2	32003101	32003300	0.000476628	30.4813	3.67204	6.64597e-102	1.04551e-100	Downstream	B-cell receptor-associated 31-like protein [Arabidopsis thaliana]	-	-	-	-	GO:0031224//intrinsic component of membrane;GO:0044425//membrane part;GO:0043227//membrane-bounded organelle;GO:0044464//cell part;GO:0043229//intracellular organelle;GO:0005622//intracellular;GO:0005623//cell;GO:0043226//organelle;GO:0044424//intracellular part;GO:0043231//intracellular membrane-bounded organelle;GO:0016020//membrane	-	GO:0051179//localization;GO:0008104//protein localization;GO:0006810//transport;GO:0071702//organic substance transport;GO:0033036//macromolecule localization;GO:0015031//protein transport;GO:0045184//establishment of protein localization;GO:0051234//establishment of localization
LOC106406691	NC_027768.2	45160201	45160400	2.65307e-05	28.3333	2.92183	1.71374e-228	5.71839e-227	Downstream	PREDICTED: UDP-glycosyltransferase 84A2-like isoform X3 [Brassica napus]	Metabolism	Biosynthesis of other secondary metabolites	ko00940//Phenylpropanoid biosynthesis	K13068	-	-	-
LOC106403755	NC_027768.2	64889601	64889800	2.32481e-05	39.1738	-2.32577	1.25761e-08	3.55571e-08	Downstream	PREDICTED: indole-3-pyruvate monooxygenase YUCCA6-like isoform X1 [Brassica napus]	Metabolism	Amino acid metabolism	ko00380//Tryptophan metabolism	K11816	-	-	-
LOC106378985	NC_027768.2	65812601	65812800	4.86566e-16	25.8323	-8.26053	9.7782e-05	0.000210349	Downstream	PREDICTED: cysteine-rich repeat secretory protein 12-like [Brassica napus]	-	-	-	-	-	-	-
LOC106378985	NC_027768.2	65812701	65812900	9.63732e-21	38.9394	-8.26053	9.7782e-05	0.000210349	Downstream	PREDICTED: cysteine-rich repeat secretory protein 12-like [Brassica napus]	-	-	-	-	-	-	-
LOC106378985	NC_027768.2	65812801	65813000	3.13088e-14	29.0816	-8.26053	9.7782e-05	0.000210349	Downstream	PREDICTED: cysteine-rich repeat secretory protein 12-like [Brassica napus]	-	-	-	-	-	-	-
LOC106383845	NC_027769.2	15544201	15544400	0.00011976	-30.8867	-3.4021	0.00025522	0.000529049	Downstream	PREDICTED: polycomb group protein EMBRYONIC FLOWER 2-like isoform X1 [Brassica oleracea var. oleracea] [Brassica oleracea]	-	-	-	-	GO:0043231//intracellular membrane-bounded organelle;GO:0043229//intracellular organelle;GO:0044464//cell part;GO:0043227//membrane-bounded organelle;GO:0044424//intracellular part;GO:0043226//organelle;GO:0005623//cell;GO:0005622//intracellular	GO:1901363//heterocyclic compound binding;GO:0001071//nucleic acid binding transcription factor activity;GO:0097159//organic cyclic compound binding;GO:0005488//binding;GO:0003676//nucleic acid binding	GO:0009266//response to temperature stimulus;GO:0065007//biological regulation;GO:2000026//regulation of multicellular organismal development;GO:0051276//chromosome organization;GO:0016043//cellular component organization;GO:0060255//regulation of macromolecule metabolic process;GO:0016568//chromatin modification;GO:0006464//cellular protein modification process;GO:0044238//primary metabolic proc…
LOC106442411	NC_027769.2	46170401	46170600	7.97283e-06	-25.6367	-3.58267	1.95133e-235	6.69453e-234	Downstream	Basic secretory protease, partial [Noccaea caerulescens]	-	-	-	-	-	-	GO:0006950//response to stress;GO:0050896//response to stimulus
LOC106404542	NC_027769.2	55406301	55406500	3.66556e-09	46.4912	3.67441	1.04404e-99	1.61155e-98	Downstream	PREDICTED: MATE efflux family protein 5-like [Brassica napus]	-	-	-	-	GO:0031224//intrinsic component of membrane;GO:0044425//membrane part;GO:0016020//membrane	GO:0015291//secondary active transmembrane transporter activity;GO:0022857//transmembrane transporter activity;GO:0022804//active transmembrane transporter activity;GO:0005215//transporter activity	GO:0043436//oxoacid metabolic process;GO:0044281//small molecule metabolic process;GO:0032787//monocarboxylic acid metabolic process;GO:0042221//response to chemical;GO:0006082//organic acid metabolic process;GO:0044699//single-organism process;GO:0006810//transport;GO:0009605//response to external stimulus;GO:0009987//cellular process;GO:0009607//response to biotic stimulus;GO:0001101//response …
LOC106404542	NC_027769.2	55406401	55406600	4.95912e-07	34.7064	3.67441	1.04404e-99	1.61155e-98	Downstream	PREDICTED: MATE efflux family protein 5-like [Brassica napus]	-	-	-	-	GO:0031224//intrinsic component of membrane;GO:0044425//membrane part;GO:0016020//membrane	GO:0015291//secondary active transmembrane transporter activity;GO:0022857//transmembrane transporter activity;GO:0022804//active transmembrane transporter activity;GO:0005215//transporter activity	GO:0043436//oxoacid metabolic process;GO:0044281//small molecule metabolic process;GO:0032787//monocarboxylic acid metabolic process;GO:0042221//response to chemical;GO:0006082//organic acid metabolic process;GO:0044699//single-organism process;GO:0006810//transport;GO:0009605//response to external stimulus;GO:0009987//cellular process;GO:0009607//response to biotic stimulus;GO:0001101//response …
LOC106382841	NC_027769.2	69317101	69317300	8.28142e-11	-50.3497	-3.80735	9.95298e-142	2.10737e-140	Downstream	PREDICTED: root meristem growth factor 9-like [Brassica oleracea var. oleracea] [Brassica oleracea]	-	-	-	-	GO:0044421//extracellular region part;GO:0044424//intracellular part;GO:0043229//intracellular organelle;GO:0043226//organelle;GO:0043231//intracellular membrane-bounded organelle;GO:0044464//cell part;GO:0005576//extracellular region;GO:0043227//membrane-bounded organelle;GO:0005622//intracellular;GO:0005623//cell	GO:0005488//binding;GO:0005102//receptor binding;GO:0005515//protein binding	GO:0009628//response to abiotic stimulus;GO:0009926//auxin polar transport;GO:0050896//response to stimulus;GO:0009914//hormone transport;GO:0044699//single-organism process;GO:0009987//cellular process;GO:0048731//system development;GO:0006810//transport;GO:0099402//plant organ development;GO:0008104//protein localization;GO:0044765//single-organism transport;GO:0009606//tropism;GO:0048513//anim…
LOC106382840	NC_027769.2	69317101	69317300	8.28142e-11	-50.3497	5.55982	0	0	Downstream	PREDICTED: ethylene-responsive transcription factor ABR1-like [Brassica napus]	-	-	-	-	GO:0043229//intracellular organelle;GO:0044424//intracellular part;GO:0043231//intracellular membrane-bounded organelle;GO:0044464//cell part;GO:0005622//intracellular;GO:0043226//organelle;GO:0043227//membrane-bounded organelle;GO:0005623//cell	GO:0003676//nucleic acid binding;GO:0097159//organic cyclic compound binding;GO:0001071//nucleic acid binding transcription factor activity;GO:0005488//binding;GO:1901363//heterocyclic compound binding	GO:0023051//regulation of signaling;GO:0051707//response to other organism;GO:0010468//regulation of gene expression;GO:0009966//regulation of signal transduction;GO:0044237//cellular metabolic process;GO:0009743//response to carbohydrate;GO:0043207//response to external biotic stimulus;GO:0009746//response to hexose;GO:0000160//phosphorelay signal transduction system;GO:0034284//response to mono…
LOC106418715	NC_027769.2	76636101	76636300	7.63929e-08	32.114	-3.41752	3.16374e-56	3.08544e-55	Downstream	PREDICTED: probable methyltransferase PMT14 [Brassica napus]	-	-	-	-	-	-	-
LOC106418715	NC_027769.2	76636201	76636400	3.21672e-05	27.6956	-3.41752	3.16374e-56	3.08544e-55	Downstream	PREDICTED: probable methyltransferase PMT14 [Brassica napus]	-	-	-	-	-	-	-
LOC106414686	NC_027770.2	1698601	1698800	1.80568e-05	30.3399	8.04075	1.56705e-06	3.87482e-06	Downstream	BnaA05g01360D [Brassica napus]	Metabolism	Carbohydrate metabolism	ko00500//Starch and sucrose metabolism;ko00520//Amino sugar and nucleotide sugar metabolism	K13648	-	GO:0016757//transferase activity, transferring glycosyl groups;GO:0016740//transferase activity;GO:0008194//UDP-glycosyltransferase activity;GO:0003824//catalytic activity	GO:0009987//cellular process;GO:0044699//single-organism process;GO:0044238//primary metabolic process;GO:0009059//macromolecule biosynthetic process;GO:0008152//metabolic process;GO:0044710//single-organism metabolic process;GO:0009058//biosynthetic process;GO:1901576//organic substance biosynthetic process;GO:0016051//carbohydrate biosynthetic process;GO:0005975//carbohydrate metabolic process;…
LOC106450939	NC_027770.2	7694201	7694400	2.48695e-05	34.4551	-3.32738	6.29481e-55	6.01416e-54	Downstream	BnaA05g05190D [Brassica napus]	-	-	-	-	-	-	-
LOC106390328	NC_027770.2	24120701	24120900	2.3702e-08	45.8874	-4.4673	0	0	Downstream	expressed protein [Arabidopsis thaliana]	-	-	-	-	GO:0005623//cell;GO:0044424//intracellular part;GO:0043227//membrane-bounded organelle;GO:0043226//organelle;GO:0043231//intracellular membrane-bounded organelle;GO:0044464//cell part;GO:0005622//intracellular;GO:0043229//intracellular organelle	-	GO:0044248//cellular catabolic process;GO:0008152//metabolic process;GO:0009056//catabolic process;GO:0044237//cellular metabolic process;GO:0009987//cellular process
LOC111205184	NC_027770.2	26446701	26446900	6.0271e-11	-35.1529	2.11273	6.64054e-12	2.22648e-11	Downstream	PREDICTED: glucan endo-1,3-beta-glucosidase 7 [Brassica oleracea var. oleracea] [Brassica oleracea]	-	-	-	-	-	-	-
LOC106390528	NC_027770.2	34545001	34545200	0.000512828	28.0186	-2.07287	9.17946e-19	4.03077e-18	Downstream	PREDICTED: 1-aminocyclopropane-1-carboxylate oxidase [Brassica napus]	Metabolism	Amino acid metabolism	ko00270//Cysteine and methionine metabolism	K05933	GO:0030312//external encapsulating structure;GO:0044444//cytoplasmic part;GO:0043226//organelle;GO:0043231//intracellular membrane-bounded organelle;GO:0044464//cell part;GO:0016020//membrane;GO:0005622//intracellular;GO:0009536//plastid;GO:0043229//intracellular organelle;GO:0071944//cell periphery;GO:0030054//cell junction;GO:0005911//cell-cell junction;GO:0044424//intracellular part;GO:0005623…	GO:0016491//oxidoreductase activity;GO:0036094//small molecule binding;GO:0046914//transition metal ion binding;GO:0005488//binding;GO:0003824//catalytic activity;GO:0016836//hydro-lyase activity;GO:0051536//iron-sulfur cluster binding;GO:0051540//metal cluster binding;GO:0046872//metal ion binding;GO:0016641//oxidoreductase activity, acting on the CH-NH2 group of donors, oxygen as acceptor;GO:00…	GO:0019752//carboxylic acid metabolic process;GO:1902578//single-organism localization;GO:0043436//oxoacid metabolic process;GO:0016053//organic acid biosynthetic process;GO:0006101//citrate metabolic process;GO:0015698//inorganic anion transport;GO:0000096//sulfur amino acid metabolic process;GO:0009056//catabolic process;GO:0044237//cellular metabolic process;GO:0019438//aromatic compound biosy…
LOC106393289	NC_027770.2	36305501	36305700	5.15485e-05	-28.3112	10.4852	1.68834e-26	9.40286e-26	Downstream	PREDICTED: F-box protein At3g62230 [Brassica oleracea var. oleracea] [Brassica oleracea]	-	-	-	-	-	-	-
LOC106409411	NC_027770.2	47656301	47656500	2.31587e-09	-27.1269	2.81502	1.27496e-10	4.01741e-10	Downstream	BnaA04g08120D [Brassica napus]	-	-	-	-	GO:0005622//intracellular;GO:0043231//intracellular membrane-bounded organelle;GO:0043229//intracellular organelle;GO:0043227//membrane-bounded organelle;GO:0005623//cell;GO:0043226//organelle;GO:0044464//cell part;GO:0044424//intracellular part	-	-
LOC106416792	NC_027770.2	47877301	47877500	6.27766e-07	-41.4773	4.54273	1.46526e-10	4.60141e-10	Downstream	PREDICTED: NAC domain-containing protein 55-like [Brassica oleracea var. oleracea] [Brassica oleracea]	-	-	-	-	GO:0043226//organelle;GO:0044464//cell part;GO:0043231//intracellular membrane-bounded organelle;GO:0005623//cell;GO:0044424//intracellular part;GO:0005622//intracellular;GO:0043229//intracellular organelle;GO:0043227//membrane-bounded organelle	GO:0001071//nucleic acid binding transcription factor activity;GO:0005515//protein binding;GO:0005488//binding;GO:0046983//protein dimerization activity	GO:1901700//response to oxygen-containing compound;GO:1902582//single-organism intracellular transport;GO:0009620//response to fungus;GO:0071310//cellular response to organic substance;GO:0050794//regulation of cellular process;GO:0009059//macromolecule biosynthetic process;GO:0051707//response to other organism;GO:0051704//multi-organism process;GO:0032502//developmental process;GO:0043436//oxoa…
LOC106446634	NC_027770.2	53968101	53968300	8.62813e-06	32.7431	-2.90296	0	0	Downstream	PREDICTED: NADP-dependent glyceraldehyde-3-phosphate dehydrogenase-like [Brassica napus]	Metabolism	Carbohydrate metabolism;Global and Overview	ko01200//Carbon metabolism;ko00010//Glycolysis / Gluconeogenesis;ko00030//Pentose phosphate pathway	K00131	GO:0044464//cell part;GO:0005622//intracellular;GO:0044424//intracellular part;GO:0005623//cell	GO:0016903//oxidoreductase activity, acting on the aldehyde or oxo group of donors;GO:0003824//catalytic activity;GO:0016491//oxidoreductase activity;GO:0016620//oxidoreductase activity, acting on the aldehyde or oxo group of donors, NAD or NADP as acceptor	GO:0009658//chloroplast organization;GO:0043436//oxoacid metabolic process;GO:0044763//single-organism cellular process;GO:0046394//carboxylic acid biosynthetic process;GO:0016043//cellular component organization;GO:0009058//biosynthetic process;GO:0006996//organelle organization;GO:0019752//carboxylic acid metabolic process;GO:0008652//cellular amino acid biosynthetic process;GO:0006807//nitroge…
LOC106446634	NC_027770.2	53968201	53968400	3.55438e-11	40.5413	-2.90296	0	0	Downstream	PREDICTED: NADP-dependent glyceraldehyde-3-phosphate dehydrogenase-like [Brassica napus]	Metabolism	Carbohydrate metabolism;Global and Overview	ko01200//Carbon metabolism;ko00010//Glycolysis / Gluconeogenesis;ko00030//Pentose phosphate pathway	K00131	GO:0044464//cell part;GO:0005622//intracellular;GO:0044424//intracellular part;GO:0005623//cell	GO:0016903//oxidoreductase activity, acting on the aldehyde or oxo group of donors;GO:0003824//catalytic activity;GO:0016491//oxidoreductase activity;GO:0016620//oxidoreductase activity, acting on the aldehyde or oxo group of donors, NAD or NADP as acceptor	GO:0009658//chloroplast organization;GO:0043436//oxoacid metabolic process;GO:0044763//single-organism cellular process;GO:0046394//carboxylic acid biosynthetic process;GO:0016043//cellular component organization;GO:0009058//biosynthetic process;GO:0006996//organelle organization;GO:0019752//carboxylic acid metabolic process;GO:0008652//cellular amino acid biosynthetic process;GO:0006807//nitroge…
LOC106424325	NC_027770.2	56714401	56714600	5.16995e-05	-25	2.44109	1.1462e-183	3.08001e-182	Downstream	PREDICTED: UDP-D-apiose/UDP-D-xylose synthase 1-like [Brassica napus]	Metabolism	Carbohydrate metabolism	ko00520//Amino sugar and nucleotide sugar metabolism	K12449	GO:0005576//extracellular region;GO:0005737//cytoplasm;GO:0005622//intracellular;GO:0005623//cell;GO:0044424//intracellular part;GO:0044464//cell part;GO:0044444//cytoplasmic part	GO:0003824//catalytic activity;GO:0016830//carbon-carbon lyase activity;GO:0016831//carboxy-lyase activity;GO:0000166//nucleotide binding;GO:0048037//cofactor binding;GO:1901265//nucleoside phosphate binding;GO:0097159//organic cyclic compound binding;GO:0016829//lyase activity;GO:1901363//heterocyclic compound binding;GO:0005488//binding;GO:0036094//small molecule binding	GO:0016043//cellular component organization;GO:0044710//single-organism metabolic process;GO:0046483//heterocycle metabolic process;GO:0018130//heterocycle biosynthetic process;GO:0055086//nucleobase-containing small molecule metabolic process;GO:0009165//nucleotide biosynthetic process;GO:1901576//organic substance biosynthetic process;GO:0044711//single-organism biosynthetic process;GO:0019637/…
LOC106401914	NC_027771.2	934301	934500	1.44029e-05	-29.3402	4.66794	0	0	Downstream	PREDICTED: E3 ubiquitin-protein ligase BAH1-like [Brassica napus]	-	-	-	-	GO:0044464//cell part;GO:0005634//nucleus;GO:0005623//cell;GO:0043227//membrane-bounded organelle;GO:0043233//organelle lumen;GO:0016020//membrane;GO:0070013//intracellular organelle lumen;GO:0044422//organelle part;GO:0043231//intracellular membrane-bounded organelle;GO:0005622//intracellular;GO:0044428//nuclear part;GO:0043229//intracellular organelle;GO:0044451//nucleoplasm part;GO:0044446//in…	GO:0016740//transferase activity;GO:0043169//cation binding;GO:0046914//transition metal ion binding;GO:0043167//ion binding;GO:0003824//catalytic activity;GO:0005488//binding;GO:0019787//ubiquitin-like protein transferase activity;GO:0046872//metal ion binding	GO:0006725//cellular aromatic compound metabolic process;GO:0009605//response to external stimulus;GO:0043412//macromolecule modification;GO:0051707//response to other organism;GO:0019752//carboxylic acid metabolic process;GO:0031667//response to nutrient levels;GO:0044710//single-organism metabolic process;GO:0006820//anion transport;GO:0031669//cellular response to nutrient levels;GO:0044238//p…
LOC111206599	NC_027771.2	11128601	11128800	2.49099e-10	-46.9231	2.76553	0.000101243	0.000217494	Downstream	BnaC04g53730D [Brassica napus]	-	-	-	-	-	-	-
LOC111206599	NC_027771.2	11128701	11128900	6.43609e-10	-33.3597	2.76553	0.000101243	0.000217494	Downstream	BnaC04g53730D [Brassica napus]	-	-	-	-	-	-	-
LOC106402010	NC_027771.2	36833801	36834000	0.000115595	28.3333	-4.37546	4.97344e-30	3.02146e-29	Downstream	BnaC05g37630D [Brassica napus]	-	-	-	-	-	-	-
LOC106375618	NC_027772.2	3912901	3913100	2.33383e-17	-29.3995	-5.94943	4.67681e-177	1.21446e-175	Downstream	PREDICTED: cytosolic sulfotransferase 12-like isoform X1 [Brassica napus]	-	-	-	-	-	-	-
LOC106348464	NC_027772.2	13643001	13643200	1.5913e-09	25.4198	-2.22856	2.59781e-85	3.52926e-84	Downstream	PREDICTED: glutamine-dependent NAD(+) synthetase-like [Brassica napus]	Metabolism	Metabolism of cofactors and vitamins	ko00760//Nicotinate and nicotinamide metabolism	K01950	GO:0044424//intracellular part;GO:0005623//cell;GO:0044444//cytoplasmic part;GO:0044464//cell part;GO:0005622//intracellular;GO:0005737//cytoplasm	GO:0005488//binding;GO:0016787//hydrolase activity;GO:0032550//purine ribonucleoside binding;GO:0036094//small molecule binding;GO:0097159//organic cyclic compound binding;GO:0003824//catalytic activity;GO:0097367//carbohydrate derivative binding;GO:0001882//nucleoside binding;GO:0001883//purine nucleoside binding;GO:1901363//heterocyclic compound binding;GO:0032549//ribonucleoside binding	GO:0006733//oxidoreduction coenzyme metabolic process;GO:1901362//organic cyclic compound biosynthetic process;GO:0006796//phosphate-containing compound metabolic process;GO:0019362//pyridine nucleotide metabolic process;GO:0019637//organophosphate metabolic process;GO:0018130//heterocycle biosynthetic process;GO:0044238//primary metabolic process;GO:0044711//single-organism biosynthetic process;…
LOC106391378	NC_027772.2	17688401	17688600	2.1788e-05	37.8788	-2.16082	3.15532e-05	7.07116e-05	Downstream	PREDICTED: serine/threonine-protein kinase CDL1-like [Brassica napus]	-	-	-	-	-	-	-
LOC106345451	NC_027772.2	20560701	20560900	2.86304e-07	-26.8548	-4.24793	1.54564e-07	4.08729e-07	Downstream	PREDICTED: growth-regulating factor 4-like [Brassica napus]	-	-	-	-	-	-	-
LOC106409451	NC_027773.2	29449201	29449400	5.82855e-07	-29.7858	4.87036	5.30181e-27	2.98858e-26	Downstream	PREDICTED: NAC domain-containing protein 86-like [Brassica napus]	-	-	-	-	GO:0005622//intracellular;GO:0005623//cell;GO:0044464//cell part;GO:0043231//intracellular membrane-bounded organelle;GO:0043226//organelle;GO:0043227//membrane-bounded organelle;GO:0044424//intracellular part;GO:0043229//intracellular organelle	GO:0001071//nucleic acid binding transcription factor activity	GO:0050789//regulation of biological process;GO:0044260//cellular macromolecule metabolic process;GO:0044237//cellular metabolic process;GO:0044707//single-multicellular organism process;GO:0044249//cellular biosynthetic process;GO:0065007//biological regulation;GO:0009059//macromolecule biosynthetic process;GO:0010468//regulation of gene expression;GO:1901576//organic substance biosynthetic proc…
LOC106430605	NC_027773.2	32463601	32463800	3.15e-06	27.6471	-2.92451	2.60961e-28	1.51991e-27	Downstream	PREDICTED: RNA-binding protein 8A-B-like [Brassica napus]	Genetic Information Processing	Transcription;Translation	ko03040//Spliceosome;ko03013//RNA transport;ko03015//mRNA surveillance pathway	K12876	-	-	-
LOC106430605	NC_027773.2	32463701	32463900	4.62897e-10	30.6627	-2.92451	2.60961e-28	1.51991e-27	Downstream	PREDICTED: RNA-binding protein 8A-B-like [Brassica napus]	Genetic Information Processing	Transcription;Translation	ko03040//Spliceosome;ko03013//RNA transport;ko03015//mRNA surveillance pathway	K12876	-	-	-
LOC106409306	NC_027773.2	40729201	40729400	0.000294939	27.3305	-9.87139	1.4609e-08	4.11467e-08	Downstream	PREDICTED: zinc finger protein GIS-like [Brassica oleracea var. oleracea] [Brassica oleracea]	-	-	-	-	-	-	-
LOC106366559	NC_027774.2	18978601	18978800	0.000334487	-33.3333	11.8191	2.71077e-157	6.34038e-156	Downstream	PREDICTED: ABC transporter G family member 35-like [Brassica napus]	-	-	-	-	-	-	-
LOC106416194	NC_027774.2	32392001	32392200	1.86752e-06	-25.8012	-2.18587	2.08869e-05	4.75058e-05	Downstream	PREDICTED: dual specificity protein kinase shkC-like isoform X1 [Brassica oleracea var. oleracea] [Brassica oleracea]	-	-	-	-	-	-	-
LOC106382502	NC_027774.2	41483501	41483700	5.04147e-06	-35.9848	3.18057	0.000326617	0.000670385	Downstream	PREDICTED: peroxygenase 2-like [Brassica napus]	Metabolism	Lipid metabolism	ko00073//Cutin, suberine and wax biosynthesis	K17991	-	-	-
LOC106377039	NC_027774.2	44873101	44873300	3.58699e-07	30.7278	3.31042	1.40354e-85	1.91345e-84	Downstream	PREDICTED: zinc finger protein WIP3-like [Brassica oleracea var. oleracea] [Brassica oleracea]	-	-	-	-	GO:0043229//intracellular organelle;GO:0005623//cell;GO:0043227//membrane-bounded organelle;GO:0031224//intrinsic component of membrane;GO:0044425//membrane part;GO:0043226//organelle;GO:0043231//intracellular membrane-bounded organelle;GO:0031090//organelle membrane;GO:0044424//intracellular part;GO:0044464//cell part;GO:0005622//intracellular;GO:0044422//organelle part;GO:0016020//membrane;GO:0…	GO:0005488//binding;GO:0001071//nucleic acid binding transcription factor activity;GO:0043167//ion binding;GO:0046872//metal ion binding;GO:0043169//cation binding;GO:0046914//transition metal ion binding;GO:0097159//organic cyclic compound binding	GO:0044707//single-multicellular organism process;GO:0044767//single-organism developmental process;GO:0050789//regulation of biological process;GO:0010468//regulation of gene expression;GO:0051649//establishment of localization in cell;GO:0065007//biological regulation;GO:0044260//cellular macromolecule metabolic process;GO:0048569//post-embryonic organ development;GO:0044237//cellular metabolic…
LOC106419791	NC_027774.2	45559001	45559200	0.000791665	35.5263	4.46761	5.6339e-09	1.62249e-08	Downstream	PREDICTED: traB domain-containing protein-like [Brassica napus]	-	-	-	-	-	-	-
LOC106392204	NC_027775.2	10655301	10655500	3.12637e-05	32.7722	-2.17823	2.20334e-11	7.21261e-11	Downstream	PREDICTED: BTB/POZ domain-containing protein At1g63850 [Brassica oleracea var. oleracea] [Brassica oleracea]	-	-	-	-	-	-	GO:0044260//cellular macromolecule metabolic process;GO:0071704//organic substance metabolic process;GO:0008152//metabolic process;GO:0006464//cellular protein modification process;GO:0044267//cellular protein metabolic process;GO:0032446//protein modification by small protein conjugation;GO:0044238//primary metabolic process;GO:0043412//macromolecule modification;GO:0044237//cellular metabolic p…
LOC106416546	NC_027775.2	15953401	15953600	4.01942e-05	44.2982	-4.11621	8.16263e-28	4.6966e-27	Downstream	PREDICTED: cannabidiolic acid synthase-like 1 [Brassica oleracea var. oleracea] [Brassica oleracea]	-	-	-	-	GO:0005737//cytoplasm;GO:0044424//intracellular part;GO:0005623//cell;GO:0043229//intracellular organelle;GO:0044444//cytoplasmic part;GO:0005622//intracellular;GO:0009536//plastid;GO:0043227//membrane-bounded organelle;GO:0043226//organelle;GO:0043231//intracellular membrane-bounded organelle;GO:0044464//cell part	GO:0000166//nucleotide binding;GO:0005488//binding;GO:0036094//small molecule binding;GO:0097159//organic cyclic compound binding;GO:1901265//nucleoside phosphate binding;GO:1901363//heterocyclic compound binding	GO:0008152//metabolic process;GO:0044710//single-organism metabolic process;GO:0044699//single-organism process
LOC106416546	NC_027775.2	15953501	15953700	0.000759941	31.4286	-4.11621	8.16263e-28	4.6966e-27	Downstream	PREDICTED: cannabidiolic acid synthase-like 1 [Brassica oleracea var. oleracea] [Brassica oleracea]	-	-	-	-	GO:0005737//cytoplasm;GO:0044424//intracellular part;GO:0005623//cell;GO:0043229//intracellular organelle;GO:0044444//cytoplasmic part;GO:0005622//intracellular;GO:0009536//plastid;GO:0043227//membrane-bounded organelle;GO:0043226//organelle;GO:0043231//intracellular membrane-bounded organelle;GO:0044464//cell part	GO:0000166//nucleotide binding;GO:0005488//binding;GO:0036094//small molecule binding;GO:0097159//organic cyclic compound binding;GO:1901265//nucleoside phosphate binding;GO:1901363//heterocyclic compound binding	GO:0008152//metabolic process;GO:0044710//single-organism metabolic process;GO:0044699//single-organism process
LOC106399406	NC_027775.2	38021401	38021600	3.28006e-10	-29.5495	-5.25739	2.58393e-09	7.5868e-09	Downstream	PREDICTED: protein GLUTAMINE DUMPER 3-like [Brassica napus]	-	-	-	-	-	-	-
LOC106399406	NC_027775.2	38021501	38021700	6.59392e-21	-48.1841	-5.25739	2.58393e-09	7.5868e-09	Downstream	PREDICTED: protein GLUTAMINE DUMPER 3-like [Brassica napus]	-	-	-	-	-	-	-
LOC106374332	ps01	19768501	19768700	7.10703e-06	28.8566	-2.20105	1.34301e-09	4.00555e-09	Downstream	BnaCnng07990D [Brassica napus]	-	-	-	-	-	-	-
LOC111210773	ps02	17356201	17356400	0.000576476	33.1915	-3.39645	4.18463e-35	2.84426e-34	Downstream	BnaC04g13510D [Brassica napus]	Environmental Information Processing	Signal transduction	ko04075//Plant hormone signal transduction	K14516	GO:0043226//organelle;GO:0005622//intracellular;GO:0005737//cytoplasm;GO:0044424//intracellular part;GO:0005623//cell;GO:0044444//cytoplasmic part;GO:0043231//intracellular membrane-bounded organelle;GO:0043227//membrane-bounded organelle;GO:0044464//cell part;GO:0009536//plastid;GO:0043229//intracellular organelle	GO:0001071//nucleic acid binding transcription factor activity;GO:1901363//heterocyclic compound binding;GO:0003676//nucleic acid binding;GO:0005488//binding;GO:0097159//organic cyclic compound binding	GO:0009058//biosynthetic process;GO:0050794//regulation of cellular process;GO:0044260//cellular macromolecule metabolic process;GO:0035556//intracellular signal transduction;GO:0010468//regulation of gene expression;GO:0050896//response to stimulus;GO:0007165//signal transduction;GO:0044237//cellular metabolic process;GO:0071704//organic substance metabolic process;GO:0050789//regulation of biol…
LOC106402214	ps03	3095001	3095200	9.43681e-07	-28.3913	-3.21335	3.56691e-103	5.66846e-102	Downstream	PREDICTED: beta-galactosidase 12-like isoform X1 [Brassica napus]	Metabolism	Carbohydrate metabolism;Lipid metabolism;Glycan biosynthesis and metabolism	ko00052//Galactose metabolism;ko00600//Sphingolipid metabolism;ko00511//Other glycan degradation;ko00531//Glycosaminoglycan degradation;ko00604//Glycosphingolipid biosynthesis - ganglio series	K12309	GO:0071944//cell periphery;GO:0005623//cell;GO:0030312//external encapsulating structure;GO:0044464//cell part;GO:0005576//extracellular region	GO:0015925//galactosidase activity;GO:0003824//catalytic activity;GO:0016798//hydrolase activity, acting on glycosyl bonds;GO:0004553//hydrolase activity, hydrolyzing O-glycosyl compounds;GO:0016787//hydrolase activity	GO:0008152//metabolic process;GO:0044238//primary metabolic process
LOC106374311	ps03	10175701	10175900	0.000901322	29.7662	-2.00722	9.05153e-62	9.53461e-61	Downstream	PREDICTED: root meristem growth factor 9-like [Brassica napus]	-	-	-	-	GO:0043231//intracellular membrane-bounded organelle;GO:0044421//extracellular region part;GO:0044424//intracellular part;GO:0005576//extracellular region;GO:0043229//intracellular organelle;GO:0043227//membrane-bounded organelle;GO:0005623//cell;GO:0005622//intracellular;GO:0043226//organelle;GO:0044464//cell part	GO:0005515//protein binding;GO:0005488//binding;GO:0005102//receptor binding	GO:0048856//anatomical structure development;GO:0044763//single-organism cellular process;GO:0050896//response to stimulus;GO:0048731//system development;GO:0009628//response to abiotic stimulus;GO:0048869//cellular developmental process;GO:0010817//regulation of hormone levels;GO:0065007//biological regulation;GO:1902578//single-organism localization;GO:0051179//localization;GO:0065008//regulati…
LOC106382052	ps03	11332001	11332200	3.84056e-08	38.4921	-9.94642	1.45923e-18	6.36387e-18	Downstream	PREDICTED: cell division cycle 20.2, cofactor of APC complex-like [Brassica napus]	Genetic Information Processing	Folding, sorting and degradation	ko04120//Ubiquitin mediated proteolysis	K03363	-	-	-
LOC106421247	ps03	17924101	17924300	9.93482e-06	33.7912	8.33688	1.45731e-13	5.26731e-13	Downstream	PREDICTED: uncharacterized protein LOC106421247 [Brassica napus]	-	-	-	-	-	-	-
LOC106421247	ps03	17924201	17924400	8.28136e-07	45.0997	8.33688	1.45731e-13	5.26731e-13	Downstream	PREDICTED: uncharacterized protein LOC106421247 [Brassica napus]	-	-	-	-	-	-	-
LOC106401175	ps04	918301	918500	1.33316e-07	-37.8535	-6.04439	3.34157e-39	2.47228e-38	Downstream	PREDICTED: probable protein phosphatase 2C 67 [Brassica napus]	-	-	-	-	-	-	-
LOC106346512	ps04	14188201	14188400	0.000210654	27.1388	3.721	0	0	Downstream	PREDICTED: probable xyloglucan endotransglucosylase/hydrolase protein 23 isoform X1 [Brassica napus]	-	-	-	-	GO:0071944//cell periphery;GO:0044424//intracellular part;GO:0043231//intracellular membrane-bounded organelle;GO:0043229//intracellular organelle;GO:0044464//cell part;GO:0043227//membrane-bounded organelle;GO:0005622//intracellular;GO:0043226//organelle;GO:0005576//extracellular region;GO:0030312//external encapsulating structure;GO:0005623//cell	GO:0003824//catalytic activity;GO:0016758//transferase activity, transferring hexosyl groups;GO:0016787//hydrolase activity;GO:0016757//transferase activity, transferring glycosyl groups;GO:0016740//transferase activity	GO:0016043//cellular component organization;GO:0045229//external encapsulating structure organization;GO:0071704//organic substance metabolic process;GO:0043170//macromolecule metabolic process;GO:0044238//primary metabolic process;GO:0005976//polysaccharide metabolic process;GO:0009987//cellular process;GO:0071840//cellular component organization or biogenesis;GO:0005975//carbohydrate metabolic …
LOC106346512	ps04	14188301	14188500	3.26683e-06	25.9638	3.721	0	0	Downstream	PREDICTED: probable xyloglucan endotransglucosylase/hydrolase protein 23 isoform X1 [Brassica napus]	-	-	-	-	GO:0071944//cell periphery;GO:0044424//intracellular part;GO:0043231//intracellular membrane-bounded organelle;GO:0043229//intracellular organelle;GO:0044464//cell part;GO:0043227//membrane-bounded organelle;GO:0005622//intracellular;GO:0043226//organelle;GO:0005576//extracellular region;GO:0030312//external encapsulating structure;GO:0005623//cell	GO:0003824//catalytic activity;GO:0016758//transferase activity, transferring hexosyl groups;GO:0016787//hydrolase activity;GO:0016757//transferase activity, transferring glycosyl groups;GO:0016740//transferase activity	GO:0016043//cellular component organization;GO:0045229//external encapsulating structure organization;GO:0071704//organic substance metabolic process;GO:0043170//macromolecule metabolic process;GO:0044238//primary metabolic process;GO:0005976//polysaccharide metabolic process;GO:0009987//cellular process;GO:0071840//cellular component organization or biogenesis;GO:0005975//carbohydrate metabolic …
LOC106440543	ps05	3215501	3215700	1.75781e-12	45.4911	6.06369	1.19178e-05	2.76382e-05	Downstream	PREDICTED: B3 domain-containing protein REM2-like [Brassica napus]	-	-	-	-	-	-	-
LOC106440543	ps05	3215601	3215800	5.25944e-14	46.6113	6.06369	1.19178e-05	2.76382e-05	Downstream	PREDICTED: B3 domain-containing protein REM2-like [Brassica napus]	-	-	-	-	-	-	-
LOC106440543	ps05	3215701	3215900	1.4472e-10	42.5047	6.06369	1.19178e-05	2.76382e-05	Downstream	PREDICTED: B3 domain-containing protein REM2-like [Brassica napus]	-	-	-	-	-	-	-
LOC106440543	ps05	3215801	3216000	1.12456e-05	31.2374	6.06369	1.19178e-05	2.76382e-05	Downstream	PREDICTED: B3 domain-containing protein REM2-like [Brassica napus]	-	-	-	-	-	-	-
LOC106440538	ps05	3236001	3236200	0.000696674	-27.6709	-9.10329	0.00023874	0.000496273	Downstream	PREDICTED: root meristem growth factor 6-like [Brassica napus]	-	-	-	-	GO:0005576//extracellular region;GO:0044421//extracellular region part	GO:0005515//protein binding;GO:0005488//binding;GO:0005102//receptor binding	GO:0048513//animal organ development;GO:0048364//root development;GO:0032501//multicellular organismal process;GO:0009630//gravitropism;GO:0009628//response to abiotic stimulus;GO:0007275//multicellular organism development;GO:0006810//transport;GO:0009926//auxin polar transport;GO:0008104//protein localization;GO:1902578//single-organism localization;GO:0033036//macromolecule localization;GO:000…
LOC111211871	ps05	8352001	8352200	3.15792e-06	43.1373	-2.67557	2.52088e-62	2.67457e-61	Downstream	PREDICTED: ABC transporter C family member 12 isoform X1 [Brassica oleracea var. oleracea] [Brassica oleracea]	-	-	-	-	-	-	-
LOC106436536	ps05	18885501	18885700	2.85578e-07	-44.2857	-4.98255	3.98678e-21	1.89708e-20	Downstream	PREDICTED: protein PHLOEM PROTEIN 2-LIKE A10-like [Brassica napus]	-	-	-	-	-	-	GO:0034284//response to monosaccharide;GO:0042221//response to chemical;GO:0009746//response to hexose;GO:0050896//response to stimulus;GO:0034285//response to disaccharide;GO:0009743//response to carbohydrate;GO:0010033//response to organic substance;GO:1901700//response to oxygen-containing compound
LOC106436536	ps05	18885601	18885800	1.88991e-11	-64.1026	-4.98255	3.98678e-21	1.89708e-20	Downstream	PREDICTED: protein PHLOEM PROTEIN 2-LIKE A10-like [Brassica napus]	-	-	-	-	-	-	GO:0034284//response to monosaccharide;GO:0042221//response to chemical;GO:0009746//response to hexose;GO:0050896//response to stimulus;GO:0034285//response to disaccharide;GO:0009743//response to carbohydrate;GO:0010033//response to organic substance;GO:1901700//response to oxygen-containing compound

## Sheet: CHG_17NS
Table S6. DMGs identified only in 17NSt0_17NSt2 in genomic sequence context of CHG
GeneID	chr	start	end	pvalue	meth.diff	log2(FC)	p-value	FDR	position	Description	KEGG_A_class	KEGG_B_class	Pathway	K_ID	GO Component	GO Function	GO Process
LOC106353304	NC_027757.2	342701	342900	0.000282285	-28.3442	-2.48543	5.26567e-20	2.4187e-19	Genebody	PREDICTED: kinesin-like protein NACK1 [Brassica napus]	-	-	-	-	-	-	-
LOC106445715	NC_027757.2	12312801	12313000	3.47697e-11	-31.6664	-2.09704	6.61756e-98	1.00888e-96	Genebody	PREDICTED: disease resistance protein At4g27190-like [Brassica napus]	-	-	-	-	GO:0044424//intracellular part;GO:0043229//intracellular organelle;GO:0043227//membrane-bounded organelle;GO:0043231//intracellular membrane-bounded organelle;GO:0044464//cell part;GO:0043226//organelle;GO:0005622//intracellular;GO:0005623//cell	-	GO:0050896//response to stimulus;GO:0006950//response to stress
LOC106445715	NC_027757.2	12312901	12313100	1.49982e-05	-25.852	-2.09704	6.61756e-98	1.00888e-96	Genebody	PREDICTED: disease resistance protein At4g27190-like [Brassica napus]	-	-	-	-	GO:0044424//intracellular part;GO:0043229//intracellular organelle;GO:0043227//membrane-bounded organelle;GO:0043231//intracellular membrane-bounded organelle;GO:0044464//cell part;GO:0043226//organelle;GO:0005622//intracellular;GO:0005623//cell	-	GO:0050896//response to stimulus;GO:0006950//response to stress
LOC106424074	NC_027758.2	2349901	2350100	1.88293e-06	-27.2902	-2.70106	1.50354e-185	4.07819e-184	Genebody	PREDICTED: putative nuclease HARBI1 [Brassica rapa]	-	-	-	-	-	-	-
LOC106424074	NC_027758.2	2350001	2350200	1.22311e-05	-29.3156	-2.70106	1.50354e-185	4.07819e-184	Genebody	PREDICTED: putative nuclease HARBI1 [Brassica rapa]	-	-	-	-	-	-	-
LOC106424074	NC_027758.2	2350101	2350300	1.76678e-09	-31.9229	-2.70106	1.50354e-185	4.07819e-184	Genebody	PREDICTED: putative nuclease HARBI1 [Brassica rapa]	-	-	-	-	-	-	-
LOC106367183	NC_027758.2	4926101	4926300	0.000131465	-26.5556	-3.31866	4.67477e-46	3.90722e-45	Genebody	BnaA02g02580D [Brassica napus]	-	-	-	-	GO:0044424//intracellular part;GO:0044464//cell part;GO:0005623//cell;GO:0043231//intracellular membrane-bounded organelle;GO:0043227//membrane-bounded organelle;GO:0043226//organelle;GO:0043229//intracellular organelle;GO:0005622//intracellular	GO:1901363//heterocyclic compound binding;GO:0097159//organic cyclic compound binding;GO:0001071//nucleic acid binding transcription factor activity;GO:0003676//nucleic acid binding;GO:0005488//binding	GO:0042221//response to chemical;GO:0060255//regulation of macromolecule metabolic process;GO:0009628//response to abiotic stimulus;GO:0044699//single-organism process;GO:0010468//regulation of gene expression;GO:0032502//developmental process;GO:0001101//response to acid chemical;GO:0009719//response to endogenous stimulus;GO:0071840//cellular component organization or biogenesis;GO:0048869//cel…
LOC106441231	NC_027758.2	15687301	15687500	4.68805e-08	-28.0141	-2.81401	1.82651e-69	2.11199e-68	Genebody	PREDICTED: BTB/POZ domain-containing protein NPY3-like [Brassica napus]	-	-	-	-	-	-	-
LOC106402026	NC_027758.2	29517001	29517200	2.75131e-19	-53.7313	-2.09516	0.000164326	0.000346604	Genebody	PREDICTED: kinesin-like protein FRA1 [Brassica napus]	-	-	-	-	-	-	-
LOC106402026	NC_027758.2	29517101	29517300	1.64811e-21	-38.0952	-2.09516	0.000164326	0.000346604	Genebody	PREDICTED: kinesin-like protein FRA1 [Brassica napus]	-	-	-	-	-	-	-
LOC106438094	NC_027759.2	12915101	12915300	2.79261e-15	-27.9099	-2.06622	7.13462e-21	3.36823e-20	Genebody	PREDICTED: MAR-binding filament-like protein 1 [Brassica napus]	-	-	-	-	-	-	-
LOC106356824	NC_027759.2	23609401	23609600	4.90971e-12	-26.5344	-3.96578	1.45032e-05	3.34113e-05	Genebody	PREDICTED: peroxisomal and mitochondrial division factor 1 [Brassica rapa]	-	-	-	-	-	-	-
LOC106353172	NC_027759.2	23618101	23618300	0.000153753	-42.1053	2.7826	6.20566e-95	9.19482e-94	Genebody	PREDICTED: probable galacturonosyltransferase 15 isoform X1 [Brassica napus]	Metabolism	Carbohydrate metabolism	ko00500//Starch and sucrose metabolism;ko00520//Amino sugar and nucleotide sugar metabolism	K13648	-	-	-
LOC106439828	NC_027759.2	32837001	32837200	4.73718e-05	30.4062	2.78978	0	0	Genebody	PREDICTED: probable mediator of RNA polymerase II transcription subunit 37e [Brassica oleracea var. oleracea] [Brassica oleracea]	Cellular Processes;Genetic Information Processing	Folding, sorting and degradation;Transport and catabolism;Transcription	ko04141//Protein processing in endoplasmic reticulum;ko03040//Spliceosome;ko04144//Endocytosis	K03283	-	-	-
LOC106356322	NC_027759.2	38998801	38999000	4.30444e-07	33.9623	-4.71149	6.51661e-05	0.000142313	Genebody	BnaA03g45200D [Brassica napus]	-	-	-	-	-	-	-
LOC106356322	NC_027759.2	38998901	38999100	5.25533e-08	25	-4.71149	6.51661e-05	0.000142313	Genebody	BnaA03g45200D [Brassica napus]	-	-	-	-	-	-	-
LOC106398888	NC_027761.2	5492901	5493100	9.10946e-05	-51.1057	-4.79442	4.49341e-72	5.34229e-71	Genebody	PREDICTED: cysteine-rich receptor-like protein kinase 41 [Brassica napus]	-	-	-	-	-	-	-
LOC106398888	NC_027761.2	5493001	5493200	1.18416e-05	-35.5084	-4.79442	4.49341e-72	5.34229e-71	Genebody	PREDICTED: cysteine-rich receptor-like protein kinase 41 [Brassica napus]	-	-	-	-	-	-	-
LOC106447488	NC_027761.2	7746201	7746400	1.30201e-06	-26.1457	-5.83077	6.1208e-298	2.69208e-296	Genebody	uncharacterized LOC106447488 [Brassica napus]	-	-	-	-	GO:0009536//plastid;GO:0005622//intracellular;GO:0043229//intracellular organelle;GO:0043227//membrane-bounded organelle;GO:0044464//cell part;GO:0043226//organelle;GO:0044444//cytoplasmic part;GO:0043231//intracellular membrane-bounded organelle;GO:00056	-	GO:0010468//regulation of gene expression;GO:0060255//regulation of macromolecule metabolic process;GO:0019222//regulation of metabolic process;GO:0050789//regulation of biological process;GO:0065007//biological regulation
LOC106373888	NC_027762.2	7501301	7501500	0.000190573	-30.1988	10.1678	0	0	Genebody	PREDICTED: probable S-adenosylmethionine-dependent methyltransferase At5g38780 [Brassica napus]	-	-	-	-	-	-	-
LOC106452152	NC_027763.2	2715001	2715200	3.05122e-05	-40.025	-2.926	7.98598e-07	2.01461e-06	Genebody	PREDICTED: metal transporter Nramp2-like [Brassica napus]	-	-	-	-	-	-	-
LOC106354306	NC_027763.2	24304801	24305000	5.60366e-05	-27.2549	5.22374	0	0	Genebody	BnaC06g34640D [Brassica napus]	-	-	-	-	-	GO:0016740//transferase activity;GO:0003824//catalytic activity;GO:0016757//transferase activity, transferring glycosyl groups;GO:0008194//UDP-glycosyltransferase activity	-
LOC106364030	NC_027765.2	1827901	1828100	8.06014e-07	-43.3333	2.36839	8.28144e-56	8.0203e-55	Genebody	BnaA09g04540D [Brassica napus]	-	-	-	-	-	-	-
LOC106366379	NC_027765.2	5792801	5793000	1.23101e-05	25.4822	2.48466	8.66722e-29	5.10328e-28	Genebody	PREDICTED: uncharacterized transporter YBR287W-like [Brassica napus]	-	-	-	-	-	-	-
LOC106366379	NC_027765.2	5792901	5793100	1.12691e-06	31.1047	2.48466	8.66722e-29	5.10328e-28	Genebody	PREDICTED: uncharacterized transporter YBR287W-like [Brassica napus]	-	-	-	-	-	-	-
LOC106368677	NC_027765.2	6188701	6188900	3.01499e-05	-26.1712	5.79686	0	0	Genebody	PREDICTED: probable S-adenosylmethionine-dependent methyltransferase At5g37990 [Brassica napus]	-	-	-	-	GO:0005622//intracellular;GO:0044444//cytoplasmic part;GO:0044424//intracellular part;GO:0005623//cell;GO:0043229//intracellular organelle;GO:0044464//cell part;GO:0005737//cytoplasm;GO:0043226//organelle;GO:0043231//intracellular membrane-bounded organel	GO:0008171//O-methyltransferase activity;GO:0003824//catalytic activity;GO:0016740//transferase activity;GO:0016772//transferase activity, transferring phosphorus-containing groups;GO:0008168//methyltransferase activity;GO:0016741//transferase activity, t	GO:0008152//metabolic process;GO:0006793//phosphorus metabolic process;GO:0044237//cellular metabolic process;GO:0009987//cellular process;GO:0006796//phosphate-containing compound metabolic process
LOC106416396	NC_027765.2	11356801	11357000	0.000519789	27.6351	-2.14331	1.11246e-28	6.53192e-28	Genebody	PREDICTED: non-functional NADPH-dependent codeinone reductase 2-like [Brassica napus]	-	-	-	-	GO:0005737//cytoplasm;GO:0005623//cell;GO:0044444//cytoplasmic part;GO:0044464//cell part;GO:0005622//intracellular;GO:0044424//intracellular part	GO:0003824//catalytic activity	GO:0044763//single-organism cellular process;GO:0050789//regulation of biological process;GO:0044700//single organism signaling;GO:0050896//response to stimulus;GO:0023052//signaling;GO:0050794//regulation of cellular process;GO:0009987//cellular process;GO:0008152//metabolic process;GO:0065007//biological regulation;GO:0044699//single-organism process;GO:0006970//response to osmotic stress;GO:00…
LOC106368617	NC_027765.2	38152201	38152400	1.27163e-05	33.2171	-2.94963	1.15721e-115	2.02833e-114	Genebody	PREDICTED: NADP-dependent glyceraldehyde-3-phosphate dehydrogenase-like [Brassica napus]	Metabolism	Global and Overview;Carbohydrate metabolism	ko01200//Carbon metabolism;ko00010//Glycolysis / Gluconeogenesis;ko00030//Pentose phosphate pathway	K00131	GO:0005623//cell;GO:0044424//intracellular part;GO:0005622//intracellular;GO:0044464//cell part	GO:0016903//oxidoreductase activity, acting on the aldehyde or oxo group of donors;GO:0016620//oxidoreductase activity, acting on the aldehyde or oxo group of donors, NAD or NADP as acceptor;GO:0016491//oxidoreductase activity;GO:0003824//catalytic activi	GO:0071704//organic substance metabolic process;GO:0009657//plastid organization;GO:0044283//small molecule biosynthetic process;GO:0044238//primary metabolic process;GO:1901566//organonitrogen compound biosynthetic process;GO:0044763//single-organism cellular process;GO:0019752//carboxylic acid metabolic process;GO:0000097//sulfur amino acid biosynthetic process;GO:0008652//cellular amino acid b…
LOC106368617	NC_027765.2	38152301	38152500	3.04049e-05	29.6078	-2.94963	1.15721e-115	2.02833e-114	Genebody	PREDICTED: NADP-dependent glyceraldehyde-3-phosphate dehydrogenase-like [Brassica napus]	Metabolism	Global and Overview;Carbohydrate metabolism	ko01200//Carbon metabolism;ko00010//Glycolysis / Gluconeogenesis;ko00030//Pentose phosphate pathway	K00131	GO:0005623//cell;GO:0044424//intracellular part;GO:0005622//intracellular;GO:0044464//cell part	GO:0016903//oxidoreductase activity, acting on the aldehyde or oxo group of donors;GO:0016620//oxidoreductase activity, acting on the aldehyde or oxo group of donors, NAD or NADP as acceptor;GO:0016491//oxidoreductase activity;GO:0003824//catalytic activi	GO:0071704//organic substance metabolic process;GO:0009657//plastid organization;GO:0044283//small molecule biosynthetic process;GO:0044238//primary metabolic process;GO:1901566//organonitrogen compound biosynthetic process;GO:0044763//single-organism cellular process;GO:0019752//carboxylic acid metabolic process;GO:0000097//sulfur amino acid biosynthetic process;GO:0008652//cellular amino acid b…
LOC106368617	NC_027765.2	38152801	38153000	1.89846e-05	-27.556	-2.94963	1.15721e-115	2.02833e-114	Genebody	PREDICTED: NADP-dependent glyceraldehyde-3-phosphate dehydrogenase-like [Brassica napus]	Metabolism	Global and Overview;Carbohydrate metabolism	ko01200//Carbon metabolism;ko00010//Glycolysis / Gluconeogenesis;ko00030//Pentose phosphate pathway	K00131	GO:0005623//cell;GO:0044424//intracellular part;GO:0005622//intracellular;GO:0044464//cell part	GO:0016903//oxidoreductase activity, acting on the aldehyde or oxo group of donors;GO:0016620//oxidoreductase activity, acting on the aldehyde or oxo group of donors, NAD or NADP as acceptor;GO:0016491//oxidoreductase activity;GO:0003824//catalytic activi	GO:0071704//organic substance metabolic process;GO:0009657//plastid organization;GO:0044283//small molecule biosynthetic process;GO:0044238//primary metabolic process;GO:1901566//organonitrogen compound biosynthetic process;GO:0044763//single-organism cellular process;GO:0019752//carboxylic acid metabolic process;GO:0000097//sulfur amino acid biosynthetic process;GO:0008652//cellular amino acid b…
LOC106430568	NC_027766.2	5594701	5594900	0.000100948	34.6154	-3.96937	1.33524e-110	2.24985e-109	Genebody	PREDICTED: ATP-dependent zinc metalloprotease FTSH 11, chloroplastic/mitochondrial-like isoform X2 [Brassica napus]	-	-	-	-	GO:0016020//membrane;GO:0044434//chloroplast part;GO:0044422//organelle part;GO:0009526//plastid envelope;GO:0044446//intracellular organelle part;GO:0044464//cell part;GO:0044444//cytoplasmic part;GO:0031090//organelle membrane;GO:0005623//cell;GO:004322	GO:0003824//catalytic activity;GO:0042623//ATPase activity, coupled;GO:0001883//purine nucleoside binding;GO:0032550//purine ribonucleoside binding;GO:0036094//small molecule binding;GO:0097367//carbohydrate derivative binding;GO:0016787//hydrolase activi	GO:0019538//protein metabolic process;GO:0050896//response to stimulus;GO:0006790//sulfur compound metabolic process;GO:0019758//glycosinolate biosynthetic process;GO:0009057//macromolecule catabolic process;GO:0009416//response to light stimulus;GO:0044248//cellular catabolic process;GO:0051179//localization;GO:1901657//glycosyl compound metabolic process;GO:1901137//carbohydrate derivative bios…
LOC106418454	NC_027766.2	7959301	7959500	6.34206e-05	-31.1708	-2.58814	3.41333e-43	2.7219e-42	Genebody	PREDICTED: purple acid phosphatase 23 isoform X1 [Brassica napus]	-	-	-	-	-	-	-
LOC106419483	NC_027766.2	19574501	19574700	1.89653e-05	27.0392	2.4357	4.59266e-15	1.76746e-14	Genebody	BnaA10g23830D [Brassica napus]	-	-	-	-	-	-	-
LOC106377218	NC_027767.2	316101	316300	0.000605	-26.1322	-3.62342	5.11705e-64	5.54058e-63	Genebody	PREDICTED: transcription factor BPE-like [Brassica napus]	-	-	-	-	-	GO:0005488//binding	GO:0044702//single organism reproductive process;GO:0044710//single-organism metabolic process;GO:0006139//nucleobase-containing compound metabolic process;GO:0009908//flower development;GO:0044237//cellular metabolic process;GO:0032787//monocarboxylic acid metabolic process;GO:0032501//multicellular organismal process;GO:0048513//animal organ development;GO:0044271//cellular nitrogen compound bi…
LOC106385917	NC_027767.2	11779301	11779500	6.24468e-10	-35.6375	-8.43741	1.13344e-07	3.02497e-07	Genebody	BnaC01g10720D [Brassica napus]	-	-	-	-	-	-	-
LOC106385917	NC_027767.2	11779401	11779600	3.49053e-08	-26.1303	-8.43741	1.13344e-07	3.02497e-07	Genebody	BnaC01g10720D [Brassica napus]	-	-	-	-	-	-	-
LOC106374473	NC_027767.2	17688601	17688800	0.000556277	-29.8993	-3.61738	0.000121698	0.000259705	Genebody	PREDICTED: E3 ubiquitin protein ligase RIN2-like [Brassica napus]	Genetic Information Processing	Folding, sorting and degradation	ko04141//Protein processing in endoplasmic reticulum	K10636	-	-	-
LOC106376872	NC_027767.2	41273501	41273700	0.000223151	25.3571	4.53897	0	0	Genebody	BnaC01g29930D [Brassica napus]	-	-	-	-	GO:0043227//membrane-bounded organelle;GO:0005622//intracellular;GO:0044425//membrane part;GO:0031090//organelle membrane;GO:0044435//plastid part;GO:0005623//cell;GO:0031224//intrinsic component of membrane;GO:0043229//intracellular organelle;GO:0009526/	GO:1901677//phosphate transmembrane transporter activity;GO:0015291//secondary active transmembrane transporter activity;GO:0015605//organophosphate ester transmembrane transporter activity;GO:0015119//hexose phosphate transmembrane transporter activity;G	GO:0043207//response to external biotic stimulus;GO:0015717//triose phosphate transport;GO:0051234//establishment of localization;GO:0009628//response to abiotic stimulus;GO:0009605//response to external stimulus;GO:0006811//ion transport;GO:0000003//reproduction;GO:0009642//response to light intensity;GO:1901264//carbohydrate derivative transport;GO:1902578//single-organism localization;GO:00068…
LOC106380425	NC_027768.2	5022101	5022300	0.00031089	31.25	2.83432	1.27491e-104	2.05326e-103	Genebody	PREDICTED: cellulose synthase-like protein D2 [Brassica napus]	-	-	-	-	-	-	-
LOC111202898	NC_027768.2	20119301	20119500	1.30826e-09	-33.2152	-2.98793	6.61567e-11	2.11476e-10	Genebody	ethylene responsive element binding factor -related [Brassica oleracea]	-	-	-	-	-	-	-
LOC111202898	NC_027768.2	20119401	20119600	2.09474e-09	-25.116	-2.98793	6.61567e-11	2.11476e-10	Genebody	ethylene responsive element binding factor -related [Brassica oleracea]	-	-	-	-	-	-	-
LOC106442519	NC_027768.2	20308301	20308500	0.000227933	-27.621	-10.112	1.75044e-16	7.11648e-16	Genebody	BnaA02g35690D [Brassica napus]	-	-	-	-	-	-	-
LOC106375476	NC_027768.2	59214301	59214500	3.67699e-06	38.0355	2.19663	2.23424e-231	7.55216e-230	Genebody	BnaC09g48940D [Brassica napus]	-	-	-	-	-	-	-
LOC106382625	NC_027768.2	65265701	65265900	4.02573e-11	-65.2893	-2.08179	1.2527e-09	3.74252e-09	Genebody	PREDICTED: transcription initiation factor TFIID subunit 5-like [Brassica napus]	Genetic Information Processing	Transcription	ko03022//Basal transcription factors	K03130	-	-	-
LOC106382625	NC_027768.2	65265801	65266000	1.07719e-15	-72.8682	-2.08179	1.2527e-09	3.74252e-09	Genebody	PREDICTED: transcription initiation factor TFIID subunit 5-like [Brassica napus]	Genetic Information Processing	Transcription	ko03022//Basal transcription factors	K03130	-	-	-
LOC106382625	NC_027768.2	65265901	65266100	3.05566e-10	-39.1608	-2.08179	1.2527e-09	3.74252e-09	Genebody	PREDICTED: transcription initiation factor TFIID subunit 5-like [Brassica napus]	Genetic Information Processing	Transcription	ko03022//Basal transcription factors	K03130	-	-	-
LOC106382625	NC_027768.2	65266001	65266200	7.54963e-06	-29.1005	-2.08179	1.2527e-09	3.74252e-09	Genebody	PREDICTED: transcription initiation factor TFIID subunit 5-like [Brassica napus]	Genetic Information Processing	Transcription	ko03022//Basal transcription factors	K03130	-	-	-
LOC106428807	NC_027769.2	2142601	2142800	0.000234226	-26.5827	-2.25123	2.03269e-10	6.33589e-10	Genebody	BnaC03g01080D [Brassica napus]	-	-	-	-	-	-	-
LOC106383725	NC_027769.2	14064801	14065000	0.000159913	-30.088	8.22882	5.92059e-06	1.40336e-05	Genebody	mutator-like transposase-like [Arabidopsis thaliana]	-	-	-	-	-	-	-
LOC106388180	NC_027769.2	19491001	19491200	0.000285392	35.1351	-2.20342	2.05004e-51	1.87238e-50	Genebody	PREDICTED: uncharacterized protein LOC106388180 isoform X1 [Brassica napus]	-	-	-	-	-	-	-
LOC106401869	NC_027769.2	27279501	27279700	0.000231314	-30.2083	-5.33144	1.4626e-52	1.35796e-51	Genebody	PREDICTED: heptahelical transmembrane protein 3-like [Brassica napus]	-	-	-	-	-	-	-
LOC106399132	NC_027769.2	27279501	27279700	0.000231314	-30.2083	-10.0901	8.15269e-11	2.59566e-10	Genebody	PREDICTED: glutathione S-transferase T3-like [Brassica napus]	-	-	-	-	-	-	-
LOC106399160	NC_027769.2	69814001	69814200	2.26743e-08	-28.9984	-4.15265	4.01412e-14	1.48607e-13	Genebody	PREDICTED: uncharacterized protein LOC106399160 [Brassica napus]	-	-	-	-	-	-	-
LOC106396608	NC_027770.2	2202301	2202500	0.00025198	-30.5531	-3.98868	1.38378e-05	3.19304e-05	Genebody	PREDICTED: probable inactive serine/threonine-protein kinase scy1 [Brassica napus]	-	-	-	-	-	-	-
LOC106394934	NC_027770.2	2808201	2808400	1.04495e-07	-35.2499	3.67094	1.32522e-16	5.40775e-16	Genebody	BnaA05g02380D [Brassica napus]	-	-	-	-	GO:0043227//membrane-bounded organelle;GO:0044424//intracellular part;GO:0043229//intracellular organelle;GO:0005622//intracellular;GO:0043226//organelle;GO:0043231//intracellular membrane-bounded organelle;GO:0044464//cell part;GO:0005623//cell	-	GO:0009987//cellular process;GO:0015980//energy derivation by oxidation of organic compounds;GO:0044699//single-organism process;GO:0044710//single-organism metabolic process;GO:0044763//single-organism cellular process;GO:0006091//generation of precursor metabolites and energy;GO:0008152//metabolic process;GO:0045333//cellular respiration;GO:0044237//cellular metabolic process;GO:0055114//oxidat…
LOC106440693	NC_027770.2	40825601	40825800	0.000424861	-25.5882	-2.38668	0.000157242	0.000332252	Genebody	BnaC02g22830D [Brassica napus]	-	-	-	-	-	-	-
LOC106429402	NC_027770.2	52187301	52187500	3.00272e-08	-27.4642	-2.16795	6.17147e-90	8.75491e-89	Genebody	PREDICTED: MADS-box protein SVP-like isoform X1 [Brassica napus]	-	-	-	-	GO:0043227//membrane-bounded organelle;GO:0043226//organelle;GO:0044464//cell part;GO:0005622//intracellular;GO:0005623//cell;GO:0044424//intracellular part;GO:0043231//intracellular membrane-bounded organelle;GO:0043229//intracellular organelle	GO:0005515//protein binding;GO:0001071//nucleic acid binding transcription factor activity;GO:0005488//binding	GO:0010468//regulation of gene expression;GO:0050789//regulation of biological process;GO:0034645//cellular macromolecule biosynthetic process;GO:0044260//cellular macromolecule metabolic process;GO:0019222//regulation of metabolic process;GO:0043170//macromolecule metabolic process;GO:0065007//biological regulation;GO:0071704//organic substance metabolic process;GO:0008152//metabolic process;GO:…
LOC106406807	NC_027771.2	17324201	17324400	0.000549503	-27.4447	2.81851	0	0	Genebody	PREDICTED: auxin-responsive protein IAA19 [Brassica napus]	Environmental Information Processing	Signal transduction	ko04075//Plant hormone signal transduction	K14484	GO:0043227//membrane-bounded organelle;GO:0005622//intracellular;GO:0043231//intracellular membrane-bounded organelle;GO:0044464//cell part;GO:0044424//intracellular part;GO:0005623//cell;GO:0043229//intracellular organelle;GO:0043226//organelle	GO:0005488//binding;GO:0005515//protein binding;GO:0001071//nucleic acid binding transcription factor activity	GO:0009791//post-embryonic development;GO:0009987//cellular process;GO:0044700//single organism signaling;GO:0071310//cellular response to organic substance;GO:0048569//post-embryonic organ development;GO:0022414//reproductive process;GO:0009719//response to endogenous stimulus;GO:0022622//root system development;GO:0008152//metabolic process;GO:0044260//cellular macromolecule metabolic process;G…
LOC106406807	NC_027771.2	17324501	17324700	2.31912e-05	-26.2411	2.81851	0	0	Genebody	PREDICTED: auxin-responsive protein IAA19 [Brassica napus]	Environmental Information Processing	Signal transduction	ko04075//Plant hormone signal transduction	K14484	GO:0043227//membrane-bounded organelle;GO:0005622//intracellular;GO:0043231//intracellular membrane-bounded organelle;GO:0044464//cell part;GO:0044424//intracellular part;GO:0005623//cell;GO:0043229//intracellular organelle;GO:0043226//organelle	GO:0005488//binding;GO:0005515//protein binding;GO:0001071//nucleic acid binding transcription factor activity	GO:0009791//post-embryonic development;GO:0009987//cellular process;GO:0044700//single organism signaling;GO:0071310//cellular response to organic substance;GO:0048569//post-embryonic organ development;GO:0022414//reproductive process;GO:0009719//response to endogenous stimulus;GO:0022622//root system development;GO:0008152//metabolic process;GO:0044260//cellular macromolecule metabolic process;G…
LOC106397255	NC_027771.2	18686101	18686300	1.45296e-09	-28.4142	-2.42481	7.83914e-08	2.11378e-07	Genebody	PREDICTED: L-type lectin-domain containing receptor kinase I.9-like [Brassica napus]	-	-	-	-	-	-	-
LOC106397255	NC_027771.2	18686201	18686400	1.23698e-09	-39.0074	-2.42481	7.83914e-08	2.11378e-07	Genebody	PREDICTED: L-type lectin-domain containing receptor kinase I.9-like [Brassica napus]	-	-	-	-	-	-	-
LOC106435585	NC_027771.2	21451401	21451600	0.00025357	-27.6829	-2.71061	6.28143e-59	6.35651e-58	Genebody	PREDICTED: uncharacterized protein LOC106435585 [Brassica napus]	-	-	-	-	-	-	-
LOC106425151	NC_027771.2	34803901	34804100	0.000377658	-27.3184	3.18855	2.57464e-177	6.69913e-176	Genebody	PREDICTED: transmembrane protein 53-like [Brassica napus]	-	-	-	-	-	-	GO:0009605//response to external stimulus;GO:0051179//localization;GO:0051707//response to other organism;GO:0050896//response to stimulus;GO:0044237//cellular metabolic process;GO:0071310//cellular response to organic substance;GO:1901698//response to nitrogen compound;GO:0044765//single-organism transport;GO:0071704//organic substance metabolic process;GO:0044710//single-organism metabolic proc…
LOC106425151	NC_027771.2	34804001	34804200	0.00012608	-30.7143	3.18855	2.57464e-177	6.69913e-176	Genebody	PREDICTED: transmembrane protein 53-like [Brassica napus]	-	-	-	-	-	-	GO:0009605//response to external stimulus;GO:0051179//localization;GO:0051707//response to other organism;GO:0050896//response to stimulus;GO:0044237//cellular metabolic process;GO:0071310//cellular response to organic substance;GO:1901698//response to nitrogen compound;GO:0044765//single-organism transport;GO:0071704//organic substance metabolic process;GO:0044710//single-organism metabolic proc…
LOC106397930	NC_027771.2	36848801	36849000	0.000166053	30.1639	9.5404	0	0	Genebody	PREDICTED: late embryogenesis abundant protein 76-like [Brassica napus]	-	-	-	-	GO:0043229//intracellular organelle;GO:0044444//cytoplasmic part;GO:0044424//intracellular part;GO:0005737//cytoplasm;GO:0005622//intracellular;GO:0043226//organelle;GO:0043231//intracellular membrane-bounded organelle;GO:0044464//cell part;GO:0043227//me	-	GO:0003006//developmental process involved in reproduction;GO:0000003//reproduction;GO:0022414//reproductive process;GO:0032502//developmental process
LOC106397930	NC_027771.2	36848901	36849100	6.14751e-05	27.4301	9.5404	0	0	Genebody	PREDICTED: late embryogenesis abundant protein 76-like [Brassica napus]	-	-	-	-	GO:0043229//intracellular organelle;GO:0044444//cytoplasmic part;GO:0044424//intracellular part;GO:0005737//cytoplasm;GO:0005622//intracellular;GO:0043226//organelle;GO:0043231//intracellular membrane-bounded organelle;GO:0044464//cell part;GO:0043227//me	-	GO:0003006//developmental process involved in reproduction;GO:0000003//reproduction;GO:0022414//reproductive process;GO:0032502//developmental process
LOC106399250	NC_027771.2	37773701	37773900	1.58837e-05	-45.7035	-7.09452	5.32339e-06	1.26616e-05	Genebody	PREDICTED: probable leucine-rich repeat receptor-like serine/threonine-protein kinase At3g14840 [Brassica napus]	-	-	-	-	-	-	-
LOC106454168	NC_027771.2	39311701	39311900	0.000559812	-43.2727	-8.1964	1.2068e-05	2.79782e-05	Genebody	PREDICTED: glutathione S-transferase T2-like [Brassica napus]	-	-	-	-	-	-	-
LOC106378390	NC_027772.2	13998501	13998700	0.000229376	-37.218	-2.92283	2.28812e-13	8.19951e-13	Genebody	BnaC06g41570D [Brassica napus]	-	-	-	-	-	-	-
LOC106406120	NC_027772.2	30693301	30693500	5.72478e-05	-30.2083	-3.05644	2.58622e-16	1.04458e-15	Genebody	PREDICTED: mitogen-activated protein kinase 15 [Brassica napus]	-	-	-	-	-	-	-
LOC106406120	NC_027772.2	30693601	30693800	5.06085e-06	-26.3158	-3.05644	2.58622e-16	1.04458e-15	Genebody	PREDICTED: mitogen-activated protein kinase 15 [Brassica napus]	-	-	-	-	-	-	-
LOC106406461	NC_027772.2	39628601	39628800	0.000398813	27.3642	2.32989	1.36379e-158	3.21201e-157	Genebody	BnaA07g38920D [Brassica napus]	-	-	-	-	-	-	-
LOC106402516	NC_027772.2	39821301	39821500	4.42096e-05	25.5652	3.75948	0	0	Genebody	transmembrane protein [Arabidopsis thaliana]	-	-	-	-	-	-	-
LOC106448575	NC_027773.2	3876001	3876200	0.000305525	-40.7563	9.52487	6.97473e-07	1.76533e-06	Genebody	PREDICTED: uncharacterized protein LOC106448575 [Brassica napus]	-	-	-	-	-	-	-
LOC106355159	NC_027773.2	17760401	17760600	5.10341e-05	-25	-3.89832	5.79389e-27	3.26337e-26	Genebody	PREDICTED: transcription factor BPE-like [Brassica napus]	-	-	-	-	GO:0044464//cell part;GO:0044424//intracellular part;GO:0005622//intracellular;GO:0043226//organelle;GO:0043229//intracellular organelle;GO:0043231//intracellular membrane-bounded organelle;GO:0005623//cell;GO:0043227//membrane-bounded organelle	GO:0001071//nucleic acid binding transcription factor activity;GO:0097159//organic cyclic compound binding;GO:0005488//binding;GO:1901363//heterocyclic compound binding;GO:0005515//protein binding;GO:0003676//nucleic acid binding	GO:0006631//fatty acid metabolic process;GO:0044281//small molecule metabolic process;GO:0048513//animal organ development;GO:0009908//flower development;GO:0090567//reproductive shoot system development;GO:0065007//biological regulation;GO:0007275//multicellular organism development;GO:0032501//multicellular organismal process;GO:0071840//cellular component organization or biogenesis;GO:0044255/…
LOC106371037	NC_027773.2	20828401	20828600	3.08596e-05	-34.2857	-3.16993	5.32908e-26	2.92921e-25	Genebody	PREDICTED: probable beta-1,3-galactosyltransferase 17 [Brassica napus]	-	-	-	-	-	-	-
LOC106410211	NC_027773.2	32993101	32993300	9.90169e-08	-28.661	-2.76962	1.54992e-116	2.7314e-115	Genebody	Transposon Ty3-G Gag-Pol polyprotein [Noccaea caerulescens]	-	-	-	-	-	-	-
LOC106407516	NC_027773.2	33607501	33607700	4.2251e-05	-29.9435	4.70506	5.70126e-146	1.23772e-144	Genebody	PREDICTED: phosphate transporter PHO1 homolog 5-like [Brassica napus]	-	-	-	-	-	-	-
LOC106407489	NC_027774.2	27627601	27627800	0.000411215	35.5963	-4.8192	1.18034e-21	5.70604e-21	Genebody	PREDICTED: uncharacterized protein LOC106407489 isoform X1 [Brassica napus]	-	-	-	-	-	-	-
LOC106378876	NC_027774.2	41590401	41590600	1.84387e-05	-29.9511	-2.63914	6.10173e-77	7.62409e-76	Genebody	BnaA02g30910D [Brassica napus]	-	-	-	-	-	-	-
LOC106440346	NC_027775.2	2461601	2461800	1.43792e-05	29.1667	-2.24591	5.05368e-33	3.27699e-32	Genebody	PREDICTED: threonine--tRNA ligase, mitochondrial [Brassica napus]	Genetic Information Processing	Translation	ko00970//Aminoacyl-tRNA biosynthesis	K01868	-	-	-
LOC111210035	NC_027775.2	4322401	4322600	1.51385e-05	27.4768	-2.62323	5.65682e-16	2.25339e-15	Genebody	BnaC09g05530D [Brassica napus]	-	-	-	-	GO:0031224//intrinsic component of membrane;GO:0044422//organelle part;GO:0031090//organelle membrane;GO:0016020//membrane;GO:0044425//membrane part;GO:0043227//membrane-bounded organelle;GO:0043226//organelle	-	GO:0044281//small molecule metabolic process;GO:0071704//organic substance metabolic process;GO:0008152//metabolic process;GO:0009694//jasmonic acid metabolic process;GO:0006950//response to stress;GO:0050896//response to stimulus;GO:0043436//oxoacid metabolic process;GO:0044699//single-organism process;GO:0032787//monocarboxylic acid metabolic process;GO:0044763//single-organism cellular process…
LOC106422083	NC_027775.2	21335501	21335700	6.22486e-05	-35.6322	-3.62936	3.01778e-15	1.16899e-14	Genebody	BnaAnng04400D [Brassica napus]	-	-	-	-	-	-	-
LOC106422083	NC_027775.2	21337701	21337900	0.000100801	-37.0073	-3.62936	3.01778e-15	1.16899e-14	Genebody	BnaAnng04400D [Brassica napus]	-	-	-	-	-	-	-
LOC111198349	ps02	14328001	14328200	0.000213104	-30.5361	4.53916	2.30794e-05	5.23048e-05	Genebody	PREDICTED: cytochrome P450 705A20-like [Brassica napus]	Metabolism	Metabolism of terpenoids and polyketides;Biosynthesis of other secondary metabolites	ko00945//Stilbenoid, diarylheptanoid and gingerol biosynthesis;ko00903//Limonene and pinene degradation	K00517	-	GO:0005488//binding	GO:0008152//metabolic process;GO:0044699//single-organism process;GO:0044710//single-organism metabolic process
LOC106418422	ps02	19634401	19634600	6.25507e-07	-40.362	-2.8635	3.33045e-05	7.44671e-05	Genebody	PREDICTED: ATP-dependent zinc metalloprotease FTSH 11, chloroplastic/mitochondrial-like [Brassica napus]	-	-	-	-	GO:0009507//chloroplast;GO:0009536//plastid;GO:0043227//membrane-bounded organelle;GO:0044425//membrane part;GO:0044422//organelle part;GO:0044424//intracellular part;GO:0031224//intrinsic component of membrane;GO:0044464//cell part;GO:0019866//organelle	GO:0003824//catalytic activity;GO:0032549//ribonucleoside binding;GO:0016818//hydrolase activity, acting on acid anhydrides, in phosphorus-containing anhydrides;GO:0008233//peptidase activity;GO:0001883//purine nucleoside binding;GO:0001882//nucleoside bi	GO:0044267//cellular protein metabolic process;GO:0044763//single-organism cellular process;GO:0044710//single-organism metabolic process;GO:0033036//macromolecule localization;GO:0044699//single-organism process;GO:0006790//sulfur compound metabolic process;GO:1901575//organic substance catabolic process;GO:0044257//cellular protein catabolic process;GO:0019538//protein metabolic process;GO:0071…
LOC106418422	ps02	19634501	19634700	8.35549e-05	-33.4079	-2.8635	3.33045e-05	7.44671e-05	Genebody	PREDICTED: ATP-dependent zinc metalloprotease FTSH 11, chloroplastic/mitochondrial-like [Brassica napus]	-	-	-	-	GO:0009507//chloroplast;GO:0009536//plastid;GO:0043227//membrane-bounded organelle;GO:0044425//membrane part;GO:0044422//organelle part;GO:0044424//intracellular part;GO:0031224//intrinsic component of membrane;GO:0044464//cell part;GO:0019866//organelle	GO:0003824//catalytic activity;GO:0032549//ribonucleoside binding;GO:0016818//hydrolase activity, acting on acid anhydrides, in phosphorus-containing anhydrides;GO:0008233//peptidase activity;GO:0001883//purine nucleoside binding;GO:0001882//nucleoside bi	GO:0044267//cellular protein metabolic process;GO:0044763//single-organism cellular process;GO:0044710//single-organism metabolic process;GO:0033036//macromolecule localization;GO:0044699//single-organism process;GO:0006790//sulfur compound metabolic process;GO:1901575//organic substance catabolic process;GO:0044257//cellular protein catabolic process;GO:0019538//protein metabolic process;GO:0071…
LOC106347262	ps03	11857501	11857700	1.53812e-05	25.0329	-2.6439	1.54331e-197	4.44092e-196	Genebody	PREDICTED: catalase-3 [Brassica rapa]	Cellular Processes;Metabolism	Transport and catabolism;Global and Overview;Carbohydrate metabolism;Amino acid metabolism	ko01200//Carbon metabolism;ko04146//Peroxisome;ko00630//Glyoxylate and dicarboxylate metabolism;ko00380//Tryptophan metabolism	K03781	GO:0005576//extracellular region;GO:0030312//external encapsulating structure;GO:0043228//non-membrane-bounded organelle;GO:0044424//intracellular part;GO:0005622//intracellular;GO:0043227//membrane-bounded organelle;GO:0031967//organelle envelope;GO:0009	GO:0003824//catalytic activity;GO:0008509//anion transmembrane transporter activity;GO:0005488//binding;GO:0015075//ion transmembrane transporter activity;GO:0046914//transition metal ion binding;GO:0016684//oxidoreductase activity, acting on peroxide as	GO:0044237//cellular metabolic process;GO:1902578//single-organism localization;GO:0051704//multi-organism process;GO:0007154//cell communication;GO:0044712//single-organism catabolic process;GO:0065008//regulation of biological quality;GO:0006950//response to stress;GO:0015711//organic anion transport;GO:0009683//indoleacetic acid metabolic process;GO:0006807//nitrogen compound metabolic process…
LOC106437936	ps04	15991401	15991600	0.000341894	-27.504	7.61961	9.73477e-06	2.27249e-05	Genebody	PREDICTED: RING-H2 finger protein ATL56-like [Brassica oleracea var. oleracea] [Brassica oleracea]	-	-	-	-	GO:0044425//membrane part;GO:0031224//intrinsic component of membrane;GO:0016020//membrane	GO:0043167//ion binding;GO:0005488//binding;GO:0046914//transition metal ion binding;GO:0043169//cation binding;GO:0046872//metal ion binding	GO:0044238//primary metabolic process;GO:0044237//cellular metabolic process;GO:0009987//cellular process;GO:0043412//macromolecule modification;GO:0036211//protein modification process;GO:0032446//protein modification by small protein conjugation;GO:0006464//cellular protein modification process;GO:0071704//organic substance metabolic process;GO:0008152//metabolic process;GO:0070647//protein mod…
LOC106437936	ps04	15993301	15993500	1.1952e-06	50	7.61961	9.73477e-06	2.27249e-05	Genebody	PREDICTED: RING-H2 finger protein ATL56-like [Brassica oleracea var. oleracea] [Brassica oleracea]	-	-	-	-	GO:0044425//membrane part;GO:0031224//intrinsic component of membrane;GO:0016020//membrane	GO:0043167//ion binding;GO:0005488//binding;GO:0046914//transition metal ion binding;GO:0043169//cation binding;GO:0046872//metal ion binding	GO:0044238//primary metabolic process;GO:0044237//cellular metabolic process;GO:0009987//cellular process;GO:0043412//macromolecule modification;GO:0036211//protein modification process;GO:0032446//protein modification by small protein conjugation;GO:0006464//cellular protein modification process;GO:0071704//organic substance metabolic process;GO:0008152//metabolic process;GO:0070647//protein mod…
LOC106436888	ps06	10071601	10071800	0.000199872	-28.3041	2.70044	4.38655e-07	1.12445e-06	Genebody	PREDICTED: glycine-rich cell wall structural protein-like [Brassica napus]	-	-	-	-	-	-	-
LOC111197815	ps06	16902001	16902200	0.000173861	-25.2306	-3.00685	1.78473e-223	5.79171e-222	Genebody	PREDICTED: probable leucine-rich repeat receptor-like protein kinase At5g49770 isoform X2 [Brassica napus]	-	-	-	-	-	-	-
LOC106407057	ps06	17390601	17390800	2.79432e-05	-34.0476	-3.66588	2.32661e-41	1.78979e-40	Genebody	BnaA08g20210D, partial [Brassica napus]	-	-	-	-	-	-	-
LOC106435048	ps06	18446001	18446200	0.000144043	-27.1406	-9.71425	2.70508e-18	1.16847e-17	Genebody	BnaA08g29240D [Brassica napus]	-	-	-	-	-	-	-
LOC106435048	ps06	18446401	18446600	1.70765e-06	-34.3908	-9.71425	2.70508e-18	1.16847e-17	Genebody	BnaA08g29240D [Brassica napus]	-	-	-	-	-	-	-
LOC106416647	NC_027757.2	206701	206900	0.000190319	-25.041	-2.06054	1.30778e-06	3.25146e-06	Upstream	BnaA09g53830D [Brassica napus]	Genetic Information Processing	Replication and repair	ko03420//Nucleotide excision repair;ko03030//DNA replication;ko03440//Homologous recombination;ko03430//Mismatch repair	K07466	-	-	-
LOC106416647	NC_027757.2	206801	207000	7.98937e-07	-31.2424	-2.06054	1.30778e-06	3.25146e-06	Upstream	BnaA09g53830D [Brassica napus]	Genetic Information Processing	Replication and repair	ko03420//Nucleotide excision repair;ko03030//DNA replication;ko03440//Homologous recombination;ko03430//Mismatch repair	K07466	-	-	-
LOC106394554	NC_027757.2	4362501	4362700	0.000481899	-27.4131	9.52487	1.99794e-17	8.39267e-17	Upstream	BnaA01g06420D [Brassica napus]	-	-	-	-	GO:0043229//intracellular organelle;GO:0044464//cell part;GO:0044424//intracellular part;GO:0005622//intracellular;GO:0043227//membrane-bounded organelle;GO:0043226//organelle;GO:0005623//cell;GO:0043231//intracellular membrane-bounded organelle	-	-
LOC106358824	NC_027757.2	7337201	7337400	2.58186e-06	-25.4421	-2.51245	7.02971e-06	1.6576e-05	Upstream	PREDICTED: polyprenol reductase 2-like, partial [Brassica napus]	-	-	-	-	GO:0043226//organelle;GO:0044425//membrane part;GO:0005623//cell;GO:0044422//organelle part;GO:0043229//intracellular organelle;GO:0031090//organelle membrane;GO:0016020//membrane;GO:0044464//cell part;GO:0005622//intracellular;GO:0031224//intrinsic compo	GO:0016491//oxidoreductase activity;GO:0003824//catalytic activity	GO:0044260//cellular macromolecule metabolic process;GO:0044699//single-organism process;GO:0008152//metabolic process;GO:0044710//single-organism metabolic process;GO:0043170//macromolecule metabolic process;GO:0071704//organic substance metabolic process;GO:0043412//macromolecule modification;GO:0044267//cellular protein metabolic process;GO:0044237//cellular metabolic process;GO:0009987//cellu…
LOC106360734	NC_027757.2	7337201	7337400	2.58186e-06	-25.4421	-3.87254	8.57943e-15	3.26421e-14	Upstream	PREDICTED: polyprenol reductase 2-like [Brassica napus]	-	-	-	-	-	-	-
LOC111201216	NC_027757.2	12312801	12313000	3.47697e-11	-31.6664	-3.80432	2.09982e-06	5.14844e-06	Upstream	BnaC08g20660D [Brassica napus]	-	-	-	-	-	-	-
LOC111201216	NC_027757.2	12312901	12313100	1.49982e-05	-25.852	-3.80432	2.09982e-06	5.14844e-06	Upstream	BnaC08g20660D [Brassica napus]	-	-	-	-	-	-	-
LOC106447316	NC_027757.2	16485801	16486000	0.00010774	-26.4862	-2.21266	4.23718e-05	9.39546e-05	Upstream	PREDICTED: protein RTE1-HOMOLOG-like isoform X1 [Brassica napus]	-	-	-	-	GO:0043231//intracellular membrane-bounded organelle;GO:0044425//membrane part;GO:0016020//membrane;GO:0043226//organelle;GO:0044424//intracellular part;GO:0005623//cell;GO:0044464//cell part;GO:0043227//membrane-bounded organelle;GO:0005622//intracellula	-	GO:0044763//single-organism cellular process;GO:0044249//cellular biosynthetic process;GO:0044238//primary metabolic process;GO:0044699//single-organism process;GO:0008610//lipid biosynthetic process;GO:0009987//cellular process;GO:1901576//organic substance biosynthetic process;GO:0044237//cellular metabolic process;GO:0046486//glycerolipid metabolic process;GO:0008654//phospholipid biosynthetic…
LOC106413813	NC_027757.2	18438501	18438700	0.000390845	-26.4732	4.53631	5.99866e-22	2.93372e-21	Upstream	BnaAnng36360D [Brassica napus]	-	-	-	-	-	-	-
LOC106413813	NC_027757.2	18438701	18438900	1.92889e-07	-32.8857	4.53631	5.99866e-22	2.93372e-21	Upstream	BnaAnng36360D [Brassica napus]	-	-	-	-	-	-	-
LOC106413813	NC_027757.2	18438801	18439000	2.57043e-06	-26.6484	4.53631	5.99866e-22	2.93372e-21	Upstream	BnaAnng36360D [Brassica napus]	-	-	-	-	-	-	-
LOC106347643	NC_027757.2	21158701	21158900	1.20299e-06	-25.5231	-10.2487	8.57887e-20	3.90879e-19	Upstream	PREDICTED: uncharacterized acetyltransferase At3g50280-like [Brassica napus]	-	-	-	-	-	GO:0016746//transferase activity, transferring acyl groups;GO:0016740//transferase activity;GO:0003824//catalytic activity	-
LOC106347643	NC_027757.2	21158801	21159000	1.79288e-08	-36.782	-10.2487	8.57887e-20	3.90879e-19	Upstream	PREDICTED: uncharacterized acetyltransferase At3g50280-like [Brassica napus]	-	-	-	-	-	GO:0016746//transferase activity, transferring acyl groups;GO:0016740//transferase activity;GO:0003824//catalytic activity	-
LOC106398309	NC_027757.2	24984201	24984400	1.48801e-05	-32.7758	-8.69116	3.8396e-10	1.17987e-09	Upstream	PREDICTED: muscle M-line assembly protein unc-89 [Brassica rapa]	-	-	-	-	-	-	-
LOC106348816	NC_027757.2	25126701	25126900	1.99305e-06	-27.9757	-2.0833	5.04465e-08	1.3775e-07	Upstream	PREDICTED: cysteine and histidine-rich domain-containing protein RAR1-like [Brassica napus]	Organismal Systems	Environmental adaptation	ko04626//Plant-pathogen interaction	K13458	-	-	-
LOC106352582	NC_027757.2	33182801	33183000	0.000552636	-34.8585	2.31559	2.09427e-127	4.01755e-126	Upstream	PREDICTED: uncharacterized calcium-binding protein At1g02270-like [Brassica rapa]	-	-	-	-	GO:0044425//membrane part;GO:0044464//cell part;GO:0043227//membrane-bounded organelle;GO:0005622//intracellular;GO:0044424//intracellular part;GO:0043231//intracellular membrane-bounded organelle;GO:0031224//intrinsic component of membrane;GO:0016020//me	GO:0005488//binding;GO:0046872//metal ion binding;GO:0043167//ion binding;GO:0043169//cation binding	GO:0006950//response to stress;GO:0050896//response to stimulus
LOC111204240	NC_027758.2	3815201	3815400	1.75017e-06	-25.1957	-2.26632	5.48076e-45	4.49795e-44	Upstream	PREDICTED: pentatricopeptide repeat-containing protein At5g10690 [Brassica napus]	-	-	-	-	GO:0005623//cell;GO:0044464//cell part;GO:0005737//cytoplasm;GO:0005622//intracellular;GO:0044444//cytoplasmic part;GO:0044424//intracellular part	GO:1901363//heterocyclic compound binding;GO:0017076//purine nucleotide binding;GO:0005488//binding;GO:0000166//nucleotide binding;GO:0036094//small molecule binding;GO:0097159//organic cyclic compound binding;GO:1901265//nucleoside phosphate binding	GO:0043436//oxoacid metabolic process;GO:0032787//monocarboxylic acid metabolic process;GO:0044281//small molecule metabolic process;GO:0006139//nucleobase-containing compound metabolic process;GO:0044260//cellular macromolecule metabolic process;GO:0019752//carboxylic acid metabolic process;GO:0043170//macromolecule metabolic process;GO:0009451//RNA modification;GO:0006090//pyruvate metabolic pr…
LOC106383609	NC_027758.2	4036301	4036500	4.7121e-12	25.0895	4.13113	0	0	Upstream	PREDICTED: NADP-dependent malic enzyme 2-like [Brassica rapa]	Metabolism	Energy metabolism;Carbohydrate metabolism;Global and Overview	ko01200//Carbon metabolism;ko00620//Pyruvate metabolism;ko00710//Carbon fixation in photosynthetic organisms	K00029	-	-	-
LOC106385574	NC_027758.2	8858901	8859100	1.37706e-06	-32.3197	2.50736	9.52287e-79	1.2138e-77	Upstream	PREDICTED: signal peptidase complex catalytic subunit SEC11A [Brassica rapa]	Genetic Information Processing	Folding, sorting and degradation	ko03060//Protein export	K13280	GO:0005623//cell;GO:0043231//intracellular membrane-bounded organelle;GO:0009536//plastid;GO:0016020//membrane;GO:0044464//cell part;GO:0044444//cytoplasmic part;GO:0005622//intracellular;GO:0044424//intracellular part;GO:0031224//intrinsic component of m	GO:0016787//hydrolase activity;GO:0003824//catalytic activity	GO:0008152//metabolic process;GO:0050896//response to stimulus;GO:0033554//cellular response to stress;GO:0051716//cellular response to stimulus;GO:0043170//macromolecule metabolic process;GO:0009987//cellular process;GO:0009814//defense response, incompatible interaction;GO:0044238//primary metabolic process;GO:0051707//response to other organism;GO:0006955//immune response;GO:0006950//response …
LOC106385574	NC_027758.2	8859001	8859200	9.43294e-06	-28.1874	2.50736	9.52287e-79	1.2138e-77	Upstream	PREDICTED: signal peptidase complex catalytic subunit SEC11A [Brassica rapa]	Genetic Information Processing	Folding, sorting and degradation	ko03060//Protein export	K13280	GO:0005623//cell;GO:0043231//intracellular membrane-bounded organelle;GO:0009536//plastid;GO:0016020//membrane;GO:0044464//cell part;GO:0044444//cytoplasmic part;GO:0005622//intracellular;GO:0044424//intracellular part;GO:0031224//intrinsic component of m	GO:0016787//hydrolase activity;GO:0003824//catalytic activity	GO:0008152//metabolic process;GO:0050896//response to stimulus;GO:0033554//cellular response to stress;GO:0051716//cellular response to stimulus;GO:0043170//macromolecule metabolic process;GO:0009987//cellular process;GO:0009814//defense response, incompatible interaction;GO:0044238//primary metabolic process;GO:0051707//response to other organism;GO:0006955//immune response;GO:0006950//response …
LOC106390960	NC_027758.2	14703101	14703300	1.97694e-08	-31.1801	2.73032	5.45055e-139	1.13314e-137	Upstream	PREDICTED: probable protein phosphatase 2C 15 [Brassica napus]	-	-	-	-	-	GO:0005488//binding;GO:0003824//catalytic activity;GO:0043169//cation binding;GO:0004721//phosphoprotein phosphatase activity;GO:0016791//phosphatase activity;GO:0042578//phosphoric ester hydrolase activity;GO:0016787//hydrolase activity;GO:0043167//ion b	-
LOC106412339	NC_027758.2	19280401	19280600	7.74942e-07	-39.4737	-5.80735	1.40603e-17	5.9315e-17	Upstream	PREDICTED: trichohyalin-like [Brassica napus]	-	-	-	-	-	-	-
LOC106412339	NC_027758.2	19280501	19280700	1.27148e-05	-33.4302	-5.80735	1.40603e-17	5.9315e-17	Upstream	PREDICTED: trichohyalin-like [Brassica napus]	-	-	-	-	-	-	-
LOC106396916	NC_027758.2	22188201	22188400	8.49687e-06	-26.975	3.16681	9.63198e-50	8.57336e-49	Upstream	BnaA02g21550D [Brassica napus]	-	-	-	-	GO:0016020//membrane	-	-
LOC106410676	NC_027758.2	23600901	23601100	1.10575e-05	-31.0447	-2.64811	5.37382e-40	4.03404e-39	Upstream	PREDICTED: disease resistance protein RPS6-like [Brassica napus]	-	-	-	-	-	-	GO:0006950//response to stress;GO:0050896//response to stimulus
LOC106405059	NC_027758.2	33558801	33559000	0.000178163	-29.5699	4.17659	4.80036e-09	1.38828e-08	Upstream	PREDICTED: E3 ubiquitin-protein ligase RGLG1-like [Brassica napus]	-	-	-	-	-	-	-
LOC106405059	NC_027758.2	33558901	33559100	0.000196581	-26.6549	4.17659	4.80036e-09	1.38828e-08	Upstream	PREDICTED: E3 ubiquitin-protein ligase RGLG1-like [Brassica napus]	-	-	-	-	-	-	-
LOC106429859	NC_027759.2	2560301	2560500	2.54373e-05	-43.1714	-3.85249	2.19173e-202	6.47891e-201	Upstream	PREDICTED: alpha-glucosidase-like [Brassica napus]	Metabolism	Carbohydrate metabolism	ko00500//Starch and sucrose metabolism;ko00052//Galactose metabolism	K01187	GO:0043227//membrane-bounded organelle;GO:0005737//cytoplasm;GO:0043229//intracellular organelle;GO:0005623//cell;GO:0044444//cytoplasmic part;GO:0005622//intracellular;GO:0005618//cell wall;GO:0043226//organelle;GO:0071944//cell periphery;GO:0044464//cel	GO:0003824//catalytic activity;GO:0016798//hydrolase activity, acting on glycosyl bonds;GO:0016787//hydrolase activity;GO:0005488//binding	GO:1901360//organic cyclic compound metabolic process;GO:0006082//organic acid metabolic process;GO:0044272//sulfur compound biosynthetic process;GO:0044281//small molecule metabolic process;GO:0044260//cellular macromolecule metabolic process;GO:0044711//single-organism biosynthetic process;GO:0044699//single-organism process;GO:0044249//cellular biosynthetic process;GO:0016053//organic acid bio…
LOC106441536	NC_027759.2	4662601	4662800	1.45684e-10	40.6909	8.36632	5.92076e-06	1.40336e-05	Upstream	PREDICTED: F-box protein At5g65850-like [Brassica napus]	-	-	-	-	-	-	-
LOC106385317	NC_027759.2	4953201	4953400	0.000280983	-32.9779	5.25821	3.20348e-109	5.34583e-108	Upstream	PREDICTED: ethylene-responsive transcription factor ERF016-like [Brassica rapa]	-	-	-	-	GO:0043226//organelle;GO:0044424//intracellular part;GO:0005623//cell;GO:0044464//cell part;GO:0043231//intracellular membrane-bounded organelle;GO:0043227//membrane-bounded organelle;GO:0005622//intracellular;GO:0043229//intracellular organelle	GO:0001071//nucleic acid binding transcription factor activity;GO:0005488//binding;GO:0003676//nucleic acid binding;GO:0097159//organic cyclic compound binding;GO:1901363//heterocyclic compound binding	GO:0043170//macromolecule metabolic process;GO:0044249//cellular biosynthetic process;GO:0050794//regulation of cellular process;GO:0009059//macromolecule biosynthetic process;GO:0060255//regulation of macromolecule metabolic process;GO:0044237//cellular metabolic process;GO:1901576//organic substance biosynthetic process;GO:0050789//regulation of biological process;GO:0019222//regulation of meta…
LOC106419681	NC_027759.2	6213301	6213500	0.000312204	28.2096	3.56663	2.6115e-07	6.80594e-07	Upstream	BnaA02g05520D [Brassica napus]	-	-	-	-	-	-	-
LOC106438094	NC_027759.2	12915101	12915300	2.79261e-15	-27.9099	-2.06622	7.13462e-21	3.36823e-20	Upstream	PREDICTED: MAR-binding filament-like protein 1 [Brassica napus]	-	-	-	-	-	-	-
LOC106443562	NC_027759.2	13526801	13527000	5.25349e-08	-45.9175	-4.43962	4.878e-05	0.000107619	Upstream	PREDICTED: protein ORGAN SIZE RELATED 1-like [Brassica rapa]	-	-	-	-	-	-	-
LOC106441931	NC_027759.2	15502001	15502200	4.32028e-05	43.3036	-2.03709	2.26415e-33	1.48072e-32	Upstream	PREDICTED: uncharacterized protein LOC106441931 [Brassica napus]	-	-	-	-	-	-	-
LOC106441931	NC_027759.2	15502101	15502300	4.32028e-05	43.3036	-2.03709	2.26415e-33	1.48072e-32	Upstream	PREDICTED: uncharacterized protein LOC106441931 [Brassica napus]	-	-	-	-	-	-	-
LOC106385532	NC_027759.2	17808101	17808300	4.13985e-06	-25	-2.98837	1.43448e-19	6.48704e-19	Upstream	secE/sec61-gamma protein transport protein [Arabidopsis thaliana]	Genetic Information Processing;Cellular Processes	Transport and catabolism;Folding, sorting and degradation	ko04141//Protein processing in endoplasmic reticulum;ko04145//Phagosome;ko03060//Protein export	K07342	-	GO:0022891//substrate-specific transmembrane transporter activity;GO:0008320//protein transmembrane transporter activity;GO:0008565//protein transporter activity;GO:0022892//substrate-specific transporter activity;GO:0022857//transmembrane transporter act	GO:0006950//response to stress;GO:0051179//localization;GO:0046907//intracellular transport;GO:0006952//defense response;GO:0051707//response to other organism;GO:0033554//cellular response to stress;GO:0006810//transport;GO:0009605//response to external stimulus;GO:0051649//establishment of localization in cell;GO:0002376//immune system process;GO:0006955//immune response;GO:0008104//protein loc…
LOC106436436	NC_027759.2	18561101	18561300	3.44081e-06	36.6756	3.15458	2.23836e-08	6.23101e-08	Upstream	PREDICTED: sodium transporter HKT1 [Brassica napus]	-	-	-	-	-	-	-
LOC106443834	NC_027759.2	18851401	18851600	0.000222818	-28.2852	-3.66469	2.8933e-12	9.86628e-12	Upstream	PREDICTED: E3 ubiquitin-protein ligase RHA1B-like [Brassica napus]	-	-	-	-	-	GO:0046872//metal ion binding;GO:0043167//ion binding;GO:0046914//transition metal ion binding;GO:0019787//ubiquitin-like protein transferase activity;GO:0016740//transferase activity;GO:0043169//cation binding;GO:0003824//catalytic activity;GO:0005488//b	GO:0006464//cellular protein modification process;GO:0044260//cellular macromolecule metabolic process;GO:0071704//organic substance metabolic process;GO:1901698//response to nitrogen compound;GO:0009987//cellular process;GO:0010038//response to metal ion;GO:0008152//metabolic process;GO:0010033//response to organic substance;GO:0019538//protein metabolic process;GO:0050896//response to stimulus;…
LOC106438773	NC_027759.2	19088501	19088700	5.43316e-05	-26.1526	2.7425	1.78378e-78	2.26844e-77	Upstream	PREDICTED: lipid transfer protein EARLI 1-like [Brassica napus]	-	-	-	-	GO:0005623//cell;GO:0030312//external encapsulating structure;GO:0071944//cell periphery;GO:0044464//cell part	GO:0005488//binding	GO:0006810//transport;GO:0051234//establishment of localization;GO:0051704//multi-organism process;GO:0051179//localization;GO:1902578//single-organism localization;GO:0009607//response to biotic stimulus;GO:0044765//single-organism transport;GO:0009605//response to external stimulus;GO:0051707//response to other organism;GO:0044699//single-organism process;GO:0043207//response to external biotic…
LOC106439001	NC_027759.2	21555601	21555800	0.00016657	-30.2277	-2.18779	4.36634e-232	1.47976e-230	Upstream	PREDICTED: serine/threonine-protein kinase WNK1 [Brassica rapa]	-	-	-	-	GO:0043227//membrane-bounded organelle;GO:0043229//intracellular organelle;GO:0043231//intracellular membrane-bounded organelle;GO:0044464//cell part;GO:0044424//intracellular part;GO:0005622//intracellular;GO:0043226//organelle;GO:0005623//cell	GO:0097367//carbohydrate derivative binding;GO:1901363//heterocyclic compound binding;GO:0016301//kinase activity;GO:0036094//small molecule binding;GO:0004672//protein kinase activity;GO:0097159//organic cyclic compound binding;GO:0001882//nucleoside bin	GO:0006464//cellular protein modification process;GO:0008152//metabolic process;GO:0071704//organic substance metabolic process;GO:0019538//protein metabolic process;GO:0036211//protein modification process;GO:0009987//cellular process;GO:0044260//cellular macromolecule metabolic process;GO:0048511//rhythmic process;GO:0044237//cellular metabolic process;GO:0044267//cellular protein metabolic pro…
LOC106353136	NC_027759.2	23370801	23371000	5.66672e-08	-26.4632	-2.50354	0	0	Upstream	BnaA07g18580D [Brassica napus]	Metabolism	Amino acid metabolism	ko00310//Lysine degradation	K11423	GO:0044424//intracellular part;GO:0043226//organelle;GO:0044464//cell part;GO:0043231//intracellular membrane-bounded organelle;GO:0005623//cell;GO:0005622//intracellular;GO:0043229//intracellular organelle;GO:0043227//membrane-bounded organelle	GO:0008168//methyltransferase activity;GO:0016279//protein-lysine N-methyltransferase activity;GO:0016278//lysine N-methyltransferase activity;GO:0016741//transferase activity, transferring one-carbon groups;GO:0008170//N-methyltransferase activity;GO:001	-
LOC106353136	NC_027759.2	23370901	23371100	1.79315e-07	-25.3675	-2.50354	0	0	Upstream	BnaA07g18580D [Brassica napus]	Metabolism	Amino acid metabolism	ko00310//Lysine degradation	K11423	GO:0044424//intracellular part;GO:0043226//organelle;GO:0044464//cell part;GO:0043231//intracellular membrane-bounded organelle;GO:0005623//cell;GO:0005622//intracellular;GO:0043229//intracellular organelle;GO:0043227//membrane-bounded organelle	GO:0008168//methyltransferase activity;GO:0016279//protein-lysine N-methyltransferase activity;GO:0016278//lysine N-methyltransferase activity;GO:0016741//transferase activity, transferring one-carbon groups;GO:0008170//N-methyltransferase activity;GO:001	-
LOC106389298	NC_027759.2	29274001	29274200	5.18274e-05	-30.1587	-2.12553	3.2182e-36	2.23731e-35	Upstream	PREDICTED: uncharacterized ATP-dependent helicase C17A2.12-like [Brassica napus]	-	-	-	-	-	-	-
LOC106444492	NC_027759.2	39076501	39076700	1.42149e-08	54.6699	-2.01142	1.21213e-14	4.58273e-14	Upstream	PREDICTED: 14 kDa proline-rich protein DC2.15 [Brassica napus]	-	-	-	-	-	GO:0005488//binding	GO:0032502//developmental process;GO:0051234//establishment of localization;GO:0006810//transport;GO:0044707//single-multicellular organism process;GO:0044699//single-organism process;GO:0032501//multicellular organismal process;GO:0044767//single-organism developmental process;GO:0007275//multicellular organism development;GO:0048856//anatomical structure development;GO:0009653//anatomical struc…
LOC106444492	NC_027759.2	39076601	39076800	6.88584e-07	37.1243	-2.01142	1.21213e-14	4.58273e-14	Upstream	PREDICTED: 14 kDa proline-rich protein DC2.15 [Brassica napus]	-	-	-	-	-	GO:0005488//binding	GO:0032502//developmental process;GO:0051234//establishment of localization;GO:0006810//transport;GO:0044707//single-multicellular organism process;GO:0044699//single-organism process;GO:0032501//multicellular organismal process;GO:0044767//single-organism developmental process;GO:0007275//multicellular organism development;GO:0048856//anatomical structure development;GO:0009653//anatomical struc…
LOC106440857	NC_027759.2	41665401	41665600	2.05739e-05	-30.9402	-2.74432	0	0	Upstream	BnaA03g47580D [Brassica napus]	-	-	-	-	-	-	-
LOC111214318	NC_027759.2	43009501	43009700	5.74452e-08	-26.4378	-5.38171	1.25179e-291	5.38422e-290	Upstream	Wound-responsive family protein [Arabidopsis thaliana]	-	-	-	-	GO:0005623//cell;GO:0005622//intracellular;GO:0043226//organelle;GO:0043229//intracellular organelle;GO:0044464//cell part;GO:0043231//intracellular membrane-bounded organelle;GO:0044424//intracellular part;GO:0043227//membrane-bounded organelle	-	-
LOC111214318	NC_027759.2	43009601	43009800	7.47501e-07	-26.8849	-5.38171	1.25179e-291	5.38422e-290	Upstream	Wound-responsive family protein [Arabidopsis thaliana]	-	-	-	-	GO:0005623//cell;GO:0005622//intracellular;GO:0043226//organelle;GO:0043229//intracellular organelle;GO:0044464//cell part;GO:0043231//intracellular membrane-bounded organelle;GO:0044424//intracellular part;GO:0043227//membrane-bounded organelle	-	-
LOC106444994	NC_027760.2	899701	899900	4.913e-06	-33.3333	2.05672	4.62945e-99	7.11349e-98	Upstream	PREDICTED: delta(8)-fatty-acid desaturase 1-like [Brassica napus]	-	-	-	-	-	GO:0016491//oxidoreductase activity;GO:0046906//tetrapyrrole binding;GO:1901363//heterocyclic compound binding;GO:0003824//catalytic activity;GO:0097159//organic cyclic compound binding;GO:0005488//binding;GO:0016705//oxidoreductase activity, acting on pa	GO:0009987//cellular process;GO:0044281//small molecule metabolic process;GO:0044699//single-organism process;GO:0008152//metabolic process;GO:0032787//monocarboxylic acid metabolic process;GO:0043436//oxoacid metabolic process;GO:0044237//cellular metabolic process;GO:0044238//primary metabolic process;GO:0044763//single-organism cellular process;GO:0071704//organic substance metabolic process;G…
LOC106444994	NC_027760.2	899801	900000	6.65188e-08	-43.006	2.05672	4.62945e-99	7.11349e-98	Upstream	PREDICTED: delta(8)-fatty-acid desaturase 1-like [Brassica napus]	-	-	-	-	-	GO:0016491//oxidoreductase activity;GO:0046906//tetrapyrrole binding;GO:1901363//heterocyclic compound binding;GO:0003824//catalytic activity;GO:0097159//organic cyclic compound binding;GO:0005488//binding;GO:0016705//oxidoreductase activity, acting on pa	GO:0009987//cellular process;GO:0044281//small molecule metabolic process;GO:0044699//single-organism process;GO:0008152//metabolic process;GO:0032787//monocarboxylic acid metabolic process;GO:0043436//oxoacid metabolic process;GO:0044237//cellular metabolic process;GO:0044238//primary metabolic process;GO:0044763//single-organism cellular process;GO:0071704//organic substance metabolic process;G…
LOC106445526	NC_027760.2	5803501	5803700	0.000165733	-41.1616	2.52828	9.89576e-127	1.89045e-125	Upstream	PREDICTED: probable serine/threonine-protein kinase At5g41260 [Brassica napus]	-	-	-	-	-	-	-
LOC106445780	NC_027760.2	7177901	7178100	2.52841e-05	-27.2266	-3.20945	9.88138e-26	5.39117e-25	Upstream	PREDICTED: cysteine-rich receptor-like protein kinase 7 [Brassica napus]	-	-	-	-	-	-	-
LOC106445780	NC_027760.2	7178001	7178200	8.36821e-07	-30.1942	-3.20945	9.88138e-26	5.39117e-25	Upstream	PREDICTED: cysteine-rich receptor-like protein kinase 7 [Brassica napus]	-	-	-	-	-	-	-
LOC106445961	NC_027760.2	9597301	9597500	0.000300349	34.6154	-2.09516	0.000159501	0.000336847	Upstream	BnaA04g09320D [Brassica napus]	-	-	-	-	-	-	-
LOC106424938	NC_027760.2	21417901	21418100	0.000206902	-32.6705	5.30986	1.79281e-05	4.09986e-05	Upstream	PREDICTED: serine/threonine-protein kinase At5g01020 [Brassica rapa]	-	-	-	-	-	-	-
LOC106347493	NC_027761.2	5407201	5407400	7.90941e-07	-34.0183	-2.34307	2.53201e-10	7.85208e-10	Upstream	Ribosomal L18p/L5e family protein [Arabidopsis thaliana]	-	-	-	-	GO:0030529//intracellular ribonucleoprotein complex;GO:1990904//ribonucleoprotein complex;GO:0005622//intracellular;GO:0032991//macromolecular complex;GO:0044424//intracellular part;GO:0044464//cell part;GO:0005623//cell	-	GO:0043170//macromolecule metabolic process;GO:0010467//gene expression;GO:0008152//metabolic process;GO:0071704//organic substance metabolic process
LOC106347493	NC_027761.2	5407301	5407500	2.13856e-05	-28.2666	-2.34307	2.53201e-10	7.85208e-10	Upstream	Ribosomal L18p/L5e family protein [Arabidopsis thaliana]	-	-	-	-	GO:0030529//intracellular ribonucleoprotein complex;GO:1990904//ribonucleoprotein complex;GO:0005622//intracellular;GO:0032991//macromolecular complex;GO:0044424//intracellular part;GO:0044464//cell part;GO:0005623//cell	-	GO:0043170//macromolecule metabolic process;GO:0010467//gene expression;GO:0008152//metabolic process;GO:0071704//organic substance metabolic process
LOC106451092	NC_027761.2	6180001	6180200	1.28542e-06	27.3887	5.77552	1.84495e-122	3.41007e-121	Upstream	PREDICTED: UDP-glycosyltransferase 73C3-like isoform X1 [Brassica napus]	-	-	-	-	-	-	-
LOC106451093	NC_027761.2	6180001	6180200	1.28542e-06	27.3887	8.64386	1.76058e-08	4.93571e-08	Upstream	PREDICTED: UDP-glycosyltransferase 73C3-like [Brassica napus]	-	-	-	-	-	-	-
LOC106451093	NC_027761.2	6180101	6180300	3.51263e-06	28.427	8.64386	1.76058e-08	4.93571e-08	Upstream	PREDICTED: UDP-glycosyltransferase 73C3-like [Brassica napus]	-	-	-	-	-	-	-
LOC106451807	NC_027761.2	18247901	18248100	0.000221671	-29.0874	-2.02264	2.92394e-51	2.664e-50	Upstream	PREDICTED: DUF21 domain-containing protein At1g47330 [Brassica napus]	-	-	-	-	-	-	-
LOC106428849	NC_027761.2	23391101	23391300	2.75624e-05	-37.9076	8.2127	3.28589e-07	8.50212e-07	Upstream	PREDICTED: cytochrome P450 705A5-like [Brassica napus]	Metabolism	Biosynthesis of other secondary metabolites;Metabolism of terpenoids and polyketides	ko00945//Stilbenoid, diarylheptanoid and gingerol biosynthesis;ko00903//Limonene and pinene degradation	K00517	-	-	-
LOC106428849	NC_027761.2	23391201	23391400	6.27266e-08	-43.75	8.2127	3.28589e-07	8.50212e-07	Upstream	PREDICTED: cytochrome P450 705A5-like [Brassica napus]	Metabolism	Biosynthesis of other secondary metabolites;Metabolism of terpenoids and polyketides	ko00945//Stilbenoid, diarylheptanoid and gingerol biosynthesis;ko00903//Limonene and pinene degradation	K00517	-	-	-
LOC106423523	NC_027761.2	27538301	27538500	5.84555e-05	-27.0662	-5.1803	0	0	Upstream	PREDICTED: probable leucine-rich repeat receptor-like serine/threonine-protein kinase At3g14840 [Brassica napus]	-	-	-	-	-	-	-
LOC106423522	NC_027761.2	27592301	27592500	0.000351748	-26.9912	-2.54331	1.13174e-23	5.84003e-23	Upstream	PREDICTED: probable leucine-rich repeat receptor-like serine/threonine-protein kinase At3g14840 [Brassica napus]	-	-	-	-	-	-	-
LOC106345779	NC_027762.2	134101	134300	6.88039e-05	40.4989	-2.90837	1.14134e-289	4.87952e-288	Upstream	PREDICTED: photosystem I reaction center subunit V, chloroplastic [Brassica napus]	Metabolism	Energy metabolism	ko00195//Photosynthesis	K08905	GO:0009579//thylakoid;GO:0009521//photosystem;GO:0043229//intracellular organelle;GO:0009526//plastid envelope;GO:0044422//organelle part;GO:0031976//plastid thylakoid;GO:0005623//cell;GO:0044424//intracellular part;GO:0098796//membrane protein complex;GO	GO:1901363//heterocyclic compound binding;GO:0046906//tetrapyrrole binding;GO:0005488//binding;GO:0097159//organic cyclic compound binding	GO:0051186//cofactor metabolic process;GO:0044763//single-organism cellular process;GO:0006520//cellular amino acid metabolic process;GO:1901360//organic cyclic compound metabolic process;GO:0046496//nicotinamide nucleotide metabolic process;GO:0006753//nucleoside phosphate metabolic process;GO:0009117//nucleotide metabolic process;GO:0048878//chemical homeostasis;GO:0008652//cellular amino acid …
LOC106381023	NC_027762.2	3763401	3763600	1.80892e-06	-30.8177	10.4235	1.64065e-13	5.91572e-13	Upstream	BnaCnng28140D [Brassica napus]	-	-	-	-	-	GO:0005488//binding;GO:0005515//protein binding	-
LOC111198639	NC_027762.2	18519801	18520000	0.000360129	-37.3311	-2.20236	5.36215e-77	6.70751e-76	Upstream	B12D protein [Arabidopsis thaliana]	-	-	-	-	GO:0044464//cell part;GO:0043229//intracellular organelle;GO:0042579//microbody;GO:0043231//intracellular membrane-bounded organelle;GO:0043227//membrane-bounded organelle;GO:0044444//cytoplasmic part;GO:0005737//cytoplasm;GO:0044424//intracellular part;G	-	GO:0007275//multicellular organism development;GO:0048513//animal organ development;GO:0044767//single-organism developmental process;GO:0032502//developmental process;GO:0044707//single-multicellular organism process;GO:0048856//anatomical structure development;GO:0010260//organ senescence;GO:0048731//system development;GO:0007568//aging;GO:0044699//single-organism process;GO:0032501//multicellu…
LOC111198639	NC_027762.2	18519901	18520100	1.61621e-06	-35.0746	-2.20236	5.36215e-77	6.70751e-76	Upstream	B12D protein [Arabidopsis thaliana]	-	-	-	-	GO:0044464//cell part;GO:0043229//intracellular organelle;GO:0042579//microbody;GO:0043231//intracellular membrane-bounded organelle;GO:0043227//membrane-bounded organelle;GO:0044444//cytoplasmic part;GO:0005737//cytoplasm;GO:0044424//intracellular part;G	-	GO:0007275//multicellular organism development;GO:0048513//animal organ development;GO:0044767//single-organism developmental process;GO:0032502//developmental process;GO:0044707//single-multicellular organism process;GO:0048856//anatomical structure development;GO:0010260//organ senescence;GO:0048731//system development;GO:0007568//aging;GO:0044699//single-organism process;GO:0032501//multicellu…
LOC106347678	NC_027762.2	20748301	20748500	1.34917e-06	-26.1207	-3.1323	2.80228e-21	1.34007e-20	Upstream	PREDICTED: ALBINO3-like protein 3, mitochondrial [Brassica napus]	-	-	-	-	-	-	-
LOC106352006	NC_027762.2	25080401	25080600	3.11996e-05	-25.2498	6.41785	1.02616e-45	8.52556e-45	Upstream	PREDICTED: G-type lectin S-receptor-like serine/threonine-protein kinase At5g24080 isoform X1 [Brassica napus]	-	-	-	-	-	GO:0016740//transferase activity;GO:0003824//catalytic activity;GO:0016772//transferase activity, transferring phosphorus-containing groups	-
LOC106347845	NC_027762.2	28184501	28184700	9.57395e-05	-26.2016	-2.75874	3.40701e-184	9.18998e-183	Upstream	PREDICTED: tubulin beta-2 chain-like [Brassica napus]	Cellular Processes	Transport and catabolism	ko04145//Phagosome	K07375	GO:0005856//cytoskeleton;GO:0015630//microtubule cytoskeleton;GO:0005911//cell-cell junction;GO:0030312//external encapsulating structure;GO:0044424//intracellular part;GO:0032991//macromolecular complex;GO:0030054//cell junction;GO:0005622//intracellular	GO:0003824//catalytic activity;GO:0032549//ribonucleoside binding;GO:0005488//binding;GO:0036094//small molecule binding;GO:0016817//hydrolase activity, acting on acid anhydrides;GO:0017111//nucleoside-triphosphatase activity;GO:0097367//carbohydrate deri	GO:0043933//macromolecular complex subunit organization;GO:0042221//response to chemical;GO:0071840//cellular component organization or biogenesis;GO:0010035//response to inorganic substance;GO:0050896//response to stimulus;GO:0022607//cellular component assembly;GO:0044699//single-organism process;GO:0070271//protein complex biogenesis;GO:0009987//cellular process;GO:0009628//response to abiotic…
LOC106357550	NC_027763.2	149401	149600	9.7425e-10	-55.1724	-3.8833	0	0	Upstream	PREDICTED: transcription activator GLK1-like isoform X1 [Brassica napus]	-	-	-	-	-	-	-
LOC106357550	NC_027763.2	149501	149700	6.65943e-08	-30.4867	-3.8833	0	0	Upstream	PREDICTED: transcription activator GLK1-like isoform X1 [Brassica napus]	-	-	-	-	-	-	-
LOC106356156	NC_027763.2	1041701	1041900	0.000183128	25.8482	4.45943	1.61908e-07	4.27716e-07	Upstream	PREDICTED: UDP-glycosyltransferase 72D1-like [Brassica napus]	-	-	-	-	-	-	-
LOC106452146	NC_027763.2	2489501	2489700	1.22346e-07	-25.7426	2.29282	1.91822e-134	3.86224e-133	Upstream	BnaA10g05480D [Brassica napus]	-	-	-	-	GO:0043226//organelle;GO:0005623//cell;GO:0016020//membrane;GO:0009536//plastid;GO:0044444//cytoplasmic part;GO:0043229//intracellular organelle;GO:0044464//cell part;GO:0005622//intracellular;GO:0044424//intracellular part;GO:0005737//cytoplasm;GO:004322	-	GO:0044699//single-organism process;GO:0048588//developmental cell growth;GO:0044763//single-organism cellular process;GO:0044767//single-organism developmental process;GO:0048468//cell development;GO:0030154//cell differentiation;GO:0048589//developmental growth;GO:0048869//cellular developmental process;GO:0048856//anatomical structure development;GO:0040007//growth;GO:0032502//developmental pr…
LOC106357853	NC_027763.2	4260901	4261100	5.37866e-05	-32.5	-4.34403	2.12099e-147	4.65514e-146	Upstream	PREDICTED: protein RALF-like 24 isoform X1 [Brassica napus]	-	-	-	-	GO:0005576//extracellular region	GO:0060089//molecular transducer activity	GO:0044699//single-organism process;GO:0009987//cellular process;GO:0044763//single-organism cellular process;GO:0007154//cell communication
LOC111199208	NC_027763.2	5745101	5745300	1.0419e-05	29.2857	-2.0045	1.85328e-07	4.87651e-07	Upstream	BnaA07g07270D [Brassica napus]	-	-	-	-	-	-	-
LOC106357306	NC_027763.2	25273301	25273500	3.14308e-05	26.8281	-6.0511	9.68272e-28	5.56547e-27	Upstream	BnaC06g36130D [Brassica napus]	-	-	-	-	-	-	-
LOC106421526	NC_027763.2	25491401	25491600	0.000536241	29.5139	-2.69886	2.79274e-134	5.6158e-133	Upstream	BnaC06g36420D [Brassica napus]	-	-	-	-	-	-	-
LOC106418755	NC_027764.2	9344801	9345000	6.41884e-06	27.2358	-2.64097	2.91127e-19	1.30279e-18	Upstream	PREDICTED: transcription factor bHLH80-like [Brassica napus]	-	-	-	-	-	-	-
LOC106418755	NC_027764.2	9344901	9345100	4.23661e-08	29.7199	-2.64097	2.91127e-19	1.30279e-18	Upstream	PREDICTED: transcription factor bHLH80-like [Brassica napus]	-	-	-	-	-	-	-
LOC106365909	NC_027765.2	1726901	1727100	1.22931e-06	27.2144	-3.32042	5.64411e-18	2.41447e-17	Upstream	PREDICTED: nuclear nucleic acid-binding protein C1D-like isoform X1 [Brassica napus]	Genetic Information Processing	Folding, sorting and degradation	ko03018//RNA degradation	K12592	GO:0044464//cell part;GO:0005622//intracellular;GO:0043227//membrane-bounded organelle;GO:0005623//cell;GO:0044424//intracellular part;GO:0043229//intracellular organelle;GO:0043226//organelle;GO:0043231//intracellular membrane-bounded organelle	-	-
LOC106368844	NC_027765.2	7344501	7344700	0.000458315	-28.5511	-2.26366	2.83019e-12	9.65656e-12	Upstream	PREDICTED: pentatricopeptide repeat-containing protein At2g20710, mitochondrial-like [Brassica napus]	-	-	-	-	GO:0043231//intracellular membrane-bounded organelle;GO:0043226//organelle;GO:0005622//intracellular;GO:0043229//intracellular organelle;GO:0005623//cell;GO:0043227//membrane-bounded organelle;GO:0044424//intracellular part;GO:0044464//cell part	-	GO:0000003//reproduction;GO:0003006//developmental process involved in reproduction;GO:0022414//reproductive process;GO:0032502//developmental process
LOC106432583	NC_027765.2	12484001	12484200	0.000447164	-28.4504	5.18198	0	0	Upstream	PREDICTED: galactinol synthase 2 [Brassica rapa]	Metabolism	Carbohydrate metabolism	ko00052//Galactose metabolism	K18819	GO:0005623//cell;GO:0044424//intracellular part;GO:0005622//intracellular;GO:0044464//cell part	GO:0005488//binding;GO:0003824//catalytic activity;GO:0043169//cation binding;GO:0043167//ion binding;GO:0016758//transferase activity, transferring hexosyl groups;GO:0016757//transferase activity, transferring glycosyl groups;GO:0008194//UDP-glycosyltran	GO:0044711//single-organism biosynthetic process;GO:0006970//response to osmotic stress;GO:0009628//response to abiotic stimulus;GO:0044699//single-organism process;GO:0044723//single-organism carbohydrate metabolic process;GO:0042221//response to chemical;GO:0044281//small molecule metabolic process;GO:0001101//response to acid chemical;GO:0019318//hexose metabolic process;GO:0044238//primary me…
LOC106432056	NC_027765.2	20481101	20481300	5.68996e-05	-28.6043	2.59513	0	0	Upstream	PREDICTED: lipid phosphate phosphatase 1-like isoform X1 [Brassica napus]	-	-	-	-	-	-	-
LOC106432008	NC_027765.2	20632201	20632400	5.61244e-07	-31.7715	-2.4249	2.39917e-28	1.3987e-27	Upstream	PREDICTED: ethylene-responsive transcription factor 5-like [Brassica napus]	-	-	-	-	GO:0044424//intracellular part;GO:0043226//organelle;GO:0005623//cell;GO:0043229//intracellular organelle;GO:0005622//intracellular;GO:0043227//membrane-bounded organelle;GO:0043231//intracellular membrane-bounded organelle;GO:0044464//cell part	GO:0005488//binding;GO:0097159//organic cyclic compound binding;GO:0001071//nucleic acid binding transcription factor activity;GO:0003676//nucleic acid binding;GO:1901363//heterocyclic compound binding	GO:0006950//response to stress;GO:0065007//biological regulation;GO:0044699//single-organism process;GO:0009889//regulation of biosynthetic process;GO:0031326//regulation of cellular biosynthetic process;GO:0031323//regulation of cellular metabolic process;GO:0007154//cell communication;GO:0002252//immune effector process;GO:0042221//response to chemical;GO:0050794//regulation of cellular process…
LOC106368424	NC_027765.2	35988801	35989000	0.000199654	-26.5957	-8.30682	1.24755e-05	2.88979e-05	Upstream	PREDICTED: F-box/LRR-repeat protein At3g60040-like [Brassica napus]	-	-	-	-	-	-	-
LOC106368408	NC_027765.2	36085001	36085200	1.12109e-06	-27.7996	3.0915	1.76503e-09	5.22806e-09	Upstream	PREDICTED: beta-glucosidase 27 [Brassica rapa]	Metabolism	Biosynthesis of other secondary metabolites;Metabolism of other amino acids;Carbohydrate metabolism	ko00500//Starch and sucrose metabolism;ko00940//Phenylpropanoid biosynthesis;ko00460//Cyanoamino acid metabolism	K01188	-	-	-
LOC106368617	NC_027765.2	38149901	38150100	4.17296e-05	-39.49	-2.94963	1.15721e-115	2.02833e-114	Upstream	PREDICTED: NADP-dependent glyceraldehyde-3-phosphate dehydrogenase-like [Brassica napus]	Metabolism	Global and Overview;Carbohydrate metabolism	ko01200//Carbon metabolism;ko00010//Glycolysis / Gluconeogenesis;ko00030//Pentose phosphate pathway	K00131	GO:0005623//cell;GO:0044424//intracellular part;GO:0005622//intracellular;GO:0044464//cell part	GO:0016903//oxidoreductase activity, acting on the aldehyde or oxo group of donors;GO:0016620//oxidoreductase activity, acting on the aldehyde or oxo group of donors, NAD or NADP as acceptor;GO:0016491//oxidoreductase activity;GO:0003824//catalytic activi	GO:0071704//organic substance metabolic process;GO:0009657//plastid organization;GO:0044283//small molecule biosynthetic process;GO:0044238//primary metabolic process;GO:1901566//organonitrogen compound biosynthetic process;GO:0044763//single-organism cellular process;GO:0019752//carboxylic acid metabolic process;GO:0000097//sulfur amino acid biosynthetic process;GO:0008652//cellular amino acid b…
LOC106368617	NC_027765.2	38150001	38150200	5.70246e-08	-47.0625	-2.94963	1.15721e-115	2.02833e-114	Upstream	PREDICTED: NADP-dependent glyceraldehyde-3-phosphate dehydrogenase-like [Brassica napus]	Metabolism	Global and Overview;Carbohydrate metabolism	ko01200//Carbon metabolism;ko00010//Glycolysis / Gluconeogenesis;ko00030//Pentose phosphate pathway	K00131	GO:0005623//cell;GO:0044424//intracellular part;GO:0005622//intracellular;GO:0044464//cell part	GO:0016903//oxidoreductase activity, acting on the aldehyde or oxo group of donors;GO:0016620//oxidoreductase activity, acting on the aldehyde or oxo group of donors, NAD or NADP as acceptor;GO:0016491//oxidoreductase activity;GO:0003824//catalytic activi	GO:0071704//organic substance metabolic process;GO:0009657//plastid organization;GO:0044283//small molecule biosynthetic process;GO:0044238//primary metabolic process;GO:1901566//organonitrogen compound biosynthetic process;GO:0044763//single-organism cellular process;GO:0019752//carboxylic acid metabolic process;GO:0000097//sulfur amino acid biosynthetic process;GO:0008652//cellular amino acid b…
LOC106367049	NC_027765.2	41737201	41737400	0.00021701	-30.7042	-3.21871	6.50713e-27	3.66007e-26	Upstream	PREDICTED: uncharacterized oxidoreductase At4g09670-like [Brassica napus]	-	-	-	-	-	GO:0003824//catalytic activity	GO:0044699//single-organism process;GO:0008152//metabolic process;GO:0044710//single-organism metabolic process
LOC106401117	NC_027765.2	42944501	42944700	1.17937e-05	32.9804	-2.94694	1.51407e-10	4.75106e-10	Upstream	BnaA09g47330D [Brassica napus]	-	-	-	-	-	-	-
LOC106401302	NC_027765.2	42975101	42975300	0.000157782	-40.847	-2.48008	5.95793e-46	4.97329e-45	Upstream	protein NRT1/ PTR FAMILY 6.3-like [Brassica napus]	-	-	-	-	-	-	-
LOC106401302	NC_027765.2	42975201	42975400	0.000104665	-34.152	-2.48008	5.95793e-46	4.97329e-45	Upstream	protein NRT1/ PTR FAMILY 6.3-like [Brassica napus]	-	-	-	-	-	-	-
LOC106402800	NC_027766.2	5231801	5232000	1.27097e-08	-34.5715	2.78638	1.08829e-134	2.19575e-133	Upstream	PREDICTED: protein REVEILLE 6 isoform X1 [Brassica rapa]	-	-	-	-	GO:0043226//organelle;GO:0044424//intracellular part;GO:0005623//cell;GO:0043231//intracellular membrane-bounded organelle;GO:0005622//intracellular;GO:0044464//cell part;GO:0043229//intracellular organelle;GO:0043227//membrane-bounded organelle	GO:0097159//organic cyclic compound binding;GO:0003676//nucleic acid binding;GO:0005488//binding;GO:0001071//nucleic acid binding transcription factor activity;GO:1901363//heterocyclic compound binding	GO:0044271//cellular nitrogen compound biosynthetic process;GO:0044237//cellular metabolic process;GO:0009987//cellular process;GO:0034641//cellular nitrogen compound metabolic process;GO:0006970//response to osmotic stress;GO:0019438//aromatic compound biosynthetic process;GO:0006725//cellular aromatic compound metabolic process;GO:0046483//heterocycle metabolic process;GO:0009628//response to a…
LOC106412483	NC_027766.2	11169001	11169200	2.04726e-20	-84.9569	-8.90689	0.000238707	0.000496217	Upstream	BnaAnng36580D, partial [Brassica napus]	-	-	-	-	-	-	-
LOC106412483	NC_027766.2	11169101	11169300	1.53597e-20	-61.4583	-8.90689	0.000238707	0.000496217	Upstream	BnaAnng36580D, partial [Brassica napus]	-	-	-	-	-	-	-
LOC106428674	NC_027766.2	14666101	14666300	2.1062e-05	-34.5731	2.71802	5.515e-105	8.90958e-104	Upstream	BnaC07g06140D [Brassica napus]	-	-	-	-	-	-	-
LOC106381906	NC_027767.2	6959101	6959300	2.14009e-05	26.5116	-8.58246	4.54867e-09	1.31681e-08	Upstream	PREDICTED: calcium sensing receptor, chloroplastic-like [Brassica oleracea var. oleracea] [Brassica oleracea]	-	-	-	-	GO:0009507//chloroplast;GO:0031984//organelle subcompartment;GO:0044424//intracellular part;GO:0005737//cytoplasm;GO:0043226//organelle;GO:0005622//intracellular;GO:0009579//thylakoid;GO:0031224//intrinsic component of membrane;GO:0031976//plastid thylako	-	GO:0009311//oligosaccharide metabolic process;GO:0006796//phosphate-containing compound metabolic process;GO:0008652//cellular amino acid biosynthetic process;GO:0044085//cellular component biogenesis;GO:0000097//sulfur amino acid biosynthetic process;GO:0006793//phosphorus metabolic process;GO:0044260//cellular macromolecule metabolic process;GO:0009893//positive regulation of metabolic process;…
LOC106383977	NC_027767.2	11863101	11863300	2.21925e-07	31.1494	-2.01394	1.69188e-41	1.30525e-40	Upstream	BnaC05g29950D [Brassica napus]	-	-	-	-	GO:0009532//plastid stroma;GO:0044444//cytoplasmic part;GO:0009536//plastid;GO:0043231//intracellular membrane-bounded organelle;GO:0043226//organelle;GO:0044424//intracellular part;GO:0005622//intracellular;GO:0005623//cell;GO:0031975//envelope;GO:004322	-	GO:0031327//negative regulation of cellular biosynthetic process;GO:0045087//innate immune response;GO:0016053//organic acid biosynthetic process;GO:0006139//nucleobase-containing compound metabolic process;GO:0000097//sulfur amino acid biosynthetic process;GO:0051171//regulation of nitrogen compound metabolic process;GO:1901698//response to nitrogen compound;GO:0071310//cellular response to orga…
LOC106375814	NC_027767.2	16884801	16885000	0.000119609	-28.5273	2.31402	6.14728e-120	1.1143e-118	Upstream	BnaC01g16890D [Brassica napus]	-	-	-	-	-	-	-
LOC106375814	NC_027767.2	16885101	16885300	1.52427e-06	-45.9191	2.31402	6.14728e-120	1.1143e-118	Upstream	BnaC01g16890D [Brassica napus]	-	-	-	-	-	-	-
LOC106374473	NC_027767.2	17688601	17688800	0.000556277	-29.8993	-3.61738	0.000121698	0.000259705	Upstream	PREDICTED: E3 ubiquitin protein ligase RIN2-like [Brassica napus]	Genetic Information Processing	Folding, sorting and degradation	ko04141//Protein processing in endoplasmic reticulum	K10636	-	-	-
LOC106395171	NC_027767.2	22390301	22390500	6.77358e-06	-33.5498	6.57491	1.4728e-20	6.87976e-20	Upstream	BnaC01g19740D [Brassica napus]	-	-	-	-	-	-	-
LOC106372733	NC_027767.2	25859001	25859200	2.58901e-07	33.1138	7.453	4.9346e-232	1.67161e-230	Upstream	PREDICTED: cytochrome P450 71A16-like [Brassica oleracea var. oleracea] [Brassica oleracea]	-	-	-	-	-	-	-
LOC106372733	NC_027767.2	25859101	25859300	0.000148628	26.5911	7.453	4.9346e-232	1.67161e-230	Upstream	PREDICTED: cytochrome P450 71A16-like [Brassica oleracea var. oleracea] [Brassica oleracea]	-	-	-	-	-	-	-
LOC106372736	NC_027767.2	25896201	25896400	7.82606e-08	41.8511	-2.84609	8.27382e-28	4.75987e-27	Upstream	PREDICTED: protein TIFY 4B-like isoform X1 [Brassica oleracea var. oleracea] [Brassica oleracea]	-	-	-	-	-	-	-
LOC106352212	NC_027767.2	28579401	28579600	4.66453e-08	-34.6601	-2.21676	1.544e-15	6.04433e-15	Upstream	BnaC07g27250D [Brassica napus]	-	-	-	-	GO:0043229//intracellular organelle;GO:0005623//cell;GO:0044464//cell part;GO:0043227//membrane-bounded organelle;GO:0043231//intracellular membrane-bounded organelle;GO:0005622//intracellular;GO:0043226//organelle;GO:0044424//intracellular part	-	-
LOC106449675	NC_027767.2	30017701	30017900	0.000138932	28.4416	5.44174	1.79959e-67	2.02911e-66	Upstream	myb-related protein Myb4-like [Brassica napus]	-	-	-	-	GO:0043227//membrane-bounded organelle;GO:0044464//cell part;GO:0043226//organelle;GO:0043229//intracellular organelle;GO:0005622//intracellular;GO:0044424//intracellular part;GO:0005623//cell;GO:0043231//intracellular membrane-bounded organelle	GO:0001071//nucleic acid binding transcription factor activity;GO:1901363//heterocyclic compound binding;GO:0003676//nucleic acid binding;GO:0005488//binding;GO:0097159//organic cyclic compound binding	GO:0050789//regulation of biological process;GO:0071495//cellular response to endogenous stimulus;GO:0010468//regulation of gene expression;GO:0044281//small molecule metabolic process;GO:0044763//single-organism cellular process;GO:0010033//response to organic substance;GO:0035556//intracellular signal transduction;GO:0044237//cellular metabolic process;GO:0032787//monocarboxylic acid metabolic …
LOC106376619	NC_027767.2	32705901	32706100	6.62599e-06	35.1118	2.72876	9.73857e-119	1.74741e-117	Upstream	PREDICTED: proline transporter 2 [Brassica oleracea var. oleracea] [Brassica oleracea]	-	-	-	-	GO:0031224//intrinsic component of membrane;GO:0044425//membrane part;GO:0016020//membrane	GO:0008509//anion transmembrane transporter activity;GO:0022857//transmembrane transporter activity;GO:0022891//substrate-specific transmembrane transporter activity;GO:0005215//transporter activity;GO:0008514//organic anion transmembrane transporter acti	GO:0003333//amino acid transmembrane transport;GO:0051179//localization;GO:0071702//organic substance transport;GO:0006810//transport;GO:1902578//single-organism localization;GO:0006820//anion transport;GO:0071705//nitrogen compound transport;GO:0055085//transmembrane transport;GO:0044763//single-organism cellular process;GO:1903825//organic acid transmembrane transport;GO:0006811//ion transport;…
LOC106434331	NC_027767.2	37158601	37158800	2.81805e-07	27.9116	-3.10385	6.46994e-45	5.3025e-44	Upstream	PREDICTED: 3-oxoacyl-[acyl-carrier-protein] reductase FabG-like isoform X1 [Brassica napus]	-	-	-	-	-	GO:0003824//catalytic activity	-
LOC106376769	NC_027767.2	40704301	40704500	9.59536e-10	-31.7419	2.82461	2.10335e-58	2.11367e-57	Upstream	PREDICTED: MLO-like protein 6 [Brassica napus]	-	-	-	-	-	-	-
LOC106376769	NC_027767.2	40704401	40704600	1.61736e-13	-28.6093	2.82461	2.10335e-58	2.11367e-57	Upstream	PREDICTED: MLO-like protein 6 [Brassica napus]	-	-	-	-	-	-	-
LOC106346491	NC_027767.2	44231601	44231800	1.97251e-12	-30.719	-2.10662	6.73236e-12	2.25659e-11	Upstream	PREDICTED: protein SNOWY COTYLEDON 3 [Brassica oleracea var. oleracea] [Brassica oleracea]	-	-	-	-	-	-	-
LOC106422802	NC_027768.2	582001	582200	4.66874e-06	-41.8846	-4.23657	0	0	Upstream	PREDICTED: 3-ketoacyl-CoA synthase 21 [Brassica napus]	Metabolism	Lipid metabolism	ko00062//Fatty acid elongation	K15397	GO:0044425//membrane part;GO:0031224//intrinsic component of membrane;GO:0016020//membrane	GO:0003824//catalytic activity;GO:0016740//transferase activity;GO:0016746//transferase activity, transferring acyl groups	GO:0050896//response to stimulus;GO:0044237//cellular metabolic process;GO:0044710//single-organism metabolic process;GO:0009987//cellular process;GO:0044255//cellular lipid metabolic process;GO:0044281//small molecule metabolic process;GO:0032787//monocarboxylic acid metabolic process;GO:0044699//single-organism process;GO:0044238//primary metabolic process;GO:0006631//fatty acid metabolic proce…
LOC106368227	NC_027768.2	3978601	3978800	2.12326e-05	-33.9286	2.00806	2.01508e-62	2.13997e-61	Upstream	PREDICTED: solute carrier family 25 member 44-like [Brassica oleracea var. oleracea] [Brassica oleracea]	-	-	-	-	GO:0044424//intracellular part;GO:0043231//intracellular membrane-bounded organelle;GO:0031224//intrinsic component of membrane;GO:0031967//organelle envelope;GO:0016020//membrane;GO:0005623//cell;GO:0043229//intracellular organelle;GO:0044464//cell part;	-	GO:1902578//single-organism localization;GO:1902582//single-organism intracellular transport;GO:0051641//cellular localization;GO:0044763//single-organism cellular process;GO:0044699//single-organism process;GO:0051234//establishment of localization;GO:0051649//establishment of localization in cell;GO:0009987//cellular process;GO:0044765//single-organism transport;GO:0006810//transport;GO:0051179…
LOC111202843	NC_027768.2	7402001	7402200	0.000497028	-25.7576	-2.26849	7.47268e-14	2.73504e-13	Upstream	PREDICTED: interactor of constitutive active ROPs 3-like [Brassica oleracea var. oleracea] [Brassica oleracea]	-	-	-	-	-	-	-
LOC106409049	NC_027768.2	13042301	13042500	1.49065e-05	-26.4706	-5.1511	1.24472e-20	5.82867e-20	Upstream	PREDICTED: CRS2-associated factor 2, mitochondrial-like [Brassica napus]	-	-	-	-	-	-	-
LOC106429844	NC_027768.2	15036301	15036500	0.000157012	33.982	-2.71747	2.01785e-19	9.07409e-19	Upstream	PREDICTED: zinc finger protein HD1-like isoform X1 [Brassica oleracea var. oleracea] [Brassica oleracea]	-	-	-	-	GO:0005622//intracellular;GO:0044464//cell part;GO:0043227//membrane-bounded organelle;GO:0043226//organelle;GO:0043229//intracellular organelle;GO:0005623//cell;GO:0044424//intracellular part;GO:0043231//intracellular membrane-bounded organelle	-	-
LOC106410966	NC_027768.2	21535801	21536000	0.000218761	-27.0591	3.54216	0	0	Upstream	PREDICTED: glycine-rich RNA-binding protein GRP1A isoform X1 [Brassica rapa]	-	-	-	-	-	GO:0016491//oxidoreductase activity;GO:0046983//protein dimerization activity;GO:0003824//catalytic activity;GO:0048037//cofactor binding;GO:0005515//protein binding;GO:0016772//transferase activity, transferring phosphorus-containing groups;GO:0016740//t	GO:0010033//response to organic substance;GO:0042221//response to chemical;GO:0009620//response to fungus;GO:0008152//metabolic process;GO:1901360//organic cyclic compound metabolic process;GO:0009605//response to external stimulus;GO:0050896//response to stimulus;GO:0009987//cellular process;GO:1901617//organic hydroxy compound biosynthetic process;GO:0051704//multi-organism process;GO:0046165//…
LOC106365861	NC_027768.2	22897101	22897300	1.37553e-09	-25.8675	2.94405	0	0	Upstream	PREDICTED: hypersensitive-induced response protein 2-like [Brassica napus]	-	-	-	-	GO:0005623//cell;GO:0009536//plastid;GO:0005737//cytoplasm;GO:0030054//cell junction;GO:0043227//membrane-bounded organelle;GO:0044422//organelle part;GO:0043226//organelle;GO:0005911//cell-cell junction;GO:0044444//cytoplasmic part;GO:0043231//intracellu	GO:0019899//enzyme binding;GO:0005488//binding;GO:0019900//kinase binding;GO:0019901//protein kinase binding;GO:0005515//protein binding	-
LOC106365861	NC_027768.2	22897201	22897400	2.0592e-06	-26.6125	2.94405	0	0	Upstream	PREDICTED: hypersensitive-induced response protein 2-like [Brassica napus]	-	-	-	-	GO:0005623//cell;GO:0009536//plastid;GO:0005737//cytoplasm;GO:0030054//cell junction;GO:0043227//membrane-bounded organelle;GO:0044422//organelle part;GO:0043226//organelle;GO:0005911//cell-cell junction;GO:0044444//cytoplasmic part;GO:0043231//intracellu	GO:0019899//enzyme binding;GO:0005488//binding;GO:0019900//kinase binding;GO:0019901//protein kinase binding;GO:0005515//protein binding	-
LOC106433458	NC_027768.2	24979501	24979700	0.000165352	38.0435	-4.01906	6.18601e-36	4.27766e-35	Upstream	PREDICTED: protein NRT1/ PTR FAMILY 5.13-like isoform X1 [Brassica napus]	-	-	-	-	-	-	-
LOC106381798	NC_027768.2	43591401	43591600	7.52602e-09	-26.5537	3.05311	1.31275e-120	2.39181e-119	Upstream	PREDICTED: ras-related protein RABA1c-like [Brassica napus]	Cellular Processes	Transport and catabolism	ko04144//Endocytosis	K07904	GO:0005737//cytoplasm;GO:0043231//intracellular membrane-bounded organelle;GO:0005622//intracellular;GO:0043229//intracellular organelle;GO:0044444//cytoplasmic part;GO:0043227//membrane-bounded organelle;GO:0044464//cell part;GO:0005623//cell;GO:0016020/	GO:0036094//small molecule binding;GO:0097159//organic cyclic compound binding;GO:0001883//purine nucleoside binding;GO:0032550//purine ribonucleoside binding;GO:1901363//heterocyclic compound binding;GO:0097367//carbohydrate derivative binding;GO:0032549	GO:0051179//localization;GO:0051234//establishment of localization;GO:0006810//transport
LOC106381930	NC_027768.2	51932301	51932500	2.7631e-09	33.9216	4.27232	0	0	Upstream	PREDICTED: probable E3 ubiquitin-protein ligase RHA2B [Brassica napus]	-	-	-	-	-	-	-
LOC106375476	NC_027768.2	59216601	59216800	1.35152e-05	-29.4872	2.19663	2.23424e-231	7.55216e-230	Upstream	BnaC09g48940D [Brassica napus]	-	-	-	-	-	-	-
LOC106429002	NC_027768.2	60707401	60707600	0.000430548	25.433	5.06111	1.5773e-11	5.19665e-11	Upstream	BnaAnng08000D [Brassica napus]	-	-	-	-	-	-	-
LOC106368379	NC_027768.2	63146301	63146500	5.49979e-09	-27.2243	-4.32716	6.68924e-47	5.67116e-46	Upstream	PREDICTED: sugar transporter ERD6-like 18 isoform X1 [Brassica napus]	-	-	-	-	-	-	-
LOC106368379	NC_027768.2	63146401	63146600	2.88215e-07	-26.5216	-4.32716	6.68924e-47	5.67116e-46	Upstream	PREDICTED: sugar transporter ERD6-like 18 isoform X1 [Brassica napus]	-	-	-	-	-	-	-
LOC106368379	NC_027768.2	63146501	63146700	1.44712e-05	-26.0088	-4.32716	6.68924e-47	5.67116e-46	Upstream	PREDICTED: sugar transporter ERD6-like 18 isoform X1 [Brassica napus]	-	-	-	-	-	-	-
LOC106368372	NC_027768.2	63218901	63219100	8.10891e-07	-41.1184	-15.2692	0	0	Upstream	BnaA05g10620D [Brassica napus]	-	-	-	-	-	-	-
LOC106368372	NC_027768.2	63219001	63219200	4.65688e-09	-38.7666	-15.2692	0	0	Upstream	BnaA05g10620D [Brassica napus]	-	-	-	-	-	-	-
LOC106368372	NC_027768.2	63219101	63219300	5.79002e-11	-41.8538	-15.2692	0	0	Upstream	BnaA05g10620D [Brassica napus]	-	-	-	-	-	-	-
LOC106368372	NC_027768.2	63219201	63219400	8.28991e-08	-34.8317	-15.2692	0	0	Upstream	BnaA05g10620D [Brassica napus]	-	-	-	-	-	-	-
LOC106444286	NC_027768.2	66823101	66823300	1.79918e-06	-31.0887	-3.32193	4.94359e-21	2.34407e-20	Upstream	BnaAnng06950D [Brassica napus]	-	-	-	-	-	-	-
LOC106431200	NC_027768.2	68056101	68056300	0.000378979	28.8389	-4.07682	1.94299e-08	5.42973e-08	Upstream	PREDICTED: casein kinase II subunit alpha-1-like [Brassica napus]	Organismal Systems;Genetic Information Processing	Translation;Environmental adaptation	ko03008//Ribosome biogenesis in eukaryotes;ko04712//Circadian rhythm - plant	K03097	-	-	-
LOC106431197	NC_027768.2	68056101	68056300	0.000378979	28.8389	-3.42081	0	0	Upstream	PREDICTED: BTB/POZ domain-containing protein At5g67385-like [Brassica napus]	-	-	-	-	-	-	-
LOC106414080	NC_027769.2	1127501	1127700	0.000432749	30.6667	4.09499	5.65499e-24	2.94581e-23	Upstream	PREDICTED: protein CHUP1, chloroplastic-like [Brassica napus]	-	-	-	-	-	-	-
LOC106382976	NC_027769.2	4498101	4498300	0.00034668	-25.6443	-2.48197	2.00035e-49	1.7702e-48	Upstream	PREDICTED: cytosolic endo-beta-N-acetylglucosaminidase 1-like isoform X1 [Brassica napus]	Metabolism	Glycan biosynthesis and metabolism	ko00511//Other glycan degradation	K01227	-	-	-
LOC106404695	NC_027769.2	20264201	20264400	1.51005e-08	-28.9677	-3.13377	1.43123e-21	6.90607e-21	Upstream	BnaC03g19210D [Brassica napus]	-	-	-	-	-	-	GO:0071496//cellular response to external stimulus;GO:0015698//inorganic anion transport;GO:0009991//response to extracellular stimulus;GO:0033554//cellular response to stress;GO:0031668//cellular response to extracellular stimulus;GO:0006811//ion transport;GO:0051179//localization;GO:0001101//response to acid chemical;GO:0044699//single-organism process;GO:0051234//establishment of localization;…
LOC106388160	NC_027769.2	23408001	23408200	3.43343e-05	-41.6413	-4.35252	8.77859e-05	0.000189619	Upstream	BnaC03g22650D [Brassica napus]	-	-	-	-	-	-	-
LOC106429599	NC_027769.2	25395301	25395500	3.50067e-05	-32.4561	-2.45418	3.49752e-12	1.18856e-11	Upstream	PREDICTED: Golgi SNAP receptor complex member 1-2 [Brassica napus]	Genetic Information Processing	Folding, sorting and degradation	ko04130//SNARE interactions in vesicular transport	K08495	GO:0031090//organelle membrane;GO:0031984//organelle subcompartment;GO:0044444//cytoplasmic part;GO:0005622//intracellular;GO:0044446//intracellular organelle part;GO:0044422//organelle part;GO:0043229//intracellular organelle;GO:0005737//cytoplasm;GO:004	GO:0005488//binding;GO:0005515//protein binding	GO:0001101//response to acid chemical;GO:0044260//cellular macromolecule metabolic process;GO:0042221//response to chemical;GO:0016482//cytoplasmic transport;GO:0043170//macromolecule metabolic process;GO:0006073//cellular glucan metabolic process;GO:0051273//beta-glucan metabolic process;GO:0050896//response to stimulus;GO:0008104//protein localization;GO:0016043//cellular component organization…
LOC106429599	NC_027769.2	25395401	25395600	2.42141e-05	-30.8898	-2.45418	3.49752e-12	1.18856e-11	Upstream	PREDICTED: Golgi SNAP receptor complex member 1-2 [Brassica napus]	Genetic Information Processing	Folding, sorting and degradation	ko04130//SNARE interactions in vesicular transport	K08495	GO:0031090//organelle membrane;GO:0031984//organelle subcompartment;GO:0044444//cytoplasmic part;GO:0005622//intracellular;GO:0044446//intracellular organelle part;GO:0044422//organelle part;GO:0043229//intracellular organelle;GO:0005737//cytoplasm;GO:004	GO:0005488//binding;GO:0005515//protein binding	GO:0001101//response to acid chemical;GO:0044260//cellular macromolecule metabolic process;GO:0042221//response to chemical;GO:0016482//cytoplasmic transport;GO:0043170//macromolecule metabolic process;GO:0006073//cellular glucan metabolic process;GO:0051273//beta-glucan metabolic process;GO:0050896//response to stimulus;GO:0008104//protein localization;GO:0016043//cellular component organization…
LOC106385511	NC_027769.2	26912301	26912500	2.14132e-06	-31.0798	-2.68765	5.34288e-26	2.93618e-25	Upstream	PREDICTED: protein IQ-DOMAIN 1-like isoform X1 [Brassica napus]	-	-	-	-	-	-	-
LOC106385511	NC_027769.2	26912401	26912600	1.05052e-07	-29.2917	-2.68765	5.34288e-26	2.93618e-25	Upstream	PREDICTED: protein IQ-DOMAIN 1-like isoform X1 [Brassica napus]	-	-	-	-	-	-	-
LOC111204459	NC_027769.2	27792501	27792700	0.000338657	-31.1579	-2.33105	4.37146e-29	2.59292e-28	Upstream	BnaA03g23320D [Brassica napus]	-	-	-	-	GO:0031090//organelle membrane;GO:0044425//membrane part;GO:0044422//organelle part;GO:0044464//cell part;GO:0005623//cell;GO:0005622//intracellular;GO:0016020//membrane;GO:0043231//intracellular membrane-bounded organelle;GO:0043226//organelle;GO:0043229	-	-
LOC106423571	NC_027769.2	28853801	28854000	1.43754e-07	-25.4545	-2.26142	5.2059e-34	3.45029e-33	Upstream	PREDICTED: type I inositol polyphosphate 5-phosphatase 1-like [Brassica oleracea var. oleracea] [Brassica oleracea]	-	-	-	-	-	-	-
LOC106437079	NC_027769.2	46211601	46211800	0.000155366	-28.5245	2.41661	2.36774e-34	1.58054e-33	Upstream	PREDICTED: protein IRX15-LIKE-like [Brassica oleracea var. oleracea] [Brassica oleracea]	-	-	-	-	GO:0043227//membrane-bounded organelle;GO:0044444//cytoplasmic part;GO:0005622//intracellular;GO:0009536//plastid;GO:0043226//organelle;GO:0043229//intracellular organelle;GO:0044464//cell part;GO:0005623//cell;GO:0044424//intracellular part;GO:0043231//i	-	-
LOC106424829	NC_027769.2	50581901	50582100	9.35638e-06	-26.9231	2.68033	1.03731e-41	8.03758e-41	Upstream	BnaA06g22270D [Brassica napus]	-	-	-	-	GO:0043229//intracellular organelle;GO:0043231//intracellular membrane-bounded organelle;GO:0005623//cell;GO:0043226//organelle;GO:0044464//cell part;GO:0043227//membrane-bounded organelle;GO:0005622//intracellular;GO:0044424//intracellular part	-	-
LOC106390428	NC_027769.2	65620701	65620900	0.000148276	-28.2243	5.07407	0	0	Upstream	PREDICTED: lipoxygenase homology domain-containing protein 1-like [Brassica napus]	-	-	-	-	-	-	-
LOC106362722	NC_027769.2	74877301	74877500	1.70452e-06	-25.2665	-7.96578	7.57259e-05	0.000164439	Upstream	BnaA09g37180D [Brassica napus]	-	-	-	-	-	-	-
LOC111204773	NC_027769.2	75928901	75929100	2.29326e-11	-30.7268	4.81291	0	0	Upstream	BnaC05g33690D [Brassica napus]	-	-	-	-	GO:0044464//cell part;GO:0044424//intracellular part;GO:0005622//intracellular;GO:0005623//cell	-	-
LOC106434749	NC_027769.2	79526401	79526600	4.05568e-06	-28.5568	-2.54749	5.49549e-08	1.49621e-07	Upstream	BnaAnng28360D [Brassica napus]	-	-	-	-	-	-	-
LOC106415914	NC_027770.2	1519001	1519200	0.000283525	27.5444	-3.01684	2.85035e-177	7.40911e-176	Upstream	PREDICTED: rho GTPase-activating protein 3 [Brassica napus]	-	-	-	-	-	-	-
LOC106434498	NC_027770.2	4219601	4219800	0.000390189	-27.2727	2.41395	2.41557e-50	2.17039e-49	Upstream	PREDICTED: probable polyamine oxidase 2 isoform X1 [Brassica napus]	Metabolism	Amino acid metabolism;Metabolism of other amino acids	ko00330//Arginine and proline metabolism;ko00410//beta-Alanine metabolism	K17839	-	GO:0003824//catalytic activity;GO:0016645//oxidoreductase activity, acting on the CH-NH group of donors;GO:0016491//oxidoreductase activity;GO:0016647//oxidoreductase activity, acting on the CH-NH group of donors, oxygen as acceptor	GO:0006576//cellular biogenic amine metabolic process;GO:0006807//nitrogen compound metabolic process;GO:0042221//response to chemical;GO:0006595//polyamine metabolic process;GO:0044106//cellular amine metabolic process;GO:0044699//single-organism process;GO:0050896//response to stimulus;GO:0009987//cellular process;GO:0044237//cellular metabolic process;GO:0008152//metabolic process;GO:1901564//…
LOC106396975	NC_027770.2	7149701	7149900	5.24879e-05	-26.727	-2.77615	5.19376e-43	4.12733e-42	Upstream	PREDICTED: cytochrome P450 704C1-like [Brassica napus]	-	-	-	-	GO:0044424//intracellular part;GO:0044464//cell part;GO:0043226//organelle;GO:0043229//intracellular organelle;GO:0005622//intracellular;GO:0043227//membrane-bounded organelle;GO:0005623//cell;GO:0043231//intracellular membrane-bounded organelle	GO:0016491//oxidoreductase activity;GO:0097159//organic cyclic compound binding;GO:0005488//binding;GO:0046906//tetrapyrrole binding;GO:0003824//catalytic activity;GO:0043167//ion binding;GO:0046914//transition metal ion binding;GO:0046872//metal ion bind	GO:0044699//single-organism process;GO:0008152//metabolic process;GO:0044710//single-organism metabolic process
LOC106392348	NC_027770.2	9195201	9195400	3.60795e-10	33.2633	4.23704	1.89434e-22	9.41327e-22	Upstream	PREDICTED: protein CER1-like 2 [Brassica napus]	Metabolism	Lipid metabolism	ko00073//Cutin, suberine and wax biosynthesis	K15404	-	-	-
LOC106375835	NC_027770.2	12318601	12318800	0.000238343	31.0935	2.77943	3.21084e-28	1.86659e-27	Upstream	BnaA05g07520D [Brassica napus]	-	-	-	-	GO:0044444//cytoplasmic part;GO:0009536//plastid;GO:0043226//organelle;GO:0044424//intracellular part;GO:0005737//cytoplasm;GO:0043231//intracellular membrane-bounded organelle;GO:0005623//cell;GO:0044464//cell part;GO:0043227//membrane-bounded organelle;	-	-
LOC106453475	NC_027770.2	19870201	19870400	0.00041092	-34.1868	2.26015	3.23806e-16	1.303e-15	Upstream	PREDICTED: chaperonin CPN60-like 1, mitochondrial [Brassica napus]	Genetic Information Processing	Folding, sorting and degradation	ko03018//RNA degradation	K04077	-	-	-
LOC106440490	NC_027770.2	20713101	20713300	6.54313e-05	-27.6786	-2.42976	4.661e-123	8.65197e-122	Upstream	PREDICTED: glutamate receptor 3.7 isoform X1 [Brassica napus]	-	-	-	-	-	-	-
LOC106397425	NC_027770.2	26821801	26822000	0.000427886	-30.1635	2.39331	2.33355e-156	5.41585e-155	Upstream	PREDICTED: 4-coumarate--CoA ligase 4-like isoform X1 [Brassica napus]	Metabolism	Amino acid metabolism;Metabolism of cofactors and vitamins;Biosynthesis of other secondary metabolites	ko00940//Phenylpropanoid biosynthesis;ko00360//Phenylalanine metabolism;ko00130//Ubiquinone and other terpenoid-quinone biosynthesis	K01904	-	-	-
LOC111205371	NC_027770.2	47926001	47926200	0.0001041	-25.5889	3.83519	7.10366e-31	4.40097e-30	Upstream	PREDICTED: ultraviolet-B receptor UVR8-like [Brassica oleracea var. oleracea] [Brassica oleracea]	-	-	-	-	-	-	-
LOC106432794	NC_027770.2	63546501	63546700	1.75974e-06	-42.972	-3.95992	2.00667e-180	5.2973e-179	Upstream	PREDICTED: receptor-like protein 12 isoform X3 [Brassica napus]	-	-	-	-	-	-	-
LOC106391721	NC_027770.2	68809001	68809200	7.0226e-05	-35.142	2.94149	6.81925e-72	8.09395e-71	Upstream	PREDICTED: DEAD-box ATP-dependent RNA helicase 37 [Brassica napus]	-	-	-	-	GO:0043226//organelle;GO:0005622//intracellular;GO:0042579//microbody;GO:0043229//intracellular organelle;GO:0044464//cell part;GO:0043227//membrane-bounded organelle;GO:0043231//intracellular membrane-bounded organelle;GO:0005623//cell;GO:0044424//intrac	GO:0097159//organic cyclic compound binding;GO:0036094//small molecule binding;GO:0016817//hydrolase activity, acting on acid anhydrides;GO:0003824//catalytic activity;GO:0016462//pyrophosphatase activity;GO:0097367//carbohydrate derivative binding;GO:001	-
LOC106358373	NC_027771.2	30001	30200	0.000495127	-26.3404	2.78165	2.60631e-221	8.38807e-220	Upstream	PREDICTED: signal peptide peptidase-like 4 [Brassica napus]	-	-	-	-	-	-	-
LOC106395966	NC_027771.2	301901	302100	0.000273559	-30.5829	-9.82972	2.46315e-05	5.57073e-05	Upstream	PREDICTED: FK506-binding protein 4-like [Brassica napus]	-	-	-	-	-	GO:0043169//cation binding;GO:0005488//binding;GO:0043167//ion binding	GO:0044765//single-organism transport;GO:1902578//single-organism localization;GO:0051234//establishment of localization;GO:0006812//cation transport;GO:0006810//transport;GO:0051179//localization;GO:0006811//ion transport;GO:0044699//single-organism process
LOC106401838	NC_027771.2	888001	888200	0.000435268	-25.2319	6.06256	0	0	Upstream	cotton fiber protein [Arabidopsis thaliana]	-	-	-	-	-	-	-
LOC106430938	NC_027771.2	8855601	8855800	5.7209e-07	-31.4815	2.04716	1.94523e-25	1.05443e-24	Upstream	PREDICTED: F-box/kelch-repeat protein SKIP11 [Brassica oleracea var. oleracea] [Brassica oleracea]	-	-	-	-	GO:0043227//membrane-bounded organelle;GO:0043226//organelle;GO:0005623//cell;GO:0043229//intracellular organelle;GO:0044424//intracellular part;GO:0005622//intracellular;GO:0044464//cell part;GO:0043231//intracellular membrane-bounded organelle	-	-
LOC106397640	NC_027771.2	8855601	8855800	5.7209e-07	-31.4815	-2.71926	5.26741e-12	1.77387e-11	Upstream	RING/U-box superfamily protein [Arabidopsis thaliana]	-	-	-	-	-	-	-
LOC106390245	NC_027771.2	11771001	11771200	3.60325e-07	-32.9206	2.39835	1.10902e-99	1.71083e-98	Upstream	BnaC04g09100D [Brassica napus]	-	-	-	-	-	-	-
LOC106425138	NC_027771.2	34957301	34957500	0.000604919	-31.0935	-2.01897	1.61024e-167	3.97998e-166	Upstream	PREDICTED: delta(24)-sterol reductase [Brassica oleracea var. oleracea] [Brassica oleracea]	Metabolism	Lipid metabolism	ko00100//Steroid biosynthesis	K09828	GO:0044425//membrane part;GO:0044422//organelle part;GO:0044424//intracellular part;GO:0005622//intracellular;GO:0031090//organelle membrane;GO:0043226//organelle;GO:0043227//membrane-bounded organelle;GO:0043231//intracellular membrane-bounded organelle;	GO:0005515//protein binding;GO:0005488//binding;GO:0016628//oxidoreductase activity, acting on the CH-CH group of donors, NAD or NADP as acceptor;GO:0016627//oxidoreductase activity, acting on the CH-CH group of donors;GO:0003824//catalytic activity;GO:00	GO:0016128//phytosteroid metabolic process;GO:0016129//phytosteroid biosynthetic process;GO:0008652//cellular amino acid biosynthetic process;GO:0005976//polysaccharide metabolic process;GO:0071704//organic substance metabolic process;GO:0035383//thioester metabolic process;GO:0065008//regulation of biological quality;GO:0006073//cellular glucan metabolic process;GO:0050793//regulation of develop…
LOC106401163	NC_027771.2	37604201	37604400	4.66988e-05	-25.3977	3.23081	2.19844e-35	1.50225e-34	Upstream	Tetratricopeptide repeat (TPR)-like superfamily protein [Arabidopsis thaliana]	-	-	-	-	GO:0044424//intracellular part;GO:0043226//organelle;GO:0044444//cytoplasmic part;GO:0005737//cytoplasm;GO:1990904//ribonucleoprotein complex;GO:0044464//cell part;GO:0043228//non-membrane-bounded organelle;GO:0005840//ribosome;GO:0032991//macromolecular	-	-
LOC106443947	NC_027772.2	8223301	8223500	0.000233812	-33.4888	2.46472	1.7174e-21	8.27001e-21	Upstream	BnaA07g05310D [Brassica napus]	-	-	-	-	-	-	-
LOC106410513	NC_027772.2	11640401	11640600	0.000143657	-28.8785	4.93641	0	0	Upstream	BnaCnng29300D [Brassica napus]	-	-	-	-	-	-	-
LOC106391383	NC_027772.2	17511201	17511400	1.28041e-06	-39.1149	-2.58024	1.05096e-08	2.9867e-08	Upstream	PREDICTED: beta-glucosidase 42-like [Brassica napus]	Metabolism	Biosynthesis of other secondary metabolites;Metabolism of other amino acids;Carbohydrate metabolism	ko00500//Starch and sucrose metabolism;ko00940//Phenylpropanoid biosynthesis;ko00460//Cyanoamino acid metabolism	K01188	-	-	-
LOC106347745	NC_027772.2	18334701	18334900	6.03455e-05	-33.9255	-2.15601	3.68374e-19	1.64187e-18	Upstream	PREDICTED: dynamin-related protein 4C-like [Brassica oleracea var. oleracea] [Brassica oleracea]	-	-	-	-	-	-	-
LOC106347745	NC_027772.2	18334801	18335000	6.03455e-05	-33.9255	-2.15601	3.68374e-19	1.64187e-18	Upstream	PREDICTED: dynamin-related protein 4C-like [Brassica oleracea var. oleracea] [Brassica oleracea]	-	-	-	-	-	-	-
LOC106406153	NC_027772.2	28572001	28572200	0.000147978	29.9645	-2.04542	2.42086e-145	5.23811e-144	Upstream	PREDICTED: E3 ubiquitin-protein ligase RGLG2-like [Brassica napus]	-	-	-	-	-	-	-
LOC106446501	NC_027772.2	31787801	31788000	1.25419e-05	-42.1053	-4.14136	1.41768e-28	8.30592e-28	Upstream	BnaC06g24730D [Brassica napus]	-	-	-	-	-	-	-
LOC106404526	NC_027772.2	33218401	33218600	0.000550775	29.5455	-2.70266	2.83104e-15	1.09785e-14	Upstream	PREDICTED: uncharacterized protein LOC108839857 [Raphanus sativus]	-	-	-	-	GO:0031975//envelope;GO:0044424//intracellular part;GO:0005622//intracellular;GO:0044429//mitochondrial part;GO:0005737//cytoplasm;GO:0044455//mitochondrial membrane part;GO:0044446//intracellular organelle part;GO:0043231//intracellular membrane-bounded	-	-
LOC106351570	NC_027772.2	38916901	38917100	2.18689e-06	42.2309	7.22882	8.55414e-54	8.06408e-53	Upstream	BnaC06g31220D [Brassica napus]	-	-	-	-	-	-	-
LOC106357954	NC_027773.2	1340101	1340300	3.94519e-05	-25.2644	-3.93531	1.15049e-72	1.37433e-71	Upstream	PREDICTED: LOW QUALITY PROTEIN: transcription factor PIF1 [Brassica napus]	-	-	-	-	GO:0043229//intracellular organelle;GO:0043226//organelle;GO:0043227//membrane-bounded organelle;GO:0044464//cell part;GO:0043231//intracellular membrane-bounded organelle;GO:0005622//intracellular;GO:0005623//cell;GO:0044424//intracellular part	GO:0001071//nucleic acid binding transcription factor activity;GO:0003676//nucleic acid binding;GO:1901363//heterocyclic compound binding;GO:0005488//binding;GO:0097159//organic cyclic compound binding;GO:0005515//protein binding	GO:1900140//regulation of seedling development;GO:0006779//porphyrin-containing compound biosynthetic process;GO:0071310//cellular response to organic substance;GO:0034645//cellular macromolecule biosynthetic process;GO:0009739//response to gibberellin;GO:0048580//regulation of post-embryonic development;GO:0033013//tetrapyrrole metabolic process;GO:0044249//cellular biosynthetic process;GO:00096…
LOC106395211	NC_027773.2	6210601	6210800	4.00121e-05	-32.3077	4.63614	2.0491e-06	5.02724e-06	Upstream	transcription factor/ transcription regulator [Arabidopsis lyrata subsp. lyrata] [Arabidopsis lyrata]	-	-	-	-	GO:0043231//intracellular membrane-bounded organelle;GO:0005623//cell;GO:0044464//cell part;GO:0043227//membrane-bounded organelle;GO:0044424//intracellular part;GO:0005622//intracellular;GO:0043229//intracellular organelle;GO:0043226//organelle	GO:0001071//nucleic acid binding transcription factor activity	GO:0019222//regulation of metabolic process;GO:0065007//biological regulation;GO:0050789//regulation of biological process;GO:0010468//regulation of gene expression;GO:0060255//regulation of macromolecule metabolic process
LOC111208202	NC_027773.2	17194001	17194200	7.65737e-05	-28.6931	8.38945	1.89657e-09	5.6083e-09	Upstream	PREDICTED: protein MEI2-like 5 [Brassica napus]	-	-	-	-	-	-	-
LOC106371037	NC_027773.2	20828401	20828600	3.08596e-05	-34.2857	-3.16993	5.32908e-26	2.92921e-25	Upstream	PREDICTED: probable beta-1,3-galactosyltransferase 17 [Brassica napus]	-	-	-	-	-	-	-
LOC106394399	NC_027773.2	24121401	24121600	0.000450802	27.7949	-3.97218	1.51857e-24	8.03714e-24	Upstream	PREDICTED: protein RALF-like 34 [Brassica oleracea var. oleracea] [Brassica oleracea]	-	-	-	-	GO:0005576//extracellular region	GO:0060089//molecular transducer activity	GO:0032502//developmental process;GO:0044699//single-organism process;GO:0009653//anatomical structure morphogenesis;GO:0044763//single-organism cellular process;GO:0048856//anatomical structure development;GO:0009987//cellular process;GO:0007154//cell communication;GO:0048646//anatomical structure formation involved in morphogenesis
LOC106394399	NC_027773.2	24121501	24121700	7.82128e-05	29.6477	-3.97218	1.51857e-24	8.03714e-24	Upstream	PREDICTED: protein RALF-like 34 [Brassica oleracea var. oleracea] [Brassica oleracea]	-	-	-	-	GO:0005576//extracellular region	GO:0060089//molecular transducer activity	GO:0032502//developmental process;GO:0044699//single-organism process;GO:0009653//anatomical structure morphogenesis;GO:0044763//single-organism cellular process;GO:0048856//anatomical structure development;GO:0009987//cellular process;GO:0007154//cell communication;GO:0048646//anatomical structure formation involved in morphogenesis
LOC106368132	NC_027773.2	26094601	26094800	2.62948e-05	-28.2417	-2.15233	2.58541e-11	8.43887e-11	Upstream	PREDICTED: cyclin-dependent kinase A-1-like [Brassica napus]	-	-	-	-	GO:0044444//cytoplasmic part;GO:0016020//membrane;GO:0099512//supramolecular fiber;GO:0043229//intracellular organelle;GO:0005856//cytoskeleton;GO:0055028//cortical microtubule;GO:0071944//cell periphery;GO:0044448//cell cortex part;GO:0043228//non-membra	GO:0016301//kinase activity;GO:0016740//transferase activity;GO:0005488//binding;GO:0003824//catalytic activity;GO:0016772//transferase activity, transferring phosphorus-containing groups;GO:0004672//protein kinase activity;GO:0004674//protein serine/thre	GO:0071840//cellular component organization or biogenesis;GO:0009058//biosynthetic process;GO:0032502//developmental process;GO:0009987//cellular process;GO:0009266//response to temperature stimulus;GO:0009409//response to cold;GO:0007126//meiotic nuclear division;GO:0065009//regulation of molecular function;GO:0048285//organelle fission;GO:0051246//regulation of protein metabolic process;GO:0065…
LOC106407605	NC_027773.2	30339501	30339700	0.00026338	-25.2906	-2.19068	2.04301e-12	7.01244e-12	Upstream	PREDICTED: casein kinase II subunit beta-like isoform X1 [Brassica napus]	Genetic Information Processing;Organismal Systems	Translation;Environmental adaptation	ko03008//Ribosome biogenesis in eukaryotes;ko04712//Circadian rhythm - plant	K03115	-	-	-
LOC106407496	NC_027773.2	39467401	39467600	0.000259243	-25.4524	3.13255	6.82797e-37	4.8177e-36	Upstream	PREDICTED: phenolic glucoside malonyltransferase 2-like [Brassica oleracea var. oleracea] [Brassica oleracea]	-	-	-	-	-	-	-
LOC106425622	NC_027773.2	47961701	47961900	0.000125373	27.8558	-2.17792	6.90228e-07	1.74738e-06	Upstream	PREDICTED: AP-3 complex subunit sigma [Brassica napus]	-	-	-	-	-	-	-
LOC106411045	NC_027773.2	48479301	48479500	3.75461e-05	-29.0864	-2.07017	3.72648e-151	8.35762e-150	Upstream	Phosphoglycerate mutase family protein [Arabidopsis thaliana]	Genetic Information Processing	Translation;Folding, sorting and degradation	ko03013//RNA transport;ko03015//mRNA surveillance pathway;ko03018//RNA degradation	K13126	GO:0005737//cytoplasm;GO:0043231//intracellular membrane-bounded organelle;GO:0043229//intracellular organelle;GO:0043226//organelle;GO:0044424//intracellular part;GO:0044444//cytoplasmic part;GO:0005623//cell;GO:0043227//membrane-bounded organelle;GO:000	-	-
LOC106409382	NC_027773.2	52686301	52686500	1.29093e-05	-27.1754	-4.55005	3.59931e-40	2.70872e-39	Upstream	BnaC07g38580D [Brassica napus]	-	-	-	-	-	-	GO:1901700//response to oxygen-containing compound;GO:0034284//response to monosaccharide;GO:0050896//response to stimulus;GO:0009746//response to hexose;GO:0042221//response to chemical;GO:0034285//response to disaccharide;GO:0009743//response to carbohydrate;GO:0010033//response to organic substance
LOC106409382	NC_027773.2	52687101	52687300	4.28916e-05	-29.4435	-4.55005	3.59931e-40	2.70872e-39	Upstream	BnaC07g38580D [Brassica napus]	-	-	-	-	-	-	GO:1901700//response to oxygen-containing compound;GO:0034284//response to monosaccharide;GO:0050896//response to stimulus;GO:0009746//response to hexose;GO:0042221//response to chemical;GO:0034285//response to disaccharide;GO:0009743//response to carbohydrate;GO:0010033//response to organic substance
LOC106409382	NC_027773.2	52687201	52687400	0.000237861	-27.6961	-4.55005	3.59931e-40	2.70872e-39	Upstream	BnaC07g38580D [Brassica napus]	-	-	-	-	-	-	GO:1901700//response to oxygen-containing compound;GO:0034284//response to monosaccharide;GO:0050896//response to stimulus;GO:0009746//response to hexose;GO:0042221//response to chemical;GO:0034285//response to disaccharide;GO:0009743//response to carbohydrate;GO:0010033//response to organic substance
LOC106408552	NC_027773.2	56690601	56690800	0.000401108	31.2713	-2.36923	7.32036e-11	2.33552e-10	Upstream	PREDICTED: cadmium/zinc-transporting ATPase HMA3-like [Brassica oleracea var. oleracea] [Brassica oleracea]	-	-	-	-	GO:0044425//membrane part;GO:0016020//membrane;GO:0031224//intrinsic component of membrane	GO:0043167//ion binding;GO:0005215//transporter activity;GO:0022892//substrate-specific transporter activity;GO:0032550//purine ribonucleoside binding;GO:0015075//ion transmembrane transporter activity;GO:0032549//ribonucleoside binding;GO:0022891//substr	GO:0006812//cation transport;GO:0051234//establishment of localization;GO:1902578//single-organism localization;GO:0044699//single-organism process;GO:0006811//ion transport;GO:0044765//single-organism transport;GO:0051179//localization;GO:0006810//transport
LOC106375924	NC_027773.2	58377401	58377600	0.000232807	-25.5376	-2.33464	5.93944e-27	3.3439e-26	Upstream	PREDICTED: probable trehalose-phosphate phosphatase E isoform X1 [Brassica napus]	Metabolism	Carbohydrate metabolism	ko00500//Starch and sucrose metabolism	K01087	-	-	-
LOC106375924	NC_027773.2	58377501	58377700	3.44121e-06	-26.2981	-2.33464	5.93944e-27	3.3439e-26	Upstream	PREDICTED: probable trehalose-phosphate phosphatase E isoform X1 [Brassica napus]	Metabolism	Carbohydrate metabolism	ko00500//Starch and sucrose metabolism	K01087	-	-	-
LOC106431449	NC_027773.2	59045801	59046000	5.50829e-08	-34.8293	-2.06743	1.85651e-14	6.97162e-14	Upstream	PREDICTED: probable BOI-related E3 ubiquitin-protein ligase 2 [Brassica oleracea var. oleracea] [Brassica oleracea]	-	-	-	-	-	-	-
LOC106410646	NC_027773.2	61033701	61033900	0.000243639	-28.4615	-2.01791	3.95501e-107	6.48886e-106	Upstream	tubulin beta-2 [Arabidopsis lyrata subsp. lyrata] [Arabidopsis lyrata]	Cellular Processes	Transport and catabolism	ko04145//Phagosome	K07375	GO:0015630//microtubule cytoskeleton;GO:0043227//membrane-bounded organelle;GO:0032991//macromolecular complex;GO:0043234//protein complex;GO:0005856//cytoskeleton;GO:0016020//membrane;GO:0005622//intracellular;GO:0030312//external encapsulating structure	GO:0097159//organic cyclic compound binding;GO:0032550//purine ribonucleoside binding;GO:1901363//heterocyclic compound binding;GO:0001883//purine nucleoside binding;GO:0036094//small molecule binding;GO:0003824//catalytic activity;GO:0016787//hydrolase a	GO:0016043//cellular component organization;GO:0050896//response to stimulus;GO:0044699//single-organism process;GO:0009628//response to abiotic stimulus;GO:0065003//macromolecular complex assembly;GO:0071822//protein complex subunit organization;GO:0044085//cellular component biogenesis;GO:0070271//protein complex biogenesis;GO:0043623//cellular protein complex assembly;GO:0010035//response to i…
LOC106412772	NC_027774.2	9927901	9928100	6.93682e-07	-48.3333	-3.54336	9.14894e-51	8.27181e-50	Upstream	PREDICTED: F-box/kelch-repeat protein SKIP25-like [Brassica napus]	-	-	-	-	-	-	-
LOC106414279	NC_027774.2	10550501	10550700	1.40566e-06	31.3617	5.44422	3.0672e-16	1.23507e-15	Upstream	PREDICTED: glycine-rich protein A3 [Brassica oleracea var. oleracea] [Brassica oleracea]	-	-	-	-	GO:0043229//intracellular organelle;GO:0005623//cell;GO:0044464//cell part;GO:0043227//membrane-bounded organelle;GO:0044424//intracellular part;GO:0005622//intracellular;GO:0043231//intracellular membrane-bounded organelle;GO:0043226//organelle	-	-
LOC106381661	NC_027774.2	13637301	13637500	0.000528499	27.8923	-2.39863	6.88696e-60	7.05719e-59	Upstream	PREDICTED: probable peptide/nitrate transporter At3g43790 isoform X1 [Brassica napus]	-	-	-	-	GO:0044425//membrane part;GO:0031224//intrinsic component of membrane;GO:0016020//membrane	GO:0022857//transmembrane transporter activity;GO:0005215//transporter activity;GO:0022892//substrate-specific transporter activity;GO:0022891//substrate-specific transmembrane transporter activity	GO:0043207//response to external biotic stimulus;GO:0006810//transport;GO:0006811//ion transport;GO:0051704//multi-organism process;GO:0006812//cation transport;GO:0009987//cellular process;GO:1902578//single-organism localization;GO:0009605//response to external stimulus;GO:0044765//single-organism transport;GO:0051707//response to other organism;GO:0051234//establishment of localization;GO:0009…
LOC106362058	NC_027774.2	18035301	18035500	0.000582427	25.5556	-2.87652	3.96437e-07	1.01971e-06	Upstream	PREDICTED: high affinity nitrate transporter 2.5-like [Brassica napus]	Metabolism	Energy metabolism	ko00910//Nitrogen metabolism	K02575	GO:0016020//membrane;GO:0031224//intrinsic component of membrane;GO:0044425//membrane part	GO:0015075//ion transmembrane transporter activity;GO:0022892//substrate-specific transporter activity;GO:0005215//transporter activity;GO:0022891//substrate-specific transmembrane transporter activity;GO:0015103//inorganic anion transmembrane transporter	GO:0042126//nitrate metabolic process;GO:0043436//oxoacid metabolic process;GO:0006082//organic acid metabolic process;GO:0051179//localization;GO:0071704//organic substance metabolic process;GO:0044763//single-organism cellular process;GO:0006820//anion transport;GO:0006811//ion transport;GO:0006810//transport;GO:2001057//reactive nitrogen species metabolic process;GO:1902578//single-organism lo…
LOC106362078	NC_027774.2	18311301	18311500	9.20823e-05	29.9536	-2.92961	2.44002e-49	2.15781e-48	Upstream	BnaC08g40360D [Brassica napus]	-	-	-	-	GO:0043226//organelle;GO:0043227//membrane-bounded organelle;GO:0043231//intracellular membrane-bounded organelle;GO:0043229//intracellular organelle;GO:0044464//cell part;GO:0005623//cell;GO:0005622//intracellular;GO:0044424//intracellular part	-	-
LOC106379945	NC_027774.2	23192701	23192900	3.91212e-05	-29.2398	2.43911	7.58262e-08	2.04623e-07	Upstream	BnaC08g21630D [Brassica napus]	Genetic Information Processing	Replication and repair	ko03420//Nucleotide excision repair;ko03030//DNA replication;ko03440//Homologous recombination;ko03430//Mismatch repair	K07466	-	-	-
LOC106382424	NC_027774.2	23192701	23192900	3.91212e-05	-29.2398	2.96746	9.6012e-177	2.48741e-175	Upstream	PREDICTED: ethylene-responsive transcription factor ERF011-like [Brassica napus]	-	-	-	-	GO:0044464//cell part;GO:0005622//intracellular;GO:0005623//cell;GO:0043229//intracellular organelle;GO:0043227//membrane-bounded organelle;GO:0043226//organelle;GO:0043231//intracellular membrane-bounded organelle;GO:0044424//intracellular part	GO:0005488//binding;GO:0097159//organic cyclic compound binding;GO:0001071//nucleic acid binding transcription factor activity;GO:1901363//heterocyclic compound binding;GO:0003676//nucleic acid binding	GO:0044237//cellular metabolic process;GO:0071310//cellular response to organic substance;GO:0002376//immune system process;GO:0000160//phosphorelay signal transduction system;GO:0009755//hormone-mediated signaling pathway;GO:0010243//response to organonitrogen compound;GO:0071495//cellular response to endogenous stimulus;GO:0002252//immune effector process;GO:0044763//single-organism cellular pr…
LOC106414989	NC_027774.2	28243701	28243900	8.74027e-08	-30.3674	-2.10333	6.24473e-36	4.31788e-35	Upstream	PREDICTED: L-type lectin-domain containing receptor kinase VIII.2 [Brassica oleracea var. oleracea] [Brassica oleracea]	-	-	-	-	-	-	GO:0044710//single-organism metabolic process;GO:0009058//biosynthetic process;GO:1901360//organic cyclic compound metabolic process;GO:0044260//cellular macromolecule metabolic process;GO:0044238//primary metabolic process;GO:0022414//reproductive process;GO:0008652//cellular amino acid biosynthetic process;GO:0009987//cellular process;GO:0019752//carboxylic acid metabolic process;GO:0044272//su…
LOC106414989	NC_027774.2	28243801	28244000	1.16914e-08	-34.6593	-2.10333	6.24473e-36	4.31788e-35	Upstream	PREDICTED: L-type lectin-domain containing receptor kinase VIII.2 [Brassica oleracea var. oleracea] [Brassica oleracea]	-	-	-	-	-	-	GO:0044710//single-organism metabolic process;GO:0009058//biosynthetic process;GO:1901360//organic cyclic compound metabolic process;GO:0044260//cellular macromolecule metabolic process;GO:0044238//primary metabolic process;GO:0022414//reproductive process;GO:0008652//cellular amino acid biosynthetic process;GO:0009987//cellular process;GO:0019752//carboxylic acid metabolic process;GO:0044272//su…
LOC106412235	NC_027774.2	38132601	38132800	7.00604e-06	-29.2941	-2.80356	2.553e-17	1.06851e-16	Upstream	PREDICTED: alpha-ketoglutarate-dependent dioxygenase alkB homolog 2-like [Brassica napus]	-	-	-	-	-	-	-
LOC106412235	NC_027774.2	38132701	38132900	6.81048e-05	-25.8189	-2.80356	2.553e-17	1.06851e-16	Upstream	PREDICTED: alpha-ketoglutarate-dependent dioxygenase alkB homolog 2-like [Brassica napus]	-	-	-	-	-	-	-
LOC106411852	NC_027774.2	39543401	39543600	3.03953e-05	-30.1479	5.89603	1.00433e-108	1.67098e-107	Upstream	PREDICTED: nitrate reductase [NADH], clone PBNBR1412-like [Brassica napus]	Metabolism	Energy metabolism	ko00910//Nitrogen metabolism	K10534	-	-	-
LOC106382505	NC_027774.2	41548601	41548800	5.9595e-07	-34.2629	5.24338	3.95159e-163	9.51664e-162	Upstream	PREDICTED: probable WRKY transcription factor 48 [Brassica napus]	-	-	-	-	GO:0044464//cell part;GO:0005623//cell;GO:0044424//intracellular part;GO:0043227//membrane-bounded organelle;GO:0005622//intracellular;GO:0043226//organelle;GO:0043229//intracellular organelle;GO:0043231//intracellular membrane-bounded organelle	GO:0003677//DNA binding;GO:0005488//binding;GO:0097159//organic cyclic compound binding;GO:1901363//heterocyclic compound binding;GO:0003676//nucleic acid binding	GO:1901698//response to nitrogen compound;GO:0044765//single-organism transport;GO:0006820//anion transport;GO:0007165//signal transduction;GO:0050896//response to stimulus;GO:0031326//regulation of cellular biosynthetic process;GO:0051704//multi-organism process;GO:0080090//regulation of primary metabolic process;GO:0050794//regulation of cellular process;GO:0065007//biological regulation;GO:000…
LOC106382505	NC_027774.2	41548701	41548900	3.54988e-08	-40.1573	5.24338	3.95159e-163	9.51664e-162	Upstream	PREDICTED: probable WRKY transcription factor 48 [Brassica napus]	-	-	-	-	GO:0044464//cell part;GO:0005623//cell;GO:0044424//intracellular part;GO:0043227//membrane-bounded organelle;GO:0005622//intracellular;GO:0043226//organelle;GO:0043229//intracellular organelle;GO:0043231//intracellular membrane-bounded organelle	GO:0003677//DNA binding;GO:0005488//binding;GO:0097159//organic cyclic compound binding;GO:1901363//heterocyclic compound binding;GO:0003676//nucleic acid binding	GO:1901698//response to nitrogen compound;GO:0044765//single-organism transport;GO:0006820//anion transport;GO:0007165//signal transduction;GO:0050896//response to stimulus;GO:0031326//regulation of cellular biosynthetic process;GO:0051704//multi-organism process;GO:0080090//regulation of primary metabolic process;GO:0050794//regulation of cellular process;GO:0065007//biological regulation;GO:000…
LOC106382505	NC_027774.2	41548801	41549000	1.92365e-09	-34.9625	5.24338	3.95159e-163	9.51664e-162	Upstream	PREDICTED: probable WRKY transcription factor 48 [Brassica napus]	-	-	-	-	GO:0044464//cell part;GO:0005623//cell;GO:0044424//intracellular part;GO:0043227//membrane-bounded organelle;GO:0005622//intracellular;GO:0043226//organelle;GO:0043229//intracellular organelle;GO:0043231//intracellular membrane-bounded organelle	GO:0003677//DNA binding;GO:0005488//binding;GO:0097159//organic cyclic compound binding;GO:1901363//heterocyclic compound binding;GO:0003676//nucleic acid binding	GO:1901698//response to nitrogen compound;GO:0044765//single-organism transport;GO:0006820//anion transport;GO:0007165//signal transduction;GO:0050896//response to stimulus;GO:0031326//regulation of cellular biosynthetic process;GO:0051704//multi-organism process;GO:0080090//regulation of primary metabolic process;GO:0050794//regulation of cellular process;GO:0065007//biological regulation;GO:000…
LOC106416336	NC_027774.2	42471901	42472100	0.00054514	-29.1667	5.29547	0	0	Upstream	BnaA09g46240D [Brassica napus]	-	-	-	-	-	-	-
LOC106405765	NC_027774.2	46160801	46161000	1.49189e-05	28	-2.30314	1.22559e-73	1.47693e-72	Upstream	BnaC08g45780D [Brassica napus]	Metabolism	Amino acid metabolism	ko00280//Valine, leucine and isoleucine degradation	K01968	GO:0044444//cytoplasmic part;GO:0005737//cytoplasm;GO:0043232//intracellular non-membrane-bounded organelle;GO:0005623//cell;GO:0005622//intracellular;GO:0043231//intracellular membrane-bounded organelle;GO:0030529//intracellular ribonucleoprotein complex	GO:1901363//heterocyclic compound binding;GO:0046914//transition metal ion binding;GO:0001882//nucleoside binding;GO:0043167//ion binding;GO:0016885//ligase activity, forming carbon-carbon bonds;GO:0001883//purine nucleoside binding;GO:0036094//small mole	GO:0006551//leucine metabolic process;GO:0008152//metabolic process;GO:0009987//cellular process;GO:0034284//response to monosaccharide;GO:0009746//response to hexose;GO:0006807//nitrogen compound metabolic process;GO:0009743//response to carbohydrate;GO:0006082//organic acid metabolic process;GO:0034285//response to disaccharide;GO:0050896//response to stimulus;GO:1901700//response to oxygen-con…
LOC106401902	NC_027775.2	1156201	1156400	4.47393e-05	-30.9551	-4.29319	1.17535e-214	3.6765e-213	Upstream	PREDICTED: UPF0301 protein Plut_0637-like [Brassica oleracea var. oleracea] [Brassica oleracea]	-	-	-	-	GO:0043229//intracellular organelle;GO:0044444//cytoplasmic part;GO:0005622//intracellular;GO:0005737//cytoplasm;GO:0043227//membrane-bounded organelle;GO:0005623//cell;GO:0044424//intracellular part;GO:0044464//cell part;GO:0043226//organelle;GO:0009536/	-	-
LOC106353537	NC_027775.2	2316901	2317100	5.74278e-08	-26.8657	-2.26593	2.26329e-210	6.95678e-209	Upstream	PREDICTED: protein WALLS ARE THIN 1 [Brassica oleracea var. oleracea] [Brassica oleracea]	-	-	-	-	GO:0043226//organelle;GO:0043229//intracellular organelle;GO:0044425//membrane part;GO:0044437//vacuolar part;GO:0044424//intracellular part;GO:0031090//organelle membrane;GO:0005773//vacuole;GO:0043231//intracellular membrane-bounded organelle;GO:0005737	GO:0005215//transporter activity	GO:0048869//cellular developmental process;GO:1902578//single-organism localization;GO:0009416//response to light stimulus;GO:0009719//response to endogenous stimulus;GO:0045764//positive regulation of cellular amino acid metabolic process;GO:0009832//plant-type cell wall biogenesis;GO:0051239//regulation of multicellular organismal process;GO:0071704//organic substance metabolic process;GO:00714…
LOC106444457	NC_027775.2	2690901	2691100	4.4925e-06	28.2811	-2.72698	0.000316821	0.000651151	Upstream	PREDICTED: auxin-responsive protein IAA28-like [Brassica napus]	Environmental Information Processing	Signal transduction	ko04075//Plant hormone signal transduction	K14484	GO:0044424//intracellular part;GO:0043229//intracellular organelle;GO:0043226//organelle;GO:0043231//intracellular membrane-bounded organelle;GO:0043227//membrane-bounded organelle;GO:0044464//cell part;GO:0005623//cell;GO:0005622//intracellular	GO:0001071//nucleic acid binding transcription factor activity;GO:0005515//protein binding;GO:0005488//binding	GO:0009891//positive regulation of biosynthetic process;GO:0010608//posttranscriptional regulation of gene expression;GO:0032870//cellular response to hormone stimulus;GO:0009725//response to hormone;GO:0034645//cellular macromolecule biosynthetic process;GO:0008152//metabolic process;GO:1902582//single-organism intracellular transport;GO:0010015//root morphogenesis;GO:0015031//protein transport;…
LOC106445421	NC_027775.2	10097701	10097900	9.27376e-06	-33.369	-2.93168	2.51012e-22	1.24391e-21	Upstream	PREDICTED: 3-oxoacyl-[acyl-carrier-protein] synthase III, chloroplastic-like [Brassica oleracea var. oleracea] [Brassica oleracea]	Metabolism	Lipid metabolism;Global and Overview	ko01212//Fatty acid metabolism;ko00061//Fatty acid biosynthesis	K00648	GO:0044422//organelle part;GO:0009532//plastid stroma;GO:0005737//cytoplasm;GO:0044446//intracellular organelle part;GO:0043231//intracellular membrane-bounded organelle;GO:0043227//membrane-bounded organelle;GO:0005622//intracellular;GO:0044444//cytoplas	GO:0016746//transferase activity, transferring acyl groups;GO:0016740//transferase activity;GO:0003824//catalytic activity;GO:0016747//transferase activity, transferring acyl groups other than amino-acyl groups	GO:0006793//phosphorus metabolic process;GO:0046165//alcohol biosynthetic process;GO:0008152//metabolic process;GO:0071704//organic substance metabolic process;GO:0007275//multicellular organism development;GO:0044281//small molecule metabolic process;GO:1901615//organic hydroxy compound metabolic process;GO:0019752//carboxylic acid metabolic process;GO:0016129//phytosteroid biosynthetic process;…
LOC106445420	NC_027775.2	10097701	10097900	9.27376e-06	-33.369	-3.31677	5.21093e-10	1.59061e-09	Upstream	PREDICTED: flavin-containing monooxygenase FMO GS-OX-like 4 [Brassica napus]	-	-	-	-	GO:0005622//intracellular;GO:0043226//organelle;GO:0044464//cell part;GO:0043229//intracellular organelle;GO:0044424//intracellular part;GO:0005623//cell;GO:0043227//membrane-bounded organelle;GO:0043231//intracellular membrane-bounded organelle	GO:0005488//binding;GO:0097159//organic cyclic compound binding;GO:1901265//nucleoside phosphate binding;GO:0036094//small molecule binding;GO:0000166//nucleotide binding;GO:1901363//heterocyclic compound binding	GO:0044699//single-organism process;GO:0044710//single-organism metabolic process;GO:0008152//metabolic process
LOC106445420	NC_027775.2	10097801	10098000	2.12962e-05	-36.9959	-3.31677	5.21093e-10	1.59061e-09	Upstream	PREDICTED: flavin-containing monooxygenase FMO GS-OX-like 4 [Brassica napus]	-	-	-	-	GO:0005622//intracellular;GO:0043226//organelle;GO:0044464//cell part;GO:0043229//intracellular organelle;GO:0044424//intracellular part;GO:0005623//cell;GO:0043227//membrane-bounded organelle;GO:0043231//intracellular membrane-bounded organelle	GO:0005488//binding;GO:0097159//organic cyclic compound binding;GO:1901265//nucleoside phosphate binding;GO:0036094//small molecule binding;GO:0000166//nucleotide binding;GO:1901363//heterocyclic compound binding	GO:0044699//single-organism process;GO:0044710//single-organism metabolic process;GO:0008152//metabolic process
LOC106385284	NC_027775.2	10332001	10332200	2.15124e-08	-27.0611	-2.87774	3.97213e-05	8.83134e-05	Upstream	BnaC04g38340D [Brassica napus]	-	-	-	-	-	-	-
LOC106385284	NC_027775.2	10332101	10332300	2.677e-10	-28.5683	-2.87774	3.97213e-05	8.83134e-05	Upstream	BnaC04g38340D [Brassica napus]	-	-	-	-	-	-	-
LOC106418411	NC_027775.2	18635801	18636000	2.22775e-07	-29.4104	3.70349	0	0	Upstream	PREDICTED: ras-related protein RABD2b-like [Brassica oleracea var. oleracea] [Brassica oleracea]	-	-	-	-	-	-	-
LOC106418411	NC_027775.2	18635901	18636100	8.85501e-07	-26.3156	3.70349	0	0	Upstream	PREDICTED: ras-related protein RABD2b-like [Brassica oleracea var. oleracea] [Brassica oleracea]	-	-	-	-	-	-	-
LOC106422149	NC_027775.2	21101801	21102000	4.15981e-11	-28.7148	-2.26427	1.31995e-26	7.37542e-26	Upstream	BnaA03g23640D [Brassica napus]	-	-	-	-	-	-	-
LOC106425996	NC_027775.2	38587501	38587700	0.00016464	-31.9915	-2.4133	1.05623e-08	3.00079e-08	Upstream	PREDICTED: ABC transporter B family member 25, mitochondrial-like [Brassica napus]	Environmental Information Processing	Membrane transport	ko02010//ABC transporters	K05663	-	-	-
LOC106425996	NC_027775.2	38587601	38587800	0.000141016	-25.0725	-2.4133	1.05623e-08	3.00079e-08	Upstream	PREDICTED: ABC transporter B family member 25, mitochondrial-like [Brassica napus]	Environmental Information Processing	Membrane transport	ko02010//ABC transporters	K05663	-	-	-
LOC106424763	NC_027775.2	45098401	45098600	2.64821e-06	-25.1623	-3.15433	7.98254e-11	2.54284e-10	Upstream	BnaC09g41940D [Brassica napus]	-	-	-	-	GO:0031224//intrinsic component of membrane;GO:0016020//membrane;GO:0044425//membrane part	-	-
LOC106417581	NC_027775.2	45672901	45673100	1.55432e-20	-37.0198	3.79941	1.90531e-08	5.32861e-08	Upstream	PREDICTED: protein disulfide-isomerase like 2-1-like [Brassica oleracea var. oleracea] [Brassica oleracea]	Genetic Information Processing	Folding, sorting and degradation	ko04141//Protein processing in endoplasmic reticulum	K09584	-	-	-
LOC106417581	NC_027775.2	45673001	45673200	1.32421e-23	-46.8199	3.79941	1.90531e-08	5.32861e-08	Upstream	PREDICTED: protein disulfide-isomerase like 2-1-like [Brassica oleracea var. oleracea] [Brassica oleracea]	Genetic Information Processing	Folding, sorting and degradation	ko04141//Protein processing in endoplasmic reticulum	K09584	-	-	-
LOC106372315	NC_027775.2	47049801	47050000	1.57741e-06	-25.2836	-2.39698	5.32678e-138	1.09833e-136	Upstream	PREDICTED: NAC domain-containing protein 83 [Brassica oleracea var. oleracea] [Brassica oleracea]	-	-	-	-	-	-	-
LOC106372315	NC_027775.2	47049901	47050100	1.6773e-10	-33.1366	-2.39698	5.32678e-138	1.09833e-136	Upstream	PREDICTED: NAC domain-containing protein 83 [Brassica oleracea var. oleracea] [Brassica oleracea]	-	-	-	-	-	-	-
LOC106372315	NC_027775.2	47050001	47050200	1.72973e-05	-30.736	-2.39698	5.32678e-138	1.09833e-136	Upstream	PREDICTED: NAC domain-containing protein 83 [Brassica oleracea var. oleracea] [Brassica oleracea]	-	-	-	-	-	-	-
LOC106424613	NC_027775.2	48091501	48091700	4.21729e-06	-26.0899	3.48623	0	0	Upstream	PREDICTED: U-box domain-containing protein 51 isoform X3 [Brassica oleracea var. oleracea] [Brassica oleracea]	-	-	-	-	GO:0043226//organelle;GO:0043227//membrane-bounded organelle;GO:0005622//intracellular;GO:0044422//organelle part;GO:0043231//intracellular membrane-bounded organelle;GO:0044444//cytoplasmic part;GO:0043229//intracellular organelle;GO:0005737//cytoplasm;G	-	GO:0006811//ion transport;GO:0051234//establishment of localization;GO:0051179//localization;GO:0006810//transport;GO:1902578//single-organism localization;GO:0044699//single-organism process;GO:0044765//single-organism transport;GO:0006812//cation transport
LOC106415657	ps01	11458001	11458200	1.71458e-05	-26.5376	-2.56768	0.00014734	0.00031217	Upstream	PREDICTED: probable serine/threonine-protein kinase At1g09600 isoform X1 [Brassica napus]	-	-	-	-	GO:0043226//organelle;GO:0044464//cell part;GO:0005623//cell;GO:0044424//intracellular part;GO:0005622//intracellular;GO:0043227//membrane-bounded organelle;GO:0043229//intracellular organelle;GO:0043231//intracellular membrane-bounded organelle	GO:0032550//purine ribonucleoside binding;GO:0016740//transferase activity;GO:0001883//purine nucleoside binding;GO:0003824//catalytic activity;GO:0005488//binding;GO:0001882//nucleoside binding;GO:0036094//small molecule binding;GO:0032549//ribonucleosid	GO:0044237//cellular metabolic process;GO:0071704//organic substance metabolic process;GO:0009987//cellular process;GO:0006464//cellular protein modification process;GO:0043170//macromolecule metabolic process;GO:0019538//protein metabolic process;GO:0044260//cellular macromolecule metabolic process;GO:0043412//macromolecule modification;GO:0044267//cellular protein metabolic process;GO:0008152//…
LOC106382212	ps02	9518401	9518600	2.79472e-09	-37.0567	2.38253	0	0	Upstream	PREDICTED: probable protein phosphatase 2C 34 [Brassica napus]	-	-	-	-	-	GO:0005488//binding;GO:0016791//phosphatase activity;GO:0043167//ion binding;GO:0043169//cation binding;GO:0042578//phosphoric ester hydrolase activity;GO:0016788//hydrolase activity, acting on ester bonds;GO:0003824//catalytic activity;GO:0016787//hydrol	GO:0009628//response to abiotic stimulus;GO:0006950//response to stress;GO:0050896//response to stimulus;GO:0006970//response to osmotic stress;GO:0006972//hyperosmotic response;GO:0042221//response to chemical;GO:0001101//response to acid chemical
LOC106430397	ps02	10887301	10887500	1.70385e-05	-25.2618	-3.46291	4.6915e-72	5.5744e-71	Upstream	PREDICTED: protein NSP-INTERACTING KINASE 3-like isoform X2 [Brassica napus]	-	-	-	-	GO:0031224//intrinsic component of membrane;GO:0044425//membrane part;GO:0016020//membrane	GO:0001882//nucleoside binding;GO:1901363//heterocyclic compound binding;GO:0016301//kinase activity;GO:0016773//phosphotransferase activity, alcohol group as acceptor;GO:0016740//transferase activity;GO:0032549//ribonucleoside binding;GO:0005488//binding	GO:0051239//regulation of multicellular organismal process;GO:1902589//single-organism organelle organization;GO:0016032//viral process;GO:0019538//protein metabolic process;GO:0007010//cytoskeleton organization;GO:0050896//response to stimulus;GO:0044267//cellular protein metabolic process;GO:0016310//phosphorylation;GO:0050789//regulation of biological process;GO:0048507//meristem development;G…
LOC106416764	ps03	7961801	7962000	2.50871e-05	-27.2603	2.1452	2.68768e-266	1.04742e-264	Upstream	PREDICTED: kunitz-type serine protease inhibitor DrTI-like [Brassica napus]	-	-	-	-	-	-	-
LOC106382744	ps03	11568401	11568600	3.96394e-07	-25.4157	-5.59442		1.69787e-307	Upstream	PREDICTED: ethylene-responsive transcription factor ERF104-like [Brassica napus]	-	-	-	-	GO:0005623//cell;GO:0043229//intracellular organelle;GO:0044424//intracellular part;GO:0005622//intracellular;GO:0043231//intracellular membrane-bounded organelle;GO:0043226//organelle;GO:0043227//membrane-bounded organelle;GO:0044464//cell part	GO:0000975//regulatory region DNA binding;GO:0003676//nucleic acid binding;GO:0003677//DNA binding;GO:0097159//organic cyclic compound binding;GO:1901363//heterocyclic compound binding;GO:0001071//nucleic acid binding transcription factor activity;GO:0005	GO:0044763//single-organism cellular process;GO:0044237//cellular metabolic process;GO:0006355//regulation of transcription, DNA-templated;GO:1901698//response to nitrogen compound;GO:0043207//response to external biotic stimulus;GO:0048731//system development;GO:0060255//regulation of macromolecule metabolic process;GO:0050896//response to stimulus;GO:0042221//response to chemical;GO:0044767//si…
LOC106382744	ps03	11568501	11568700	7.84402e-07	-27.0115	-5.59442		1.69787e-307	Upstream	PREDICTED: ethylene-responsive transcription factor ERF104-like [Brassica napus]	-	-	-	-	GO:0005623//cell;GO:0043229//intracellular organelle;GO:0044424//intracellular part;GO:0005622//intracellular;GO:0043231//intracellular membrane-bounded organelle;GO:0043226//organelle;GO:0043227//membrane-bounded organelle;GO:0044464//cell part	GO:0000975//regulatory region DNA binding;GO:0003676//nucleic acid binding;GO:0003677//DNA binding;GO:0097159//organic cyclic compound binding;GO:1901363//heterocyclic compound binding;GO:0001071//nucleic acid binding transcription factor activity;GO:0005	GO:0044763//single-organism cellular process;GO:0044237//cellular metabolic process;GO:0006355//regulation of transcription, DNA-templated;GO:1901698//response to nitrogen compound;GO:0043207//response to external biotic stimulus;GO:0048731//system development;GO:0060255//regulation of macromolecule metabolic process;GO:0050896//response to stimulus;GO:0042221//response to chemical;GO:0044767//si…
LOC106432190	ps03	12685001	12685200	1.95493e-05	-33.0089	4.41426	1.29469e-81	1.69399e-80	Upstream	PREDICTED: cytochrome P450 71A1-like [Brassica napus]	-	-	-	-	-	-	-
LOC106388861	ps04	2748001	2748200	4.1665e-06	-30.5779	2.50406	9.5063e-216	2.98434e-214	Upstream	PREDICTED: phytanoyl-CoA dioxygenase-like [Brassica napus]	Cellular Processes	Transport and catabolism	ko04146//Peroxisome	K00477	-	-	-
LOC106388861	ps04	2748101	2748300	0.000288513	-25.7862	2.50406	9.5063e-216	2.98434e-214	Upstream	PREDICTED: phytanoyl-CoA dioxygenase-like [Brassica napus]	Cellular Processes	Transport and catabolism	ko04146//Peroxisome	K00477	-	-	-
LOC106396448	ps04	12099901	12100100	4.41896e-06	-29.8449	-3.19173	0	0	Upstream	PREDICTED: photosystem I reaction center subunit V, chloroplastic [Brassica oleracea var. oleracea] [Brassica oleracea]	Metabolism	Energy metabolism	ko00195//Photosynthesis	K08905	GO:0005623//cell;GO:0043226//organelle;GO:0044435//plastid part;GO:0044444//cytoplasmic part;GO:0016020//membrane;GO:0009521//photosystem;GO:0009536//plastid;GO:0043227//membrane-bounded organelle;GO:0043229//intracellular organelle;GO:0044424//intracellu	GO:0005488//binding;GO:0097159//organic cyclic compound binding;GO:0046906//tetrapyrrole binding;GO:1901363//heterocyclic compound binding	GO:0008652//cellular amino acid biosynthetic process;GO:0044238//primary metabolic process;GO:0034641//cellular nitrogen compound metabolic process;GO:0031323//regulation of cellular metabolic process;GO:0022900//electron transport chain;GO:0044249//cellular biosynthetic process;GO:0006082//organic acid metabolic process;GO:0006812//cation transport;GO:0072524//pyridine-containing compound metabo…
LOC106396448	ps04	12100001	12100200	2.99997e-05	-35.4615	-3.19173	0	0	Upstream	PREDICTED: photosystem I reaction center subunit V, chloroplastic [Brassica oleracea var. oleracea] [Brassica oleracea]	Metabolism	Energy metabolism	ko00195//Photosynthesis	K08905	GO:0005623//cell;GO:0043226//organelle;GO:0044435//plastid part;GO:0044444//cytoplasmic part;GO:0016020//membrane;GO:0009521//photosystem;GO:0009536//plastid;GO:0043227//membrane-bounded organelle;GO:0043229//intracellular organelle;GO:0044424//intracellu	GO:0005488//binding;GO:0097159//organic cyclic compound binding;GO:0046906//tetrapyrrole binding;GO:1901363//heterocyclic compound binding	GO:0008652//cellular amino acid biosynthetic process;GO:0044238//primary metabolic process;GO:0034641//cellular nitrogen compound metabolic process;GO:0031323//regulation of cellular metabolic process;GO:0022900//electron transport chain;GO:0044249//cellular biosynthetic process;GO:0006082//organic acid metabolic process;GO:0006812//cation transport;GO:0072524//pyridine-containing compound metabo…
LOC106396448	ps04	12100101	12100300	0.000179314	-39.3985	-3.19173	0	0	Upstream	PREDICTED: photosystem I reaction center subunit V, chloroplastic [Brassica oleracea var. oleracea] [Brassica oleracea]	Metabolism	Energy metabolism	ko00195//Photosynthesis	K08905	GO:0005623//cell;GO:0043226//organelle;GO:0044435//plastid part;GO:0044444//cytoplasmic part;GO:0016020//membrane;GO:0009521//photosystem;GO:0009536//plastid;GO:0043227//membrane-bounded organelle;GO:0043229//intracellular organelle;GO:0044424//intracellu	GO:0005488//binding;GO:0097159//organic cyclic compound binding;GO:0046906//tetrapyrrole binding;GO:1901363//heterocyclic compound binding	GO:0008652//cellular amino acid biosynthetic process;GO:0044238//primary metabolic process;GO:0034641//cellular nitrogen compound metabolic process;GO:0031323//regulation of cellular metabolic process;GO:0022900//electron transport chain;GO:0044249//cellular biosynthetic process;GO:0006082//organic acid metabolic process;GO:0006812//cation transport;GO:0072524//pyridine-containing compound metabo…
LOC106396448	ps04	12100701	12100900	0.000126242	-28.8454	-3.19173	0	0	Upstream	PREDICTED: photosystem I reaction center subunit V, chloroplastic [Brassica oleracea var. oleracea] [Brassica oleracea]	Metabolism	Energy metabolism	ko00195//Photosynthesis	K08905	GO:0005623//cell;GO:0043226//organelle;GO:0044435//plastid part;GO:0044444//cytoplasmic part;GO:0016020//membrane;GO:0009521//photosystem;GO:0009536//plastid;GO:0043227//membrane-bounded organelle;GO:0043229//intracellular organelle;GO:0044424//intracellu	GO:0005488//binding;GO:0097159//organic cyclic compound binding;GO:0046906//tetrapyrrole binding;GO:1901363//heterocyclic compound binding	GO:0008652//cellular amino acid biosynthetic process;GO:0044238//primary metabolic process;GO:0034641//cellular nitrogen compound metabolic process;GO:0031323//regulation of cellular metabolic process;GO:0022900//electron transport chain;GO:0044249//cellular biosynthetic process;GO:0006082//organic acid metabolic process;GO:0006812//cation transport;GO:0072524//pyridine-containing compound metabo…
LOC106437936	ps04	15993301	15993500	1.1952e-06	50	7.61961	9.73477e-06	2.27249e-05	Upstream	PREDICTED: RING-H2 finger protein ATL56-like [Brassica oleracea var. oleracea] [Brassica oleracea]	-	-	-	-	GO:0044425//membrane part;GO:0031224//intrinsic component of membrane;GO:0016020//membrane	GO:0043167//ion binding;GO:0005488//binding;GO:0046914//transition metal ion binding;GO:0043169//cation binding;GO:0046872//metal ion binding	GO:0044238//primary metabolic process;GO:0044237//cellular metabolic process;GO:0009987//cellular process;GO:0043412//macromolecule modification;GO:0036211//protein modification process;GO:0032446//protein modification by small protein conjugation;GO:0006464//cellular protein modification process;GO:0071704//organic substance metabolic process;GO:0008152//metabolic process;GO:0070647//protein mod…
LOC106437936	ps04	15993401	15993600	0.000188348	41.1932	7.61961	9.73477e-06	2.27249e-05	Upstream	PREDICTED: RING-H2 finger protein ATL56-like [Brassica oleracea var. oleracea] [Brassica oleracea]	-	-	-	-	GO:0044425//membrane part;GO:0031224//intrinsic component of membrane;GO:0016020//membrane	GO:0043167//ion binding;GO:0005488//binding;GO:0046914//transition metal ion binding;GO:0043169//cation binding;GO:0046872//metal ion binding	GO:0044238//primary metabolic process;GO:0044237//cellular metabolic process;GO:0009987//cellular process;GO:0043412//macromolecule modification;GO:0036211//protein modification process;GO:0032446//protein modification by small protein conjugation;GO:0006464//cellular protein modification process;GO:0071704//organic substance metabolic process;GO:0008152//metabolic process;GO:0070647//protein mod…
LOC106421786	ps04	17032401	17032600	4.80647e-05	-33.6721	-2.6499	1.16905e-227	3.87764e-226	Upstream	PREDICTED: aquaporin PIP2-7-like [Brassica napus]	-	-	-	-	GO:0044424//intracellular part;GO:0005622//intracellular;GO:0030054//cell junction;GO:0043226//organelle;GO:0016020//membrane;GO:0031224//intrinsic component of membrane;GO:0043229//intracellular organelle;GO:0043227//membrane-bounded organelle;GO:0044425	GO:0022891//substrate-specific transmembrane transporter activity;GO:0022892//substrate-specific transporter activity;GO:0005488//binding;GO:0005372//water transmembrane transporter activity;GO:0005215//transporter activity;GO:0022857//transmembrane trans	GO:0042221//response to chemical;GO:0050896//response to stimulus;GO:0051179//localization;GO:0051234//establishment of localization;GO:0001101//response to acid chemical
LOC106453660	ps05	16907601	16907800	2.11168e-09	-26.0747	-3.71699	2.86154e-41	2.19567e-40	Upstream	PREDICTED: probable LRR receptor-like serine/threonine-protein kinase At1g34110 [Brassica rapa]	-	-	-	-	-	-	-
LOC111212606	ps06	5035501	5035700	2.27241e-06	-32.4409	7.25881	0	0	Upstream	BnaC09g47250D [Brassica napus]	-	-	-	-	GO:0005623//cell;GO:0044464//cell part;GO:0043226//organelle;GO:0044424//intracellular part;GO:0043231//intracellular membrane-bounded organelle;GO:0005622//intracellular;GO:0043229//intracellular organelle;GO:0043227//membrane-bounded organelle	GO:0019900//kinase binding;GO:0019899//enzyme binding;GO:0005488//binding;GO:0019901//protein kinase binding;GO:0005515//protein binding	GO:0071840//cellular component organization or biogenesis;GO:0044763//single-organism cellular process;GO:0032535//regulation of cellular component size;GO:0050789//regulation of biological process;GO:0009314//response to radiation;GO:0051704//multi-organism process;GO:1901700//response to oxygen-containing compound;GO:0009628//response to abiotic stimulus;GO:0009058//biosynthetic process;GO:0008…
LOC106436886	ps06	10071601	10071800	0.000199872	-28.3041	-2.96403	7.40802e-30	4.47748e-29	Upstream	BnaA10g28530D [Brassica napus]	-	-	-	-	-	-	-
LOC106374674	NC_027757.2	8967501	8967700	7.32946e-05	-25.018	4.7941	3.57425e-91	5.13965e-90	Downstream	PREDICTED: auxin-responsive protein SAUR36 [Brassica rapa]	Environmental Information Processing	Signal transduction	ko04075//Plant hormone signal transduction	K14488	-	-	-
LOC106366015	NC_027757.2	11492701	11492900	8.82606e-08	40.8187	2.48543	3.53722e-49	3.12103e-48	Downstream	PREDICTED: phosphatidylinositol 4-kinase gamma 3-like [Brassica napus]	-	-	-	-	GO:0044424//intracellular part;GO:0043231//intracellular membrane-bounded organelle;GO:0043226//organelle;GO:0005623//cell;GO:0005737//cytoplasm;GO:0043227//membrane-bounded organelle;GO:0044464//cell part;GO:0043229//intracellular organelle;GO:0005622//i	GO:0005488//binding;GO:0032550//purine ribonucleoside binding;GO:0036094//small molecule binding;GO:0097159//organic cyclic compound binding;GO:0032549//ribonucleoside binding;GO:0001882//nucleoside binding;GO:0001883//purine nucleoside binding;GO:0097367	-
LOC106360573	NC_027757.2	19798501	19798700	1.26194e-07	-30.0805	-4.14296	1.6756e-15	6.54895e-15	Downstream	PREDICTED: RNA-dependent RNA polymerase 6 isoform X4 [Brassica napus]	-	-	-	-	GO:0005622//intracellular;GO:0043226//organelle;GO:0044464//cell part;GO:0005623//cell;GO:0044424//intracellular part;GO:0043229//intracellular organelle;GO:0043231//intracellular membrane-bounded organelle;GO:0043227//membrane-bounded organelle	GO:0016779//nucleotidyltransferase activity;GO:0016740//transferase activity;GO:1901363//heterocyclic compound binding;GO:0003676//nucleic acid binding;GO:0097159//organic cyclic compound binding;GO:0034061//DNA polymerase activity;GO:0003824//catalytic a	GO:0034641//cellular nitrogen compound metabolic process;GO:0044249//cellular biosynthetic process;GO:0032501//multicellular organismal process;GO:0002376//immune system process;GO:0048827//phyllome development;GO:0034654//nucleobase-containing compound biosynthetic process;GO:0006807//nitrogen compound metabolic process;GO:0040029//regulation of gene expression, epigenetic;GO:0010608//posttransc…
LOC106347328	NC_027757.2	28758601	28758800	9.07558e-07	-25.4957	4.76504	0	0	Downstream	PREDICTED: protein TIFY 6B-like isoform X1 [Brassica napus]	Environmental Information Processing	Signal transduction	ko04075//Plant hormone signal transduction	K13464	GO:0043226//organelle;GO:0044464//cell part;GO:0005622//intracellular;GO:0044424//intracellular part;GO:0043227//membrane-bounded organelle;GO:0043231//intracellular membrane-bounded organelle;GO:0005623//cell;GO:0043229//intracellular organelle	GO:0005488//binding;GO:0005515//protein binding	GO:0071495//cellular response to endogenous stimulus;GO:0019222//regulation of metabolic process;GO:0043436//oxoacid metabolic process;GO:0071704//organic substance metabolic process;GO:0006950//response to stress;GO:0009755//hormone-mediated signaling pathway;GO:0044281//small molecule metabolic process;GO:0042221//response to chemical;GO:0032787//monocarboxylic acid metabolic process;GO:0044700…
LOC106352856	NC_027757.2	35247001	35247200	7.22702e-07	27.3746	-2.68443	1.0089e-95	1.50631e-94	Downstream	PREDICTED: probable beta-1,3-galactosyltransferase 16 isoform X1 [Brassica napus]	-	-	-	-	GO:0043227//membrane-bounded organelle;GO:0016020//membrane;GO:0044424//intracellular part;GO:0044464//cell part;GO:0043229//intracellular organelle;GO:0031224//intrinsic component of membrane;GO:0005623//cell;GO:0043226//organelle;GO:0043231//intracellul	GO:0003824//catalytic activity;GO:0016758//transferase activity, transferring hexosyl groups;GO:0016740//transferase activity;GO:0005488//binding;GO:0016757//transferase activity, transferring glycosyl groups	GO:0008152//metabolic process;GO:0044238//primary metabolic process;GO:0019538//protein metabolic process;GO:0071704//organic substance metabolic process;GO:0043170//macromolecule metabolic process;GO:0009987//cellular process;GO:0043412//macromolecule modification;GO:0006464//cellular protein modification process;GO:0044267//cellular protein metabolic process;GO:0036211//protein modification pro…
LOC106352695	NC_027758.2	653301	653500	0.000105385	30.5593	-4.12177	4.90889e-18	2.10353e-17	Downstream	PREDICTED: germin-like protein subfamily 1 member 13 [Brassica rapa]	-	-	-	-	-	-	-
LOC106352695	NC_027758.2	653401	653600	4.75423e-05	30.8541	-4.12177	4.90889e-18	2.10353e-17	Downstream	PREDICTED: germin-like protein subfamily 1 member 13 [Brassica rapa]	-	-	-	-	-	-	-
LOC106422631	NC_027758.2	2850801	2851000	2.16331e-08	-28.3551	-3.42321	0.000151442	0.000320442	Downstream	PREDICTED: E3 ubiquitin-protein ligase MARCH2-like [Raphanus sativus]	-	-	-	-	-	GO:0043167//ion binding;GO:0046914//transition metal ion binding;GO:0043169//cation binding;GO:0005488//binding;GO:0046872//metal ion binding	-
LOC106419264	NC_027758.2	11756401	11756600	0.000220828	-32.6435	-4.92983	7.24824e-70	8.41234e-69	Downstream	PREDICTED: probable membrane-associated kinase regulator 6 [Brassica napus]	-	-	-	-	-	-	-
LOC106419264	NC_027758.2	11756501	11756700	0.000270741	-29.7014	-4.92983	7.24824e-70	8.41234e-69	Downstream	PREDICTED: probable membrane-associated kinase regulator 6 [Brassica napus]	-	-	-	-	-	-	-
LOC106419159	NC_027758.2	11962001	11962200	7.4512e-07	-25.0887	3.29462	1.23533e-06	3.07566e-06	Downstream	PREDICTED: cytokinin hydroxylase-like [Brassica napus]	-	-	-	-	-	-	-
LOC106419159	NC_027758.2	11962101	11962300	7.21752e-11	-38.1863	3.29462	1.23533e-06	3.07566e-06	Downstream	PREDICTED: cytokinin hydroxylase-like [Brassica napus]	-	-	-	-	-	-	-
LOC106419632	NC_027758.2	14115601	14115800	3.60497e-10	-52.6786	-2.19736	3.24759e-32	2.06718e-31	Downstream	PREDICTED: uncharacterized protein LOC108839857 [Raphanus sativus]	-	-	-	-	GO:0044429//mitochondrial part;GO:0044446//intracellular organelle part;GO:0005623//cell;GO:0043231//intracellular membrane-bounded organelle;GO:0005740//mitochondrial envelope;GO:0044464//cell part;GO:0031967//organelle envelope;GO:0031975//envelope;GO:0	-	-
LOC106419632	NC_027758.2	14115701	14115900	2.84949e-09	-46.5008	-2.19736	3.24759e-32	2.06718e-31	Downstream	PREDICTED: uncharacterized protein LOC108839857 [Raphanus sativus]	-	-	-	-	GO:0044429//mitochondrial part;GO:0044446//intracellular organelle part;GO:0005623//cell;GO:0043231//intracellular membrane-bounded organelle;GO:0005740//mitochondrial envelope;GO:0044464//cell part;GO:0031967//organelle envelope;GO:0031975//envelope;GO:0	-	-
LOC106395044	NC_027758.2	16674001	16674200	3.60907e-07	27.2308	-3.11324	9.2431e-12	3.07831e-11	Downstream	PREDICTED: MLP-like protein 31 [Brassica napus]	-	-	-	-	GO:0044424//intracellular part;GO:0043226//organelle;GO:0043231//intracellular membrane-bounded organelle;GO:0044444//cytoplasmic part;GO:0005622//intracellular;GO:0005623//cell;GO:0009536//plastid;GO:0005737//cytoplasm;GO:0043229//intracellular organelle	-	GO:0006950//response to stress;GO:0050896//response to stimulus
LOC106424266	NC_027758.2	27137001	27137200	1.43735e-06	-32.1197	-8.43741	0.000204901	0.000428364	Downstream	PREDICTED: 21 kDa protein-like [Brassica napus]	-	-	-	-	-	GO:0004857//enzyme inhibitor activity;GO:0098772//molecular function regulator;GO:0030234//enzyme regulator activity	-
LOC106405253	NC_027758.2	33439601	33439800	3.12233e-05	-29.5977	-2.94057	5.78031e-60	5.92786e-59	Downstream	PREDICTED: neurofilament medium polypeptide-like [Brassica napus]	-	-	-	-	GO:0016020//membrane	GO:0043167//ion binding;GO:0005488//binding;GO:0046872//metal ion binding;GO:0043169//cation binding	GO:0044699//single-organism process;GO:0009987//cellular process;GO:0019725//cellular homeostasis;GO:0007275//multicellular organism development;GO:0042592//homeostatic process;GO:0006955//immune response;GO:0032502//developmental process;GO:0044707//single-multicellular organism process;GO:0048878//chemical homeostasis;GO:0065008//regulation of biological quality;GO:0009791//post-embryonic devel…
[truncated: 209 more rows]

## Sheet: CHH_17NS
Table S6. DMGs identified only in 17NSt0_17NSt2 in genomic sequence context of CHH
GeneID	chr	start	end	pvalue	meth.diff	log2(FC)	p-value	FDR	position	Description	KEGG_A_class	KEGG_B_class	Pathway	K_ID	GO Component	GO Function	GO Process
[truncated: 2,561 more rows]
