# Supplementary material for: DNA methylation affects freezing tolerance in winter rapeseed by mediating the expression of genes related to JA and CK pathways
Source: Front Genet. 2022 Aug 17;13:968494. doi: 10.3389/fgene.2022.968494 (PMC9432081; doi:10.3389/fgene.2022.968494)
Supplement: Supplementary file 7 [file Table4.XLSX]

## Sheet: 15NS_CG
Table S4. All DMRs identified in genomic sequence context of CG in 15NS under freezing stress
chr	start	end	pvalue	qvalue	meth.diff
NC_027757.2	1415001	1415200	2.32476e-11	2.73806e-08	49.0698
NC_027757.2	1415101	1415300	7.43065e-17	2.41965e-13	31.7967
NC_027757.2	1415201	1415400	3.10349e-16	9.25225e-13	25.4606
NC_027757.2	1633501	1633700	1.09108e-06	0.000309394	-34.2956
NC_027757.2	1943401	1943600	1.9567e-09	1.40809e-06	44.1509
NC_027757.2	1943501	1943700	3.15441e-12	4.49225e-09	48.3062
NC_027757.2	2025501	2025700	4.08014e-05	0.00536975	25.8846
NC_027757.2	2376601	2376800	1.48903e-11	1.82898e-08	35.9199
NC_027757.2	2376701	2376900	4.73012e-09	3.04376e-06	32.8624
NC_027757.2	2689901	2690100	5.70048e-07	0.000180626	41.9186
NC_027757.2	2916601	2916800	4.96594e-09	3.1727e-06	-37.9991
NC_027757.2	2916701	2916900	0.000169641	0.0154298	-25.1391
NC_027757.2	2919901	2920100	7.24607e-07	0.000220643	-30.1565
NC_027757.2	3118901	3119100	4.30738e-05	0.00558392	35.7531
NC_027757.2	3119001	3119200	6.88671e-06	0.00134999	31.655
NC_027757.2	3258601	3258800	7.46918e-09	4.52399e-06	40.6085
NC_027757.2	3258701	3258900	2.06446e-07	7.76316e-05	39.1133
NC_027757.2	3260101	3260300	0.000171587	0.0155596	-40.3857
NC_027757.2	4685201	4685400	8.1177e-10	6.48312e-07	44.8916
NC_027757.2	4685301	4685500	0.000190726	0.0167943	31.25
NC_027757.2	4832201	4832400	1.26816e-06	0.000349328	27.8019
NC_027757.2	5077001	5077200	0.000301306	0.0232409	26.9725
NC_027757.2	5223501	5223700	2.3967e-05	0.00358067	25.0442
NC_027757.2	5328901	5329100	5.59662e-07	0.000177976	29.7538
NC_027757.2	5382501	5382700	8.51076e-07	0.000251868	-34.8898
NC_027757.2	5392201	5392400	1.22103e-17	4.47961e-14	52.7072
NC_027757.2	5392301	5392500	1.95139e-12	2.88041e-09	45.1164
NC_027757.2	5408201	5408400	7.01674e-06	0.00136943	38.3333
NC_027757.2	5416101	5416300	4.1643e-07	0.000139249	25.4248
NC_027757.2	5416301	5416500	3.0194e-06	0.00070491	29.6612
NC_027757.2	5416401	5416600	5.82836e-08	2.66935e-05	33.5405
NC_027757.2	5417001	5417200	3.68848e-08	1.80233e-05	34.4961
NC_027757.2	5417101	5417300	6.1495e-06	0.00123326	33.9797
NC_027757.2	5467601	5467800	2.55432e-13	4.48368e-10	-58.5781
NC_027757.2	5467701	5467900	2.18572e-15	5.65205e-12	-59.6629
NC_027757.2	5467801	5468000	7.15085e-12	9.41078e-09	-39.754
NC_027757.2	5467901	5468100	2.15439e-21	1.28839e-17	-43.4807
NC_027757.2	5468001	5468200	9.18184e-21	5.03992e-17	-55.8824
NC_027757.2	5471901	5472100	8.49613e-06	0.00159301	34.8527
NC_027757.2	5512201	5512400	4.07091e-05	0.00536141	-36.8467
NC_027757.2	5512301	5512500	1.15545e-05	0.00203512	-45.3488
NC_027757.2	5513401	5513600	2.42764e-06	0.000589841	-33.1522
NC_027757.2	5538101	5538300	4.38291e-06	0.000945915	39.5062
NC_027757.2	5538201	5538400	2.40887e-14	5.12609e-11	42.2222
NC_027757.2	5538301	5538500	3.80695e-10	3.3105e-07	38.0263
NC_027757.2	5610801	5611000	1.61977e-06	0.000426112	-30.8433
NC_027757.2	5671801	5672000	2.42103e-09	1.69738e-06	32.282
NC_027757.2	5728901	5729100	1.32784e-05	0.00226526	-25.7282
NC_027757.2	5981801	5982000	0.000636599	0.039057	29.3367
NC_027757.2	5985501	5985700	2.88474e-05	0.00412944	37.3797
NC_027757.2	5995701	5995900	7.17961e-05	0.00818088	28.648
NC_027757.2	6011901	6012100	1.80802e-07	6.95702e-05	39.9749
NC_027757.2	6067701	6067900	1.26481e-07	5.15134e-05	-44.7866
NC_027757.2	6067801	6068000	5.27804e-08	2.4546e-05	-28.0183
NC_027757.2	6078101	6078300	1.14449e-05	0.00201935	-28.5714
NC_027757.2	6094301	6094500	9.58013e-08	4.07179e-05	42.1804
NC_027757.2	6336501	6336700	5.24963e-05	0.00646746	-27.0007
NC_027757.2	6597201	6597400	2.36155e-09	1.66133e-06	-26.3693
NC_027757.2	6601701	6601900	6.19975e-08	2.81251e-05	44.4568
NC_027757.2	6622901	6623100	9.7158e-12	1.2421e-08	29.4282
NC_027757.2	6661601	6661800	1.33e-05	0.00226794	-55
NC_027757.2	6764101	6764300	8.87929e-06	0.00164943	35.559
NC_027757.2	6764201	6764400	1.67931e-08	9.14363e-06	48.6869
NC_027757.2	6836201	6836400	5.79734e-09	3.62756e-06	30.5174
NC_027757.2	6992801	6993000	0.00013959	0.0133749	34.0909
NC_027757.2	7003901	7004100	1.38375e-09	1.03672e-06	48.5879
NC_027757.2	7020601	7020800	7.28258e-06	0.00141051	-29.5527
NC_027757.2	7022101	7022300	7.68517e-07	0.000231537	48.5577
NC_027757.2	7538201	7538400	0.000195625	0.0171091	28.6225
NC_027757.2	7555601	7555800	2.89785e-09	1.97881e-06	-34.831
NC_027757.2	7555701	7555900	3.4475e-10	3.03053e-07	-29.1667
NC_027757.2	7641101	7641300	3.24827e-06	0.000747926	30.0832
NC_027757.2	8958201	8958400	0.00050787	0.0334503	35.102
NC_027757.2	9061101	9061300	4.01483e-06	0.000882962	31.6346
NC_027757.2	9061201	9061400	5.888e-07	0.000185582	34.3744
NC_027757.2	9137401	9137600	9.04942e-06	0.00167519	33.1487
NC_027757.2	9186401	9186600	0.000126605	0.0124649	25.3497
NC_027757.2	9284001	9284200	5.25777e-12	7.13875e-09	39.0889
NC_027757.2	9284101	9284300	1.53294e-10	1.46301e-07	45.9588
NC_027757.2	9570701	9570900	2.93851e-05	0.00418656	25.2564
NC_027757.2	9654801	9655000	1.34048e-11	1.66281e-08	69.4565
NC_027757.2	9854801	9855000	0.000259662	0.0209063	-32.2648
NC_027757.2	9900201	9900400	0.000413854	0.0290865	27.6902
NC_027757.2	10207401	10207600	7.67405e-08	3.36733e-05	-31.6667
NC_027757.2	10207501	10207700	1.37383e-09	1.03021e-06	-35.8491
NC_027757.2	10379301	10379500	0.00012092	0.0120515	30.0595
NC_027757.2	10379401	10379600	4.27403e-08	2.04889e-05	26.6386
NC_027757.2	10379601	10379800	7.719e-13	1.23511e-09	28.2305
NC_027757.2	10380401	10380600	1.51615e-09	1.12482e-06	56.9859
NC_027757.2	10381501	10381700	3.03764e-08	1.52765e-05	25.4958
NC_027757.2	10381601	10381800	6.11706e-16	1.74874e-12	40.6593
NC_027757.2	10390401	10390600	5.62303e-11	6.00716e-08	-33.8829
NC_027757.2	10391301	10391500	3.6201e-09	2.41346e-06	35.8055
NC_027757.2	10391401	10391600	7.7374e-08	3.39097e-05	40.7692
NC_027757.2	10451101	10451300	5.7627e-22	3.67424e-18	-37.6755
NC_027757.2	10451201	10451400	6.64889e-24	5.02574e-20	-53.8333
NC_027757.2	10519201	10519400	4.72754e-06	0.0010044	-26.2411
NC_027757.2	10519301	10519500	1.26803e-06	0.000349326	-39.5048
NC_027757.2	10788601	10788800	6.95937e-05	0.0079908	-27.4405
NC_027757.2	10792801	10793000	1.61874e-07	6.33326e-05	-25.6917
NC_027757.2	10910501	10910700	9.85231e-05	0.0103575	-26.2687
NC_027757.2	11110201	11110400	0.000138877	0.0133265	40.625
NC_027757.2	11185701	11185900	2.29756e-12	3.3457e-09	-35.1809
NC_027757.2	11185801	11186000	3.01979e-10	2.69185e-07	-30.0695
NC_027757.2	11214301	11214500	5.22587e-06	0.00108647	32.7626
NC_027757.2	11365701	11365900	3.79719e-05	0.00507683	-40.9542
NC_027757.2	11449401	11449600	1.75868e-09	1.28208e-06	-28.331
NC_027757.2	11531901	11532100	9.21273e-05	0.00986797	-27.6723
NC_027757.2	11653401	11653600	4.88017e-08	2.29383e-05	-31.2842
NC_027757.2	11653501	11653700	2.3241e-44	9.54684e-40	-43.0201
NC_027757.2	11653601	11653800	9.71041e-59	9.35834e-54	-47.3967
NC_027757.2	11653701	11653900	5.06655e-54	3.78967e-49	-54.8886
NC_027757.2	11653801	11654000	8.60716e-48	4.49318e-43	-69.7478
NC_027757.2	11658401	11658600	4.17628e-10	3.59547e-07	-36.6863
NC_027757.2	11658501	11658700	3.62424e-23	2.57627e-19	-58.4739
NC_027757.2	11658701	11658900	4.55166e-24	3.49854e-20	-58.5887
NC_027757.2	11658801	11659000	4.48356e-18	1.76091e-14	-42.638
NC_027757.2	11658901	11659100	1.57611e-59	1.71709e-54	-48.2562
NC_027757.2	11659001	11659200	9.27979e-47	4.30605e-42	-44.3353
NC_027757.2	11726301	11726500	9.24212e-08	3.94788e-05	-36.9162
NC_027757.2	11726401	11726600	2.31673e-08	1.2099e-05	-30.8525
NC_027757.2	11762001	11762200	4.95406e-06	0.00104119	44.1523
NC_027757.2	11762101	11762300	7.51249e-06	0.00144619	32.9039
NC_027757.2	11777001	11777200	3.56002e-11	4.00292e-08	26.4908
NC_027757.2	11777101	11777300	6.50583e-08	2.92988e-05	33.975
NC_027757.2	11797401	11797600	0.000873083	0.0483547	26.1084
NC_027757.2	11939701	11939900	2.54068e-09	1.76967e-06	25.2525
NC_027757.2	12308901	12309100	0.000629246	0.0387465	27.8676
NC_027757.2	12364001	12364200	2.70831e-06	0.000644922	47.4547
NC_027757.2	12364101	12364300	0.000272367	0.0216297	38.3302
NC_027757.2	12835001	12835200	0.000106687	0.0109785	32.3058
NC_027757.2	12853301	12853500	3.05504e-05	0.00430535	25
NC_027757.2	13441901	13442100	0.000143211	0.0136281	25.7519
NC_027757.2	13806901	13807100	0.000215837	0.0183494	-25.0734
NC_027757.2	13987901	13988100	0.000700609	0.0417379	32.2813
NC_027757.2	13990301	13990500	0.000640322	0.0392158	-29.6053
NC_027757.2	14011201	14011400	1.61918e-05	0.0026452	29.2966
NC_027757.2	14017501	14017700	0.00025198	0.0204745	-30.5531
NC_027757.2	14026701	14026900	3.57592e-06	0.000806362	-33.9978
NC_027757.2	14026801	14027000	5.42281e-06	0.00111793	-29.8701
NC_027757.2	14074401	14074600	3.10177e-05	0.00435564	33.9865
NC_027757.2	14079001	14079200	2.81136e-06	0.000665329	-62.7778
NC_027757.2	14079201	14079400	0.000200188	0.0173883	-25.2328
NC_027757.2	14121401	14121600	9.31603e-09	5.49711e-06	-32.2581
NC_027757.2	14150801	14151000	9.14351e-07	0.000267451	28.9377
NC_027757.2	14164701	14164900	1.40204e-05	0.00236432	-39.1827
NC_027757.2	14164801	14165000	1.03064e-09	8.00159e-07	-26.7857
NC_027757.2	14164901	14165100	2.92585e-07	0.000103918	-25.5814
NC_027757.2	14175201	14175400	0.000776231	0.0447472	-29.619
NC_027757.2	14175301	14175500	1.10068e-10	1.09445e-07	-40.092
NC_027757.2	14175401	14175600	1.30421e-05	0.00223438	-28.3174
NC_027757.2	14339101	14339300	0.000131539	0.0128143	26.1556
NC_027757.2	14339201	14339400	3.99578e-08	1.93195e-05	26.7696
NC_027757.2	14368501	14368700	0.000849875	0.0475649	28.012
NC_027757.2	14516401	14516600	9.64545e-10	7.56043e-07	-26.0805
NC_027757.2	14570301	14570500	1.41864e-05	0.00238754	45.1933
NC_027757.2	14790101	14790300	1.15137e-05	0.00202941	25.3968
NC_027757.2	14818301	14818500	2.74437e-10	2.47539e-07	59.4203
NC_027757.2	14884701	14884900	0.000709291	0.0420888	27.5
NC_027757.2	15209001	15209200	5.31713e-05	0.00652847	-26.8548
NC_027757.2	15281301	15281500	0.000151938	0.014229	28.2071
NC_027757.2	15281401	15281600	2.38627e-07	8.7618e-05	49.6032
NC_027757.2	15485401	15485600	0.000745044	0.0435348	35.5212
NC_027757.2	15515601	15515800	7.61274e-05	0.00855269	-27.1186
NC_027757.2	15515701	15515900	2.92628e-05	0.00417329	-27.588
NC_027757.2	15560101	15560300	5.96728e-08	2.72341e-05	-34.6939
NC_027757.2	15983801	15984000	1.5095e-05	0.00250515	33.9439
NC_027757.2	15983901	15984100	0.000526754	0.0343122	40.8696
NC_027757.2	16091101	16091300	3.02452e-06	0.000705678	-26.8315
NC_027757.2	16281401	16281600	4.59601e-05	0.00585875	25.2548
NC_027757.2	16311001	16311200	1.64914e-05	0.00268393	38.0852
NC_027757.2	16311101	16311300	8.10387e-05	0.00896993	39.4277
NC_027757.2	16326201	16326400	2.06429e-05	0.0031894	31.5873
NC_027757.2	16326301	16326500	1.56397e-06	0.000414101	35.3356
NC_027757.2	16343601	16343800	0.000388465	0.0278228	-33.4683
NC_027757.2	16479901	16480100	8.07459e-08	3.51568e-05	-53.7433
NC_027757.2	16480001	16480200	6.16695e-06	0.00123577	-35.641
NC_027757.2	16715401	16715600	2.19575e-08	1.15454e-05	-25.3731
NC_027757.2	16718301	16718500	2.70041e-05	0.00392443	25.2137
NC_027757.2	16908601	16908800	4.14917e-08	1.99553e-05	25.4876
NC_027757.2	17376401	17376600	7.81657e-07	0.000234744	-38.6111
NC_027757.2	17376501	17376700	1.61533e-06	0.000425078	-37.0123
NC_027757.2	17405901	17406100	9.59731e-05	0.0101611	-31.8182
NC_027757.2	17498901	17499100	0.000446251	0.0305783	-28.3505
NC_027757.2	17673901	17674100	0.000142082	0.0135503	-39.0473
NC_027757.2	17805101	17805300	1.74083e-05	0.00279933	27.744
NC_027757.2	18139901	18140100	0.000135698	0.0131117	35.1831
NC_027757.2	18413901	18414100	1.10795e-07	4.60325e-05	39.1987
NC_027757.2	18417001	18417200	0.000350578	0.0258673	28.2194
NC_027757.2	18417101	18417300	1.6072e-06	0.000423405	34.5369
NC_027757.2	18529001	18529200	0.000377731	0.0272682	27.7778
NC_027757.2	18626601	18626800	8.11113e-12	1.05691e-08	49.803
NC_027757.2	18626701	18626900	2.59528e-13	4.54284e-10	32.9298
NC_027757.2	18964501	18964700	0.000442801	0.03041	25.7818
NC_027757.2	18964601	18964800	8.58385e-05	0.00936042	26.4243
NC_027757.2	19077101	19077300	5.46378e-06	0.00112421	-43.4524
NC_027757.2	19232701	19232900	0.000293886	0.0228313	25.5728
NC_027757.2	19326801	19327000	1.56398e-11	1.90841e-08	57.7047
NC_027757.2	19326901	19327100	4.56817e-08	2.17039e-05	35.9829
NC_027757.2	19367301	19367500	1.5348e-10	1.46423e-07	37.4703
NC_027757.2	19367401	19367600	4.81103e-13	8.0341e-10	49.1575
NC_027757.2	19367501	19367700	3.74366e-09	2.48493e-06	52.0075
NC_027757.2	19399701	19399900	2.30351e-08	1.20387e-05	-25.8333
NC_027757.2	19517901	19518100	3.85959e-07	0.000130726	-38.3848
NC_027757.2	19555101	19555300	1.61062e-06	0.000424128	36.9626
NC_027757.2	19776501	19776700	1.68302e-06	0.000439382	30.1316
NC_027757.2	19776601	19776800	2.93147e-05	0.0041788	33.6713
NC_027757.2	19889501	19889700	1.7595e-07	6.8006e-05	46.1864
NC_027757.2	19956801	19957000	5.33e-06	0.00110308	41.8813
NC_027757.2	19956901	19957100	2.42245e-06	0.000589007	33.2917
NC_027757.2	19957001	19957200	0.000193902	0.017	26.3464
NC_027757.2	19957301	19957500	2.58885e-06	0.000621833	29.3812
NC_027757.2	19957401	19957600	1.67446e-08	9.12319e-06	39.1665
NC_027757.2	20086301	20086500	0.00032682	0.0246137	25.3265
NC_027757.2	20151801	20152000	1.18262e-12	1.81409e-09	-45.2381
NC_027757.2	20151901	20152100	1.84207e-10	1.72647e-07	-40.2597
NC_027757.2	20231501	20231700	5.45403e-06	0.00112272	-33.9547
NC_027757.2	20231601	20231800	6.56308e-09	4.0426e-06	-42.9979
NC_027757.2	20765301	20765500	1.71393e-05	0.00276539	-29.3367
NC_027757.2	20765401	20765600	1.67893e-06	0.000438616	-37.8959
NC_027757.2	20825901	20826100	1.98246e-05	0.00309041	-32.8571
NC_027757.2	21193701	21193900	9.48334e-06	0.00174022	46.0606
NC_027757.2	21193801	21194000	4.28815e-05	0.00556734	42.9601
NC_027757.2	21484901	21485100	5.42498e-06	0.00111818	-39.3333
NC_027757.2	21579201	21579400	1.12118e-07	4.65283e-05	26.7692
NC_027757.2	21582501	21582700	5.27754e-09	3.34576e-06	-42.2898
NC_027757.2	21582601	21582800	2.6392e-10	2.39086e-07	-45.5808
NC_027757.2	21617201	21617400	0.000129947	0.0126979	-25.317
NC_027757.2	21617301	21617500	4.59419e-09	2.96581e-06	-53.4493
NC_027757.2	21623901	21624100	5.92112e-07	0.000186415	25.0229
NC_027757.2	21624201	21624400	3.09826e-05	0.00435168	26.2706
NC_027757.2	21625901	21626100	0.000115541	0.0116491	-25.942
NC_027757.2	21632201	21632400	8.81661e-17	2.83231e-13	-50.8534
NC_027757.2	21632301	21632500	3.23226e-19	1.46063e-15	-30.7755
NC_027757.2	21796501	21796700	7.14229e-06	0.00138884	27.069
NC_027757.2	21829801	21830000	2.56316e-05	0.0037711	-39.9301
NC_027757.2	21984801	21985000	8.10809e-05	0.00897262	-33.7121
NC_027757.2	22033001	22033200	1.8928e-05	0.00298471	-31.0507
NC_027757.2	22171401	22171600	0.000527421	0.0343445	25.7754
NC_027757.2	22199301	22199500	9.20743e-05	0.00986413	29.7151
NC_027757.2	22375701	22375900	2.50175e-06	0.000604534	-28.6382
NC_027757.2	22375801	22376000	4.85098e-09	3.11035e-06	-34.1598
NC_027757.2	22629001	22629200	3.99466e-12	5.55777e-09	-35.2985
NC_027757.2	22665901	22666100	0.000200684	0.0174178	27.4306
NC_027757.2	22751501	22751700	3.3345e-07	0.00011599	-33.3333
NC_027757.2	23147201	23147400	2.79991e-05	0.00403584	-26.0101
NC_027757.2	23283601	23283800	0.000548455	0.0352968	31.3885
NC_027757.2	23307501	23307700	3.94447e-06	0.000870435	-25.4111
NC_027757.2	23633401	23633600	2.42551e-06	0.000589551	38.9037
NC_027757.2	23633501	23633700	8.2601e-05	0.00910024	40.9091
NC_027757.2	23703001	23703200	1.82385e-08	9.83928e-06	37.9571
NC_027757.2	23716101	23716300	4.55106e-08	2.16349e-05	-35.7143
NC_027757.2	23716201	23716400	2.63668e-09	1.82559e-06	-31.9149
NC_027757.2	23781901	23782100	1.62334e-08	8.88424e-06	32.5333
NC_027757.2	23920801	23921000	0.000132107	0.0128553	35.2364
NC_027757.2	23920901	23921100	4.63962e-05	0.00590089	38.5646
NC_027757.2	24080001	24080200	0.000189269	0.016698	26.6835
NC_027757.2	24361201	24361400	0.000305822	0.0235036	36.7384
NC_027757.2	24417401	24417600	1.98807e-08	1.06036e-05	-51.9608
NC_027757.2	24417501	24417700	2.92825e-07	0.000103988	-46.3636
NC_027757.2	24550601	24550800	3.8103e-05	0.00509041	39.3939
NC_027757.2	24809801	24810000	5.14999e-07	0.000165929	38.7097
NC_027757.2	24895201	24895400	4.40049e-08	2.10048e-05	-45.5969
NC_027757.2	25392701	25392900	8.69866e-05	0.00945085	26.2102
NC_027757.2	25584401	25584600	0.000361855	0.0264621	-28.1016
NC_027757.2	25718001	25718200	3.26514e-06	0.00075081	-33.75
NC_027757.2	25855001	25855200	4.64617e-07	0.000152503	-41.8788
NC_027757.2	25886001	25886200	8.13621e-05	0.00899758	33.4184
NC_027757.2	26080201	26080400	4.64355e-08	2.20077e-05	-32.9415
NC_027757.2	26291101	26291300	2.04213e-05	0.0031612	-27.1156
NC_027757.2	26596801	26597000	4.57978e-06	0.000978405	51.1382
NC_027757.2	26596901	26597100	7.5152e-07	0.000227523	46.366
NC_027757.2	26705501	26705700	9.98794e-05	0.0104605	-30.6122
NC_027757.2	26715901	26716100	0.000704166	0.0418922	-31.25
NC_027757.2	26716001	26716200	4.15625e-06	0.000907255	-39.011
NC_027757.2	26910001	26910200	7.28131e-05	0.00826688	-28.0015
NC_027757.2	27013801	27014000	1.71951e-05	0.00277283	30.7692
NC_027757.2	27013901	27014100	8.66161e-05	0.00942061	34.1454
NC_027757.2	27302201	27302400	5.0984e-05	0.0063275	-27.4041
NC_027757.2	27346201	27346400	2.25696e-09	1.59695e-06	-31.2779
NC_027757.2	27346301	27346500	1.41199e-07	5.65142e-05	-26.4076
NC_027757.2	27716301	27716500	0.000344995	0.0255691	-31.4176
NC_027757.2	27916701	27916900	0.000132549	0.0128863	-27.3855
NC_027757.2	27954801	27955000	0.000248185	0.0202562	26.2418
NC_027757.2	28110801	28111000	7.00965e-05	0.00803582	39.1342
NC_027757.2	28110901	28111100	0.000160599	0.0148171	34.2175
NC_027757.2	28176501	28176700	1.61172e-06	0.000424394	40.8537
NC_027757.2	28352301	28352500	0.000135681	0.0131108	36.1739
NC_027757.2	28516401	28516600	0.000165802	0.0151743	-34.8901
NC_027757.2	28608601	28608800	7.76177e-06	0.00148363	-30.7692
NC_027757.2	28608701	28608900	0.000282502	0.0221963	-29.1607
NC_027757.2	28608801	28609000	5.90999e-05	0.00706664	-28.3466
NC_027757.2	28968001	28968200	0.000171803	0.0155718	-32.1127
NC_027757.2	29003901	29004100	0.000492666	0.0327468	-30.0665
NC_027757.2	29098101	29098300	2.81224e-07	0.000100538	-30.5649
NC_027757.2	29131901	29132100	3.14035e-11	3.57757e-08	-31.4775
NC_027757.2	29132001	29132200	7.01122e-06	0.00136883	-25.3032
NC_027757.2	29322801	29323000	0.000837736	0.0471172	-33.1618
NC_027757.2	29326601	29326800	7.49206e-05	0.00844772	34.3576
NC_027757.2	29543201	29543400	1.2413e-05	0.00215083	41.0154
NC_027757.2	29783401	29783600	6.04061e-05	0.0071826	-29.5238
NC_027757.2	29785401	29785600	2.33362e-07	8.59661e-05	38.6136
NC_027757.2	29840601	29840800	2.9047e-07	0.000103319	-35.5814
NC_027757.2	29861901	29862100	1.79285e-10	1.68623e-07	27.756
NC_027757.2	29864301	29864500	0.000169027	0.0153904	-36.6784
NC_027757.2	29923201	29923400	8.59582e-07	0.000253965	33.9099
NC_027757.2	29923301	29923500	1.73579e-06	0.000450344	31.2431
NC_027757.2	29931001	29931200	1.86986e-06	0.000478612	32.6531
NC_027757.2	30237201	30237400	1.17216e-05	0.00205789	40.75
NC_027757.2	30577001	30577200	0.000877283	0.0485064	26.1407
NC_027757.2	30588801	30589000	9.16113e-08	3.92131e-05	34.4372
NC_027757.2	30843801	30844000	1.15859e-05	0.00203934	25.8974
NC_027757.2	30915001	30915200	1.89469e-09	1.36956e-06	41.6667
NC_027757.2	30980901	30981100	8.90587e-12	1.14896e-08	-26.1933
NC_027757.2	31099501	31099700	3.898e-05	0.00518409	-33.4225
NC_027757.2	31137701	31137900	1.3318e-07	5.37597e-05	-26.034
NC_027757.2	31152001	31152200	1.97867e-25	1.80949e-21	34.279
NC_027757.2	31152101	31152300	3.18676e-38	8.72696e-34	45.149
NC_027757.2	31152201	31152400	3.53622e-12	4.99061e-09	47.8244
NC_027757.2	31153901	31154100	2.15867e-06	0.000537252	-28.5779
NC_027757.2	31154001	31154200	1.27289e-07	5.17492e-05	-26.1625
NC_027757.2	31154101	31154300	1.17689e-15	3.19353e-12	-40.881
NC_027757.2	31154201	31154400	1.27255e-16	3.99082e-13	-30.6908
NC_027757.2	31321301	31321500	5.61004e-05	0.00679752	-28.2609
NC_027757.2	31365801	31366000	8.01259e-06	0.00152302	36.4916
NC_027757.2	31365901	31366100	2.16817e-06	0.000539162	41.2698
NC_027757.2	31392101	31392300	0.000127673	0.0125384	-28.5935
NC_027757.2	31469101	31469300	5.07871e-05	0.00630868	28.5194
NC_027757.2	31469201	31469400	0.000131632	0.0128208	26.8817
NC_027757.2	31488501	31488700	4.11792e-07	0.00013803	39.548
NC_027757.2	31666901	31667100	3.49083e-13	5.99526e-10	52.8571
NC_027757.2	31703601	31703800	1.7046e-06	0.000443654	-30.3184
NC_027757.2	31706601	31706800	1.05876e-10	1.05738e-07	31.5161
NC_027757.2	31706701	31706900	8.81843e-14	1.68805e-10	34.136
NC_027757.2	31706801	31707000	1.14952e-06	0.000322894	25.8808
NC_027757.2	31716801	31717000	1.05631e-14	2.39533e-11	67.7359
NC_027757.2	31716901	31717100	4.43722e-06	0.000955073	34.5405
NC_027757.2	31884701	31884900	0.000169563	0.0154258	-25.7937
NC_027757.2	32568201	32568400	0.0003519	0.0259377	32.8571
NC_027757.2	32882901	32883100	2.1062e-08	1.11412e-05	27.056
NC_027757.2	33077801	33078000	1.91993e-06	0.00048903	-26.7163
NC_027757.2	33264601	33264800	1.12908e-05	0.00199865	40.1544
NC_027757.2	33654501	33654700	1.37985e-06	0.000374231	29.5363
NC_027757.2	33654601	33654800	7.9381e-05	0.00882856	27.7534
NC_027757.2	33679701	33679900	0.000864896	0.0481258	26.5185
NC_027757.2	33833501	33833700	2.31745e-05	0.00348837	26.1538
NC_027757.2	33888801	33889000	0.000176567	0.0158785	32.0749
NC_027757.2	34188101	34188300	4.23783e-05	0.00552361	29.8815
NC_027757.2	34849701	34849900	6.91341e-08	3.08378e-05	32.6152
NC_027757.2	35041601	35041800	4.97188e-05	0.00620907	-26.1116
NC_027757.2	35117801	35118000	2.76724e-08	1.4095e-05	-47.5
NC_027757.2	35117901	35118100	1.33582e-08	7.50746e-06	-50.2283
NC_027757.2	35136901	35137100	1.32518e-06	0.000361972	31.6043
NC_027757.2	35194101	35194300	0.0001209	0.0120501	32.0124
NC_027757.2	35194201	35194400	0.000563449	0.0359413	29.067
NC_027757.2	35482001	35482200	2.70734e-05	0.00393254	25
NC_027757.2	35512201	35512400	2.13174e-10	1.96562e-07	-30.5029
NC_027758.2	33801	34000	1.99688e-05	0.00310785	32.6198
NC_027758.2	33901	34100	8.20328e-07	0.000244371	35.3017
NC_027758.2	265001	265200	3.68401e-13	6.29252e-10	40.7895
NC_027758.2	308801	309000	7.96658e-08	3.47863e-05	-31.8569
NC_027758.2	308901	309100	1.05978e-07	4.43789e-05	-31.762
NC_027758.2	469901	470100	0.000273077	0.0216723	-25.1938
NC_027758.2	487601	487800	1.9315e-06	0.000491404	-28.5854
NC_027758.2	487701	487900	1.56403e-06	0.000414101	-27.8938
NC_027758.2	522601	522800	0.000320418	0.0242739	-28.4314
NC_027758.2	717201	717400	4.19209e-05	0.00547867	-28.6466
NC_027758.2	734801	735000	0.000405351	0.0286622	25.0919
NC_027758.2	803001	803200	6.70113e-06	0.00132069	32.4932
NC_027758.2	926301	926500	3.10732e-20	1.589e-16	-39.2276
NC_027758.2	926401	926600	9.7905e-10	7.65679e-07	-27.1687
NC_027758.2	1154301	1154500	4.54425e-07	0.000149647	46.0204
NC_027758.2	1459501	1459700	3.89051e-09	2.56407e-06	35.7906
NC_027758.2	1459601	1459800	2.23288e-08	1.17136e-05	35.4386
NC_027758.2	1939401	1939600	1.80917e-08	9.77005e-06	28.2043
NC_027758.2	2479301	2479500	1.27003e-06	0.000349691	36.0874
NC_027758.2	2479401	2479600	0.000264984	0.0212086	34
NC_027758.2	2528501	2528700	1.36216e-09	1.02269e-06	-33.7838
NC_027758.2	2595501	2595700	4.97659e-07	0.000161392	28.9474
NC_027758.2	2600301	2600500	2.94827e-11	3.38725e-08	-29.0712
NC_027758.2	2600401	2600600	3.70134e-08	1.80773e-05	-27.8545
NC_027758.2	2806901	2807100	0.000380257	0.0273929	34.6154
NC_027758.2	2822201	2822400	0.000181494	0.0161934	26.4103
NC_027758.2	2870701	2870900	2.17265e-05	0.00331942	36.5401
NC_027758.2	2882601	2882800	3.24322e-14	6.70907e-11	60.5871
NC_027758.2	2882701	2882900	7.42178e-10	5.98744e-07	42.6282
NC_027758.2	2976501	2976700	2.31391e-15	5.94975e-12	-34.1576
NC_027758.2	2976601	2976800	1.61393e-18	6.70658e-15	-37.248
NC_027758.2	3089801	3090000	7.10302e-12	9.35274e-09	34.3913
NC_027758.2	3090001	3090200	1.84544e-09	1.33769e-06	-27.0306
NC_027758.2	3094801	3095000	3.1341e-07	0.000109973	-44.4805
NC_027758.2	3094901	3095100	0.000204731	0.0176748	-33.7156
NC_027758.2	3096001	3096200	1.91608e-10	1.78915e-07	28.5752
NC_027758.2	3097501	3097700	4.46144e-06	0.000959256	32.9268
NC_027758.2	3097801	3098000	0.00010413	0.0107891	-39.6825
NC_027758.2	3097901	3098100	0.00010413	0.0107891	-39.6825
NC_027758.2	3098601	3098800	1.18667e-06	0.000331547	-46.6383
NC_027758.2	3114501	3114700	9.88721e-07	0.00028549	30.6548
NC_027758.2	3114701	3114900	2.80136e-05	0.00403741	-28.709
NC_027758.2	3114801	3115000	5.94577e-09	3.70702e-06	-36.9939
NC_027758.2	3120201	3120400	2.2395e-07	8.31162e-05	-30.9979
NC_027758.2	3123801	3124000	0.000101769	0.010606	34.4907
NC_027758.2	3123901	3124100	7.54754e-07	0.000228228	36.3026
NC_027758.2	3229801	3230000	4.40714e-06	0.000949919	37.3239
NC_027758.2	3235601	3235800	1.12865e-21	6.95716e-18	-44.3576
NC_027758.2	3235701	3235900	1.16754e-20	6.33232e-17	-27.3212
NC_027758.2	3237601	3237800	5.62679e-14	1.1128e-10	-36.2247
NC_027758.2	3253701	3253900	6.35583e-08	2.8724e-05	-26.0758
NC_027758.2	3253801	3254000	9.04835e-09	5.35998e-06	-35.0033
NC_027758.2	3254401	3254600	0.000200364	0.0173994	-31.2987
NC_027758.2	3292501	3292700	0.000796794	0.0455672	31.6667
NC_027758.2	3292601	3292800	0.000431347	0.0299157	33.0645
NC_027758.2	3344001	3344200	2.75326e-05	0.00398552	-26.6506
NC_027758.2	3378901	3379100	0.00028003	0.0220588	28.5548
NC_027758.2	3386701	3386900	3.25093e-10	2.87741e-07	-28.7671
NC_027758.2	3419301	3419500	4.77798e-06	0.00101284	29.8546
NC_027758.2	3438401	3438600	1.0362e-07	4.35571e-05	-26.0845
NC_027758.2	3439801	3440000	2.43609e-08	1.26401e-05	-32.3178
NC_027758.2	3439901	3440100	2.68091e-12	3.86516e-09	-32.6802
NC_027758.2	3447901	3448100	1.95907e-09	1.40959e-06	-47.541
NC_027758.2	3448001	3448200	1.36008e-08	7.62327e-06	-42.6471
NC_027758.2	3453301	3453500	0.000385281	0.0276597	25.5935
NC_027758.2	3454701	3454900	1.93618e-09	1.39553e-06	41.142
NC_027758.2	3454801	3455000	6.01844e-11	6.37523e-08	48.062
NC_027758.2	3463301	3463500	3.36442e-07	0.000116796	30.1876
NC_027758.2	3514001	3514200	2.65353e-06	0.000634329	-45.5686
NC_027758.2	3540801	3541000	2.89074e-09	1.97503e-06	40.8964
NC_027758.2	3540901	3541100	4.76272e-26	4.67088e-22	59.6426
NC_027758.2	3541001	3541200	3.23977e-15	8.09775e-12	42.4795
NC_027758.2	3560601	3560800	9.5394e-08	4.05758e-05	30.9836
NC_027758.2	3610701	3610900	6.71193e-06	0.00132235	27.283
NC_027758.2	3650201	3650400	5.29353e-09	3.35504e-06	-43.9413
NC_027758.2	3650301	3650500	6.72799e-08	3.01341e-05	-38.5687
NC_027758.2	3683101	3683300	1.65515e-10	1.56741e-07	-48.1176
NC_027758.2	3706601	3706800	3.00872e-11	3.45036e-08	-47.5649
NC_027758.2	3706901	3707100	1.10812e-11	1.39811e-08	-52.9412
NC_027758.2	3707001	3707200	5.76577e-09	3.61232e-06	-66.6667
NC_027758.2	3783001	3783200	3.47084e-06	0.000788485	-32.1398
NC_027758.2	3784301	3784500	7.56009e-05	0.00850867	34.6939
NC_027758.2	3792501	3792700	0.000354312	0.0260657	25.2451
NC_027758.2	3803301	3803500	2.20531e-07	8.21026e-05	-32.7115
NC_027758.2	3804601	3804800	0.000191087	0.0168155	-28.2073
NC_027758.2	3813101	3813300	4.01353e-05	0.00530004	-25
NC_027758.2	3826501	3826700	1.70964e-12	2.5507e-09	-31.6827
NC_027758.2	3828001	3828200	5.02769e-07	0.00016266	-37.5234
NC_027758.2	3829201	3829400	4.95676e-09	3.16845e-06	-29.6875
NC_027758.2	3829301	3829500	1.89069e-15	4.94324e-12	-26.0939
NC_027758.2	3853401	3853600	1.44978e-10	1.3948e-07	-39.6947
NC_027758.2	3860501	3860700	6.46578e-11	6.80329e-08	-44.7504
NC_027758.2	3860601	3860800	3.65806e-12	5.13939e-09	-49.9232
NC_027758.2	4015101	4015300	0.000326977	0.0246225	-35.5507
NC_027758.2	4044001	4044200	6.74197e-07	0.000207716	28.3295
NC_027758.2	4076101	4076300	1.01609e-07	4.28232e-05	28.8447
NC_027758.2	4076201	4076400	1.4069e-07	5.63284e-05	33.8357
NC_027758.2	4189701	4189900	0.000484257	0.0323561	-32.3633
NC_027758.2	4219601	4219800	0.000794219	0.0454682	-26.7259
NC_027758.2	4288301	4288500	0.000170313	0.0154758	36.8687
NC_027758.2	4706801	4707000	1.25403e-06	0.000346368	34.4458
NC_027758.2	4796101	4796300	0.000518354	0.0339273	-25.6044
NC_027758.2	4919401	4919600	1.75614e-05	0.00281735	25.2557
NC_027758.2	4936801	4937000	4.46482e-06	0.000959694	-25.675
NC_027758.2	5004801	5005000	0.000175879	0.0158348	-25
NC_027758.2	5020001	5020200	0.000672895	0.0405799	-31.202
NC_027758.2	5070501	5070700	0.000283099	0.0222262	26.4348
NC_027758.2	5152601	5152800	1.09865e-05	0.00195611	-34.4402
NC_027758.2	5213101	5213300	6.16657e-07	0.000192906	-31.0414
NC_027758.2	5228901	5229100	9.43885e-09	5.56303e-06	-32.9586
NC_027758.2	5229001	5229200	1.39612e-08	7.79652e-06	-32.6113
NC_027758.2	5283801	5284000	2.88035e-05	0.00412422	27.192
NC_027758.2	5652101	5652300	0.000829388	0.0468032	-32.3704
NC_027758.2	5652201	5652400	3.85009e-10	3.34627e-07	-37.4973
NC_027758.2	5652301	5652500	2.40049e-08	1.24741e-05	-41.4583
NC_027758.2	5654301	5654500	8.81165e-11	8.96453e-08	-27.3878
NC_027758.2	5654401	5654600	1.90096e-09	1.37369e-06	-27.4298
NC_027758.2	5825301	5825500	0.000789805	0.0453014	-28.3292
NC_027758.2	6013601	6013800	0.000125599	0.0123918	-28.5024
NC_027758.2	6013701	6013900	0.000125599	0.0123918	-28.5024
NC_027758.2	6035901	6036100	5.03001e-06	0.00105397	-37.5403
NC_027758.2	6138601	6138800	1.17422e-05	0.00206068	-31.25
NC_027758.2	6168701	6168900	0.000683445	0.0410216	27.0903
NC_027758.2	6432501	6432700	8.54969e-05	0.00933373	27.3343
NC_027758.2	6505701	6505900	3.00974e-05	0.00426012	-26.6667
NC_027758.2	6850601	6850800	0.000490856	0.0326643	-27.0985
NC_027758.2	7012101	7012300	3.80027e-05	0.00508013	-31.3202
NC_027758.2	7438001	7438200	5.17831e-06	0.00107837	45.8732
NC_027758.2	7513201	7513400	1.23888e-07	5.06328e-05	-36.1971
NC_027758.2	7629401	7629600	4.53974e-14	9.12585e-11	-37.0315
NC_027758.2	7629501	7629700	1.39042e-18	5.82124e-15	-34.5376
NC_027758.2	7629601	7629800	2.79768e-07	0.000100082	-26.9038
NC_027758.2	7629701	7629900	6.35902e-06	0.00126661	-29.7661
NC_027758.2	7629801	7630000	1.25433e-06	0.000346434	-38.6278
NC_027758.2	7646801	7647000	0.000153461	0.0143372	-26.9669
NC_027758.2	7647101	7647300	8.80327e-09	5.23523e-06	-43.1707
NC_027758.2	7647201	7647400	1.72478e-07	6.68341e-05	-44.0411
NC_027758.2	7647301	7647500	0.000155307	0.0144652	-35.0369
NC_027758.2	7678301	7678500	8.55688e-08	3.69326e-05	43.9786
NC_027758.2	7678401	7678600	9.45791e-23	6.39649e-19	47.7937
NC_027758.2	7678501	7678700	1.62952e-31	2.52046e-27	51.4969
NC_027758.2	7678601	7678800	5.18337e-20	2.60023e-16	41.5451
NC_027758.2	7678701	7678900	7.78578e-06	0.00148731	26.6997
NC_027758.2	7689401	7689600	7.02559e-25	5.95745e-21	-35.3632
NC_027758.2	7689501	7689700	1.93279e-15	5.04485e-12	-29.3932
NC_027758.2	7710901	7711100	4.13021e-06	0.000902795	-52.0528
NC_027758.2	7753301	7753500	3.28421e-05	0.00454448	-25.9077
NC_027758.2	7848601	7848800	0.000806097	0.045931	-25.8586
NC_027758.2	7933901	7934100	0.000106688	0.0109785	-36.7857
NC_027758.2	7947501	7947700	1.01165e-09	7.87117e-07	-29.4602
NC_027758.2	7948601	7948800	0.000888071	0.0489129	25.914
NC_027758.2	7955901	7956100	9.54888e-06	0.00175007	-36.825
NC_027758.2	7956001	7956200	6.07508e-06	0.00122171	-37.5616
NC_027758.2	8064501	8064700	3.78031e-06	0.000842323	-29.0323
NC_027758.2	8138301	8138500	6.7068e-07	0.000206798	-47.6507
NC_027758.2	8266201	8266400	1.13152e-09	8.68257e-07	-35.2564
NC_027758.2	8266301	8266500	2.21422e-05	0.00336801	-26.9085
NC_027758.2	8302801	8303000	3.79405e-13	6.45191e-10	-28.906
NC_027758.2	8348801	8349000	1.74767e-08	9.47469e-06	29.6421
NC_027758.2	8348901	8349100	4.17686e-08	2.0075e-05	28.1983
NC_027758.2	8356501	8356700	7.09466e-08	3.14949e-05	-28.5714
NC_027758.2	8356601	8356800	5.48567e-08	2.53773e-05	-28
NC_027758.2	8359901	8360100	0.0006165	0.0382282	-25.7935
NC_027758.2	8363201	8363400	3.32593e-07	0.000115748	-25.6314
NC_027758.2	8372301	8372500	1.86389e-06	0.000477425	-39.3254
NC_027758.2	8372401	8372600	1.86389e-06	0.000477425	-39.3254
NC_027758.2	8374801	8375000	0.000217527	0.0184542	-29.2828
NC_027758.2	8375001	8375200	2.53565e-18	1.0281e-14	-42.4438
NC_027758.2	8375101	8375300	3.04159e-17	1.06052e-13	-37.186
NC_027758.2	8707101	8707300	0.000224336	0.0188724	-32.703
NC_027758.2	8749401	8749600	0.000268619	0.0214134	28.8069
NC_027758.2	9239401	9239600	0.000336441	0.0251205	-26.5079
NC_027758.2	9246601	9246800	1.00839e-05	0.00182549	-26.6511
NC_027758.2	9289001	9289200	4.95775e-06	0.00104174	-28.7879
NC_027758.2	9377901	9378100	0.00028656	0.0224164	-28.5714
NC_027758.2	9416301	9416500	2.42582e-06	0.000589586	38.2035
NC_027758.2	9416401	9416600	8.13077e-06	0.00154146	41.8989
NC_027758.2	9819101	9819300	8.36631e-15	1.9366e-11	44.0565
NC_027758.2	9825301	9825500	4.98437e-06	0.00104655	-30.9091
NC_027758.2	9855101	9855300	0.000239336	0.0197634	27.2655
NC_027758.2	10219601	10219800	0.0005266	0.0343048	27.6733
NC_027758.2	10716201	10716400	9.7875e-05	0.0103082	-34.3653
NC_027758.2	10873701	10873900	2.21123e-09	1.56873e-06	28.4176
NC_027758.2	10873801	10874000	4.41486e-09	2.86667e-06	26.7587
NC_027758.2	10985001	10985200	2.18736e-07	8.15374e-05	-25.1508
NC_027758.2	10985101	10985300	1.04615e-06	0.000298826	-44.5745
NC_027758.2	10998801	10999000	2.74251e-05	0.00397249	30.748
NC_027758.2	10998901	10999100	1.20239e-08	6.86143e-06	-30.408
NC_027758.2	11100401	11100600	4.58467e-18	1.79499e-14	-49.9469
NC_027758.2	11100501	11100700	1.50002e-15	3.97952e-12	-41.7016
NC_027758.2	11102201	11102400	1.51001e-06	0.000402391	36.9691
NC_027758.2	11254701	11254900	0.000748498	0.0436677	25.0183
NC_027758.2	11293901	11294100	0.000471771	0.0317811	32.8384
NC_027758.2	11294001	11294200	0.000818324	0.0463867	25.598
NC_027758.2	11619701	11619900	0.00019879	0.0172986	-35.0814
NC_027758.2	11645901	11646100	7.64706e-06	0.00146674	28.5989
NC_027758.2	12187701	12187900	4.29877e-11	4.73997e-08	35.7497
NC_027758.2	12326801	12327000	3.19833e-06	0.000738429	-34.129
NC_027758.2	12842201	12842400	6.19795e-07	0.000193634	-31.1671
NC_027758.2	12866401	12866600	2.33906e-07	8.61213e-05	-33.459
NC_027758.2	12866501	12866700	3.9571e-10	3.42804e-07	-35.3333
NC_027758.2	12866601	12866800	1.85347e-13	3.31973e-10	-42.4722
NC_027758.2	12866701	12866900	3.74771e-17	1.28465e-13	-53.8571
NC_027758.2	12899801	12900000	5.05391e-07	0.00016334	-37.9291
NC_027758.2	12899901	12900100	1.2641e-10	1.23634e-07	-45.3939
NC_027758.2	12907401	12907600	3.87659e-12	5.40551e-09	-48.4069
NC_027758.2	12907501	12907700	4.37884e-09	2.84549e-06	-35.4042
NC_027758.2	12907701	12907900	6.2798e-07	0.000195788	-34.8076
NC_027758.2	12910901	12911100	3.04358e-21	1.77358e-17	47.259
NC_027758.2	12911001	12911200	9.74192e-23	6.57969e-19	52.7255
NC_027758.2	12911101	12911300	2.5307e-09	1.76415e-06	42.0708
NC_027758.2	12911201	12911400	3.50642e-10	3.07692e-07	37.7645
NC_027758.2	12911601	12911800	8.23644e-12	1.07119e-08	42.5242
NC_027758.2	12911701	12911900	5.2533e-13	8.68869e-10	38.6144
NC_027758.2	12911901	12912100	0.000144989	0.0137438	25.0094
NC_027758.2	12921601	12921800	0.000417718	0.0292784	-25.9491
NC_027758.2	12922801	12923000	0.000433794	0.0300367	29.9193
NC_027758.2	12926101	12926300	1.70974e-05	0.0027604	26.8023
NC_027758.2	12926201	12926400	3.39324e-07	0.000117593	36.631
NC_027758.2	12926501	12926700	4.28753e-10	3.67421e-07	-39.0931
NC_027758.2	12926601	12926800	4.00573e-09	2.6317e-06	-31.7356
NC_027758.2	12926901	12927100	3.00541e-18	1.20976e-14	-61.6815
NC_027758.2	12927001	12927200	1.09379e-23	8.12074e-20	-58.6383
NC_027758.2	12928701	12928900	5.49077e-06	0.0011282	-32.3529
NC_027758.2	12928801	12929000	3.1434e-06	0.000727994	-30.5556
NC_027758.2	12928901	12929100	1.33668e-12	2.03362e-09	-50
NC_027758.2	12929001	12929200	1.51025e-20	8.06025e-17	-67.3312
NC_027758.2	12929101	12929300	1.26119e-10	1.23398e-07	-55.8333
NC_027758.2	12930001	12930200	3.25668e-06	0.000749413	-33.0997
NC_027758.2	12930101	12930300	5.54396e-12	7.48878e-09	-43.6883
NC_027758.2	12934401	12934600	0.000178286	0.0159914	25.0709
NC_027758.2	12934501	12934700	3.61207e-06	0.000812721	26.2338
NC_027758.2	12936801	12937000	1.12246e-08	6.45829e-06	-27.6828
NC_027758.2	12937801	12938000	1.15403e-06	0.000323854	32.815
NC_027758.2	12962601	12962800	1.74006e-07	6.73481e-05	-25.5124
NC_027758.2	13002001	13002200	2.22392e-05	0.00337811	-25.4515
NC_027758.2	13002101	13002300	1.52381e-05	0.00252347	-30.2315
NC_027758.2	13021301	13021500	7.79899e-08	3.41527e-05	-30.3571
NC_027758.2	13021401	13021600	2.04103e-07	7.69175e-05	-33.9241
NC_027758.2	13021901	13022100	9.66831e-08	4.10351e-05	-26.9191
NC_027758.2	13022401	13022600	8.40375e-10	6.68281e-07	-34.9351
NC_027758.2	13022701	13022900	9.94627e-06	0.00180638	-30.2044
NC_027758.2	13022801	13023000	1.69219e-06	0.000441202	-39.909
NC_027758.2	13023401	13023600	0.000183222	0.0163012	-35.3659
NC_027758.2	13023501	13023700	2.83697e-10	2.55295e-07	-44.5728
NC_027758.2	13023601	13023800	8.52162e-12	1.10494e-08	-35.4638
NC_027758.2	13023701	13023900	2.14731e-06	0.000535082	-25.6833
NC_027758.2	13093601	13093800	5.69263e-05	0.00687018	-27.0803
NC_027758.2	13093701	13093900	7.33874e-05	0.00831574	-26.9028
NC_027758.2	13219301	13219500	6.76453e-15	1.59455e-11	51.3305
NC_027758.2	13220301	13220500	3.97487e-07	0.000134123	28.6946
NC_027758.2	13285101	13285300	2.38598e-07	8.7618e-05	30.9091
NC_027758.2	13339601	13339800	7.63584e-13	1.22454e-09	-35.7895
NC_027758.2	13363901	13364100	0.000138982	0.0133315	30.0323
NC_027758.2	13364001	13364200	2.77473e-05	0.00400837	27.5242
NC_027758.2	13428801	13429000	1.44242e-09	1.07601e-06	-57.383
NC_027758.2	13428901	13429100	3.58458e-06	0.000807842	-27.2006
NC_027758.2	13445301	13445500	8.17338e-05	0.00902814	-44.6839
NC_027758.2	13750801	13751000	0.000151697	0.0142122	35.2941
NC_027758.2	13840101	13840300	2.25827e-08	1.18307e-05	-25.3859
NC_027758.2	13875201	13875400	4.84723e-12	6.62441e-09	-31.1688
NC_027758.2	13875301	13875500	2.99763e-12	4.2787e-09	-40.678
NC_027758.2	14145401	14145600	1.75092e-10	1.64968e-07	39.5935
NC_027758.2	14194001	14194200	4.00821e-05	0.00529483	-48.2456
NC_027758.2	14194101	14194300	4.00821e-05	0.00529483	-48.2456
NC_027758.2	14237101	14237300	0.000865093	0.0481329	-29.4745
NC_027758.2	14243401	14243600	1.1992e-09	9.14451e-07	-38.4743
NC_027758.2	14243501	14243700	3.24009e-07	0.000113123	-51.8186
NC_027758.2	14342401	14342600	8.3356e-07	0.000247664	-34.6814
NC_027758.2	14345801	14346000	6.42116e-05	0.00751644	-36.4706
NC_027758.2	14345901	14346100	1.36055e-08	7.62509e-06	-42.3101
NC_027758.2	14346001	14346200	1.85334e-08	9.97633e-06	-44.9755
NC_027758.2	14347501	14347700	3.0074e-08	1.51442e-05	-28.6142
NC_027758.2	14427201	14427400	0.000278732	0.0219884	-27.4459
NC_027758.2	14620301	14620500	6.34234e-06	0.00126399	-32.9322
NC_027758.2	14625901	14626100	3.01246e-06	0.000703586	-37.8247
NC_027758.2	14626001	14626200	5.06824e-12	6.90386e-09	-45.9707
NC_027758.2	14687001	14687200	7.31636e-08	3.23325e-05	-26.5096
NC_027758.2	14701601	14701800	1.30321e-10	1.27112e-07	-37.4359
NC_027758.2	14913601	14913800	4.68977e-05	0.00594958	-46.198
NC_027758.2	14930301	14930500	2.07255e-11	2.46593e-08	34.411
NC_027758.2	14930401	14930600	4.19846e-16	1.22912e-12	48.0141
NC_027758.2	14960301	14960500	8.52998e-05	0.00931809	-32.7231
NC_027758.2	15215401	15215600	1.424e-12	2.15404e-09	-30.5787
NC_027758.2	15215501	15215700	3.26701e-14	6.75156e-11	-41.2937
NC_027758.2	15237101	15237300	7.16792e-07	0.000218635	-40.1498
NC_027758.2	15621001	15621200	5.70292e-12	7.689e-09	39.3893
NC_027758.2	15621101	15621300	5.43065e-14	1.07827e-10	40.19
NC_027758.2	16148901	16149100	0.000158776	0.0147022	27.6479
NC_027758.2	16278601	16278800	9.28343e-08	3.96379e-05	35.6794
NC_027758.2	16278701	16278900	1.23934e-18	5.21923e-15	47.449
NC_027758.2	16278801	16279000	4.46255e-14	8.99233e-11	53.5406
NC_027758.2	16289901	16290100	3.65374e-07	0.000124848	-44.2669
NC_027758.2	16365201	16365400	1.84334e-13	3.30515e-10	28.3722
NC_027758.2	16419701	16419900	0.000747101	0.0436133	-28.3302
NC_027758.2	16563701	16563900	9.25692e-05	0.00990073	-25.3595
NC_027758.2	16850801	16851000	8.36793e-07	0.000248362	-34.355
NC_027758.2	16885101	16885300	1.63432e-10	1.54973e-07	-33.8692
NC_027758.2	16885201	16885400	1.36165e-09	1.02245e-06	-26.1438
NC_027758.2	16965801	16966000	9.27528e-10	7.30286e-07	-33.3333
NC_027758.2	16996101	16996300	1.44769e-13	2.65557e-10	-53.3453
NC_027758.2	16996201	16996400	3.55528e-13	6.09134e-10	-60.3595
NC_027758.2	16997501	16997700	3.16126e-08	1.58094e-05	-28.9347
NC_027758.2	17227301	17227500	0.000244874	0.0200667	-33.1189
NC_027758.2	17227501	17227700	1.06411e-08	6.16644e-06	-49.8992
NC_027758.2	17581401	17581600	7.9638e-06	0.00151577	-33.1541
NC_027758.2	17687301	17687500	6.69238e-12	8.86796e-09	50.7463
NC_027758.2	17687401	17687600	1.49701e-10	1.43226e-07	59.1304
NC_027758.2	17824701	17824900	1.86722e-08	1.00381e-05	-38.4572
NC_027758.2	17825401	17825600	3.67634e-07	0.000125469	-34.0426
NC_027758.2	17825501	17825700	6.20835e-07	0.00019391	-45.7143
NC_027758.2	17894101	17894300	0.000497363	0.0329685	-26.2665
NC_027758.2	17917701	17917900	0.000774462	0.0446788	27.309
NC_027758.2	17917801	17918000	8.99609e-05	0.00969436	33.1476
NC_027758.2	17926401	17926600	1.09328e-08	6.31503e-06	28.9855
NC_027758.2	17931201	17931400	1.36419e-06	0.000370869	-27.7405
NC_027758.2	17931301	17931500	2.96121e-06	0.00069414	-28.9402
NC_027758.2	18213401	18213600	8.55108e-14	1.64189e-10	-36.9361
NC_027758.2	18214501	18214700	9.5948e-10	7.52724e-07	-34.5175
NC_027758.2	18339601	18339800	1.23333e-06	0.000341935	-31.4935
NC_027758.2	18365101	18365300	0.000147823	0.0139378	-28.9191
NC_027758.2	18367501	18367700	1.76207e-12	2.61878e-09	-27.4576
NC_027758.2	18385701	18385900	0.000526344	0.0342935	-32.2746
NC_027758.2	18721501	18721700	5.23676e-06	0.00108828	-29.9386
NC_027758.2	18721601	18721800	5.23676e-06	0.00108828	-29.9386
NC_027758.2	18794501	18794700	5.6652e-05	0.00684466	-32.9827
NC_027758.2	18839601	18839800	2.49968e-05	0.00369791	-33.114
NC_027758.2	18839701	18839900	1.98684e-11	2.37523e-08	-33.6052
NC_027758.2	18839801	18840000	9.58036e-10	7.51944e-07	-32.4081
NC_027758.2	18840901	18841100	2.26232e-07	8.38016e-05	-40.8503
NC_027758.2	18841001	18841200	1.37413e-08	7.69085e-06	-39.6784
NC_027758.2	18841101	18841300	1.68057e-07	6.53993e-05	-42.6529
NC_027758.2	18841201	18841400	8.19115e-15	1.90221e-11	-51.6437
NC_027758.2	18841301	18841500	3.94177e-15	9.70237e-12	-51.6955
NC_027758.2	18871201	18871400	2.43908e-05	0.00362777	-27.7911
NC_027758.2	18909701	18909900	9.46319e-06	0.00173729	-29.25
NC_027758.2	18929101	18929300	2.49986e-09	1.7463e-06	-45.283
NC_027758.2	18929201	18929400	1.60363e-08	8.78599e-06	-48.9796
NC_027758.2	18973201	18973400	1.43429e-11	1.76607e-08	25.3454
NC_027758.2	19172601	19172800	2.54278e-06	0.00061253	30.3828
NC_027758.2	19287101	19287300	1.01944e-08	5.94542e-06	-28.2882
NC_027758.2	19311801	19312000	5.14125e-05	0.00636601	-28.8184
NC_027758.2	19484801	19485000	4.5869e-05	0.00585062	-42.619
NC_027758.2	19484901	19485100	1.73165e-10	1.6343e-07	-50.3139
NC_027758.2	19485001	19485200	4.97479e-08	2.3324e-05	-48.9555
NC_027758.2	19485101	19485300	9.99526e-10	7.78897e-07	-49.5525
NC_027758.2	19540901	19541100	1.14355e-11	1.43703e-08	-32.5252
NC_027758.2	19541001	19541200	1.05032e-09	8.14047e-07	-27.5697
NC_027758.2	19542901	19543100	2.11885e-07	7.93162e-05	43.985
NC_027758.2	19543001	19543200	0.000838368	0.0471368	26.9884
NC_027758.2	19552301	19552500	1.022e-06	0.000293155	25.3333
NC_027758.2	19719801	19720000	2.70051e-05	0.00392446	29.8467
NC_027758.2	20004701	20004900	9.25274e-05	0.00989771	-30.2439
NC_027758.2	20124001	20124200	2.83193e-08	1.43732e-05	-25.2424
NC_027758.2	20137801	20138000	1.88669e-29	2.45586e-25	-30.8989
NC_027758.2	20137901	20138100	1.11304e-25	1.04652e-21	-29.8059
NC_027758.2	20138001	20138200	5.84558e-21	3.26588e-17	-29.3124
NC_027758.2	20138101	20138300	2.87037e-13	4.99644e-10	-30.9624
NC_027758.2	20162601	20162800	5.13539e-08	2.39537e-05	-28.388
NC_027758.2	20162701	20162900	3.17789e-08	1.58719e-05	-35.5273
NC_027758.2	20163101	20163300	3.14403e-14	6.5297e-11	-34.828
NC_027758.2	20163201	20163400	2.56534e-20	1.32811e-16	-39.0694
NC_027758.2	20163301	20163500	1.32028e-10	1.28576e-07	-32.5477
NC_027758.2	20200401	20200600	5.60216e-11	5.98742e-08	-44.0476
NC_027758.2	20200501	20200700	9.06425e-16	2.50552e-12	-28.2505
NC_027758.2	20414201	20414400	2.84496e-06	0.000671948	-28.6866
NC_027758.2	20441201	20441400	4.32755e-07	0.000143796	-31.6374
NC_027758.2	20441301	20441500	8.8531e-05	0.00958002	-31.9347
NC_027758.2	20804801	20805000	3.3765e-08	1.67074e-05	-41.1593
NC_027758.2	20804901	20805100	4.33432e-07	0.000143974	-41.9218
NC_027758.2	20945401	20945600	6.71897e-05	0.00778209	-39.5141
NC_027758.2	20957501	20957700	5.52364e-10	4.60821e-07	-49.0711
NC_027758.2	20957601	20957800	1.21957e-13	2.27121e-10	-41.9291
NC_027758.2	21120601	21120800	5.60171e-05	0.00678955	-26.6
NC_027758.2	21192301	21192500	1.08774e-05	0.00194095	42.4528
NC_027758.2	21311901	21312100	1.76137e-05	0.00282429	-29.0743
NC_027758.2	21355801	21356000	1.16765e-15	3.17334e-12	-30.789
NC_027758.2	21356101	21356300	1.37692e-08	7.70476e-06	35.8177
NC_027758.2	21489301	21489500	1.04127e-08	6.05369e-06	-34.9339
NC_027758.2	21563501	21563700	3.65024e-05	0.00492728	-41.2698
NC_027758.2	21565201	21565400	2.52958e-08	1.30582e-05	-32.2629
NC_027758.2	21565301	21565500	1.42365e-06	0.000384074	-25.3456
NC_027758.2	21565401	21565600	0.000151208	0.0141783	-25.2762
NC_027758.2	21565501	21565700	3.75582e-06	0.000838315	-25.6041
NC_027758.2	21771001	21771200	2.42503e-11	2.83947e-08	25.5042
NC_027758.2	21771101	21771300	5.26382e-14	1.04722e-10	27.7453
NC_027758.2	21850901	21851100	0.000340359	0.0253236	27.4243
NC_027758.2	21867901	21868100	0.000237867	0.0196811	-30.3636
NC_027758.2	22072001	22072200	4.73149e-12	6.48195e-09	32.6644
NC_027758.2	22072101	22072300	5.5516e-09	3.49475e-06	27.3647
NC_027758.2	22114701	22114900	7.50694e-05	0.00846075	-35.5159
NC_027758.2	22117701	22117900	1.4991e-09	1.11348e-06	-37.6404
NC_027758.2	22117801	22118000	3.20757e-09	2.16435e-06	-35.9091
NC_027758.2	22499401	22499600	0.000166882	0.0152491	-30.4394
NC_027758.2	22502201	22502400	4.59199e-05	0.00585547	-31.4103
NC_027758.2	22562901	22563100	2.41048e-06	0.000586599	-34.6503
NC_027758.2	22730101	22730300	4.28163e-05	0.00556189	-25.3931
NC_027758.2	22812901	22813100	2.88531e-05	0.00413014	-31.1672
NC_027758.2	22925701	22925900	3.67884e-05	0.00495535	-31.8736
NC_027758.2	23310601	23310800	7.82659e-06	0.00149385	-33.8413
NC_027758.2	23402201	23402400	5.33069e-12	7.22796e-09	-29.8678
NC_027758.2	23426801	23427000	0.000179204	0.0160442	-34.7297
NC_027758.2	23430201	23430400	1.60801e-10	1.52681e-07	-30.4228
NC_027758.2	23430301	23430500	2.88039e-18	1.16224e-14	-36.8622
NC_027758.2	23432401	23432600	0.000517365	0.0338794	-26.498
NC_027758.2	23444401	23444600	3.2798e-09	2.20714e-06	-43.7288
NC_027758.2	23451501	23451700	0.000731904	0.0429921	26.2411
NC_027758.2	23469501	23469700	1.33968e-05	0.00228049	-27.378
NC_027758.2	23472301	23472500	1.53864e-10	1.46761e-07	-56.5672
NC_027758.2	23472401	23472600	7.82708e-10	6.28004e-07	-43.6631
NC_027758.2	23472601	23472800	0.000892782	0.0490781	-28.4891
NC_027758.2	23481501	23481700	3.39459e-05	0.00465861	-26.36
NC_027758.2	23481601	23481800	4.764e-07	0.000155697	-32.3427
NC_027758.2	23481701	23481900	9.27684e-12	1.19204e-08	-49.4737
NC_027758.2	23481801	23482000	5.78531e-08	2.65211e-05	-26.8945
NC_027758.2	23566701	23566900	2.187e-06	0.000542765	-45.8333
NC_027758.2	23589101	23589300	1.16683e-06	0.000326951	-31.7766
NC_027758.2	23592301	23592500	2.35618e-05	0.00353403	-33.0069
NC_027758.2	23656001	23656200	2.76659e-13	4.82585e-10	-41.6429
NC_027758.2	23656101	23656300	9.41668e-09	5.55192e-06	-29.595
NC_027758.2	23656401	23656600	6.79782e-39	1.93563e-34	-55.0601
NC_027758.2	23656501	23656700	3.81225e-26	3.77568e-22	-46.432
NC_027758.2	23656701	23656900	1.55727e-05	0.00256544	-38.4454
NC_027758.2	23657601	23657800	3.78026e-09	2.50359e-06	-30.3459
NC_027758.2	23657701	23657900	9.61849e-10	7.54228e-07	-30.3329
NC_027758.2	23665401	23665600	0.000461317	0.031297	37.3913
NC_027758.2	23815201	23815400	0.000794142	0.0454654	25.8491
NC_027758.2	23885801	23886000	0.000597561	0.0374196	26.4022
NC_027758.2	23906001	23906200	8.68515e-15	2.00393e-11	-32.2134
NC_027758.2	23906101	23906300	2.89542e-10	2.59761e-07	-26.4624
NC_027758.2	23906201	23906400	2.74747e-20	1.418e-16	-32.3752
NC_027758.2	23906301	23906500	1.10987e-37	2.91209e-33	-42.1446
NC_027758.2	23906401	23906600	1.94753e-21	1.1759e-17	-37.3532
NC_027758.2	23910401	23910600	1.04598e-28	1.2723e-24	-34.4969
NC_027758.2	23910501	23910700	1.53806e-22	1.02092e-18	-31.0149
NC_027758.2	23910601	23910800	3.27629e-15	8.1768e-12	-29.6449
NC_027758.2	23910701	23910900	3.83257e-14	7.82673e-11	-33.6957
NC_027758.2	23952001	23952200	0.00061741	0.0382709	27
NC_027758.2	24057901	24058100	3.78683e-07	0.000128705	28.3459
NC_027758.2	24066901	24067100	5.72459e-08	2.62981e-05	-37.8535
NC_027758.2	24067001	24067200	1.15235e-07	4.76089e-05	-35.188
NC_027758.2	24067101	24067300	0.000391433	0.0279711	-33.2646
NC_027758.2	24076801	24077000	0.00014994	0.0140876	-29.5556
NC_027758.2	24077001	24077200	1.37209e-15	3.67514e-12	-25.5631
NC_027758.2	24077101	24077300	2.05159e-13	3.65238e-10	-40.2681
NC_027758.2	24112101	24112300	1.01663e-05	0.0018375	29.1093
NC_027758.2	24208701	24208900	2.56376e-11	2.98726e-08	71.0695
NC_027758.2	24227801	24228000	2.79272e-05	0.00402855	-29.7368
NC_027758.2	24270601	24270800	3.93619e-05	0.00521991	44.8367
NC_027758.2	24270701	24270900	0.000177398	0.0159346	38.9744
NC_027758.2	24304401	24304600	1.41981e-13	2.61113e-10	-35.2941
NC_027758.2	24304501	24304700	2.8492e-28	3.32062e-24	-55.2381
NC_027758.2	24304601	24304800	9.81007e-18	3.6363e-14	-32.7103
NC_027758.2	24304801	24305000	2.98957e-20	1.53348e-16	-44.6465
NC_027758.2	24304901	24305100	4.95789e-26	4.84333e-22	-60.4569
NC_027758.2	24305001	24305200	9.13727e-10	7.2082e-07	-28.9026
NC_027758.2	24305301	24305500	2.97398e-10	2.65573e-07	-33.347
NC_027758.2	24305401	24305600	7.38497e-05	0.00835543	-34.2995
NC_027758.2	24310901	24311100	0.000793372	0.0454353	-28.7302
NC_027758.2	24311001	24311200	7.87985e-05	0.00878165	-33.3757
NC_027758.2	24314501	24314700	3.85401e-07	0.00013059	-37.716
NC_027758.2	24314601	24314800	6.37644e-06	0.00126949	-28.866
NC_027758.2	24372801	24373000	0.000792549	0.0454037	-27.7778
NC_027758.2	24392601	24392800	6.81649e-09	4.17537e-06	30.2829
NC_027758.2	24392701	24392900	9.34382e-17	2.994e-13	27.0319
NC_027758.2	24423501	24423700	0.000773922	0.0446557	31.1168
NC_027758.2	24444001	24444200	3.00269e-07	0.00010615	38.5417
NC_027758.2	24456401	24456600	1.85156e-05	0.00293526	-40.8163
NC_027758.2	24463301	24463500	9.66038e-07	0.000279955	-26.8719
NC_027758.2	24463401	24463600	5.23467e-09	3.32446e-06	-44.3725
NC_027758.2	24463801	24464000	7.28631e-06	0.00141105	-26.509
NC_027758.2	24558701	24558900	7.87301e-19	3.37802e-15	71.4465
NC_027758.2	24558801	24559000	2.31146e-29	2.98552e-25	64.7975
NC_027758.2	24558901	24559100	1.8748e-18	7.70752e-15	55.2867
NC_027758.2	24632101	24632300	9.00838e-08	3.86318e-05	-30.7692
NC_027758.2	24634601	24634800	2.77342e-10	2.49935e-07	48.0161
NC_027758.2	24644801	24645000	1.88155e-05	0.00297005	43.1738
NC_027758.2	24698301	24698500	5.14892e-05	0.00637206	-27.2727
NC_027758.2	24716401	24716600	3.95936e-09	2.6043e-06	29.6922
NC_027758.2	24716501	24716700	9.89078e-14	1.87188e-10	34.6887
NC_027758.2	24716601	24716800	3.7949e-07	0.000128918	26.8904
NC_027758.2	24760701	24760900	1.95737e-06	0.000496774	-31.6604
NC_027758.2	25082401	25082600	0.000144831	0.0137343	-25.873
NC_027758.2	25084901	25085100	1.86986e-09	1.35396e-06	-30.1218
NC_027758.2	25085001	25085200	1.16407e-12	1.79222e-09	-39.9106
NC_027758.2	25137001	25137200	3.59986e-07	0.000123304	42.6861
NC_027758.2	25137101	25137300	6.81588e-12	9.01492e-09	67.0106
NC_027758.2	25236901	25237100	8.471e-08	3.66346e-05	-49.4375
NC_027758.2	25237001	25237200	8.67881e-29	1.06602e-24	-57.4955
NC_027758.2	25237101	25237300	1.35839e-66	2.26917e-61	-49.5388
NC_027758.2	25237201	25237400	2.46943e-92	1.76793e-86	-50.6655
NC_027758.2	25237301	25237500	1.68484e-41	5.7439e-37	-41.3502
NC_027758.2	25237701	25237900	1.35671e-09	1.01981e-06	-30.081
NC_027758.2	25237801	25238000	4.74379e-09	3.05099e-06	-30.1718
NC_027758.2	25237901	25238100	0.000112783	0.0114452	-30.754
NC_027758.2	25251901	25252100	2.90059e-14	6.07192e-11	-31.908
NC_027758.2	25252001	25252200	3.59308e-10	3.14251e-07	-37.373
NC_027758.2	25268501	25268700	0.000537273	0.0347934	-30.4167
NC_027758.2	25325901	25326100	1.93697e-05	0.00303701	26.5497
NC_027758.2	25363401	25363600	3.99698e-10	3.45715e-07	-50
NC_027758.2	26054601	26054800	1.78197e-11	2.1519e-08	47.1572
NC_027758.2	26055101	26055300	2.51105e-06	0.000606315	42.947
NC_027758.2	26055901	26056100	1.38433e-05	0.00234098	25.9259
NC_027758.2	26060401	26060600	0.00018835	0.0166343	25.1332
NC_027758.2	26066601	26066800	2.15514e-08	1.13591e-05	35.2304
NC_027758.2	26066701	26066900	3.18271e-06	0.0007355	32.4744
NC_027758.2	26066901	26067100	9.75063e-05	0.0102785	-27.1129
NC_027758.2	26070901	26071100	5.14221e-10	4.33051e-07	-33.2837
NC_027758.2	26071001	26071200	3.96301e-13	6.71943e-10	-34.2949
NC_027758.2	26071101	26071300	2.03846e-06	0.00051299	-38.8889
NC_027758.2	26113601	26113800	8.40133e-05	0.00921835	-25.8046
NC_027758.2	26185801	26186000	4.01734e-05	0.00530367	-31.6667
NC_027758.2	26254801	26255000	2.99303e-06	0.000699862	-25
NC_027758.2	26727101	26727300	0.000111025	0.011313	-38.0184
NC_027758.2	26735301	26735500	4.24762e-07	0.000141529	-31.6667
NC_027758.2	26735401	26735600	2.02535e-07	7.64134e-05	-26.6129
NC_027758.2	26839101	26839300	0.000415176	0.0291538	26.5985
NC_027758.2	26882601	26882800	2.35081e-13	4.15263e-10	45.0154
NC_027758.2	26895901	26896100	8.34117e-05	0.00916721	46.8691
NC_027758.2	26909201	26909400	8.53932e-07	0.000252564	-28
NC_027758.2	26920301	26920500	0.000502458	0.0332052	-29.9553
NC_027758.2	26922601	26922800	1.1943e-14	2.68394e-11	-42.9038
NC_027758.2	26922701	26922900	6.4418e-23	4.45281e-19	-48.625
NC_027758.2	26922801	26923000	1.92146e-08	1.02932e-05	-48.6395
NC_027758.2	26923301	26923500	7.92117e-15	1.84636e-11	-51.4964
NC_027758.2	26923401	26923600	1.20455e-10	1.1862e-07	-32.5833
NC_027758.2	26923501	26923700	2.27173e-16	6.90399e-13	-31.4129
NC_027758.2	26923601	26923800	1.39809e-33	2.62415e-29	-38.0085
NC_027758.2	26923701	26923900	1.85975e-40	5.86168e-36	-44.0702
NC_027758.2	26923801	26924000	2.52383e-34	4.99924e-30	-50.6394
NC_027758.2	26923901	26924100	2.61577e-28	3.06281e-24	-59.8603
NC_027758.2	26924001	26924200	7.24758e-40	2.21469e-35	-68.8653
NC_027758.2	26924101	26924300	3.08616e-32	5.12126e-28	-77.9123
NC_027758.2	26963601	26963800	1.94836e-09	1.40309e-06	-46.9697
NC_027758.2	26963701	26963900	1.91644e-10	1.78916e-07	-49.4915
NC_027758.2	26963801	26964000	0.000262164	0.0210458	-33.7062
NC_027758.2	26968501	26968700	2.11773e-05	0.00325509	36.1905
NC_027758.2	27051001	27051200	2.99202e-07	0.000105885	-30.1631
NC_027758.2	27051101	27051300	2.69327e-11	3.12219e-08	-38.9714
NC_027758.2	27070901	27071100	0.000103767	0.0107606	-36.0399
NC_027758.2	27112501	27112700	3.0784e-06	0.00071567	-36.2115
NC_027758.2	27112601	27112800	3.78819e-08	1.8435e-05	-36.7508
NC_027758.2	27116201	27116400	6.43113e-11	6.77515e-08	43.617
NC_027758.2	27116301	27116500	6.228e-05	0.00734576	28.0692
NC_027758.2	27139501	27139700	8.52561e-25	7.09731e-21	-53.8079
NC_027758.2	27139601	27139800	1.78529e-21	1.08711e-17	-46.9577
NC_027758.2	27184101	27184300	2.8016e-07	0.000100208	-26.5556
NC_027758.2	27235801	27236000	1.23433e-08	7.01339e-06	-35.9899
NC_027758.2	27286401	27286600	8.46044e-10	6.7215e-07	-57.3421
NC_027758.2	27323701	27323900	3.45873e-08	1.70637e-05	-35.345
NC_027758.2	27375101	27375300	1.01488e-08	5.92361e-06	34.2292
NC_027758.2	27378701	27378900	0.000104773	0.0108353	-26.5408
NC_027758.2	27380601	27380800	7.18324e-05	0.00818428	27.4094
NC_027758.2	27398401	27398600	3.80653e-08	1.85081e-05	-44.6049
NC_027758.2	27442801	27443000	3.57757e-07	0.000122716	32.0998
NC_027758.2	27549101	27549300	3.00017e-05	0.00425049	-26.6609
NC_027758.2	27592401	27592600	1.38243e-05	0.00233818	30.3571
NC_027758.2	27616001	27616200	9.98657e-09	5.84188e-06	-30.5643
NC_027758.2	27849001	27849200	9.59713e-06	0.00175653	31.339
NC_027758.2	27862601	27862800	3.72021e-07	0.000126742	28.6903
NC_027758.2	27862701	27862900	7.73232e-07	0.00023272	27.2061
NC_027758.2	27934401	27934600	4.06351e-06	0.000891093	27.7453
NC_027758.2	28025601	28025800	7.79698e-10	6.25789e-07	-31.288
NC_027758.2	28025701	28025900	1.30172e-13	2.41523e-10	-40.9182
NC_027758.2	28025801	28026000	4.02053e-07	0.000135381	-35.1985
NC_027758.2	28026801	28027000	2.99222e-07	0.000105885	-27.1775
NC_027758.2	28062101	28062300	0.000139707	0.0133826	-33.2827
NC_027758.2	28083001	28083200	6.30124e-05	0.00740687	25
NC_027758.2	28283501	28283700	1.10427e-06	0.000312551	26.5316
NC_027758.2	28321001	28321200	6.78707e-06	0.00133401	-26.1664
NC_027758.2	28374701	28374900	6.38878e-16	1.81674e-12	-34.4175
NC_027758.2	28433601	28433800	6.55377e-07	0.000202966	-45.0397
NC_027758.2	28457201	28457400	9.53778e-10	7.49189e-07	-57.5926
NC_027758.2	28457301	28457500	0.000513167	0.0336873	-25.468
NC_027758.2	28514101	28514300	1.10004e-05	0.00195817	-26.4499
NC_027758.2	28584801	28585000	8.19454e-06	0.00155039	32.2559
NC_027758.2	28616501	28616700	0.000544955	0.0351334	-27.0101
NC_027758.2	28619201	28619400	2.31261e-07	8.53177e-05	-39.3939
NC_027758.2	28631301	28631500	0.000878058	0.0485343	36.6569
NC_027758.2	28631401	28631600	0.000132114	0.0128558	30.9371
NC_027758.2	28716201	28716400	6.25672e-06	0.00125021	-30.6452
NC_027758.2	28716301	28716500	6.25672e-06	0.00125021	-30.6452
NC_027758.2	28815001	28815200	0.00013745	0.0132301	-26.2074
NC_027758.2	28815101	28815300	0.000649388	0.0395829	-30.2642
NC_027758.2	28819501	28819700	0.000466752	0.0315486	28.3636
NC_027758.2	28831601	28831800	0.000787753	0.0452179	-33.3333
NC_027758.2	29138801	29139000	1.53868e-06	0.000408596	-29.2524
NC_027758.2	29157101	29157300	4.34955e-09	2.82939e-06	31.0023
NC_027758.2	29476701	29476900	0.000651681	0.0396816	28.3092
NC_027758.2	29476801	29477000	0.000455653	0.0310265	31.2554
NC_027758.2	29649201	29649400	1.43687e-05	0.00241096	-37.695
NC_027758.2	29789101	29789300	5.32912e-11	5.72613e-08	-39.5006
NC_027758.2	29794301	29794500	7.69125e-07	0.000231679	43.5701
NC_027758.2	29794401	29794600	5.55563e-14	1.10003e-10	60.4004
NC_027758.2	29794501	29794700	2.74932e-08	1.40164e-05	65.2137
NC_027758.2	29941901	29942100	0.00047493	0.0319287	-28.2353
NC_027758.2	30449001	30449200	1.1889e-06	0.000332095	36.2069
NC_027758.2	30473201	30473400	1.29739e-16	4.0611e-13	49.3091
NC_027758.2	30473301	30473500	7.86964e-13	1.2564e-09	48.3821
NC_027758.2	31270501	31270700	0.000245945	0.0201271	27.4423
NC_027758.2	31284001	31284200	8.63469e-06	0.00161325	29.1139
NC_027758.2	31427201	31427400	7.30829e-06	0.00141421	37.4384
NC_027758.2	31427301	31427500	7.81151e-06	0.00149149	32.0106
NC_027758.2	31463701	31463900	0.000525726	0.034268	29.8879
NC_027758.2	31650901	31651100	1.36447e-12	2.07274e-09	-31.721
NC_027758.2	31739801	31740000	3.41899e-06	0.000779003	39.5913
NC_027758.2	31739901	31740100	1.02005e-06	0.000292796	45.5241
NC_027758.2	32015001	32015200	2.07876e-10	1.92144e-07	35.8645
NC_027758.2	32017801	32018000	2.62815e-10	2.38171e-07	40.3745
NC_027758.2	32017901	32018100	2.04032e-12	3.00205e-09	47.1698
NC_027758.2	32022601	32022800	2.83713e-09	1.94336e-06	42.1053
NC_027758.2	32022701	32022900	1.21091e-07	4.9676e-05	43.054
NC_027758.2	32242401	32242600	1.22181e-08	6.95328e-06	38.1462
NC_027758.2	32242501	32242700	1.20048e-08	6.85199e-06	26.9052
NC_027758.2	32863901	32864100	0.000198963	0.0173098	25.4202
NC_027758.2	33116301	33116500	2.95909e-08	1.49354e-05	54.902
NC_027758.2	33328401	33328600	4.50694e-05	0.00577574	31.9462
NC_027758.2	33400801	33401000	2.23926e-05	0.00339679	26.0891
NC_027758.2	33622101	33622300	0.000851247	0.0476184	27.1429
NC_027758.2	34164201	34164400	0.000346738	0.0256663	27.0071
NC_027758.2	34201101	34201300	1.55742e-07	6.1249e-05	29.6652
NC_027758.2	34430901	34431100	9.70135e-07	0.000280931	-43.29
NC_027758.2	34431001	34431200	1.66475e-06	0.000435635	-41.2458
NC_027758.2	34431101	34431300	4.06061e-12	5.64169e-09	-57.9602
NC_027758.2	34431201	34431400	3.94453e-15	9.70439e-12	-64.1895
NC_027758.2	34431301	34431500	7.81479e-12	1.02176e-08	-54.816
NC_027758.2	34431801	34432000	5.82074e-08	2.66616e-05	-40.8233
NC_027758.2	34431901	34432100	8.94121e-07	0.000262468	-45.2778
NC_027758.2	34637501	34637700	5.33876e-06	0.00110439	-45.7825
NC_027758.2	34671001	34671200	7.39186e-05	0.00836177	30.0395
NC_027758.2	34676601	34676800	0.000669602	0.0404309	26.6536
NC_027758.2	35036001	35036200	2.52636e-06	0.000609305	27.7076
NC_027758.2	35202701	35202900	0.000258521	0.0208454	-31.2292
NC_027758.2	35241101	35241300	4.47655e-07	0.000147836	38.3178
NC_027759.2	54401	54600	1.18092e-10	1.16568e-07	-32.3239
NC_027759.2	106601	106800	3.54579e-14	7.28561e-11	53.6232
NC_027759.2	219001	219200	2.0855e-08	1.10527e-05	26.1141
NC_027759.2	219101	219300	1.38943e-11	1.71716e-08	25.2782
NC_027759.2	361301	361500	9.11895e-18	3.40025e-14	-58.6466
NC_027759.2	431701	431900	1.19118e-07	4.90108e-05	29.3443
NC_027759.2	432001	432200	1.38642e-06	0.000375769	26.8403
NC_027759.2	432101	432300	1.22972e-09	9.35015e-07	36.0413
NC_027759.2	434601	434800	0.000151556	0.0142035	39.5
NC_027759.2	504501	504700	2.12397e-08	1.12163e-05	39
NC_027759.2	507701	507900	4.77336e-06	0.00101206	31.7082
NC_027759.2	507801	508000	2.40678e-07	8.82398e-05	29.6078
NC_027759.2	554801	555000	1.97584e-08	1.05437e-05	-40.8163
NC_027759.2	701401	701600	1.10216e-07	4.58375e-05	27.4064
NC_027759.2	1038001	1038200	0.000553228	0.0355069	29.3965
NC_027759.2	1693101	1693300	0.000138727	0.0133147	33.8509
NC_027759.2	2129601	2129800	6.86604e-05	0.00791028	25.6384
NC_027759.2	2188401	2188600	0.000311209	0.0238003	27.5402
NC_027759.2	2288501	2288700	5.73752e-09	3.59691e-06	-43.043
NC_027759.2	2307701	2307900	1.06004e-06	0.00030206	28.1818
NC_027759.2	2699601	2699800	7.53266e-06	0.00144935	25.5333
NC_027759.2	2835701	2835900	1.21402e-05	0.00211515	25.8591
NC_027759.2	3045101	3045300	2.01859e-09	1.44598e-06	54.638
NC_027759.2	3045201	3045400	6.89503e-10	5.62039e-07	55.1648
NC_027759.2	3065701	3065900	1.54565e-05	0.00255096	27.1673
NC_027759.2	3510401	3510600	8.19769e-06	0.00155087	29.4899
NC_027759.2	3510501	3510700	5.17231e-07	0.000166565	48.7245
NC_027759.2	3711001	3711200	0.000137885	0.0132561	25.1276
NC_027759.2	3853501	3853700	0.00088474	0.0487828	34.8485
NC_027759.2	4200701	4200900	0.000396113	0.0282033	-25.6098
NC_027759.2	4208301	4208500	3.32803e-07	0.000115806	28.647
NC_027759.2	4208401	4208600	1.10241e-06	0.000312168	26.8844
NC_027759.2	4253301	4253500	0.000101031	0.0105469	35.2541
NC_027759.2	4431401	4431600	1.02484e-05	0.00184949	28.266
NC_027759.2	4494301	4494500	0.000158537	0.0146876	-29.6771
NC_027759.2	4531801	4532000	8.86555e-06	0.00164755	-34.8214
NC_027759.2	4778001	4778200	6.34945e-05	0.00745148	-29.0506
NC_027759.2	4778101	4778300	0.000382468	0.0275084	-26.1364
NC_027759.2	4902401	4902600	0.000351796	0.0259324	-37.2644
NC_027759.2	4902501	4902700	0.000289169	0.0225684	-33.4649
NC_027759.2	4923401	4923600	0.000671105	0.0404997	30.814
NC_027759.2	5048301	5048500	8.30989e-05	0.00914204	-45.3243
NC_027759.2	6281601	6281800	8.40512e-05	0.00922153	29.6296
NC_027759.2	6495201	6495400	0.000143767	0.0136651	30.543
NC_027759.2	6692101	6692300	2.5259e-10	2.29569e-07	-26.0905
NC_027759.2	6717401	6717600	0.000197481	0.01722	26.4706
NC_027759.2	6810801	6811000	9.9064e-06	0.00180102	32.399
NC_027759.2	6810901	6811100	9.9064e-06	0.00180102	32.399
NC_027759.2	7323501	7323700	4.27923e-10	3.66961e-07	42.0009
NC_027759.2	7685901	7686100	0.000154031	0.0143768	-38.4828
NC_027759.2	8341001	8341200	2.75595e-07	9.88501e-05	-30.4861
NC_027759.2	8375001	8375200	8.78406e-17	2.82548e-13	-39.722
NC_027759.2	9128801	9129000	0.000768613	0.0444408	-26.7483
NC_027759.2	9146301	9146500	4.51513e-06	0.000967769	26.7986
NC_027759.2	9146401	9146600	1.58732e-05	0.00260543	38.3136
NC_027759.2	9482601	9482800	9.57637e-10	7.51748e-07	-33.3333
NC_027759.2	9561001	9561200	0.000254735	0.0206263	27.3313
NC_027759.2	9562201	9562400	9.72619e-05	0.0102586	34.7758
NC_027759.2	9607601	9607800	2.58471e-05	0.00379558	26.1139
NC_027759.2	9611601	9611800	0.000867203	0.0481478	32.0195
NC_027759.2	9613401	9613600	1.99279e-23	1.43902e-19	26.9991
NC_027759.2	9613501	9613700	1.01608e-21	6.30983e-18	29.3153
NC_027759.2	9645001	9645200	2.7642e-17	9.72118e-14	57.5599
NC_027759.2	9645101	9645300	1.72837e-22	1.1427e-18	55.3651
NC_027759.2	9645201	9645400	3.12421e-20	1.59601e-16	60.1465
NC_027759.2	9666001	9666200	8.54855e-10	6.78397e-07	43.2106
NC_027759.2	9681501	9681700	3.49256e-06	0.000792128	-29.2237
NC_027759.2	9681601	9681800	3.42973e-05	0.00469451	-25.5411
NC_027759.2	9756201	9756400	5.83885e-06	0.00118403	-38.4593
NC_027759.2	9760901	9761100	0.000454427	0.0309694	37.2294
NC_027759.2	9787801	9788000	6.53564e-14	1.28142e-10	31.6529
NC_027759.2	9787901	9788100	3.46351e-22	2.25419e-18	42.461
NC_027759.2	9788001	9788200	6.09406e-45	2.58815e-40	56.2578
NC_027759.2	9788101	9788300	7.63097e-32	1.22572e-27	43.507
NC_027759.2	9788301	9788500	2.71551e-15	6.86961e-12	31.8035
NC_027759.2	9788401	9788600	1.30232e-16	4.07398e-13	36.72
NC_027759.2	9788501	9788700	5.18355e-05	0.00640431	26.5579
NC_027759.2	9790201	9790400	2.2375e-11	2.64711e-08	36.9329
NC_027759.2	9790301	9790500	3.18126e-10	2.82519e-07	43.1847
NC_027759.2	9794201	9794400	3.98436e-13	6.75033e-10	-44.026
NC_027759.2	9794301	9794500	3.98436e-13	6.75033e-10	-44.026
NC_027759.2	9808001	9808200	5.40653e-08	2.50691e-05	-31.0928
NC_027759.2	9860901	9861100	2.39344e-11	2.80707e-08	67.0588
NC_027759.2	9925401	9925600	4.68892e-08	2.21871e-05	34.3496
NC_027759.2	9936201	9936400	1.5167e-05	0.00251393	25.1112
NC_027759.2	9936301	9936500	1.31025e-06	0.000358676	25.1278
NC_027759.2	9965401	9965600	1.56578e-17	5.67779e-14	26.9053
NC_027759.2	10029301	10029500	0.000395884	0.0281917	30.6654
NC_027759.2	10078101	10078300	3.23487e-05	0.00449103	27.6399
NC_027759.2	10280701	10280900	3.28091e-06	0.00075364	26.6753
NC_027759.2	10324301	10324500	1.08525e-05	0.00193734	-35.8393
NC_027759.2	10333201	10333400	0.000128613	0.0126022	34.8384
NC_027759.2	10655401	10655600	3.15696e-09	2.1328e-06	-29.1698
NC_027759.2	10685201	10685400	1.33702e-07	5.39356e-05	26.6514
NC_027759.2	10685301	10685500	3.30536e-09	2.22136e-06	40.5518
NC_027759.2	10727101	10727300	8.91117e-06	0.00165412	26.5306
NC_027759.2	10776201	10776400	2.71832e-11	3.14831e-08	37.8639
NC_027759.2	10797101	10797300	1.79118e-08	9.68227e-06	31.657
NC_027759.2	10797201	10797400	1.02126e-05	0.0018444	26.9005
NC_027759.2	10868201	10868400	1.56881e-05	0.00258018	-25.2515
NC_027759.2	10887601	10887800	1.51279e-07	5.98178e-05	-27.8261
NC_027759.2	11116601	11116800	9.01664e-13	1.41829e-09	-34.8072
NC_027759.2	11116701	11116900	1.2435e-16	3.90951e-13	-40.8663
NC_027759.2	11252001	11252200	3.20186e-10	2.8395e-07	-27.0833
NC_027759.2	11337401	11337600	3.36404e-14	6.93491e-11	-33.5271
NC_027759.2	11681401	11681600	1.74764e-07	6.76208e-05	-25.4422
NC_027759.2	11681501	11681700	1.01419e-05	0.00183367	-25.2459
NC_027759.2	11714401	11714600	1.08173e-09	8.35424e-07	29.8742
NC_027759.2	11730601	11730800	1.3107e-06	0.00035876	25.2152
NC_027759.2	11731501	11731700	2.5846e-05	0.00379557	30.5895
NC_027759.2	11742401	11742600	4.07659e-05	0.00536635	26.4493
NC_027759.2	11767601	11767800	0.000229413	0.0191859	29.4294
NC_027759.2	11841501	11841700	0.000509893	0.0335417	29.0127
NC_027759.2	12016801	12017000	7.85606e-14	1.52127e-10	41.2903
NC_027759.2	12095901	12096100	1.24069e-12	1.89563e-09	-28.8136
NC_027759.2	12280201	12280400	5.4074e-10	4.52253e-07	40.5845
NC_027759.2	12321501	12321700	2.51605e-06	0.000607346	-43.9709
NC_027759.2	12390901	12391100	1.00192e-08	5.8582e-06	26.9347
NC_027759.2	12548601	12548800	4.0403e-18	1.60062e-14	43.5813
NC_027759.2	12548701	12548900	1.21647e-05	0.00211832	33.2203
NC_027759.2	12550401	12550600	9.90739e-06	0.00180102	41.7857
NC_027759.2	12550501	12550700	0.000173875	0.015704	36.8831
NC_027759.2	12554001	12554200	1.26778e-07	5.15993e-05	37.9807
NC_027759.2	12796101	12796300	0.000174133	0.0157197	-29.152
NC_027759.2	12857101	12857300	8.97209e-07	0.00026322	25.8506
NC_027759.2	12881201	12881400	3.88588e-06	0.000860689	42.0821
NC_027759.2	12882301	12882500	2.97814e-11	3.41999e-08	38.6566
NC_027759.2	12882401	12882600	3.49808e-10	3.07175e-07	33.3908
NC_027759.2	12898501	12898700	1.5641e-05	0.00257429	34.4775
NC_027759.2	12898601	12898800	5.62517e-06	0.00114929	32.029
NC_027759.2	12902701	12902900	2.24998e-07	8.34434e-05	34.9827
NC_027759.2	12902801	12903000	1.32163e-06	0.000361199	30.8949
NC_027759.2	13200301	13200500	0.000554559	0.0355633	31.1111
NC_027759.2	13200401	13200600	2.83864e-06	0.000670772	39.9263
NC_027759.2	13200501	13200700	1.05699e-06	0.000301328	47.799
NC_027759.2	13200601	13200800	4.50581e-06	0.000966308	35.9627
NC_027759.2	13200701	13200900	0.000434163	0.0300545	31.237
NC_027759.2	13219601	13219800	6.50381e-09	4.01103e-06	29.2173
NC_027759.2	13255201	13255400	1.48827e-08	8.23589e-06	55.8605
NC_027759.2	13255301	13255500	2.08175e-06	0.000521814	52.3148
NC_027759.2	13337601	13337800	1.74925e-10	1.64842e-07	57.8901
NC_027759.2	13337701	13337900	6.65534e-09	4.08538e-06	68.5741
NC_027759.2	13344801	13345000	3.47364e-14	7.14626e-11	-30.8571
NC_027759.2	13360101	13360300	1.24351e-08	7.05689e-06	-48.3146
NC_027759.2	13388001	13388200	4.94269e-05	0.00618218	34.5982
NC_027759.2	13391901	13392100	0.000265599	0.0212423	26.4544
NC_027759.2	13479201	13479400	8.29752e-05	0.00913183	-30.2102
NC_027759.2	13507801	13508000	6.40373e-07	0.000199008	-25.3968
NC_027759.2	13611301	13611500	2.35732e-08	1.22879e-05	-29.8701
NC_027759.2	13623901	13624100	0.00049998	0.0330925	27.1131
NC_027759.2	13737101	13737300	2.00651e-07	7.58681e-05	27.6026
NC_027759.2	13737201	13737400	7.73005e-10	6.20815e-07	35.2219
NC_027759.2	13796201	13796400	2.46041e-07	8.98773e-05	25.2882
NC_027759.2	13827201	13827400	4.50588e-09	2.91481e-06	28.5156
NC_027759.2	14007701	14007900	1.43508e-05	0.0024085	26.4097
NC_027759.2	14008201	14008400	6.80448e-05	0.00785851	25.0359
NC_027759.2	14438901	14439100	6.13188e-11	6.48245e-08	32.2731
NC_027759.2	14472101	14472300	4.99832e-07	0.000161867	28.4688
NC_027759.2	14472201	14472400	1.13763e-06	0.000320148	25.0115
NC_027759.2	14474001	14474200	1.98629e-07	7.52228e-05	-27.5
NC_027759.2	14481001	14481200	0.000112299	0.0114119	28.1124
NC_027759.2	14588901	14589100	1.34276e-09	1.01039e-06	30.8535
NC_027759.2	14635201	14635400	2.18e-11	2.58323e-08	46.4286
NC_027759.2	14635301	14635500	3.05421e-14	6.36427e-11	40.0599
NC_027759.2	14650601	14650800	2.20821e-07	8.21863e-05	-35.9551
NC_027759.2	14650701	14650900	9.17092e-06	0.00169354	-26.9886
NC_027759.2	14923701	14923900	0.000912691	0.0497855	25.6119
NC_027759.2	15502201	15502400	1.78743e-05	0.00285557	31.4092
NC_027759.2	15502301	15502500	0.00044876	0.0306956	26.0934
NC_027759.2	15840201	15840400	1.4717e-07	5.84745e-05	45.1923
NC_027759.2	15934701	15934900	1.87593e-11	2.25609e-08	31.9056
NC_027759.2	15934801	15935000	1.10344e-09	8.49963e-07	25.4948
NC_027759.2	16048401	16048600	3.10689e-05	0.00436173	28.6025
NC_027759.2	16048501	16048700	2.79428e-06	0.000662069	26.6062
NC_027759.2	16192701	16192900	2.20512e-05	0.00335853	35.6638
NC_027759.2	16192801	16193000	0.000212738	0.018162	26.1244
NC_027759.2	16212601	16212800	9.63913e-05	0.0101914	28.1895
NC_027759.2	16216201	16216400	1.51738e-11	1.85879e-08	44.9818
NC_027759.2	16216301	16216500	1.66328e-09	1.22006e-06	50.4493
NC_027759.2	16312101	16312300	1.01067e-06	0.000290603	26.8034
NC_027759.2	16322801	16323000	0.000496326	0.0329224	28.0952
NC_027759.2	16331601	16331800	6.11539e-08	2.78079e-05	26.1429
NC_027759.2	16366301	16366500	0.000133347	0.0129428	31.9537
NC_027759.2	16516201	16516400	7.25385e-06	0.00140596	-25.5146
NC_027759.2	16542901	16543100	0.000165773	0.0151724	33.3333
NC_027759.2	16557601	16557800	9.5432e-11	9.62863e-08	43.8059
NC_027759.2	16557701	16557900	7.43882e-07	0.000225689	33.6629
NC_027759.2	16604201	16604400	2.10527e-05	0.00324032	-43.8227
NC_027759.2	16627901	16628100	1.76335e-08	9.55036e-06	-28.5714
NC_027759.2	16635701	16635900	2.07736e-08	1.10142e-05	29.5473
NC_027759.2	16635801	16636000	7.46769e-08	3.29118e-05	34.7253
NC_027759.2	16646001	16646200	0.000182664	0.0162675	25.8236
NC_027759.2	16650001	16650200	1.89189e-15	4.94324e-12	40.9659
NC_027759.2	16829301	16829500	1.06934e-12	1.6617e-09	32.6803
NC_027759.2	16917301	16917500	4.26981e-16	1.24842e-12	43.9471
NC_027759.2	16917401	16917600	8.38221e-15	1.93849e-11	50.2852
NC_027759.2	17007201	17007400	8.8738e-05	0.00959724	-34.6201
NC_027759.2	17048401	17048600	2.79639e-07	0.000100057	-28.9256
NC_027759.2	17099601	17099800	1.57959e-07	6.19847e-05	47.8629
NC_027759.2	17260001	17260200	0.000146602	0.0138495	26.1633
NC_027759.2	17370101	17370300	0.000160582	0.0148158	35.5867
NC_027759.2	17581001	17581200	0.000662653	0.0401358	29.6496
NC_027759.2	17588501	17588700	5.89639e-12	7.92001e-09	-26.1682
NC_027759.2	17614401	17614600	5.22297e-17	1.75434e-13	-68.8475
NC_027759.2	17614501	17614700	2.07997e-20	1.08921e-16	-67.1132
NC_027759.2	17615001	17615200	1.9214e-21	1.16292e-17	-30.179
NC_027759.2	17615201	17615400	4.7362e-11	5.16096e-08	-28.189
NC_027759.2	17615301	17615500	2.46626e-10	2.24679e-07	-28.3877
NC_027759.2	17690901	17691100	6.92317e-05	0.00795926	32.0773
NC_027759.2	17738001	17738200	5.80171e-09	3.62958e-06	42.5287
NC_027759.2	17774601	17774800	5.4328e-05	0.00663327	36.2486
NC_027759.2	17785301	17785500	6.4171e-05	0.00751286	30.4198
NC_027759.2	17785501	17785700	1.47094e-09	1.09468e-06	30.9041
NC_027759.2	17794601	17794800	0.000767113	0.0443839	33.0532
NC_027759.2	17797901	17798100	6.38496e-05	0.00748474	-32.3844
NC_027759.2	17805201	17805400	2.79282e-09	1.91798e-06	38.0725
NC_027759.2	17805301	17805500	6.78964e-05	0.00784432	31.8681
NC_027759.2	17883901	17884100	0.000688146	0.0412245	-26.5656
NC_027759.2	17902101	17902300	9.13778e-10	7.2082e-07	37
NC_027759.2	17902201	17902400	5.44608e-19	2.38783e-15	49.5487
NC_027759.2	17902301	17902500	2.03684e-08	1.08268e-05	31.8403
NC_027759.2	17949201	17949400	5.04824e-07	0.000163209	46.8071
NC_027759.2	17949301	17949500	1.79308e-10	1.68623e-07	49.026
NC_027759.2	18118601	18118800	1.98214e-14	4.29276e-11	-29.5357
NC_027759.2	18118701	18118900	2.34514e-11	2.75883e-08	-33.774
NC_027759.2	18144201	18144400	9.03996e-05	0.00973116	-26.6667
NC_027759.2	18204101	18204300	8.44592e-06	0.00158607	25.4628
NC_027759.2	18208201	18208400	7.74668e-11	7.99469e-08	28.8149
NC_027759.2	18214501	18214700	0.000171973	0.0155813	29.1751
NC_027759.2	18214601	18214800	1.27698e-05	0.00219787	28.8796
NC_027759.2	18215401	18215600	4.95733e-20	2.49183e-16	41.8801
NC_027759.2	18251801	18252000	8.47854e-13	1.34419e-09	32.6886
NC_027759.2	18251901	18252100	4.42811e-11	4.86758e-08	27.9643
NC_027759.2	18347801	18348000	3.96345e-05	0.00524844	-28.3969
NC_027759.2	18362401	18362600	0.000117898	0.0118256	-42.1176
NC_027759.2	18554001	18554200	0.000427462	0.0297533	25.6287
NC_027759.2	18645601	18645800	7.55839e-07	0.000228487	51.3636
NC_027759.2	18684901	18685100	5.59128e-07	0.000177829	29.9314
NC_027759.2	18723301	18723500	2.64419e-06	0.000632398	-35.5043
NC_027759.2	18797801	18798000	2.27954e-05	0.00344289	30.2098
NC_027759.2	18798201	18798400	3.61351e-08	1.77001e-05	26.4077
NC_027759.2	18835401	18835600	6.25232e-07	0.000195029	-28
NC_027759.2	18836201	18836400	1.28875e-05	0.00221354	32.0098
NC_027759.2	18836301	18836500	2.74801e-06	0.000653083	36.9525
NC_027759.2	18858901	18859100	1.33842e-06	0.00036503	34.1674
NC_027759.2	18872301	18872500	0.000592299	0.0371849	32.3334
NC_027759.2	18879901	18880100	0.000434059	0.0300505	-28.7661
NC_027759.2	18883901	18884100	6.87107e-05	0.0079148	28.1632
NC_027759.2	18885201	18885400	3.60032e-12	5.07535e-09	-40.6977
NC_027759.2	18890401	18890600	1.81205e-05	0.00288608	25.5632
NC_027759.2	18890701	18890900	0.000760392	0.0441229	26.1111
NC_027759.2	18905701	18905900	2.64294e-11	3.06953e-08	27.6561
NC_027759.2	18985701	18985900	5.17971e-08	2.41491e-05	-34.8626
NC_027759.2	19014101	19014300	9.52854e-08	4.0533e-05	-41.6667
NC_027759.2	19014201	19014400	2.37422e-05	0.00355513	-30.4348
NC_027759.2	19016201	19016400	1.78432e-06	0.000460527	39.3762
NC_027759.2	19016301	19016500	1.78432e-06	0.000460527	39.3762
NC_027759.2	19030101	19030300	0.000393817	0.0280831	28.7179
NC_027759.2	19030901	19031100	2.83562e-16	8.50933e-13	30.2163
NC_027759.2	19031001	19031200	9.016e-24	6.73373e-20	30.3254
NC_027759.2	19033201	19033400	8.37009e-13	1.33037e-09	68.1818
NC_027759.2	19033301	19033500	1.54086e-10	1.46945e-07	63.4615
NC_027759.2	19099101	19099300	7.71491e-10	6.19863e-07	28.7218
NC_027759.2	19100501	19100700	6.48883e-09	4.00376e-06	50.2935
NC_027759.2	19123601	19123800	0.000372264	0.0269933	35.1767
NC_027759.2	19125501	19125700	1.54601e-10	1.4738e-07	35.4915
NC_027759.2	19125601	19125800	1.09136e-07	4.54827e-05	27.1859
NC_027759.2	19125901	19126100	1.48103e-10	1.42031e-07	-31.3347
NC_027759.2	19139401	19139600	4.11524e-05	0.00540048	25.82
NC_027759.2	19174801	19175000	0.000357211	0.0262235	25.2295
NC_027759.2	19180401	19180600	5.08761e-07	0.000164228	35.5394
NC_027759.2	19237101	19237300	5.7964e-08	2.65606e-05	26.7705
NC_027759.2	19272401	19272600	0.000159761	0.0147651	26.9581
NC_027759.2	19310301	19310500	1.88125e-05	0.00296967	32.3147
NC_027759.2	19311501	19311700	5.33796e-08	2.47855e-05	35.5756
NC_027759.2	19403301	19403500	1.35528e-05	0.00230212	26.4945
NC_027759.2	19501801	19502000	2.11444e-05	0.00325143	32.7509
NC_027759.2	19501901	19502100	6.80024e-05	0.00785433	33.3333
NC_027759.2	19570101	19570300	3.08753e-10	2.74784e-07	37.1277
NC_027759.2	19570201	19570400	5.55458e-20	2.77257e-16	47.8362
NC_027759.2	19570301	19570500	5.93812e-12	7.96325e-09	51.5671
NC_027759.2	19852301	19852500	3.56261e-05	0.00483596	-25
NC_027759.2	19924001	19924200	7.67824e-10	6.17248e-07	25.7851
NC_027759.2	19924101	19924300	8.4971e-10	6.74848e-07	42.3994
NC_027759.2	19924201	19924400	0.00015822	0.0146662	36.9883
NC_027759.2	19999301	19999500	1.65338e-11	2.01162e-08	54.7229
NC_027759.2	20004701	20004900	0.000429516	0.0298367	25.2926
NC_027759.2	20045801	20046000	9.91456e-05	0.0104008	-36.9002
NC_027759.2	20069301	20069500	1.82825e-07	7.01924e-05	38.9586
NC_027759.2	20073201	20073400	6.44493e-07	0.000200084	-44.5887
NC_027759.2	20073301	20073500	3.36098e-14	6.93145e-11	-48.6763
NC_027759.2	20073401	20073600	4.00875e-17	1.36851e-13	-46.096
NC_027759.2	20073501	20073700	1.91713e-08	1.02756e-05	-37.102
NC_027759.2	20100301	20100500	3.46801e-06	0.000788053	31.0162
NC_027759.2	20127901	20128100	0.000139706	0.0133826	27.5
NC_027759.2	20176001	20176200	6.11182e-07	0.000191553	25.5871
NC_027759.2	20180201	20180400	1.2762e-06	0.000351042	-37.8531
NC_027759.2	20246801	20247000	0.000157157	0.0145896	30.703
NC_027759.2	20249101	20249300	5.76193e-06	0.00117119	35.163
NC_027759.2	20254601	20254800	7.43356e-06	0.00143402	29.249
NC_027759.2	20254701	20254900	0.000258894	0.0208641	28.1536
NC_027759.2	20274801	20275000	7.10661e-08	3.15396e-05	36.0272
NC_027759.2	20350001	20350200	1.25854e-07	5.1294e-05	33.1955
NC_027759.2	20362601	20362800	2.66451e-12	3.84372e-09	-31.8394
NC_027759.2	20362701	20362900	6.6618e-09	4.08884e-06	-25.7423
NC_027759.2	20377701	20377900	1.08183e-10	1.07784e-07	-27.203
NC_027759.2	20377801	20378000	3.08206e-15	7.73054e-12	-35.3378
NC_027759.2	20444301	20444500	5.09096e-05	0.00632073	-28.0488
NC_027759.2	20448001	20448200	4.52265e-06	0.000968967	-34.375
NC_027759.2	20461601	20461800	4.73019e-11	5.15554e-08	57.2054
NC_027759.2	20461701	20461900	0.00036592	0.026669	26.3736
NC_027759.2	20499201	20499400	1.86976e-06	0.000478611	31.1269
NC_027759.2	20500801	20501000	5.32802e-08	2.47508e-05	28.4966
NC_027759.2	20505901	20506100	0.000278206	0.0219604	31.8341
NC_027759.2	20538701	20538900	6.04551e-05	0.00718698	25.4529
NC_027759.2	20891001	20891200	9.47819e-06	0.00173947	44.6092
NC_027759.2	20891101	20891300	8.3747e-07	0.000248531	34.9266
NC_027759.2	20913401	20913600	4.50962e-15	1.09975e-11	42.5532
NC_027759.2	21101201	21101400	8.62223e-17	2.78236e-13	32.1811
NC_027759.2	21103101	21103300	1.84756e-10	1.73065e-07	33.0613
NC_027759.2	21103201	21103400	6.74958e-10	5.5117e-07	32.4872
NC_027759.2	21124601	21124800	0.000282268	0.0221842	28.0308
NC_027759.2	21629601	21629800	2.46024e-05	0.00365229	-28.5456
NC_027759.2	21629701	21629900	6.13108e-06	0.00123055	-35.5072
NC_027759.2	21855001	21855200	2.89796e-05	0.00414387	30.2987
NC_027759.2	21944501	21944700	0.000175172	0.0157892	25.188
NC_027759.2	21944601	21944800	2.51543e-06	0.000607224	28.643
NC_027759.2	22053601	22053800	4.93967e-06	0.0010389	38.0519
NC_027759.2	22053701	22053900	4.31748e-07	0.0001435	30.3607
NC_027759.2	22138401	22138600	0.000496129	0.0329171	29.4118
NC_027759.2	22474201	22474400	1.86899e-05	0.00295441	42.2035
NC_027759.2	22474301	22474500	1.39573e-12	2.11575e-09	53.5745
NC_027759.2	22562801	22563000	0.000217221	0.0184336	29.2578
NC_027759.2	22764501	22764700	1.26197e-09	9.56198e-07	-43.1216
NC_027759.2	22900901	22901100	1.31517e-05	0.00224854	-26.3158
NC_027759.2	23081001	23081200	4.33996e-06	0.00093867	25.7271
NC_027759.2	23094901	23095100	2.76776e-05	0.00400084	26.1351
NC_027759.2	23369901	23370100	1.12825e-05	0.0019976	29.6324
NC_027759.2	23654801	23655000	1.07778e-05	0.00192545	25.9974
NC_027759.2	23664401	23664600	1.98971e-05	0.0030994	-36.5375
NC_027759.2	24790501	24790700	1.36471e-06	0.00037095	27.5324
NC_027759.2	24801401	24801600	9.71824e-13	1.52148e-09	-43.3871
NC_027759.2	24801501	24801700	3.19072e-14	6.61845e-11	-41.7172
NC_027759.2	24817001	24817200	2.96352e-10	2.64687e-07	-39.3024
NC_027759.2	24817101	24817300	4.40949e-38	1.18806e-33	-57.2559
NC_027759.2	24817201	24817400	4.38208e-40	1.34728e-35	-75.5486
NC_027759.2	24976501	24976700	0.000189431	0.0167082	-28.5714
NC_027759.2	25032201	25032400	1.71437e-05	0.00276592	36.2203
NC_027759.2	25032301	25032500	0.000172656	0.0156238	27.7778
NC_027759.2	25386601	25386800	0.000293058	0.0227859	27.4631
NC_027759.2	25399001	25399200	4.84397e-07	0.00015794	-33.1693
NC_027759.2	25399101	25399300	1.48675e-05	0.00247635	-33.6111
NC_027759.2	25656301	25656500	4.50926e-09	2.91625e-06	-32.933
NC_027759.2	25656401	25656600	3.04405e-05	0.00429299	-27.922
NC_027759.2	25715601	25715800	6.40897e-05	0.00750604	33.5049
NC_027759.2	25779401	25779600	5.12846e-09	3.26434e-06	-32.1739
NC_027759.2	25779501	25779700	2.29389e-07	8.47457e-05	-28.1316
NC_027759.2	26225901	26226100	1.51912e-09	1.12652e-06	26.0701
NC_027759.2	26263801	26264000	2.60218e-06	0.000624467	31.8182
NC_027759.2	26628201	26628400	5.5854e-05	0.00677519	-30.6469
NC_027759.2	27167401	27167600	3.17979e-06	0.000735096	-36.7797
NC_027759.2	27310001	27310200	4.2387e-06	0.000921206	-25.6748
NC_027759.2	27443201	27443400	0.000119807	0.011968	37.8882
NC_027759.2	27451801	27452000	0.000777119	0.0447845	25.9259
NC_027759.2	27458401	27458600	3.35038e-19	1.50721e-15	-40.7592
NC_027759.2	27476801	27477000	5.50138e-05	0.00669581	-34.2222
NC_027759.2	27481201	27481400	1.76524e-11	2.13527e-08	30.718
NC_027759.2	27488701	27488900	1.0921e-08	6.30898e-06	26.6092
NC_027759.2	27540801	27541000	4.26074e-09	2.77754e-06	26.4659
NC_027759.2	27541101	27541300	3.07529e-14	6.40287e-11	33.4725
NC_027759.2	27541201	27541400	2.13887e-15	5.53662e-12	32.716
NC_027759.2	27567901	27568100	2.83801e-05	0.00408098	40.5195
NC_027759.2	27568001	27568200	0.0005481	0.0352785	27.8571
NC_027759.2	27616301	27616500	3.55777e-10	3.11551e-07	-52.2816
NC_027759.2	27616401	27616600	1.78859e-16	5.51935e-13	-52.9924
NC_027759.2	27619401	27619600	3.4508e-07	0.000119238	44.1327
NC_027759.2	27619501	27619700	5.05628e-12	6.89319e-09	52.6347
NC_027759.2	27619601	27619800	2.48457e-12	3.60386e-09	49.8404
NC_027759.2	27657501	27657700	0.000744663	0.0435201	-31.7667
NC_027759.2	27665401	27665600	4.82058e-05	0.00607228	-27.507
NC_027759.2	27670001	27670200	2.28366e-07	8.443e-05	-53.4091
NC_027759.2	27672301	27672500	4.96954e-05	0.00620677	-27.887
NC_027759.2	27845501	27845700	3.27915e-07	0.000114303	27.1515
NC_027759.2	27854301	27854500	2.13034e-05	0.00327007	34.8426
NC_027759.2	27864001	27864200	3.80886e-08	1.85176e-05	31.5328
NC_027759.2	27914601	27914800	4.36991e-09	2.84116e-06	25.5156
NC_027759.2	27952601	27952800	2.13025e-17	7.59292e-14	-42.8655
NC_027759.2	27952701	27952900	5.6348e-33	9.77114e-29	-44.3749
NC_027759.2	27952801	27953000	1.17678e-23	8.71106e-20	-45.3402
NC_027759.2	28233801	28234000	0.000172068	0.0155877	-26.3492
NC_027759.2	28494501	28494700	4.96497e-12	6.77424e-09	-37.8049
NC_027759.2	28496901	28497100	1.26639e-08	7.16708e-06	-36.6941
NC_027759.2	28497001	28497200	5.76808e-08	2.64615e-05	-29.289
NC_027759.2	28497501	28497700	2.20016e-06	0.000545357	-37.247
NC_027759.2	28497601	28497800	2.33289e-07	8.59458e-05	-33.2497
NC_027759.2	28557601	28557800	5.9525e-12	7.9804e-09	-26.0664
NC_027759.2	28557701	28557900	5.16509e-23	3.5901e-19	-48.3003
NC_027759.2	28557801	28558000	1.00874e-08	5.8933e-06	-30.7092
NC_027759.2	28664701	28664900	1.45066e-06	0.00038983	50.2119
NC_027759.2	28664801	28665000	3.34778e-05	0.00460839	29.9145
NC_027759.2	28685601	28685800	0.000415836	0.0291804	-29.857
NC_027759.2	28697101	28697300	0.00079862	0.0456479	30.5208
NC_027759.2	28784101	28784300	6.80698e-06	0.00133739	29.4459
NC_027759.2	28797401	28797600	4.62334e-05	0.00588422	-25.7937
NC_027759.2	28797501	28797700	0.000529049	0.0344174	-25.2575
NC_027759.2	28884401	28884600	1.06401e-06	0.00030297	-27.5515
NC_027759.2	28956701	28956900	1.06695e-10	1.06514e-07	-40.3226
NC_027759.2	29069301	29069500	1.92233e-05	0.00302131	-34.1509
NC_027759.2	29069401	29069600	0.0001304	0.0127287	-25.5682
NC_027759.2	29255801	29256000	6.11293e-05	0.00724757	29.6651
NC_027759.2	29805601	29805800	7.03173e-05	0.00805487	-29.0323
NC_027759.2	29949901	29950100	0.000689637	0.0412825	-25.9725
NC_027759.2	29950001	29950200	0.000168856	0.0153782	-27.9412
NC_027759.2	30048401	30048600	0.000337729	0.0251904	-36.9192
NC_027759.2	30157801	30158000	1.19923e-07	4.93059e-05	28.6179
NC_027759.2	30204601	30204800	1.60455e-05	0.00262602	-26.1062
NC_027759.2	30709501	30709700	6.10778e-06	0.00122735	-28.4559
NC_027759.2	30915001	30915200	4.91374e-05	0.00615457	-30.202
NC_027759.2	31297501	31297700	4.34662e-05	0.00562241	26.7156
NC_027759.2	31736601	31736800	8.43788e-05	0.00924893	25.1773
NC_027759.2	31764601	31764800	2.26189e-05	0.00342427	32.3214
NC_027759.2	31764701	31764900	0.000483662	0.0323284	27.7083
NC_027759.2	31805401	31805600	5.1172e-05	0.00634392	-31.1111
NC_027759.2	32226501	32226700	4.48954e-05	0.00575824	-25.3446
NC_027759.2	32364701	32364900	0.000399808	0.0283899	29.7403
NC_027759.2	32364801	32365000	0.000399808	0.0283899	29.7403
NC_027759.2	32523801	32524000	9.97048e-05	0.0104469	43.1889
NC_027759.2	32982301	32982500	1.43919e-09	1.07408e-06	29.4479
NC_027759.2	33128001	33128200	2.01763e-05	0.00313265	30.6999
NC_027759.2	33128101	33128300	3.94059e-06	0.000869922	31.4642
NC_027759.2	33184301	33184500	1.71568e-07	6.65227e-05	-25.9788
NC_027759.2	33184401	33184600	6.06561e-07	0.000190354	-30.504
NC_027759.2	33283101	33283300	0.000104731	0.0108322	40.8271
NC_027759.2	34033701	34033900	4.19471e-14	8.51276e-11	-25.1069
NC_027759.2	35220901	35221100	0.000554317	0.035553	26.6857
NC_027759.2	35223801	35224000	4.1296e-08	1.98745e-05	-27.9012
NC_027759.2	35223901	35224100	2.90588e-09	1.98402e-06	-33.6787
NC_027759.2	35224001	35224200	1.31678e-20	7.11867e-17	-34.2942
NC_027759.2	35224101	35224300	2.22641e-34	4.44524e-30	-29.9398
NC_027759.2	35237101	35237300	3.78593e-08	1.84258e-05	-44.0453
NC_027759.2	35237201	35237400	3.23786e-11	3.67529e-08	-48.4973
NC_027759.2	35773001	35773200	6.84923e-09	4.19002e-06	-40.4803
NC_027759.2	35983101	35983300	1.3245e-06	0.000361806	36.7947
NC_027759.2	36658601	36658800	0.000385963	0.0276911	-34.6154
NC_027759.2	37417801	37418000	2.04536e-05	0.00316503	38.2049
NC_027759.2	37740501	37740700	9.73794e-10	7.62163e-07	46.4502
NC_027759.2	37740601	37740800	8.19034e-10	6.53088e-07	37.5643
NC_027759.2	38044601	38044800	1.62585e-07	6.35513e-05	29.6791
NC_027759.2	38044701	38044900	1.99216e-06	0.000503714	29.2071
NC_027759.2	38251701	38251900	1.06835e-06	0.000304082	-46.8478
NC_027759.2	38251801	38252000	7.12925e-10	5.78029e-07	-59.2222
NC_027759.2	38491001	38491200	0.000178508	0.0160022	30.0654
NC_027759.2	38553001	38553200	2.67053e-06	0.00063748	-27.3109
NC_027759.2	39210601	39210800	0.000125031	0.0123512	36.6597
NC_027759.2	39210701	39210900	0.00025992	0.0209221	34.2621
NC_027759.2	39212701	39212900	2.7249e-05	0.00395108	-33.702
NC_027759.2	39212801	39213000	1.88673e-05	0.00297664	-30.303
NC_027759.2	39225201	39225400	0.000368992	0.026829	32.9327
NC_027759.2	39254501	39254700	4.07765e-06	0.000893489	26.7826
NC_027759.2	40514401	40514600	0.000904815	0.0495154	-28.75
NC_027759.2	40623501	40623700	3.15252e-06	0.000729733	-27.8024
NC_027759.2	40623901	40624100	5.54591e-17	1.85659e-13	-38.9177
NC_027759.2	40624001	40624200	6.6066e-24	5.00889e-20	-36.5508
NC_027759.2	40632901	40633100	2.33905e-14	4.99025e-11	36.4524
NC_027759.2	40633001	40633200	2.50238e-30	3.51276e-26	50.3209
NC_027759.2	40633101	40633300	4.95028e-23	3.45517e-19	36.9748
NC_027759.2	40635101	40635300	8.60109e-08	3.71011e-05	-30.0274
NC_027759.2	40653201	40653400	9.40676e-15	2.1516e-11	-43.6099
NC_027759.2	40653301	40653500	1.04114e-15	2.84651e-12	-50.1287
NC_027759.2	40740001	40740200	6.40865e-06	0.00127477	-45.5625
NC_027759.2	40751301	40751500	1.547e-07	6.0911e-05	-34.6001
NC_027759.2	40751401	40751600	1.10611e-05	0.00196638	-43.1008
NC_027759.2	40766301	40766500	2.61286e-08	1.34355e-05	41.0714
NC_027759.2	40783901	40784100	6.10167e-10	5.03844e-07	-25.9581
NC_027759.2	40784001	40784200	1.81047e-19	8.47952e-16	-35.5493
NC_027759.2	41886401	41886600	3.88281e-07	0.000131379	33.581
NC_027759.2	41906601	41906800	0.000166473	0.0152212	-26.2455
NC_027759.2	42037401	42037600	6.28843e-06	0.0012553	25.4545
NC_027759.2	42241601	42241800	8.91078e-05	0.00962685	25.8963
NC_027759.2	42477701	42477900	1.72224e-07	6.67463e-05	27.5
NC_027759.2	42526301	42526500	7.99151e-12	1.0424e-08	-63.5514
NC_027759.2	42703001	42703200	0.000590504	0.0371113	-39.6285
NC_027759.2	42764801	42765000	0.000234502	0.0194878	-25.1818
NC_027759.2	43237101	43237300	0.000275519	0.0218094	-27.7606
NC_027759.2	43850801	43851000	5.50655e-06	0.00113061	-47.8632
NC_027759.2	43901201	43901400	8.90734e-05	0.00962461	-27.5636
NC_027759.2	43914201	43914400	3.27328e-10	2.89413e-07	28.0673
NC_027759.2	43914301	43914500	2.29761e-06	0.00056499	27.5006
NC_027759.2	44102201	44102400	0.000585153	0.0368753	-35.7143
NC_027759.2	44268501	44268700	1.43591e-13	2.63717e-10	28.0971
NC_027759.2	44268601	44268800	3.7595e-10	3.27605e-07	26.7507
NC_027759.2	44517601	44517800	5.15983e-10	4.34302e-07	31.6344
NC_027759.2	44517701	44517900	2.62962e-07	9.50606e-05	26.6754
NC_027759.2	44563201	44563400	0.000124127	0.0122832	-31.6986
NC_027759.2	45050001	45050200	1.06934e-06	0.000304349	35.1403
NC_027759.2	45671801	45672000	0.000426456	0.0297105	-30.9395
NC_027759.2	45898501	45898700	2.82694e-06	0.000668482	38.0952
NC_027759.2	46306201	46306400	0.000291164	0.0226813	-29.0323
NC_027759.2	47091201	47091400	2.43279e-14	5.17041e-11	-36.2707
NC_027759.2	47098701	47098900	3.35154e-08	1.66052e-05	-31.6948
NC_027759.2	47098801	47099000	5.14118e-06	0.00107241	-36.0229
NC_027759.2	47098901	47099100	4.09731e-06	0.000897131	-26.7117
NC_027759.2	47099501	47099700	2.18735e-06	0.000542799	32.2917
NC_027759.2	47099601	47099800	7.47751e-06	0.00144061	31.5341
NC_027759.2	47117201	47117400	3.154e-05	0.0044064	-36.5152
NC_027759.2	47117901	47118100	1.71137e-07	6.63982e-05	37.4619
NC_027759.2	47118001	47118200	1.49041e-06	0.000398248	37.5822
NC_027759.2	47131301	47131500	5.85136e-09	3.65498e-06	-40
NC_027759.2	47136001	47136200	9.58902e-24	7.15104e-20	-62.34
NC_027759.2	47136101	47136300	1.8165e-15	4.76864e-12	-33.1492
NC_027759.2	47230301	47230500	2.9624e-05	0.0042115	-36.6061
NC_027759.2	47231301	47231500	2.51757e-15	6.41418e-12	-32.1644
NC_027759.2	47231401	47231600	8.03008e-17	2.60638e-13	-43.2257
NC_027759.2	47258201	47258400	5.34592e-10	4.47784e-07	32.7875
NC_027759.2	47293301	47293500	0.000187767	0.0165984	36.2552
NC_027759.2	47538201	47538400	7.01782e-19	3.03447e-15	-31.6247
NC_027759.2	47560001	47560200	0.000106929	0.0109965	28.3529
NC_027759.2	47646601	47646800	4.81583e-11	5.23749e-08	-44.2308
NC_027759.2	48087201	48087400	7.15002e-05	0.0081557	-25
NC_027759.2	48501401	48501600	3.41491e-07	0.000118237	41.0691
NC_027759.2	48858901	48859100	5.59113e-12	7.55046e-09	26.455
NC_027760.2	35201	35400	1.27995e-08	7.23567e-06	-31.25
NC_027760.2	43201	43400	4.60634e-05	0.00586905	32.6961
NC_027760.2	53201	53400	0.000777683	0.0448084	30.9524
NC_027760.2	220301	220500	1.49613e-06	0.000399392	27.5194
NC_027760.2	220401	220600	4.72276e-05	0.00598034	39.1591
NC_027760.2	252601	252800	6.07132e-07	0.000190509	35.281
NC_027760.2	433901	434100	5.44245e-09	3.43509e-06	-39.3473
NC_027760.2	469701	469900	7.22159e-10	5.84664e-07	-43.1825
NC_027760.2	469801	470000	4.74338e-12	6.49311e-09	-51.5935
NC_027760.2	617301	617500	1.90832e-14	4.15349e-11	26.6963
NC_027760.2	618601	618800	1.2527e-14	2.80262e-11	33.5453
NC_027760.2	618701	618900	2.86394e-09	1.95939e-06	27.0959
NC_027760.2	619101	619300	8.74331e-05	0.00948867	30.4615
NC_027760.2	619201	619400	3.75645e-15	9.27416e-12	27.4847
NC_027760.2	646801	647000	5.04183e-05	0.00627261	38.5381
NC_027760.2	717901	718100	1.01492e-06	0.000291616	-39.836
NC_027760.2	751301	751500	8.41037e-06	0.00158137	-36.2525
NC_027760.2	761401	761600	4.2594e-26	4.20193e-22	-61.1153
NC_027760.2	852301	852500	1.09589e-09	8.44792e-07	34.9325
NC_027760.2	859401	859600	0.000818572	0.0463966	-25.3488
NC_027760.2	889701	889900	2.63928e-07	9.53341e-05	46.0162
NC_027760.2	907401	907600	2.86417e-05	0.00410768	35.4288
NC_027760.2	907501	907700	1.91125e-05	0.00300774	30.9589
NC_027760.2	996201	996400	2.03856e-05	0.00315694	28.9479
NC_027760.2	1028601	1028800	5.91612e-11	6.28277e-08	43.1373
NC_027760.2	1061601	1061800	1.73564e-05	0.00279357	26.8662
NC_027760.2	1104501	1104700	1.04717e-13	1.97436e-10	-31.5789
NC_027760.2	1105001	1105200	3.91118e-10	3.39289e-07	38.8631
NC_027760.2	1119401	1119600	2.07506e-13	3.69023e-10	-37.1628
NC_027760.2	1119501	1119700	1.41661e-08	7.89593e-06	-30.3419
NC_027760.2	1121201	1121400	0.000100993	0.0105439	30.2377
NC_027760.2	1215201	1215400	0.000888257	0.0489221	-31.0692
NC_027760.2	1251101	1251300	1.36343e-05	0.00231337	-45.6861
NC_027760.2	1251201	1251400	1.067e-07	4.46384e-05	-44.4623
NC_027760.2	1255801	1256000	0.000171977	0.0155814	-28.5714
NC_027760.2	1271801	1272000	3.32638e-13	5.72656e-10	30.625
NC_027760.2	1271901	1272100	1.64752e-08	9.00084e-06	26.8869
NC_027760.2	1274901	1275100	2.66285e-05	0.003882	28.3908
NC_027760.2	1281701	1281900	9.30122e-20	4.49063e-16	40.7491
NC_027760.2	1281801	1282000	3.04613e-11	3.48768e-08	36.5079
NC_027760.2	1294001	1294200	7.00646e-08	3.11697e-05	34.596
NC_027760.2	1336601	1336800	0.000338967	0.0252508	-31.1262
NC_027760.2	1340901	1341100	6.11435e-07	0.000191607	-25.4545
NC_027760.2	1439501	1439700	0.000846411	0.0474337	-30.5882
NC_027760.2	1445101	1445300	7.23217e-06	0.00140304	29.7778
NC_027760.2	1488701	1488900	1.48159e-10	1.4205e-07	35.4903
NC_027760.2	1489201	1489400	1.97243e-08	1.0528e-05	28.2864
NC_027760.2	1489301	1489500	7.73231e-07	0.00023272	35.9179
NC_027760.2	1516701	1516900	0.000144269	0.0136978	26.6667
NC_027760.2	1524101	1524300	4.70087e-07	0.000154046	29.2348
NC_027760.2	2128301	2128500	0.000393789	0.0280819	25.2778
NC_027760.2	2215901	2216100	1.63797e-06	0.000429793	44.9419
NC_027760.2	2221001	2221200	7.90539e-05	0.0088041	25.418
NC_027760.2	2222501	2222700	9.76591e-09	5.73153e-06	30.7489
NC_027760.2	2222601	2222800	1.50545e-08	8.31808e-06	36.3154
NC_027760.2	2246601	2246800	1.73427e-05	0.00279174	34.5486
NC_027760.2	2325801	2326000	1.67669e-12	2.50601e-09	31.3466
NC_027760.2	2325901	2326100	3.34702e-16	9.90753e-13	36.9365
NC_027760.2	2326001	2326200	4.59089e-08	2.17953e-05	31.8931
NC_027760.2	2326101	2326300	5.46e-07	0.000174273	30.759
NC_027760.2	2345101	2345300	1.1277e-07	4.67758e-05	-30.5904
NC_027760.2	2345201	2345400	1.6663e-08	9.08664e-06	-40.5983
NC_027760.2	2351901	2352100	0.000169655	0.0154305	35.7711
NC_027760.2	2352001	2352200	3.90281e-05	0.00518856	31.5945
NC_027760.2	2366701	2366900	1.24967e-26	1.28334e-22	-32.1413
NC_027760.2	2366801	2367000	1.24414e-27	1.35249e-23	-35.0056
NC_027760.2	2366901	2367100	3.46623e-18	1.38635e-14	-29.6797
NC_027760.2	2367001	2367200	9.57834e-18	3.56094e-14	-33.5043
NC_027760.2	2367101	2367300	5.16461e-13	8.57028e-10	-40.7143
NC_027760.2	2381801	2382000	0.000681999	0.0409569	42.6799
NC_027760.2	2458101	2458300	6.91488e-05	0.00795211	-25.8688
NC_027760.2	2458401	2458600	2.38411e-05	0.00356693	-28.9337
NC_027760.2	2507701	2507900	0.000610879	0.037984	32.0081
NC_027760.2	2585201	2585400	1.75439e-05	0.00281545	25.9684
NC_027760.2	2600901	2601100	0.000364897	0.0266188	30.7143
NC_027760.2	2700701	2700900	6.96596e-05	0.00799635	-26.6102
NC_027760.2	2701601	2701800	1.39642e-10	1.34994e-07	-30.102
NC_027760.2	2701701	2701900	4.16119e-09	2.72028e-06	-25.1969
NC_027760.2	2702301	2702500	1.06538e-17	3.93451e-14	-66.1538
NC_027760.2	2702401	2702600	1.04315e-12	1.62402e-09	-55.2239
NC_027760.2	2702501	2702700	1.0198e-08	5.94683e-06	-28.5714
NC_027760.2	2742601	2742800	4.55107e-10	3.87817e-07	-46
NC_027760.2	2742701	2742900	1.08776e-29	1.45368e-25	-51.7507
NC_027760.2	2742801	2743000	5.65936e-22	3.61756e-18	-53.4316
NC_027760.2	2761701	2761900	2.92764e-05	0.00417451	-27.8571
NC_027760.2	2761801	2762000	1.06015e-11	1.34402e-08	-56.5693
NC_027760.2	2814601	2814800	0.000359796	0.0263527	29.825
NC_027760.2	3067401	3067600	1.48112e-10	1.42031e-07	-43.5948
NC_027760.2	3067501	3067700	4.5899e-13	7.70848e-10	-42.0516
NC_027760.2	3079201	3079400	6.29993e-05	0.00740637	25.3333
NC_027760.2	3089501	3089700	1.07631e-13	2.02549e-10	-29.1855
NC_027760.2	3089601	3089800	1.18019e-18	4.98214e-15	-32.3802
NC_027760.2	3089701	3089900	3.65091e-16	1.07626e-12	-32.4039
NC_027760.2	3089801	3090000	2.76728e-15	6.98998e-12	-31.3875
NC_027760.2	3157301	3157500	1.93275e-05	0.00303206	-32.4324
NC_027760.2	3198001	3198200	1.50909e-06	0.000402168	27.3998
NC_027760.2	3198101	3198300	2.87951e-10	2.58566e-07	33.8176
NC_027760.2	3207801	3208000	7.3408e-05	0.00831766	43.5811
NC_027760.2	3207901	3208100	1.57857e-06	0.000417333	46.4286
NC_027760.2	3222301	3222500	0.000155679	0.0144888	29.5614
NC_027760.2	3224801	3225000	6.4683e-12	8.59376e-09	40.7095
NC_027760.2	3224901	3225100	1.34392e-16	4.19887e-13	59.5005
NC_027760.2	3237401	3237600	3.35063e-09	2.24907e-06	-31.0081
NC_027760.2	3264401	3264600	1.38848e-11	1.71641e-08	-62.2951
NC_027760.2	3277101	3277300	3.08774e-06	0.000717443	39.3267
NC_027760.2	3284701	3284900	3.3018e-05	0.00456112	-39.5745
NC_027760.2	3371701	3371900	1.29301e-08	7.29303e-06	29.4818
NC_027760.2	3371801	3372000	3.96235e-08	1.91786e-05	47.561
NC_027760.2	3400601	3400800	1.49736e-05	0.00249061	34.8039
NC_027760.2	3400701	3400900	0.00078078	0.044935	27.0012
NC_027760.2	3529101	3529300	1.37902e-08	7.71566e-06	-30.0154
NC_027760.2	3563701	3563900	5.39021e-05	0.00659604	-25.3751
NC_027760.2	3564501	3564700	1.92075e-08	1.02916e-05	-25.4459
NC_027760.2	3564601	3564800	1.4572e-11	1.79207e-08	-33.3506
NC_027760.2	3579201	3579400	2.19358e-09	1.55797e-06	-31.8182
NC_027760.2	3613501	3613700	8.25092e-09	4.94075e-06	31.1457
NC_027760.2	3624701	3624900	9.07945e-17	2.91116e-13	-42.9752
NC_027760.2	3726001	3726200	0.000411852	0.0289881	33.5891
NC_027760.2	3753301	3753500	1.29396e-07	5.24817e-05	-27.5362
NC_027760.2	3783501	3783700	5.26811e-05	0.0064856	-28.8462
NC_027760.2	4027001	4027200	0.000314125	0.0239503	26.8236
NC_027760.2	4034201	4034400	1.43287e-09	1.06952e-06	32.9745
NC_027760.2	4034301	4034500	1.43287e-09	1.06952e-06	32.9745
NC_027760.2	4035401	4035600	7.66525e-06	0.00146966	25.1575
NC_027760.2	4083901	4084100	3.15041e-05	0.00440505	-48.0519
NC_027760.2	4169501	4169700	4.95695e-11	5.36883e-08	49.9084
NC_027760.2	4321901	4322100	2.8114e-09	1.92871e-06	-25.8427
NC_027760.2	4322001	4322200	3.19962e-17	1.11121e-13	-40
NC_027760.2	4511501	4511700	1.76742e-08	9.56723e-06	28.4122
NC_027760.2	4536101	4536300	9.23334e-23	6.26151e-19	45.5304
NC_027760.2	4632001	4632200	3.83341e-11	4.27291e-08	51.9387
NC_027760.2	4632301	4632500	1.24723e-14	2.79412e-11	-25.3519
NC_027760.2	4638701	4638900	0.000148106	0.013958	25.9259
NC_027760.2	4691701	4691900	6.15908e-06	0.00123469	-26.4706
NC_027760.2	4730501	4730700	1.85719e-05	0.00294188	31.9917
NC_027760.2	4730601	4730800	1.31359e-05	0.00224661	29.3831
NC_027760.2	4732801	4733000	4.92914e-12	6.72902e-09	40.7757
NC_027760.2	4763601	4763800	3.20387e-06	0.000739604	-26.6813
NC_027760.2	4765901	4766100	8.13953e-08	3.53996e-05	-35.7143
NC_027760.2	4842801	4843000	1.76219e-14	3.84967e-11	-53.8566
NC_027760.2	4842901	4843100	1.09379e-10	1.08868e-07	-43.8202
NC_027760.2	4843901	4844100	2.04128e-22	1.34074e-18	-60.6383
NC_027760.2	4844001	4844200	8.95261e-30	1.20283e-25	-67.1141
NC_027760.2	4844101	4844300	1.4431e-58	1.36454e-53	-51.2526
NC_027760.2	4844201	4844400	1.73576e-70	3.62445e-65	-54.7117
NC_027760.2	4844301	4844500	7.94375e-40	2.38382e-35	-56.2309
NC_027760.2	4844401	4844600	2.75403e-67	4.75922e-62	-56.532
NC_027760.2	4844501	4844700	1.56292e-62	2.1757e-57	-57.3954
NC_027760.2	4844601	4844800	7.03705e-09	4.28921e-06	-40.7136
NC_027760.2	4867801	4868000	1.65986e-08	9.05839e-06	-43.4783
NC_027760.2	4867901	4868100	9.26306e-34	1.75839e-29	-54.9383
NC_027760.2	4868001	4868200	3.62156e-36	8.28618e-32	-55.9524
NC_027760.2	4868101	4868300	1.42094e-47	7.19294e-43	-47.6395
NC_027760.2	4868201	4868400	1.33091e-57	1.19104e-52	-46.6602
NC_027760.2	4868301	4868500	7.95449e-25	6.66616e-21	-42.9647
NC_027760.2	4868401	4868600	7.82902e-15	1.82573e-11	-31.6734
NC_027760.2	4868501	4868700	8.39569e-25	7.01245e-21	-28.9795
NC_027760.2	4868601	4868800	6.62499e-16	1.87788e-12	-27.8195
NC_027760.2	4888301	4888500	5.61782e-07	0.000178481	31.5476
NC_027760.2	4888401	4888600	4.95963e-12	6.76879e-09	36.0784
NC_027760.2	4888501	4888700	4.40384e-10	3.76423e-07	37.3685
NC_027760.2	4888601	4888800	4.45459e-05	0.00572488	28.1433
NC_027760.2	4944301	4944500	0.000387461	0.0277729	26.5516
NC_027760.2	4944401	4944600	6.77018e-08	3.02933e-05	34.5135
NC_027760.2	4944501	4944700	5.25618e-14	1.04611e-10	60.7417
NC_027760.2	4944601	4944800	4.57846e-10	3.89886e-07	38.6002
NC_027760.2	4956601	4956800	8.22427e-12	1.07054e-08	-28.5793
NC_027760.2	4956701	4956900	1.567e-34	3.17934e-30	-46.3613
NC_027760.2	4956801	4957000	4.55982e-18	1.78666e-14	-36.6696
NC_027760.2	4956901	4957100	1.09982e-12	1.7043e-09	-37.6226
NC_027760.2	4957101	4957300	3.43383e-15	8.54992e-12	-51.8829
NC_027760.2	4957201	4957400	1.1034e-16	3.50421e-13	-49.9833
NC_027760.2	4957401	4957600	1.2648e-12	1.92895e-09	-36.2621
NC_027760.2	4957501	4957700	2.77194e-07	9.93311e-05	-33.1542
NC_027760.2	4957601	4957800	8.51043e-07	0.000251868	-46.579
NC_027760.2	4957701	4957900	9.01066e-15	2.0714e-11	-49.7217
NC_027760.2	4957801	4958000	1.99926e-09	1.43439e-06	-30.9677
NC_027760.2	5099201	5099400	3.92064e-05	0.00520471	-26.1118
NC_027760.2	5099301	5099500	5.02646e-08	2.35222e-05	-33.0476
NC_027760.2	5100101	5100300	0.000147772	0.0139351	-26.5852
NC_027760.2	5115601	5115800	2.10451e-09	1.50002e-06	-26.087
NC_027760.2	5194101	5194300	1.94358e-11	2.32963e-08	28.4929
NC_027760.2	5208801	5209000	4.23095e-05	0.00551665	37.2656
NC_027760.2	5443701	5443900	4.17019e-06	0.000909472	32.2185
NC_027760.2	5446401	5446600	2.56317e-07	9.294e-05	37.3671
NC_027760.2	5446501	5446700	2.37846e-09	1.67221e-06	51.9732
NC_027760.2	5469601	5469800	6.07056e-06	0.00122095	-33.4075
NC_027760.2	5469701	5469900	2.01399e-10	1.86977e-07	-37.4495
NC_027760.2	5469801	5470000	4.14196e-20	2.09882e-16	-51.6667
NC_027760.2	5469901	5470100	1.11155e-24	9.16202e-21	-47.2393
NC_027760.2	5470001	5470200	6.28335e-15	1.48813e-11	-41.3043
NC_027760.2	5504901	5505100	3.10983e-06	0.000721655	-42.0765
NC_027760.2	5507301	5507500	1.30155e-20	7.04392e-17	-67.4419
NC_027760.2	5507401	5507600	7.16201e-31	1.04642e-26	-59.1837
NC_027760.2	5507501	5507700	1.85365e-07	7.0988e-05	-32.6689
NC_027760.2	5508501	5508700	6.12149e-17	2.03029e-13	-46.5268
NC_027760.2	5508601	5508800	6.12149e-17	2.03029e-13	-46.5268
NC_027760.2	5509701	5509900	5.26775e-18	2.04012e-14	-57.7982
NC_027760.2	5509801	5510000	5.26775e-18	2.04012e-14	-57.7982
NC_027760.2	5599101	5599300	2.50128e-05	0.00369983	-28.2742
NC_027760.2	5623801	5624000	8.08664e-06	0.00153488	-34.078
NC_027760.2	5672901	5673100	1.58159e-05	0.00259744	33.4529
NC_027760.2	5731701	5731900	4.34756e-07	0.000144298	52.1488
NC_027760.2	5731801	5732000	7.51338e-10	6.05257e-07	47.9798
NC_027760.2	5731901	5732100	1.21418e-05	0.00211515	40.03
NC_027760.2	5739101	5739300	0.000662561	0.040132	-25.3521
NC_027760.2	5756201	5756400	4.20163e-07	0.000140301	27.008
NC_027760.2	5808701	5808900	0.000561358	0.0358432	-25.1584
NC_027760.2	5814501	5814700	2.19479e-07	8.17716e-05	29.0461
NC_027760.2	5823801	5824000	7.95885e-06	0.00151495	39.3002
NC_027760.2	5824301	5824500	8.69371e-07	0.000256435	26.4876
NC_027760.2	5871601	5871800	0.000114318	0.0115595	-29.0079
NC_027760.2	5963201	5963400	4.47264e-15	1.09261e-11	-30.4878
NC_027760.2	5963301	5963500	8.97782e-16	2.483e-12	-34.685
NC_027760.2	6038901	6039100	5.99835e-09	3.73515e-06	42.1053
NC_027760.2	6041101	6041300	3.64742e-05	0.00492464	29.5594
NC_027760.2	6059501	6059700	2.44456e-11	2.86034e-08	-52.5874
NC_027760.2	6080401	6080600	1.0323e-07	4.34262e-05	-32.7869
NC_027760.2	6080501	6080700	3.25113e-26	3.2456e-22	-70.5357
NC_027760.2	6080601	6080800	1.36573e-24	1.10929e-20	-66.9725
NC_027760.2	6080701	6080900	8.12926e-15	1.88878e-11	-37.6238
NC_027760.2	6098501	6098700	4.71925e-09	3.03716e-06	34.6372
NC_027760.2	6304801	6305000	8.34091e-07	0.000247778	-34.5412
NC_027760.2	6313801	6314000	1.26297e-11	1.5725e-08	-59.0909
NC_027760.2	6313901	6314100	1.10102e-07	4.57979e-05	-50
NC_027760.2	6314201	6314400	5.22169e-05	0.00644175	27.2727
NC_027760.2	6364201	6364400	1.78706e-09	1.30058e-06	-43.4783
NC_027760.2	6391001	6391200	3.80697e-23	2.69852e-19	37.5762
NC_027760.2	6391101	6391300	3.40297e-50	2.18639e-45	32.7413
NC_027760.2	6417701	6417900	1.32896e-13	2.46212e-10	-27.2727
NC_027760.2	6417901	6418100	2.85683e-19	1.3051e-15	-31.9328
NC_027760.2	6418001	6418200	1.32085e-23	9.73444e-20	-39.4161
NC_027760.2	6418101	6418300	1.542e-24	1.2464e-20	-35.8108
NC_027760.2	6418201	6418400	2.84894e-31	4.28749e-27	-32.1732
NC_027760.2	6418301	6418500	3.5773e-25	3.16182e-21	-32.5822
NC_027760.2	6454101	6454300	8.63759e-09	5.14464e-06	27.1354
NC_027760.2	6454201	6454400	4.66139e-16	1.35344e-12	31.5351
NC_027760.2	6454301	6454500	5.39083e-13	8.8956e-10	36.5987
NC_027760.2	6456901	6457100	1.30625e-14	2.90986e-11	39.86
NC_027760.2	6457001	6457200	4.17529e-16	1.22365e-12	57.5943
NC_027760.2	6520401	6520600	2.22519e-07	8.272e-05	42.5872
NC_027760.2	6520501	6520700	1.83018e-06	0.000470161	41.7677
NC_027760.2	6624601	6624800	1.94264e-11	2.32906e-08	-53.0612
NC_027760.2	6624701	6624900	2.02844e-13	3.61374e-10	-54.2373
NC_027760.2	6624901	6625100	6.02594e-12	8.07022e-09	-54.7619
NC_027760.2	6625001	6625200	6.31173e-18	2.41274e-14	-45.9184
NC_027760.2	6625101	6625300	8.1058e-11	8.31735e-08	-41.5584
NC_027760.2	6625301	6625500	3.19517e-07	0.000111835	-29.4118
NC_027760.2	6662401	6662600	6.64412e-07	0.000205257	26.6667
NC_027760.2	6662501	6662700	2.6203e-17	9.24106e-14	36.0387
NC_027760.2	6662601	6662800	1.58285e-08	8.68921e-06	31.875
NC_027760.2	6683201	6683400	1.44347e-09	1.07663e-06	-53.5197
NC_027760.2	6683501	6683700	9.15335e-08	3.91898e-05	-43.2308
NC_027760.2	6708301	6708500	1.26797e-05	0.00218642	38.0625
NC_027760.2	6733101	6733300	5.356e-12	7.25836e-09	-27.451
NC_027760.2	6733201	6733400	7.73509e-19	3.32169e-15	-41.0281
NC_027760.2	6733301	6733500	2.52555e-09	1.7613e-06	-43.4314
NC_027760.2	6754401	6754600	9.865e-09	5.78156e-06	40.0966
NC_027760.2	6754501	6754700	3.03319e-06	0.000707236	28.2258
NC_027760.2	6774901	6775100	1.26706e-07	5.15786e-05	-29.0909
NC_027760.2	6775001	6775200	1.05761e-11	1.34148e-08	-41.9355
NC_027760.2	6776401	6776600	8.21854e-14	1.58439e-10	-27.7154
NC_027760.2	6777501	6777700	9.53498e-12	1.22242e-08	28.5581
NC_027760.2	6777601	6777800	5.08842e-16	1.47231e-12	44.018
NC_027760.2	6897601	6897800	6.72804e-06	0.00132459	35.9731
NC_027760.2	6897701	6897900	5.60038e-07	0.000178039	32.1429
NC_027760.2	6898201	6898400	1.82513e-10	1.71285e-07	48.3607
NC_027760.2	6928301	6928500	0.000166264	0.015206	27.7629
NC_027760.2	6929501	6929700	7.32325e-14	1.42525e-10	39.3171
NC_027760.2	6929601	6929800	3.94888e-27	4.14878e-23	51.5176
NC_027760.2	6929701	6929900	5.96606e-26	5.78311e-22	45.7059
NC_027760.2	6929801	6930000	1.09177e-28	1.32479e-24	43.3403
NC_027760.2	7037101	7037300	8.74153e-07	0.000257633	27.0898
NC_027760.2	7037201	7037400	2.76154e-06	0.000655801	31.2994
NC_027760.2	7082101	7082300	1.12417e-08	6.46591e-06	42.9426
NC_027760.2	7115501	7115700	2.45286e-14	5.20864e-11	47.0588
NC_027760.2	7115601	7115800	1.05747e-10	1.0563e-07	31.9234
NC_027760.2	7142601	7142800	3.78562e-07	0.000128673	37.2136
NC_027760.2	7142701	7142900	1.46166e-05	0.00244446	36.5647
NC_027760.2	7143301	7143500	1.69594e-06	0.000441836	28.3469
NC_027760.2	7143401	7143600	1.00259e-16	3.20437e-13	40.1828
NC_027760.2	7143501	7143700	3.70188e-13	6.31659e-10	58.493
NC_027760.2	7148201	7148400	2.27972e-07	8.43029e-05	31.0578
NC_027760.2	7148301	7148500	2.62318e-06	0.000628241	32.2324
NC_027760.2	7151501	7151700	3.39211e-08	1.67713e-05	33.4483
NC_027760.2	7164901	7165100	6.31942e-11	6.66587e-08	-51.9231
NC_027760.2	7181101	7181300	8.42219e-08	3.64581e-05	-41.2381
NC_027760.2	7181201	7181400	2.57796e-06	0.000619732	-27.401
NC_027760.2	7181701	7181900	5.83017e-29	7.2321e-25	-53.3384
NC_027760.2	7181801	7182000	4.3678e-35	9.04507e-31	-52.7121
NC_027760.2	7181901	7182100	8.49899e-10	6.74891e-07	-51.9192
NC_027760.2	7197801	7198000	1.00694e-06	0.00028973	36.1111
NC_027760.2	7197901	7198100	2.91883e-08	1.47559e-05	43.2432
NC_027760.2	7198901	7199100	2.54524e-09	1.77194e-06	-30.5345
NC_027760.2	7204201	7204400	0.000324716	0.024503	-26.1905
NC_027760.2	7214301	7214500	0.000734278	0.0430924	35.3184
NC_027760.2	7214401	7214600	0.000734278	0.0430924	35.3184
NC_027760.2	7214701	7214900	1.75743e-12	2.61266e-09	-48.8372
NC_027760.2	7214801	7215000	1.40484e-12	2.12891e-09	-46.8085
NC_027760.2	7227401	7227600	5.29338e-08	2.46036e-05	-51.6129
NC_027760.2	7228501	7228700	2.40602e-09	1.68851e-06	-31
NC_027760.2	7228601	7228800	2.40602e-09	1.68851e-06	-31
NC_027760.2	7230801	7231000	6.17134e-11	6.51928e-08	-44.9275
NC_027760.2	7230901	7231100	1.07962e-12	1.67559e-09	-50
NC_027760.2	7235901	7236100	8.55406e-06	0.00160052	26.1273
NC_027760.2	7263501	7263700	5.98527e-13	9.797e-10	-35.8025
NC_027760.2	7263601	7263800	3.43232e-13	5.89881e-10	-38.6667
NC_027760.2	7264001	7264200	1.74635e-11	2.11345e-08	-65.3628
NC_027760.2	7264101	7264300	1.49193e-07	5.91337e-05	-60.7843
NC_027760.2	7274801	7275000	5.65155e-06	0.00115339	32.3552
NC_027760.2	7373801	7374000	2.46761e-12	3.58148e-09	40.7914
NC_027760.2	7373901	7374100	2.18396e-13	3.87428e-10	44.2507
NC_027760.2	7472601	7472800	2.6544e-12	3.83134e-09	-34.09
NC_027760.2	7475201	7475400	5.34587e-10	4.47784e-07	-37.0853
NC_027760.2	7475301	7475500	4.32215e-14	8.73751e-11	-40.5325
NC_027760.2	7475501	7475700	9.65512e-06	0.00176502	-26.8794
NC_027760.2	7485101	7485300	1.64895e-10	1.56213e-07	-31.5677
NC_027760.2	7485201	7485400	3.47104e-12	4.90275e-09	-28.7234
NC_027760.2	7486801	7487000	6.26711e-05	0.00737669	-25.272
NC_027760.2	7486901	7487100	4.04002e-08	1.95033e-05	-27.0081
NC_027760.2	7487001	7487200	1.63313e-19	7.67766e-16	-36.5385
NC_027760.2	7487101	7487300	3.27809e-10	2.89787e-07	-36.6591
NC_027760.2	7487201	7487400	7.86994e-06	0.00150059	-26.9231
NC_027760.2	7487301	7487500	3.72362e-17	1.27737e-13	-45.721
NC_027760.2	7487401	7487600	2.27805e-19	1.05414e-15	-51.9943
NC_027760.2	7487501	7487700	1.08962e-08	6.29678e-06	-42.6054
NC_027760.2	7487601	7487800	5.46983e-08	2.53157e-05	-32.3413
NC_027760.2	7524901	7525100	1.59699e-06	0.000421335	-29.7794
NC_027760.2	7525001	7525200	2.38851e-05	0.00357182	-27.632
NC_027760.2	7526301	7526500	0.000144259	0.0136971	-32.6087
NC_027760.2	7579801	7580000	2.95312e-07	0.000104701	41.1111
NC_027760.2	7580901	7581100	6.66619e-06	0.00131525	-27.027
NC_027760.2	7587501	7587700	4.7358e-12	6.4845e-09	-42.5287
NC_027760.2	7588001	7588200	6.52683e-15	1.5436e-11	-42.1443
NC_027760.2	7588101	7588300	4.74049e-13	7.9295e-10	-39.9886
NC_027760.2	7777101	7777300	9.07786e-06	0.00167934	28.7239
NC_027760.2	7825301	7825500	6.90841e-05	0.00794612	32.4812
NC_027760.2	7827201	7827400	5.81112e-05	0.00697812	42.0639
NC_027760.2	7827301	7827500	5.70759e-08	2.62344e-05	33.639
NC_027760.2	7827601	7827800	5.06615e-12	6.90289e-09	38.7941
NC_027760.2	7833801	7834000	2.69806e-11	3.1263e-08	-59.6774
NC_027760.2	7833901	7834100	1.58745e-13	2.8824e-10	-36.4964
NC_027760.2	7834001	7834200	8.39142e-08	3.63626e-05	-26.087
NC_027760.2	7834801	7835000	0.000153265	0.0143259	-28.2432
NC_027760.2	7834901	7835100	9.13866e-06	0.00168884	-26.7633
NC_027760.2	7866501	7866700	4.76845e-07	0.000155823	-28.0008
NC_027760.2	7869401	7869600	3.75593e-15	9.27416e-12	-53.1518
NC_027760.2	7869501	7869700	4.2884e-09	2.7936e-06	-36.141
NC_027760.2	7876601	7876800	3.21296e-06	0.000741371	31.7087
NC_027760.2	7877401	7877600	3.25678e-07	0.000113634	-38.8381
NC_027760.2	7882101	7882300	2.14255e-17	7.63134e-14	-39.7317
NC_027760.2	7882201	7882400	6.27731e-19	2.72841e-15	-60.8696
NC_027760.2	7882701	7882900	2.07807e-05	0.0032064	35.1933
NC_027760.2	7883801	7884000	5.13438e-08	2.39512e-05	-25.6098
NC_027760.2	7883901	7884100	1.51746e-09	1.12562e-06	-28.7671
NC_027760.2	7893101	7893300	9.44476e-05	0.0100378	27.0968
NC_027760.2	7893201	7893400	1.00421e-06	0.000289128	30.0559
NC_027760.2	7898201	7898400	3.37561e-05	0.00463752	-33.2353
NC_027760.2	7903501	7903700	1.75477e-13	3.16109e-10	-30.5892
NC_027760.2	7903601	7903800	1.44435e-13	2.65042e-10	-33.6925
NC_027760.2	8099501	8099700	0.00042805	0.0297765	33.3442
NC_027760.2	8162801	8163000	0.000212089	0.0181214	29.8684
NC_027760.2	8175101	8175300	3.67734e-36	8.33886e-32	-53.3784
NC_027760.2	8175201	8175400	2.23175e-35	4.6993e-31	-48.7348
NC_027760.2	8175301	8175500	4.94962e-13	8.2463e-10	-42.3735
NC_027760.2	8175501	8175700	2.22786e-31	3.40391e-27	-57.3333
NC_027760.2	8175601	8175800	1.33886e-34	2.73863e-30	-41.0031
NC_027760.2	8209501	8209700	0.000615927	0.0382021	-29.7297
NC_027760.2	8216601	8216800	3.19535e-11	3.6328e-08	25.8702
NC_027760.2	8216701	8216900	1.77728e-13	3.19812e-10	28.8307
NC_027760.2	8249401	8249600	5.3521e-05	0.00656208	37.2507
NC_027760.2	8249601	8249800	1.63261e-07	6.37856e-05	33.8247
NC_027760.2	8249901	8250100	4.97026e-07	0.000161206	31.982
NC_027760.2	8254501	8254700	4.97184e-08	2.33123e-05	38.4615
NC_027760.2	8423301	8423500	3.27087e-06	0.000751955	26.9388
NC_027760.2	8423401	8423600	4.1849e-11	4.62663e-08	29.5362
NC_027760.2	8423501	8423700	2.95047e-10	2.63674e-07	27.4395
NC_027760.2	8443301	8443500	1.17629e-12	1.8066e-09	-29.5082
NC_027760.2	8443401	8443600	3.55892e-10	3.1159e-07	-37.3494
NC_027760.2	8490701	8490900	2.07302e-14	4.47796e-11	52.9702
NC_027760.2	8490801	8491000	1.09395e-19	5.23621e-16	52.1946
NC_027760.2	8490901	8491100	5.77951e-13	9.487e-10	50.0884
NC_027760.2	8491001	8491200	3.30629e-29	4.23769e-25	49.6471
NC_027760.2	8491101	8491300	1.24958e-10	1.22477e-07	32.761
NC_027760.2	8491401	8491600	8.78151e-15	2.02523e-11	31.1038
NC_027760.2	8491501	8491700	3.10566e-21	1.80765e-17	41.0542
NC_027760.2	8491601	8491800	5.56386e-22	3.57017e-18	41.168
NC_027760.2	8491701	8491900	1.50887e-06	0.000402131	33.0895
NC_027760.2	8491801	8492000	2.89019e-10	2.59339e-07	43.5714
NC_027760.2	8491901	8492100	1.21611e-19	5.78226e-16	49.9047
NC_027760.2	8492001	8492200	6.04038e-21	3.37095e-17	45.7972
NC_027760.2	8492101	8492300	2.49466e-13	4.38818e-10	44.7101
NC_027760.2	8493301	8493500	5.56723e-05	0.00675805	46.2698
NC_027760.2	8493401	8493600	8.90351e-06	0.00165301	38.2567
NC_027760.2	8493501	8493700	0.000305437	0.0234836	44.3841
NC_027760.2	8534801	8535000	1.14703e-14	2.587e-11	49.1775
NC_027760.2	8534901	8535100	1.24499e-12	1.90105e-09	54.2293
NC_027760.2	8590501	8590700	2.14913e-05	0.00329146	42.5926
NC_027760.2	8658001	8658200	4.60233e-14	9.24425e-11	-55.8442
NC_027760.2	8658101	8658300	1.365e-28	1.64834e-24	-40.9091
NC_027760.2	8658201	8658400	2.43088e-19	1.12176e-15	-30.3704
NC_027760.2	8658701	8658900	2.19642e-07	8.18203e-05	-33.0389
NC_027760.2	8667401	8667600	2.01107e-17	7.19885e-14	-41.25
NC_027760.2	8667501	8667700	4.43289e-18	1.74237e-14	-60.359
NC_027760.2	8667601	8667800	4.76155e-05	0.00601643	-34.7883
NC_027760.2	8821101	8821300	0.000912458	0.0497779	-28.125
NC_027760.2	8821201	8821400	0.000259893	0.0209209	-28.125
NC_027760.2	8824701	8824900	7.03555e-10	5.72005e-07	-47.223
NC_027760.2	8824801	8825000	1.49007e-16	4.64104e-13	-58.3333
NC_027760.2	8824901	8825100	2.29502e-15	5.90421e-12	-56.9196
NC_027760.2	8881901	8882100	1.27641e-10	1.24765e-07	26.3975
NC_027760.2	8968801	8969000	1.5531e-09	1.14866e-06	42.6572
NC_027760.2	9051801	9052000	9.85733e-09	5.77841e-06	41.7457
NC_027760.2	9051901	9052100	1.03399e-08	6.01628e-06	32.4415
NC_027760.2	9053201	9053400	5.08494e-21	2.86648e-17	-41.4966
NC_027760.2	9057401	9057600	0.00032568	0.0245519	-38.7597
NC_027760.2	9102901	9103100	1.09081e-05	0.00194498	32.474
NC_027760.2	9105101	9105300	2.68808e-16	8.09438e-13	-31.8609
NC_027760.2	9105201	9105400	1.82324e-13	3.27377e-10	-26.1461
NC_027760.2	9117601	9117800	1.00616e-06	0.00028954	-26.087
NC_027760.2	9137501	9137700	8.70796e-10	6.90063e-07	29.2303
NC_027760.2	9138801	9139000	1.51131e-06	0.000402588	35.0066
NC_027760.2	9260801	9261000	9.21511e-06	0.00169984	-40
NC_027760.2	9260901	9261100	9.21511e-06	0.00169984	-40
NC_027760.2	9283701	9283900	2.70604e-18	1.0963e-14	-50.0855
NC_027760.2	9283801	9284000	3.18043e-30	4.42739e-26	-50.7778
NC_027760.2	9283901	9284100	1.56143e-13	2.84134e-10	-51.8217
NC_027760.2	9365201	9365400	3.63063e-11	4.07406e-08	-45.7447
NC_027760.2	9452501	9452700	3.89485e-05	0.00518073	-39.7269
NC_027760.2	9452601	9452800	1.63389e-06	0.000428948	-36.4484
NC_027760.2	9452701	9452900	2.96519e-19	1.35091e-15	-49.7344
NC_027760.2	9452801	9453000	4.05354e-23	2.85713e-19	-45.4293
NC_027760.2	9452901	9453100	3.22067e-14	6.67228e-11	-34.1463
NC_027760.2	9453501	9453700	1.7921e-13	3.22364e-10	-62.5
NC_027760.2	9490301	9490500	9.94321e-13	1.55427e-09	34.7341
NC_027760.2	9490401	9490600	1.74655e-06	0.000452597	42.1875
NC_027760.2	9564201	9564400	8.741e-20	4.24881e-16	-63.962
NC_027760.2	9564301	9564500	3.07342e-14	6.40164e-11	-64.2857
NC_027760.2	9579401	9579600	5.43707e-07	0.000173696	46.8085
NC_027760.2	9579501	9579700	9.07551e-06	0.00167909	26.3869
NC_027760.2	9588401	9588600	4.3168e-24	3.32823e-20	-59.1304
NC_027760.2	9588501	9588700	2.18545e-16	6.64985e-13	-54
NC_027760.2	9645101	9645300	7.36966e-08	3.25428e-05	-35.7164
NC_027760.2	9688401	9688600	9.22146e-15	2.11404e-11	43.109
NC_027760.2	9702801	9703000	3.15595e-09	2.13268e-06	43.035
NC_027760.2	9702901	9703100	1.80545e-07	6.94928e-05	36.3278
NC_027760.2	9705901	9706100	4.65634e-17	1.5735e-13	31.4572
NC_027760.2	9706001	9706200	3.6932e-13	6.30607e-10	25.9626
NC_027760.2	9709401	9709600	3.46669e-07	0.00011965	-28.3582
NC_027760.2	9724401	9724600	2.49389e-08	1.29018e-05	31.8369
NC_027760.2	9725401	9725600	5.41455e-11	5.80424e-08	-25.6955
NC_027760.2	9808301	9808500	2.33468e-10	2.13506e-07	30.3607
NC_027760.2	9808401	9808600	6.73507e-15	1.58836e-11	34.006
NC_027760.2	9954901	9955100	8.73121e-11	8.89533e-08	-58.9975
NC_027760.2	9955001	9955200	1.96785e-08	1.05103e-05	-53.0146
NC_027760.2	10017101	10017300	9.85382e-06	0.00179265	37.3529
NC_027760.2	10017201	10017400	0.000321027	0.0243067	32.1727
NC_027760.2	10142501	10142700	3.84236e-06	0.000852896	-25.2282
NC_027760.2	10148201	10148400	5.97091e-06	0.00120473	-26.1009
NC_027760.2	10156701	10156900	1.93084e-07	7.34668e-05	39.2857
NC_027760.2	10162601	10162800	0.000612178	0.0380402	26.4729
NC_027760.2	10271001	10271200	3.93217e-05	0.00521597	31.2401
NC_027760.2	10287501	10287700	2.05865e-06	0.000517291	29.9481
NC_027760.2	10298101	10298300	0.000106502	0.0109648	36.1953
NC_027760.2	10298201	10298400	1.69598e-08	9.22137e-06	41.3642
NC_027760.2	10298301	10298500	0.000335111	0.025051	29.6784
NC_027760.2	10298501	10298700	3.96359e-05	0.00524848	27.7311
NC_027760.2	10306201	10306400	1.00223e-07	4.23047e-05	-25.0543
NC_027760.2	10307301	10307500	2.76358e-15	6.98415e-12	-58.8235
NC_027760.2	10307401	10307600	3.59034e-30	4.95671e-26	-49.3279
NC_027760.2	10307501	10307700	5.92498e-11	6.29085e-08	-35.3278
NC_027760.2	10408401	10408600	2.48779e-09	1.73884e-06	42.7236
NC_027760.2	10421001	10421200	0.000734046	0.0430859	-27.1868
NC_027760.2	10469101	10469300	4.11301e-06	0.000899703	28.5401
NC_027760.2	10537601	10537800	1.89528e-05	0.00298783	34.4444
NC_027760.2	10698001	10698200	1.36769e-11	1.6928e-08	32.323
NC_027760.2	10698101	10698300	9.44213e-21	5.16582e-17	36.5837
NC_027760.2	10698201	10698400	3.57167e-25	3.16182e-21	32.7963
NC_027760.2	10698301	10698500	4.37912e-16	1.27666e-12	32.3134
NC_027760.2	10739701	10739900	3.26961e-17	1.13473e-13	-57.6087
NC_027760.2	10813001	10813200	1.57392e-09	1.16268e-06	38.8707
NC_027760.2	11043801	11044000	2.86143e-20	1.47076e-16	-51.1189
NC_027760.2	11043901	11044100	1.67688e-79	5.60242e-74	-66.9783
NC_027760.2	11044001	11044200	6.37195e-77	1.68067e-71	-71.8521
NC_027760.2	11044101	11044300	1.57384e-37	4.00693e-33	-64.0816
NC_027760.2	11044201	11044400	1.91916e-20	1.00921e-16	-61.7886
[truncated: 10,247 more rows]

## Sheet: 15NS_CHG
Table S4. All DMRs identified in genomic sequence context of CHG in 15NS under freezing stress
chr	start	end	pvalue	qvalue	meth.diff
NC_027757.2	355601	355800	7.93994e-07	0.000731557	39.019
NC_027757.2	821101	821300	9.19072e-06	0.00427269	-39.8478
NC_027757.2	1228801	1229000	1.82713e-05	0.00687073	-33.026
NC_027757.2	1970101	1970300	2.66032e-06	0.00177901	50.8159
NC_027757.2	2260401	2260600	3.29032e-05	0.0102059	-42.759
NC_027757.2	2513201	2513400	3.84134e-08	7.12839e-05	-25.0361
NC_027757.2	2599501	2599700	0.000286247	0.0407454	-26.2206
NC_027757.2	3239401	3239600	1.36078e-05	0.00561945	-35.003
NC_027757.2	3362801	3363000	0.000260417	0.0384225	26.8401
NC_027757.2	4398801	4399000	0.000169635	0.0295008	-28.5951
NC_027757.2	4455901	4456100	8.91428e-05	0.0196734	-30.4137
NC_027757.2	5256001	5256200	0.000288131	0.0409124	-28.2431
NC_027757.2	5954501	5954700	3.75282e-06	0.00227536	-31.0804
NC_027757.2	5954601	5954800	0.000144608	0.0266608	-25.042
NC_027757.2	6023801	6024000	2.66715e-05	0.0088763	-38.6111
NC_027757.2	6023901	6024100	1.30251e-06	0.0010554	-29.2067
NC_027757.2	6051701	6051900	2.32059e-06	0.00161073	-30.016
NC_027757.2	6177801	6178000	2.99804e-06	0.00193495	-27.4369
NC_027757.2	6625901	6626100	8.44184e-06	0.0040135	35.9142
NC_027757.2	6626001	6626200	0.000128196	0.0247372	34.5412
NC_027757.2	6662501	6662700	1.85424e-15	3.26298e-11	-25.2195
NC_027757.2	6662601	6662800	7.22908e-23	4.03764e-18	-29.5837
NC_027757.2	6774701	6774900	3.06555e-09	9.07384e-06	62.0245
NC_027757.2	6839301	6839500	5.41957e-07	0.000553092	-26.3283
NC_027757.2	6864701	6864900	7.41353e-06	0.00367632	-50.1401
NC_027757.2	8417101	8417300	4.18785e-09	1.1727e-05	-29.0113
NC_027757.2	8418201	8418400	1.13239e-07	0.000167013	-26.3633
NC_027757.2	8626601	8626800	1.97993e-05	0.00726173	-31.8239
NC_027757.2	9068801	9069000	1.94969e-05	0.00718729	-35.731
NC_027757.2	9082001	9082200	8.38501e-05	0.0189337	-30.5628
NC_027757.2	9144501	9144700	0.000365288	0.0471813	-25.9126
NC_027757.2	9291601	9291800	3.46969e-06	0.00215116	-30.0585
NC_027757.2	9584201	9584400	7.10668e-10	2.73037e-06	-29.8974
NC_027757.2	9584301	9584500	3.56357e-10	1.51332e-06	-25.624
NC_027757.2	9584701	9584900	2.40577e-08	4.88034e-05	-25.953
NC_027757.2	9584801	9585000	5.48482e-08	9.43323e-05	-26.3625
NC_027757.2	9998301	9998500	1.75764e-06	0.0013131	-30.182
NC_027757.2	10015701	10015900	5.83185e-05	0.0149445	27.9226
NC_027757.2	10276601	10276800	5.02567e-05	0.0135529	-34.6667
NC_027757.2	10276701	10276900	1.30844e-06	0.00105913	-33.0127
NC_027757.2	10325801	10326000	0.000129443	0.0248784	28.0828
NC_027757.2	10353301	10353500	2.06019e-05	0.00745978	-26.6327
NC_027757.2	10419101	10419300	1.22156e-06	0.00100785	-28.3111
NC_027757.2	10419201	10419400	6.11567e-07	0.000604561	-25.603
NC_027757.2	10498801	10499000	1.31768e-07	0.000187691	25.4989
NC_027757.2	10519401	10519600	0.000100289	0.0211434	-25.2874
NC_027757.2	10593001	10593200	0.000210453	0.0337273	-28.233
NC_027757.2	10943201	10943400	4.1568e-18	1.15457e-13	-31.1178
NC_027757.2	10943301	10943500	1.65285e-22	8.94008e-18	-29.6101
NC_027757.2	10943401	10943600	7.82014e-22	3.9013e-17	-31.2122
NC_027757.2	10943501	10943700	1.55208e-26	1.30742e-21	-34.7779
NC_027757.2	10943601	10943800	4.75157e-20	1.74398e-15	-34.1493
NC_027757.2	11658801	11659000	1.36155e-07	0.000192628	-26.9006
NC_027757.2	11726201	11726400	0.000137501	0.0258637	-25.0099
NC_027757.2	11848701	11848900	4.453e-05	0.0125026	27.4671
NC_027757.2	12098501	12098700	8.79733e-06	0.00414227	-29.3455
NC_027757.2	12619701	12619900	1.76727e-05	0.00672021	-31.953
NC_027757.2	12619801	12620000	2.95042e-07	0.000350811	-28.7668
NC_027757.2	12694001	12694200	8.59501e-06	0.00406708	-26.087
NC_027757.2	13811301	13811500	1.46591e-06	0.00115335	-27.0313
NC_027757.2	13811401	13811600	4.43766e-06	0.00256787	-34.063
NC_027757.2	13813201	13813400	7.07999e-06	0.00355866	-34.8214
NC_027757.2	13866201	13866400	2.12787e-06	0.00151545	-31.2576
NC_027757.2	14040001	14040200	0.000315165	0.0431982	-29.66
NC_027757.2	14079201	14079400	8.1411e-07	0.000745547	-29.7953
NC_027757.2	14079301	14079500	0.000122654	0.0240472	-26.4689
NC_027757.2	14232701	14232900	3.01644e-06	0.00194233	-29.7297
NC_027757.2	14308401	14308600	5.48823e-05	0.0143643	-36.4615
NC_027757.2	14459801	14460000	3.16162e-05	0.00992642	-25.577
NC_027757.2	14468301	14468500	6.8361e-05	0.0165857	-26.1905
NC_027757.2	14468401	14468600	9.72071e-05	0.0207463	-33.6188
NC_027757.2	14674201	14674400	0.000377616	0.0481264	-47
NC_027757.2	14674301	14674500	2.67525e-05	0.00888974	-35.75
NC_027757.2	14718901	14719100	3.65892e-05	0.0109309	-27.9326
NC_027757.2	14719501	14719700	9.2353e-07	0.000821022	-28.5352
NC_027757.2	14719601	14719800	8.84486e-09	2.17667e-05	-36.4507
NC_027757.2	14831901	14832100	0.000104654	0.0217408	-30.7566
NC_027757.2	14874001	14874200	7.89163e-06	0.00383505	-30
NC_027757.2	15281001	15281200	8.94444e-05	0.0197213	-32.5128
NC_027757.2	15574601	15574800	4.27657e-06	0.00249857	-25.7058
NC_027757.2	16287101	16287300	1.39271e-05	0.00571112	-25.308
NC_027757.2	16421701	16421900	1.54153e-09	5.14384e-06	65.3846
NC_027757.2	16421801	16422000	1.00914e-08	2.42309e-05	59.1346
NC_027757.2	16482701	16482900	3.36233e-13	3.66819e-09	-30.3122
NC_027757.2	16482801	16483000	2.47581e-11	1.60023e-07	-25.1237
NC_027757.2	16482901	16483100	5.05702e-13	5.29231e-09	-28.1028
NC_027757.2	16483001	16483200	1.60527e-10	7.76704e-07	-26.7914
NC_027757.2	16574401	16574600	0.000355602	0.0464899	-27.0546
NC_027757.2	16590601	16590800	2.47396e-06	0.00169002	-28.3996
NC_027757.2	16610601	16610800	0.000127317	0.0246384	-36.1905
NC_027757.2	16897101	16897300	8.60099e-05	0.0192348	-30.2439
NC_027757.2	16924201	16924400	1.49216e-05	0.00599386	-45.4859
NC_027757.2	17501901	17502100	6.08593e-05	0.0153702	-33.2627
NC_027757.2	17800301	17800500	0.000260121	0.0383909	-30.219
NC_027757.2	17919701	17919900	2.36751e-05	0.00817963	-30
NC_027757.2	17961701	17961900	0.000112303	0.022741	-28.3709
NC_027757.2	18063401	18063600	1.6361e-05	0.00637234	-25.2335
NC_027757.2	18085701	18085900	5.8018e-05	0.0148955	-31.8131
NC_027757.2	18325101	18325300	2.92596e-05	0.00944397	-31.2785
NC_027757.2	18525801	18526000	8.21837e-14	1.02749e-09	-29.3117
NC_027757.2	18582001	18582200	0.000240292	0.0366083	-33.6134
NC_027757.2	18582801	18583000	1.04472e-05	0.00466884	-33.4336
NC_027757.2	18602701	18602900	4.07196e-12	3.33709e-08	-36.9951
NC_027757.2	18602801	18603000	3.40957e-13	3.71185e-09	-31.2295
NC_027757.2	18602901	18603100	3.63168e-12	3.01473e-08	-26.8025
NC_027757.2	18957701	18957900	0.000295108	0.0415207	-26.9504
NC_027757.2	19102001	19102200	0.000186714	0.0312831	-27.1429
NC_027757.2	19102101	19102300	2.94532e-05	0.00948878	-28.1197
NC_027757.2	19102201	19102400	7.34539e-05	0.0174104	-27.1128
NC_027757.2	19232701	19232900	3.58961e-06	0.00220397	30.3953
NC_027757.2	19241501	19241700	4.30638e-06	0.00251	-27.7674
NC_027757.2	19322801	19323000	0.000381759	0.0484407	-27.6463
NC_027757.2	19428101	19428300	0.00036395	0.0470843	25.3066
NC_027757.2	19517801	19518000	4.08876e-10	1.71509e-06	-26.8791
NC_027757.2	19517901	19518100	4.56502e-10	1.8917e-06	-25.1137
NC_027757.2	19521401	19521600	5.42035e-05	0.0142415	-30.2703
NC_027757.2	19697501	19697700	0.000367795	0.0473812	-33.7443
NC_027757.2	19926301	19926500	4.49023e-05	0.0125744	-25.1577
NC_027757.2	20023701	20023900	3.07081e-07	0.000361437	-29.5775
NC_027757.2	20023801	20024000	6.91353e-08	0.000113534	-27.5362
NC_027757.2	20091501	20091700	4.46468e-06	0.00257828	-32.3077
NC_027757.2	20155101	20155300	0.000245703	0.0370841	-32.2381
NC_027757.2	20581501	20581700	0.000396016	0.0495244	-29.6544
NC_027757.2	20753201	20753400	0.000383566	0.048571	32.2525
NC_027757.2	20872901	20873100	0.000190858	0.0317476	29.2892
NC_027757.2	20881201	20881400	2.92042e-05	0.00943325	-28.6236
NC_027757.2	20897801	20898000	0.000235222	0.0361187	-27.4923
NC_027757.2	20978701	20978900	1.781e-05	0.00675541	-25.7343
NC_027757.2	20995601	20995800	2.13165e-05	0.00762521	-26.7582
NC_027757.2	21059401	21059600	2.10016e-05	0.00755287	-25.5468
NC_027757.2	21075501	21075700	5.80081e-07	0.000580696	-25.2624
NC_027757.2	21090801	21091000	0.000183557	0.0309814	-35.0338
NC_027757.2	21142201	21142400	6.31187e-10	2.49486e-06	-25.7002
NC_027757.2	21561101	21561300	6.40473e-06	0.00332395	-27.0206
NC_027757.2	21561201	21561400	2.09173e-05	0.00753416	-28.7921
NC_027757.2	21617301	21617500	4.77236e-06	0.0026933	-27.436
NC_027757.2	21630401	21630600	0.00013079	0.0250432	-35.3571
NC_027757.2	21679301	21679500	0.000115337	0.0231252	29.9482
NC_027757.2	22216001	22216200	3.26469e-08	6.24199e-05	-29.3126
NC_027757.2	22392901	22393100	0.000319528	0.0435382	-30.0823
NC_027757.2	22434701	22434900	0.000101331	0.0212862	-29.5384
NC_027757.2	22557001	22557200	3.26363e-05	0.0101466	-25.9427
NC_027757.2	22766101	22766300	3.92532e-06	0.00234945	-35.1781
NC_027757.2	22766201	22766400	3.11864e-09	9.22036e-06	-38.5472
NC_027757.2	22766401	22766600	4.3744e-14	5.76672e-10	-40.0688
NC_027757.2	22766501	22766700	4.27113e-15	6.79473e-11	-28.7996
NC_027757.2	22774201	22774400	0.000318364	0.0434467	33.6364
NC_027757.2	22806001	22806200	3.73245e-07	0.000418298	-25.6342
NC_027757.2	23147201	23147400	2.06839e-12	1.82931e-08	-30.3582
NC_027757.2	23147301	23147500	4.41797e-11	2.65515e-07	-29.6992
NC_027757.2	23147401	23147600	0.000311895	0.0429348	-29.0578
NC_027757.2	23155401	23155600	2.16393e-05	0.00770617	-29.8258
NC_027757.2	23291601	23291800	0.000293581	0.0413927	-33.75
NC_027757.2	23499501	23499700	2.00452e-10	9.37228e-07	-26.7558
NC_027757.2	23499601	23499800	3.3769e-08	6.41006e-05	-25.2543
NC_027757.2	23502001	23502200	3.15173e-06	0.00200557	-27.5882
NC_027757.2	23502101	23502300	1.97269e-05	0.00724402	-27.0717
NC_027757.2	23508101	23508300	3.09636e-06	0.00198089	-26.8873
NC_027757.2	23872201	23872400	0.000402209	0.0499706	39.4986
NC_027757.2	23947901	23948100	0.000112657	0.0227844	35.5253
NC_027757.2	23957001	23957200	3.18257e-10	1.39178e-06	-40.2916
NC_027757.2	23958601	23958800	2.32155e-08	4.74888e-05	-28.8507
NC_027757.2	23959501	23959700	0.000154362	0.0277631	-27.2646
NC_027757.2	23959601	23959800	8.68641e-06	0.00410094	-39.2593
NC_027757.2	24444801	24445000	0.000175543	0.0301405	26.7692
NC_027757.2	24849001	24849200	1.88759e-08	4.01461e-05	-30.2873
NC_027757.2	24849101	24849300	3.53903e-05	0.0107029	-37.1731
NC_027757.2	24851001	24851200	1.26933e-06	0.00103546	-32.6658
NC_027757.2	24851101	24851300	3.4582e-05	0.0105352	-34.6257
NC_027757.2	24878401	24878600	2.66854e-05	0.00887818	-30.0595
NC_027757.2	25086401	25086600	4.3009e-14	5.69587e-10	-28.0564
NC_027757.2	25160501	25160700	6.65998e-06	0.0034123	-26.2468
NC_027757.2	25160801	25161000	2.70467e-10	1.21378e-06	-32.7409
NC_027757.2	25160901	25161100	2.80582e-08	5.5282e-05	-25.8042
NC_027757.2	25249201	25249400	0.000198529	0.032512	-27.668
NC_027757.2	25775201	25775400	3.20168e-05	0.0100147	-25.6085
NC_027757.2	26841101	26841300	9.46481e-06	0.00436183	-25.5727
NC_027757.2	27575301	27575500	7.58265e-11	4.08846e-07	-54.9279
NC_027757.2	27575401	27575600	4.80354e-11	2.81766e-07	-33.2625
NC_027757.2	27881901	27882100	2.44961e-05	0.00836916	-29.3906
NC_027757.2	28071801	28072000	0.000125337	0.0243862	-25.4868
NC_027757.2	28075401	28075600	3.01779e-05	0.00964191	-28.9069
NC_027757.2	28182101	28182300	1.18287e-06	0.000982246	-28.9395
NC_027757.2	28399201	28399400	0.000115419	0.0231341	-29.7958
NC_027757.2	28608701	28608900	4.82933e-06	0.00271859	-25.8503
NC_027757.2	28660301	28660500	3.25742e-05	0.0101326	35.3701
NC_027757.2	28837101	28837300	4.42203e-06	0.00256139	-25.7035
NC_027757.2	28838301	28838500	9.99282e-07	0.000869561	-34.3936
NC_027757.2	28976301	28976500	0.000270676	0.0393796	29.0057
NC_027757.2	29065001	29065200	8.96679e-07	0.000803407	-25.8271
NC_027757.2	29194101	29194300	0.000228653	0.0355134	-26.7511
NC_027757.2	29611301	29611500	1.87288e-05	0.00699423	26.0268
NC_027757.2	29846701	29846900	5.62333e-05	0.0146039	-30.0948
NC_027757.2	30059601	30059800	0.000168913	0.029419	-40.1515
NC_027757.2	31132901	31133100	0.000154843	0.0278152	28.3842
NC_027757.2	31154101	31154300	2.26865e-21	1.04083e-16	-38.1784
NC_027757.2	31154201	31154400	1.28446e-15	2.35371e-11	-29.9614
NC_027757.2	31715601	31715800	2.25739e-08	4.63423e-05	27.3333
NC_027757.2	31838501	31838700	9.99798e-06	0.00452868	-38.2653
NC_027757.2	32009001	32009200	1.0623e-05	0.00472196	-27.6714
NC_027757.2	32013701	32013900	0.000272999	0.0395688	-30.3292
NC_027757.2	32022901	32023100	1.24763e-05	0.00529126	44.6595
NC_027757.2	32088001	32088200	9.17777e-06	0.00426783	-25.8785
NC_027757.2	32152401	32152600	1.71887e-07	0.000231153	-26.1431
NC_027757.2	32211301	32211500	9.22694e-05	0.020112	26.9231
NC_027757.2	32431901	32432100	0.000245423	0.0370539	-25.5319
NC_027757.2	32446001	32446200	6.31841e-05	0.015743	-27.2792
NC_027757.2	32489601	32489800	3.76933e-11	2.32236e-07	-34.0917
NC_027757.2	32489701	32489900	1.15975e-06	0.000968838	-28.699
NC_027757.2	32533201	32533400	5.28495e-07	0.00054272	-28.289
NC_027757.2	32654101	32654300	0.00013872	0.0260023	-34.3384
NC_027757.2	32662901	32663100	0.000102365	0.0214262	-29.5625
NC_027757.2	32806401	32806600	1.95023e-10	9.13504e-07	-25.1957
NC_027757.2	32826601	32826800	1.23015e-06	0.00101251	-48.7296
NC_027757.2	32836201	32836400	2.5159e-07	0.000310243	-25.5712
NC_027757.2	32836301	32836500	5.34894e-08	9.24806e-05	-27.1631
NC_027757.2	34170801	34171000	0.000287838	0.0408903	-29.4242
NC_027757.2	34761901	34762100	6.16035e-06	0.0032337	25.7839
NC_027757.2	35108001	35108200	6.2811e-05	0.0156843	-27.1552
NC_027757.2	35109501	35109700	7.6092e-05	0.0177935	-29.4838
NC_027757.2	35599401	35599600	9.59993e-05	0.0205974	-30.7692
NC_027757.2	35796901	35797100	6.56394e-05	0.0161752	-26.0432
NC_027757.2	35797001	35797200	5.88211e-06	0.00312855	-40.2053
NC_027758.2	268601	268800	4.61907e-05	0.0128226	-26.2987
NC_027758.2	371801	372000	4.60369e-11	2.73794e-07	-25.9785
NC_027758.2	696001	696200	0.000100418	0.0211637	-25.2366
NC_027758.2	696101	696300	0.000196227	0.0322914	-29.8157
NC_027758.2	815501	815700	8.30533e-09	2.06167e-05	-29.7332
NC_027758.2	900201	900400	2.96731e-07	0.0003522	-26.9445
NC_027758.2	1103701	1103900	4.71011e-06	0.00267179	26.4064
NC_027758.2	1152301	1152500	0.000168279	0.0293494	-26.461
NC_027758.2	1205801	1206000	0.000115457	0.0231392	28.8131
NC_027758.2	1205901	1206100	5.29759e-06	0.0029045	28.3936
NC_027758.2	2278501	2278700	0.00011045	0.0224975	-29.4118
NC_027758.2	2278601	2278800	9.88492e-05	0.0209496	-28.9474
NC_027758.2	2479101	2479300	1.39523e-05	0.00571671	35.2117
NC_027758.2	2479201	2479400	2.5173e-05	0.00853627	28.9744
NC_027758.2	3337501	3337700	2.22316e-05	0.00783995	26.1343
NC_027758.2	4297301	4297500	0.000102628	0.0214628	-26.3736
NC_027758.2	5070401	5070600	8.0877e-11	4.31102e-07	26.7742
NC_027758.2	5070501	5070700	3.87429e-07	0.000429511	25.4703
NC_027758.2	5091101	5091300	0.000122146	0.0239878	29.2926
NC_027758.2	5359101	5359300	0.000246047	0.0371197	-28.7985
NC_027758.2	5817701	5817900	1.15822e-05	0.00502783	-41.7238
NC_027758.2	6017801	6018000	6.15712e-10	2.43932e-06	-26.6051
NC_027758.2	6017901	6018100	6.21646e-07	0.000610998	-26.315
NC_027758.2	7518801	7519000	1.51637e-06	0.00118022	-28.1804
NC_027758.2	7751501	7751700	6.68047e-07	0.000646343	-27.4854
NC_027758.2	7931601	7931800	3.76539e-07	0.000420158	-38.0727
NC_027758.2	7931701	7931900	2.08425e-06	0.00149203	-37.1739
NC_027758.2	8349301	8349500	7.24248e-06	0.00361627	27.451
NC_027758.2	8366701	8366900	0.000273346	0.0396063	26.4601
NC_027758.2	8630301	8630500	0.000378638	0.048216	38.4439
NC_027758.2	8955501	8955700	0.000162457	0.0287122	28.193
NC_027758.2	9006301	9006500	8.16448e-06	0.00392595	-41.2935
NC_027758.2	9006401	9006600	0.000104843	0.0217634	-33.9537
NC_027758.2	9119501	9119700	1.99542e-07	0.000259711	30.6452
NC_027758.2	9194801	9195000	1.64417e-05	0.00639163	-39.489
NC_027758.2	9194901	9195100	3.97968e-07	0.000438639	-34.1815
NC_027758.2	9502901	9503100	2.39934e-05	0.00825446	-26.3228
NC_027758.2	9784001	9784200	0.0001359	0.0256668	-25.3448
NC_027758.2	9784101	9784300	1.7045e-05	0.00655329	-29.6146
NC_027758.2	9853101	9853300	3.47989e-06	0.00215544	33.9474
NC_027758.2	10105601	10105800	0.000147039	0.0269219	-25.4091
NC_027758.2	10329201	10329400	5.28286e-06	0.00289878	-41.8269
NC_027758.2	10873001	10873200	6.53479e-06	0.00336797	-42.3469
NC_027758.2	11010301	11010500	5.21796e-06	0.00287877	42.5972
NC_027758.2	11257801	11258000	2.30106e-05	0.00801077	-42.0624
NC_027758.2	11344701	11344900	0.000273084	0.0395766	-32.847
NC_027758.2	11469901	11470100	0.000330633	0.0444656	-27.6963
NC_027758.2	11685001	11685200	7.46364e-09	1.89203e-05	-26.5319
NC_027758.2	12497901	12498100	0.000294114	0.0414404	-30.8081
NC_027758.2	12866501	12866700	1.50362e-21	7.08833e-17	-34.5946
NC_027758.2	12866601	12866800	3.77204e-31	5.87346e-26	-32.5361
NC_027758.2	12866701	12866900	2.9876e-19	9.96859e-15	-28.2186
NC_027758.2	12909801	12910000	7.64196e-11	4.11612e-07	28.3542
NC_027758.2	12909901	12910100	2.44378e-11	1.58551e-07	26.3082
NC_027758.2	12910801	12911000	2.00938e-08	4.22038e-05	31.4131
NC_027758.2	12911001	12911200	1.34321e-08	3.04993e-05	26.2841
NC_027758.2	12911101	12911300	1.40968e-08	3.17421e-05	36.7592
NC_027758.2	12911601	12911800	4.05074e-06	0.00240091	32.634
NC_027758.2	12995901	12996100	0.000378608	0.0482133	27.3843
NC_027758.2	12996001	12996200	2.86963e-05	0.00932371	30.125
NC_027758.2	12997101	12997300	8.57289e-06	0.00405816	36.4594
NC_027758.2	13223501	13223700	9.00451e-05	0.0198045	33.9865
NC_027758.2	13227001	13227200	8.24084e-05	0.0187268	37.1725
NC_027758.2	13227101	13227300	3.22155e-05	0.0100545	38.9376
NC_027758.2	13233101	13233300	7.88953e-08	0.000125317	26.9663
NC_027758.2	13258101	13258300	4.75199e-05	0.0130584	-27.4315
NC_027758.2	13299001	13299200	2.63687e-06	0.00176678	-25.7143
NC_027758.2	13358901	13359100	2.36307e-08	4.80891e-05	-25.7653
NC_027758.2	13359001	13359200	9.54184e-06	0.00438279	-29.7769
NC_027758.2	13735301	13735500	0.000225107	0.0351687	-30.1341
NC_027758.2	14145401	14145600	3.40039e-06	0.00211893	35.6201
NC_027758.2	14675201	14675400	1.22218e-09	4.24333e-06	-42.8571
NC_027758.2	14792701	14792900	2.27947e-06	0.00158863	27.1739
NC_027758.2	14792801	14793000	0.000110945	0.0225669	25.7651
NC_027758.2	15031501	15031700	5.05826e-05	0.0136139	27.2436
NC_027758.2	15132201	15132400	0.000159686	0.0283692	-38.648
NC_027758.2	15132301	15132500	0.000301351	0.0420644	-36.6667
NC_027758.2	15153001	15153200	0.000344319	0.0455734	-25.2013
NC_027758.2	15335101	15335300	7.28416e-05	0.0173099	-39.1534
NC_027758.2	16105201	16105400	3.11016e-06	0.00198672	-25.1329
NC_027758.2	16289801	16290000	6.72753e-05	0.0164319	-25.3358
NC_027758.2	16459801	16460000	3.12708e-05	0.00986505	-36.4024
NC_027758.2	16953901	16954100	4.2313e-06	0.0024803	-37.6834
NC_027758.2	17219801	17220000	2.52474e-06	0.00171513	-26.0754
NC_027758.2	17780401	17780600	0.000390354	0.0490971	-28.2539
NC_027758.2	17844301	17844500	7.34269e-05	0.0174072	31.836
NC_027758.2	18181401	18181600	2.50437e-05	0.00849972	-52.2222
NC_027758.2	18746301	18746500	3.88341e-07	0.00043029	-30.2521
NC_027758.2	19043601	19043800	1.77815e-05	0.00674659	-27.8165
NC_027758.2	19048401	19048600	3.89528e-05	0.0113987	-25.5954
NC_027758.2	19048501	19048700	2.66762e-07	0.000324473	-29.1087
NC_027758.2	19388101	19388300	0.000374418	0.0478875	-26.6097
NC_027758.2	19388201	19388400	0.000374418	0.0478875	-26.6097
NC_027758.2	19749301	19749500	0.000223719	0.0350413	-28.7216
NC_027758.2	20138001	20138200	2.6835e-05	0.00890325	-26.2937
NC_027758.2	20138101	20138300	2.6835e-05	0.00890325	-26.2937
NC_027758.2	20460301	20460500	0.000345574	0.0456922	27.8636
NC_027758.2	20610401	20610600	5.84863e-05	0.0149713	-25.5648
NC_027758.2	20804801	20805000	7.21494e-07	0.000683762	-39.3333
NC_027758.2	20804901	20805100	7.4301e-06	0.00368067	-38.8889
NC_027758.2	20850101	20850300	0.000120846	0.0238209	-28.7879
NC_027758.2	21078001	21078200	2.20907e-11	1.44971e-07	-26.1548
NC_027758.2	21078101	21078300	6.12789e-09	1.60981e-05	-25.3024
NC_027758.2	21360601	21360800	0.000124608	0.0242903	-41.6364
NC_027758.2	21491501	21491700	1.11647e-06	0.00094249	45.7143
NC_027758.2	21728901	21729100	1.01856e-05	0.00458343	-25.1637
NC_027758.2	21730401	21730600	0.000346398	0.0457506	-28.4291
NC_027758.2	21779201	21779400	1.71191e-05	0.00657244	-28.5714
NC_027758.2	21788701	21788900	2.96945e-06	0.00192268	-27.692
NC_027758.2	21788801	21789000	6.85407e-09	1.76185e-05	-26.5841
NC_027758.2	21904501	21904700	4.80407e-05	0.0131569	-28.2126
NC_027758.2	22003501	22003700	2.32152e-06	0.00161108	53.1155
NC_027758.2	22702101	22702300	0.000268763	0.0392104	-26.7678
NC_027758.2	22816301	22816500	8.55192e-05	0.0191743	-27.4185
NC_027758.2	22816401	22816600	5.58173e-05	0.0145296	-45.9327
NC_027758.2	23069701	23069900	0.000222668	0.0349312	-27.0215
NC_027758.2	23127801	23128000	1.09503e-05	0.00482775	-30.0809
NC_027758.2	23156501	23156700	7.237e-05	0.0172329	-28.9377
NC_027758.2	23169301	23169500	3.83267e-11	2.35292e-07	-28.5191
NC_027758.2	23304901	23305100	2.59112e-05	0.00871133	-33.008
NC_027758.2	23312701	23312900	4.64231e-05	0.0128678	-30.1587
NC_027758.2	23436401	23436600	2.18437e-07	0.000278209	-25.0857
NC_027758.2	23438701	23438900	0.000187657	0.0313857	-25.4123
NC_027758.2	23776201	23776400	2.78794e-05	0.00914171	-25.6271
NC_027758.2	23910501	23910700	1.55212e-14	2.20317e-10	-30.2158
NC_027758.2	23940201	23940400	7.93349e-06	0.00384648	-28.3723
NC_027758.2	23940301	23940500	0.00022932	0.0355782	-26.1438
NC_027758.2	23972601	23972800	0.000388869	0.0489763	-27.1429
NC_027758.2	23981401	23981600	1.10043e-06	0.000932628	-29.1181
NC_027758.2	23981501	23981700	5.04085e-09	1.37201e-05	-44.4618
NC_027758.2	23982401	23982600	0.000300096	0.0419633	41.1318
NC_027758.2	24294201	24294400	9.29677e-09	2.26725e-05	-25.4431
NC_027758.2	24305401	24305600	1.78529e-07	0.000238028	-30.7582
NC_027758.2	24399701	24399900	9.48369e-07	0.000836017	-27.7845
NC_027758.2	24456101	24456300	2.0789e-07	0.000267794	-25.3778
NC_027758.2	24456201	24456400	1.11878e-08	2.62503e-05	-32.7342
NC_027758.2	24458001	24458200	9.38514e-05	0.0203027	-39.8374
NC_027758.2	24556601	24556800	4.73323e-05	0.0130276	-31.7588
NC_027758.2	24558901	24559100	9.3412e-05	0.0202452	25.4628
NC_027758.2	24561601	24561800	3.21891e-06	0.00203722	-37.3465
NC_027758.2	24574101	24574300	5.86206e-05	0.0149927	36.5178
NC_027758.2	24574201	24574400	0.000103179	0.0215361	31.8134
NC_027758.2	24574301	24574500	1.60032e-07	0.000218585	44.5052
NC_027758.2	24574401	24574600	9.21214e-09	2.24887e-05	45.7534
NC_027758.2	24634601	24634800	0.000230771	0.0357078	27.9623
NC_027758.2	25298301	25298500	6.58433e-05	0.0162029	25.5353
NC_027758.2	26333401	26333600	5.69578e-05	0.0147324	-36.1632
NC_027758.2	26333501	26333700	2.17547e-07	0.000277314	-37.1612
NC_027758.2	26333601	26333800	5.40671e-05	0.0142224	-38.1936
NC_027758.2	26483401	26483600	9.36384e-07	0.000828722	-25.1632
NC_027758.2	26839101	26839300	1.75452e-05	0.00668706	27.7108
NC_027758.2	26881501	26881700	3.11556e-12	2.65052e-08	-29.7473
NC_027758.2	26881801	26882000	1.19455e-11	8.52516e-08	-28.0116
NC_027758.2	26881901	26882100	1.59417e-07	0.000217976	-29.2377
NC_027758.2	26921401	26921600	6.24595e-07	0.000613544	31.363
NC_027758.2	27051001	27051200	2.67399e-06	0.00178583	-26.9369
NC_027758.2	27051101	27051300	1.77397e-08	3.80603e-05	-29.7991
NC_027758.2	27293401	27293600	0.000160702	0.0284951	31.6922
NC_027758.2	27307301	27307500	6.25586e-05	0.0156467	-29.9953
NC_027758.2	27307401	27307600	2.46577e-05	0.00840761	-28.9098
NC_027758.2	27420701	27420900	1.39902e-05	0.00572551	26.0331
NC_027758.2	27673501	27673700	0.000333286	0.0446867	-34.9091
NC_027758.2	28056301	28056500	0.000210084	0.0336909	-28.2064
NC_027758.2	28056401	28056600	0.000353423	0.0463229	-27.2973
NC_027758.2	28172701	28172900	0.000122858	0.0240734	26.5097
NC_027758.2	28462101	28462300	1.33876e-06	0.00107654	-30.8216
NC_027758.2	28619201	28619400	1.17652e-05	0.00508366	-26.2357
NC_027758.2	28680601	28680800	0.000126219	0.0245033	-31.2106
NC_027758.2	29247301	29247500	2.6314e-05	0.0087975	-29.1313
NC_027758.2	29487401	29487600	5.78038e-05	0.0148705	-34.7458
NC_027758.2	29765901	29766100	0.000103767	0.0216134	-36.0399
NC_027758.2	29965601	29965800	0.000252339	0.0376928	27.3476
NC_027758.2	29992401	29992600	0.000170536	0.0296004	37.358
NC_027758.2	30154801	30155000	5.75368e-06	0.00307871	-38.7901
NC_027758.2	30154901	30155100	8.09687e-05	0.0185269	-31.8149
NC_027758.2	30221801	30222000	2.97052e-05	0.00953932	-25.2613
NC_027758.2	30406101	30406300	6.74571e-05	0.0164589	-38.6364
NC_027758.2	30430601	30430800	9.97359e-05	0.0210675	-37.7273
NC_027758.2	30534401	30534600	0.000228878	0.0355385	-30.0859
NC_027758.2	31996901	31997100	0.000206548	0.0333282	-34.9713
NC_027758.2	32017901	32018100	3.35595e-11	2.09276e-07	34.8315
NC_027758.2	32332201	32332400	3.39873e-07	0.000389391	40.0986
NC_027758.2	32709201	32709400	8.67152e-05	0.019336	25.2661
NC_027758.2	32829901	32830100	2.75447e-08	5.44793e-05	-59.0326
NC_027758.2	32830001	32830200	8.94793e-08	0.000138198	-26.2026
NC_027758.2	32831001	32831200	0.000269516	0.0392754	-28.7993
NC_027758.2	33559101	33559300	5.16177e-05	0.0137956	-27.8011
NC_027758.2	34430901	34431100	1.72573e-05	0.00660824	-26.2398
NC_027758.2	34431401	34431600	4.47761e-07	0.000479932	-27.8391
NC_027758.2	34432001	34432200	1.80606e-05	0.00682097	-25.7576
NC_027758.2	34688901	34689100	5.51967e-05	0.0144192	-26.9242
NC_027758.2	34689801	34690000	0.000162617	0.0287295	-26.9599
NC_027758.2	34840001	34840200	4.86023e-06	0.00273239	40.3004
NC_027759.2	40901	41100	2.2157e-06	0.00155643	-28.6488
NC_027759.2	54401	54600	5.27327e-07	0.000542146	-32.4716
NC_027759.2	218301	218500	9.52024e-05	0.0204923	28.323
NC_027759.2	946901	947100	1.78032e-09	5.78627e-06	-27.0757
NC_027759.2	947001	947200	5.03372e-09	1.37201e-05	-34.9617
NC_027759.2	947101	947300	3.76757e-06	0.00228053	-29.5119
NC_027759.2	947201	947400	2.59167e-06	0.0017472	-25.5102
NC_027759.2	947301	947500	0.000155548	0.027895	-25.1537
NC_027759.2	947401	947600	4.28465e-09	1.19525e-05	-31.5214
NC_027759.2	947501	947700	1.08909e-08	2.5801e-05	-29.2022
NC_027759.2	947601	947800	3.7913e-05	0.0111859	-26.4292
NC_027759.2	947801	948000	4.34661e-05	0.0123043	-25.496
NC_027759.2	1076301	1076500	0.000130591	0.0250183	-35
NC_027759.2	1165901	1166100	2.34772e-05	0.00812691	-38.7446
NC_027759.2	1852401	1852600	2.10512e-10	9.7627e-07	-44.2156
NC_027759.2	1852501	1852700	7.18658e-18	1.94357e-13	-42.4881
NC_027759.2	1852601	1852800	1.36739e-13	1.62645e-09	-29.5432
NC_027759.2	2306601	2306800	8.5461e-12	6.30944e-08	-46.5984
NC_027759.2	2306701	2306900	4.19327e-08	7.65976e-05	-29.3332
NC_027759.2	2839101	2839300	8.59832e-05	0.0192321	31.3131
NC_027759.2	3578201	3578400	0.000383034	0.0485268	-31.7016
NC_027759.2	4026701	4026900	0.000194598	0.0321274	-25.9479
NC_027759.2	4028401	4028600	7.43929e-06	0.00368212	-31.7143
NC_027759.2	5060301	5060500	3.81014e-05	0.0112185	-27.4904
NC_027759.2	5476901	5477100	6.4128e-12	4.91086e-08	-26.7299
NC_027759.2	5477001	5477200	3.7964e-08	7.0552e-05	-26.1142
NC_027759.2	5477101	5477300	3.22452e-07	0.00037385	-27.8463
NC_027759.2	5477401	5477600	3.66236e-09	1.05126e-05	-27.1387
NC_027759.2	5477501	5477700	6.73947e-09	1.73847e-05	-32.5533
NC_027759.2	5509301	5509500	6.65982e-05	0.0163315	-27.5789
NC_027759.2	5786001	5786200	2.04535e-06	0.00146931	-46.1608
NC_027759.2	5916501	5916700	3.13401e-05	0.00987716	-26.3688
NC_027759.2	6003901	6004100	4.2459e-06	0.00248674	29.0379
NC_027759.2	6007801	6008000	6.92969e-05	0.0167472	-31.6418
NC_027759.2	6494401	6494600	3.25677e-05	0.0101318	-28.4845
NC_027759.2	7757401	7757600	2.18556e-05	0.00775795	-25.5157
NC_027759.2	7757501	7757700	1.50563e-06	0.00117417	-31.5789
NC_027759.2	7787201	7787400	6.12251e-07	0.000604888	-28.5245
NC_027759.2	8605001	8605200	0.000138805	0.0260099	-42.1552
NC_027759.2	8616401	8616600	0.000314772	0.0431702	-28.3318
NC_027759.2	8623001	8623200	8.52161e-05	0.0191347	-31.8956
NC_027759.2	9422701	9422900	1.71145e-05	0.00657165	-30.7734
NC_027759.2	9422801	9423000	2.61404e-05	0.00876254	-28.8298
NC_027759.2	9520101	9520300	1.27399e-05	0.00536716	-34.3867
NC_027759.2	9851201	9851400	6.65648e-05	0.0163257	-30.1487
NC_027759.2	9851301	9851500	6.28143e-05	0.0156843	-29.8513
NC_027759.2	9851601	9851800	4.42591e-06	0.0025628	-26.4486
NC_027759.2	10560901	10561100	0.00011768	0.0234322	-26.1991
NC_027759.2	10968201	10968400	0.000355602	0.0464899	-27.0546
NC_027759.2	10968301	10968500	1.07194e-06	0.000915123	-26.7206
NC_027759.2	11432201	11432400	0.000286071	0.0407262	-35.4691
NC_027759.2	11555701	11555900	5.98998e-05	0.0152019	-27.9885
NC_027759.2	12094201	12094400	0.00029712	0.0416879	-25.7783
NC_027759.2	12373901	12374100	1.12158e-05	0.00491161	33.8742
NC_027759.2	12394201	12394400	8.34148e-05	0.0188745	-36.1111
NC_027759.2	12787401	12787600	1.69849e-06	0.00128065	-27.1286
NC_027759.2	12876001	12876200	5.59306e-08	9.58627e-05	37.4231
NC_027759.2	12876101	12876300	1.22416e-05	0.00522449	27.8973
NC_027759.2	13358401	13358600	1.69304e-12	1.56468e-08	-37.8609
NC_027759.2	13358501	13358700	1.38379e-09	4.71522e-06	-34.3114
NC_027759.2	13744701	13744900	9.00173e-08	0.00013892	28.6967
NC_027759.2	13744801	13745000	7.3162e-06	0.00364247	29.795
NC_027759.2	13998301	13998500	5.68204e-06	0.00305161	32.2265
NC_027759.2	14308201	14308400	0.000395876	0.0495133	25.5505
NC_027759.2	14364501	14364700	4.33832e-05	0.0122897	43.7143
NC_027759.2	14364601	14364800	0.000300923	0.042031	30.0212
NC_027759.2	15202001	15202200	1.22122e-05	0.00521714	-34.1038
NC_027759.2	15352701	15352900	1.03329e-05	0.00463146	-25.7471
NC_027759.2	16164701	16164900	1.43083e-09	4.84017e-06	-48.4375
NC_027759.2	16244901	16245100	6.36563e-05	0.01583	-26.0515
NC_027759.2	16809601	16809800	3.73707e-05	0.0110775	-29.4522
NC_027759.2	16810601	16810800	3.5859e-07	0.000404344	-27.0506
NC_027759.2	16828801	16829000	1.83789e-05	0.0069014	-25.3846
NC_027759.2	16933101	16933300	0.000389732	0.0490509	-26.2097
NC_027759.2	17007201	17007400	4.6809e-06	0.0026598	-30.1113
NC_027759.2	17178301	17178500	7.75149e-06	0.00378758	-30.649
NC_027759.2	17312301	17312500	9.5631e-05	0.0205493	28.8307
NC_027759.2	17592101	17592300	0.000111495	0.0226404	-31.0909
NC_027759.2	17598001	17598200	7.75362e-06	0.00378758	25.3333
NC_027759.2	17614501	17614700	3.6114e-09	1.04077e-05	-37.6376
NC_027759.2	17669901	17670100	6.25652e-05	0.0156467	26.177
NC_027759.2	17706301	17706500	0.000125854	0.0244673	34.6561
NC_027759.2	17817101	17817300	9.4318e-07	0.000832442	-44.1135
NC_027759.2	17989601	17989800	4.09322e-07	0.00044827	-39.2635
NC_027759.2	18196801	18197000	3.85739e-06	0.00232042	-35.9788
NC_027759.2	18646301	18646500	0.000136355	0.0257276	-32.243
NC_027759.2	18796201	18796400	2.04461e-05	0.00742428	-33.1927
NC_027759.2	20043301	20043500	7.80156e-06	0.00380375	-39.5722
NC_027759.2	20073301	20073500	3.46245e-11	2.14875e-07	-28.6853
NC_027759.2	20180101	20180300	1.22194e-15	2.25049e-11	-39.881
NC_027759.2	20180201	20180400	2.56914e-17	6.40844e-13	-37.037
NC_027759.2	20180501	20180700	4.74508e-06	0.00268306	-25
NC_027759.2	20573301	20573500	0.000402617	0.0499951	-25.6849
NC_027759.2	21055301	21055500	2.78431e-06	0.00183919	-35.3942
NC_027759.2	21179101	21179300	0.000378108	0.04817	-28.1926
NC_027759.2	21445901	21446100	9.73467e-06	0.00444468	-42.8409
NC_027759.2	21446001	21446200	4.52084e-07	0.000483859	-36.0784
NC_027759.2	21460001	21460200	0.000290557	0.0411287	-35.5952
NC_027759.2	21585801	21586000	9.22313e-05	0.0201066	-28.1704
NC_027759.2	21762401	21762600	0.000265821	0.0389291	-26.5482
NC_027759.2	21780101	21780300	0.000120664	0.0237953	28.5644
NC_027759.2	22373801	22374000	0.000231914	0.0358206	31.2821
NC_027759.2	23724101	23724300	0.000171786	0.029721	-32.2362
NC_027759.2	23918401	23918600	6.59386e-05	0.0162162	34.7905
NC_027759.2	24333001	24333200	3.80737e-10	1.60756e-06	-27.091
NC_027759.2	24333101	24333300	2.20694e-09	6.96574e-06	-30.3899
NC_027759.2	24632001	24632200	0.000146208	0.0268391	32.8868
NC_027759.2	24659901	24660100	3.24468e-06	0.00204704	25.3201
NC_027759.2	24775201	24775400	0.000337754	0.0450471	-36.3212
NC_027759.2	24801401	24801600	1.62633e-06	0.00124249	-42.8571
NC_027759.2	24801501	24801700	1.62394e-05	0.0063415	-38.2009
NC_027759.2	24817001	24817200	4.20947e-07	0.000457878	-27.5152
NC_027759.2	24853501	24853700	2.3343e-08	4.76546e-05	25
NC_027759.2	24922701	24922900	1.72198e-06	0.00129361	32.0844
NC_027759.2	25191501	25191700	2.28404e-06	0.001591	-25.0768
NC_027759.2	25399001	25399200	5.56668e-09	1.48285e-05	-40.6957
NC_027759.2	25650201	25650400	0.000325327	0.0440488	-27.3716
NC_027759.2	25682701	25682900	5.18847e-05	0.0138482	39.8981
NC_027759.2	25798201	25798400	8.02211e-06	0.00387636	26.9452
NC_027759.2	27460201	27460400	0.000149124	0.0271769	25.7143
NC_027759.2	27659701	27659900	4.80496e-07	0.000504702	-26.1444
NC_027759.2	27659801	27660000	7.96362e-06	0.00385607	-30.2348
NC_027759.2	27669901	27670100	1.1559e-07	0.000169749	-26.2354
NC_027759.2	27670001	27670200	4.88428e-07	0.00051084	-31.7955
NC_027759.2	27670101	27670300	3.94136e-05	0.011497	-38.5281
NC_027759.2	27854301	27854500	8.00721e-07	0.000735926	39.5423
NC_027759.2	27854401	27854600	8.47649e-08	0.000132429	35.5425
NC_027759.2	27929701	27929900	3.13276e-07	0.000366103	-34.2635
NC_027759.2	28161201	28161400	2.0354e-06	0.00146543	-49.3333
NC_027759.2	28223701	28223900	5.96163e-08	0.000100603	-47.3423
NC_027759.2	28223801	28224000	1.49458e-06	0.0011688	-33.2498
NC_027759.2	28814401	28814600	3.10492e-05	0.00982176	-38.0952
NC_027759.2	28821201	28821400	9.29367e-05	0.0201805	-29.4118
NC_027759.2	28857501	28857700	9.11786e-05	0.0199564	-31.4752
NC_027759.2	28857601	28857800	1.9491e-05	0.00718562	-28.9979
NC_027759.2	29121501	29121700	4.59529e-08	8.22959e-05	-27.2356
NC_027759.2	29121601	29121800	4.85764e-08	8.59825e-05	-28.5332
NC_027759.2	29122001	29122200	4.88137e-15	7.74156e-11	-34.3391
NC_027759.2	29122101	29122300	7.21572e-16	1.39389e-11	-35.5154
NC_027759.2	29198101	29198300	5.06525e-08	8.871e-05	-35.2841
NC_027759.2	29198201	29198400	4.37642e-07	0.000472338	-25.1568
NC_027759.2	29405001	29405200	2.17181e-05	0.00772247	-27.5531
NC_027759.2	29500501	29500700	2.39724e-07	0.000299637	-33.8484
NC_027759.2	29835801	29836000	7.59748e-05	0.0177766	-28.3542
NC_027759.2	29972101	29972300	5.11455e-06	0.0028381	-45.7143
NC_027759.2	30169701	30169900	7.07084e-05	0.0169693	-31.8395
NC_027759.2	30279601	30279800	3.57119e-05	0.0107671	27.1793
NC_027759.2	31074801	31075000	0.00025599	0.038029	-26.5432
NC_027759.2	31214601	31214800	5.8763e-07	0.000586425	-32.8287
NC_027759.2	31288401	31288600	9.02317e-06	0.00421835	-32.2618
NC_027759.2	31585701	31585900	1.51112e-05	0.0060476	-28.3365
NC_027759.2	32900601	32900800	9.0083e-05	0.0198086	-32.5824
NC_027759.2	33071601	33071800	0.000214227	0.0340972	-25.5247
NC_027759.2	33128001	33128200	1.97165e-05	0.00724191	26.8345
NC_027759.2	33128101	33128300	0.000287859	0.0408921	38.7218
NC_027759.2	33143101	33143300	2.49842e-06	0.00170175	28.3696
NC_027759.2	33143201	33143400	0.000291809	0.0412434	32.4766
NC_027759.2	33177101	33177300	2.50217e-09	7.71746e-06	-27.7059
NC_027759.2	33177201	33177400	1.17626e-17	3.08374e-13	-35.1912
NC_027759.2	33177301	33177500	1.89095e-10	8.88168e-07	-44.0344
NC_027759.2	33408501	33408700	1.00598e-05	0.00454674	-33.944
NC_027759.2	33408601	33408800	4.8527e-05	0.0132353	-36.2712
NC_027759.2	33648601	33648800	0.000311181	0.0428775	-31.9504
NC_027759.2	33864701	33864900	9.90424e-05	0.0209701	-25.1515
NC_027759.2	33864801	33865000	1.72914e-06	0.0012969	-30.5706
NC_027759.2	33909301	33909500	2.13662e-06	0.00151894	-25.1136
NC_027759.2	33918701	33918900	4.1607e-05	0.0119432	-28.8037
NC_027759.2	33973801	33974000	3.33628e-09	9.71292e-06	-25.077
NC_027759.2	34310001	34310200	0.000347834	0.0458783	-33.6317
NC_027759.2	34443901	34444100	0.000389976	0.0490754	-41.4035
NC_027759.2	34647801	34648000	0.000213603	0.03404	-32.1805
NC_027759.2	34647901	34648100	1.35132e-09	4.61682e-06	-32.1208
NC_027759.2	34648001	34648200	5.76592e-06	0.00308303	-26.7005
NC_027759.2	34648801	34649000	0.000122943	0.0240855	-26.6458
NC_027759.2	34720001	34720200	3.36279e-06	0.00210034	-36.337
NC_027759.2	34728701	34728900	0.000118242	0.0235033	-28.811
NC_027759.2	34830501	34830700	0.000271372	0.0394297	40.5983
NC_027759.2	34880901	34881100	1.91767e-08	4.0668e-05	-27.5516
NC_027759.2	34902001	34902200	0.000115463	0.0231392	-32.3009
NC_027759.2	34926901	34927100	9.55749e-07	0.000840792	-27.9927
NC_027759.2	34938501	34938700	1.17591e-06	0.000978158	-25.4714
NC_027759.2	34940201	34940400	7.55844e-09	1.91135e-05	-26.03
NC_027759.2	34940301	34940500	3.15127e-12	2.67205e-08	-30.2817
NC_027759.2	34961201	34961400	1.00874e-10	5.20659e-07	-31.3009
NC_027759.2	34961301	34961500	1.07292e-05	0.00475476	-31.778
NC_027759.2	35006701	35006900	7.56214e-07	0.000707146	-33.6601
NC_027759.2	35084001	35084200	1.95795e-05	0.00721146	-28.2551
NC_027759.2	35086001	35086200	5.33578e-05	0.0141044	-38.7097
NC_027759.2	35439201	35439400	1.70856e-09	5.60554e-06	-34.6347
NC_027759.2	35439301	35439500	4.70264e-08	8.37293e-05	-42.766
NC_027759.2	35666401	35666600	1.03737e-08	2.47808e-05	-34.254
NC_027759.2	35666501	35666700	3.21654e-13	3.5241e-09	-44.0203
NC_027759.2	35666601	35666800	1.49794e-05	0.00601055	-32.3703
NC_027759.2	35883401	35883600	3.10602e-06	0.00198484	33.3991
NC_027759.2	35883501	35883700	9.29617e-05	0.0201833	27.4837
NC_027759.2	36044801	36045000	0.00022507	0.0351672	-26.4274
NC_027759.2	36083101	36083300	3.55897e-08	6.6865e-05	-36.9192
NC_027759.2	36412401	36412600	1.21916e-07	0.000176784	-32.3066
NC_027759.2	36412501	36412700	4.19198e-08	7.65976e-05	-33.8843
NC_027759.2	36820501	36820700	0.000175593	0.0301422	-26.2918
NC_027759.2	36852401	36852600	1.3074e-06	0.00105862	-25.0424
NC_027759.2	36929301	36929500	1.25678e-05	0.00531819	-38.7533
NC_027759.2	37211401	37211600	0.000199822	0.0326422	-30.3562
NC_027759.2	37253501	37253700	0.000159105	0.0283102	-41.9897
NC_027759.2	37261801	37262000	0.00012805	0.0247168	25.9144
NC_027759.2	38307701	38307900	2.68175e-07	0.000325615	-47.6374
NC_027759.2	38307801	38308000	8.08551e-06	0.00389856	-25.9629
NC_027759.2	38520001	38520200	2.67658e-05	0.00889043	-37.971
NC_027759.2	38634001	38634200	0.000103411	0.021561	-32.2727
NC_027759.2	38892001	38892200	3.07351e-05	0.00975786	-40.2711
NC_027759.2	39007101	39007300	2.91486e-07	0.000347837	-29.775
NC_027759.2	39007201	39007400	5.39424e-06	0.00294184	-25.9259
NC_027759.2	39361301	39361500	7.62127e-07	0.00071103	-26.2763
NC_027759.2	39370101	39370300	1.01566e-05	0.00457561	-31.4104
NC_027759.2	39407301	39407500	4.27504e-06	0.00249796	-35.8312
NC_027759.2	39554001	39554200	1.15583e-11	8.28336e-08	-34.426
NC_027759.2	39554101	39554300	3.78946e-08	7.04484e-05	-32.8604
NC_027759.2	39554201	39554400	0.000197603	0.0324222	-31.2195
NC_027759.2	39554301	39554500	3.12893e-05	0.00986735	-32.6188
NC_027759.2	39632701	39632900	7.22099e-06	0.00360875	-32.9637
NC_027759.2	39875201	39875400	2.12853e-12	1.87283e-08	-30.5373
NC_027759.2	39915801	39916000	6.43941e-05	0.0159509	-36.8093
NC_027759.2	39950201	39950400	2.64474e-05	0.00882742	-33.1498
NC_027759.2	39965901	39966100	0.000124159	0.024233	-25.3205
NC_027759.2	40581101	40581300	3.63301e-07	0.000409026	-27.8568
NC_027759.2	40581201	40581400	3.42618e-08	6.48683e-05	-39.3246
NC_027759.2	40667101	40667300	0.000100453	0.0211669	-25.5768
NC_027759.2	40667201	40667400	0.000113791	0.0229411	-25.3057
NC_027759.2	41328301	41328500	3.3331e-09	9.70917e-06	-25.4037
NC_027759.2	41722301	41722500	7.85187e-05	0.0181512	-29.5072
NC_027759.2	41914701	41914900	0.000319951	0.043578	-37.5
NC_027759.2	42059401	42059600	2.93197e-05	0.00945809	-25.1451
NC_027759.2	42328901	42329100	0.000320961	0.0436608	-38.474
NC_027759.2	42349901	42350100	3.98689e-07	0.000439027	-25.2013
NC_027759.2	42714701	42714900	1.43934e-08	3.22406e-05	-33.7933
NC_027759.2	42725801	42726000	5.29769e-08	9.19348e-05	-25.9596
NC_027759.2	43058201	43058400	3.1865e-06	0.00202219	28.817
NC_027759.2	43112301	43112500	2.88149e-06	0.0018825	-25.8019
NC_027759.2	43142101	43142300	0.000352299	0.0462288	-30.283
NC_027759.2	43192901	43193100	5.42629e-07	0.000553229	-29.1492
NC_027759.2	43193001	43193200	5.42629e-07	0.000553229	-29.1492
NC_027759.2	43278901	43279100	0.000191445	0.0317998	-43.3586
NC_027759.2	43319901	43320100	3.46204e-05	0.0105432	34.026
NC_027759.2	43477401	43477600	0.000156631	0.0280188	37.037
NC_027759.2	43483501	43483700	0.000201365	0.0327874	-32.8596
NC_027759.2	43483601	43483800	3.66667e-05	0.0109452	-34.2719
NC_027759.2	43995401	43995600	3.2579e-05	0.0101326	-34.3114
NC_027759.2	44079101	44079300	0.000172179	0.0297669	25.076
NC_027759.2	44344201	44344400	1.07077e-05	0.00474767	-33.1646
NC_027759.2	44569501	44569700	9.07073e-07	0.000810318	-31.6308
NC_027759.2	44875601	44875800	0.000120307	0.0237547	-28.167
NC_027759.2	45279701	45279900	9.80824e-06	0.00446597	-28.9032
NC_027759.2	45436101	45436300	8.70839e-05	0.0193773	-37.276
NC_027759.2	45656401	45656600	5.1105e-05	0.0137014	-30.3595
NC_027759.2	45699401	45699600	3.00841e-05	0.00962013	-25.3211
NC_027759.2	45699501	45699700	7.96045e-08	0.000126131	-29.9713
NC_027759.2	45862601	45862800	0.000117912	0.0234594	-36.9462
NC_027759.2	46003401	46003600	1.57622e-05	0.00621519	26.1679
NC_027759.2	46691101	46691300	5.36458e-06	0.00293002	-25.9684
NC_027759.2	46826701	46826900	1.91423e-07	0.000251114	-28.518
NC_027759.2	47024901	47025100	2.65239e-05	0.00884208	-35.9609
NC_027759.2	47109601	47109800	0.000349015	0.0459816	-27.7138
NC_027759.2	47109801	47110000	1.78026e-07	0.000237543	-34.4877
NC_027759.2	47109901	47110100	9.89079e-10	3.56155e-06	-29.8905
NC_027759.2	47110001	47110200	4.15539e-08	7.62394e-05	-26.554
NC_027759.2	47110101	47110300	5.41592e-10	2.19822e-06	-29.1952
NC_027759.2	47110201	47110400	8.62459e-17	1.98731e-12	-41.756
NC_027759.2	47110301	47110500	5.83383e-10	2.33646e-06	-34.1176
NC_027759.2	47152101	47152300	1.27121e-06	0.00103684	-32
NC_027759.2	47152201	47152400	1.72773e-10	8.26617e-07	-28.6345
NC_027759.2	47152701	47152900	3.43997e-07	0.000392896	-26.7606
NC_027759.2	47157501	47157700	8.61932e-18	2.29481e-13	-31.9548
NC_027759.2	47157601	47157800	9.79314e-11	5.07273e-07	-26.3023
NC_027759.2	47314101	47314300	1.02263e-09	3.66693e-06	-26.188
NC_027759.2	47396301	47396500	1.91519e-05	0.00710138	-36.9231
NC_027759.2	48187001	48187200	0.000238638	0.0364344	-39.4621
NC_027759.2	48290101	48290300	0.000281454	0.0403189	32.4762
NC_027759.2	48485201	48485400	1.71742e-05	0.00658474	-29.1168
NC_027759.2	48485501	48485700	0.000290982	0.0411646	-30.8571
NC_027759.2	48747901	48748100	9.1649e-05	0.0200252	-25.7032
NC_027760.2	92901	93100	0.000345589	0.0456922	29.7872
NC_027760.2	327001	327200	0.000264699	0.0388449	-26.7619
NC_027760.2	619401	619600	9.51458e-10	3.44539e-06	27.8804
NC_027760.2	619501	619700	3.28042e-10	1.42394e-06	29.6933
NC_027760.2	619801	620000	1.31914e-06	0.00106494	27.6812
NC_027760.2	713901	714100	4.15979e-08	7.62844e-05	-31.3777
NC_027760.2	714001	714200	8.5074e-09	2.10572e-05	-31.7561
NC_027760.2	715201	715400	3.47287e-06	0.00215235	-26.1875
NC_027760.2	715601	715800	1.48917e-07	0.000206588	-28.9904
NC_027760.2	717401	717600	5.01005e-05	0.0135231	-27.0833
NC_027760.2	717501	717700	6.29827e-12	4.83035e-08	-30.7029
NC_027760.2	717801	718000	4.8731e-07	0.000509983	-33.8419
NC_027760.2	754001	754200	6.69015e-06	0.00342247	-37.4967
NC_027760.2	913701	913900	5.07971e-05	0.0136516	-32.8461
NC_027760.2	926301	926500	1.95255e-07	0.000255425	-30.2537
NC_027760.2	1028601	1028800	2.48097e-06	0.0016934	32.5067
NC_027760.2	1127001	1127200	1.08163e-06	0.000921253	-25.2011
NC_027760.2	1127101	1127300	5.43256e-06	0.00295771	-32.0565
NC_027760.2	1838501	1838700	5.04211e-05	0.0135839	-25.6662
NC_027760.2	1899701	1899900	1.01424e-05	0.00457238	-26.6965
NC_027760.2	1925501	1925700	0.000387801	0.0488945	25
NC_027760.2	2172401	2172600	5.27822e-06	0.00289803	-43.6257
NC_027760.2	2172501	2172700	0.000105026	0.0217891	-31.0588
NC_027760.2	2282301	2282500	0.000223031	0.0349709	-35.1064
NC_027760.2	2314101	2314300	0.000283486	0.0404959	-30.5336
NC_027760.2	2397001	2397200	1.01724e-05	0.00458069	-35.1163
NC_027760.2	2442401	2442600	1.3549e-05	0.00560284	-25.4783
NC_027760.2	2603401	2603600	3.02818e-05	0.00965987	-37.4459
NC_027760.2	2603501	2603700	1.65054e-05	0.00640816	-30.127
NC_027760.2	2761801	2762000	1.2839e-05	0.00539563	-26.7442
NC_027760.2	3535201	3535400	0.000397885	0.049659	-26.0765
NC_027760.2	3580801	3581000	6.70765e-05	0.0163998	-38.7755
NC_027760.2	3581301	3581500	1.06033e-05	0.00471697	-28.7749
NC_027760.2	3848501	3848700	1.25099e-07	0.000180414	-29.7074
NC_027760.2	4536001	4536200	6.77604e-07	0.000653374	29.3978
NC_027760.2	4536101	4536300	1.20764e-09	4.2042e-06	28.7565
NC_027760.2	4536201	4536400	6.32837e-09	1.65066e-05	26.6578
NC_027760.2	4562301	4562500	5.40405e-08	9.32766e-05	-27.8981
NC_027760.2	4562401	4562600	1.73777e-09	5.67668e-06	-26.737
NC_027760.2	4590601	4590800	5.78022e-06	0.00308842	-41.1364
NC_027760.2	4777801	4778000	8.66047e-06	0.00409246	-26.5236
NC_027760.2	4844101	4844300	4.58071e-11	2.72743e-07	-27.8689
NC_027760.2	5196401	5196600	0.000213389	0.0340158	-33.8235
NC_027760.2	5352801	5353000	5.84261e-06	0.00311147	-30.0172
NC_027760.2	5384001	5384200	3.52739e-06	0.00217643	-25.6755
NC_027760.2	5386901	5387100	1.18242e-05	0.00510185	26.9664
NC_027760.2	5423001	5423200	0.000196356	0.0323064	-31.3815
NC_027760.2	5469701	5469900	3.82929e-18	1.07522e-13	-25.0888
NC_027760.2	5469801	5470000	9.28712e-16	1.76094e-11	-31.1824
NC_027760.2	5469901	5470100	7.16532e-05	0.0171257	-29.7872
NC_027760.2	5507301	5507500	1.67607e-15	3.00083e-11	-34.3932
NC_027760.2	5507401	5507600	1.10638e-34	2.47178e-29	-44.985
NC_027760.2	5507501	5507700	1.26719e-27	1.16275e-22	-33.6822
NC_027760.2	5508301	5508500	2.19287e-22	1.16164e-17	-36.2134
NC_027760.2	5508401	5508600	8.24822e-29	9.2137e-24	-37.5
NC_027760.2	5508501	5508700	4.87778e-21	2.07142e-16	-30.3448
NC_027760.2	5508601	5508800	6.25213e-29	7.13916e-24	-44.3662
NC_027760.2	5508701	5508900	6.7596e-50	8.68347e-44	-58.2524
NC_027760.2	5508801	5509000	3.97631e-27	3.52277e-22	-48.6237
NC_027760.2	5509501	5509700	4.50244e-17	1.09647e-12	-44.9718
NC_027760.2	5509601	5509800	1.14291e-20	4.44907e-16	-46.2955
NC_027760.2	5509701	5509900	9.0459e-11	4.74305e-07	-27.3381
NC_027760.2	5509801	5510000	1.31489e-10	6.52802e-07	-25.3333
NC_027760.2	5515401	5515600	1.36146e-05	0.00562047	-29.0323
NC_027760.2	5642101	5642300	8.41828e-05	0.0189815	43.6027
NC_027760.2	5706701	5706900	2.6871e-05	0.00891261	-29.1064
NC_027760.2	6080501	6080700	3.11405e-11	1.95616e-07	-34.9515
NC_027760.2	6080601	6080800	4.91665e-12	3.91083e-08	-34.9515
NC_027760.2	6091301	6091500	7.01537e-06	0.00353864	28.3012
NC_027760.2	6453901	6454100	1.61506e-08	3.52246e-05	38.8397
NC_027760.2	6454001	6454200	2.56166e-08	5.12776e-05	34.3387
NC_027760.2	6480001	6480200	4.55912e-05	0.0127081	-25.7172
NC_027760.2	6573501	6573700	0.000273225	0.0395948	26.3566
NC_027760.2	6653501	6653700	6.53551e-05	0.0161213	-25.6216
NC_027760.2	6684101	6684300	2.34657e-08	4.78281e-05	-26.2896
NC_027760.2	6684201	6684400	9.35919e-12	6.80222e-08	-34.5849
NC_027760.2	6855201	6855400	0.000234165	0.0360198	-25.0024
NC_027760.2	7214801	7215000	2.02419e-09	6.45635e-06	-26.3158
NC_027760.2	7237901	7238100	1.64207e-05	0.00638541	34.9989
NC_027760.2	7238001	7238200	0.000385783	0.0487489	26.1111
NC_027760.2	7238101	7238300	0.000192528	0.0319014	30.127
NC_027760.2	7251601	7251800	0.000219438	0.0346242	-29.3411
NC_027760.2	7251701	7251900	0.000294866	0.0414975	-25.7657
NC_027760.2	7410801	7411000	1.19571e-07	0.000174202	-25.3878
NC_027760.2	7694701	7694900	0.000114091	0.0229757	-29.3077
NC_027760.2	7831901	7832100	5.20077e-07	0.00053621	-31.5789
NC_027760.2	7832001	7832200	1.16478e-09	4.07152e-06	-40
NC_027760.2	7832101	7832300	6.49762e-07	0.000633302	-46.6667
NC_027760.2	7888201	7888400	0.000358619	0.0467098	-25.7761
NC_027760.2	8062901	8063100	2.32287e-05	0.00806575	36.1744
NC_027760.2	8063001	8063200	0.000225156	0.0351742	32.6599
NC_027760.2	8175501	8175700	8.99546e-10	3.30162e-06	-31.5789
NC_027760.2	8195701	8195900	5.1109e-05	0.0137014	31.2198
NC_027760.2	8223701	8223900	7.24668e-05	0.0172496	-28.7065
NC_027760.2	8223801	8224000	9.26802e-07	0.00082292	-32.4563
NC_027760.2	8226201	8226400	2.00049e-05	0.00731369	-29.8859
NC_027760.2	8248501	8248700	2.18693e-07	0.00027843	-29.3333
NC_027760.2	8277901	8278100	1.52328e-05	0.00607472	40.4483
NC_027760.2	8398001	8398200	4.32168e-06	0.00251605	-29.5828
NC_027760.2	8402601	8402800	2.68078e-06	0.00178939	-35.0877
NC_027760.2	8541801	8542000	0.000174695	0.0300413	-29.3103
NC_027760.2	8673401	8673600	7.16909e-11	3.8982e-07	32.4972
NC_027760.2	9135201	9135400	1.99572e-05	0.00730195	-28.0357
NC_027760.2	9135301	9135500	4.67163e-06	0.0026563	-33.4028
NC_027760.2	9258801	9259000	3.85405e-05	0.0113119	-37.8089
NC_027760.2	9283601	9283800	1.33493e-12	1.275e-08	-37.4788
NC_027760.2	9284501	9284700	0.000120978	0.0238353	-38.1757
NC_027760.2	9284601	9284800	1.70264e-05	0.00654809	-33.9965
NC_027760.2	9453901	9454100	6.83968e-06	0.00347595	-25.5319
NC_027760.2	9472901	9473100	5.71382e-05	0.014762	-25.1089
NC_027760.2	9473401	9473600	4.38949e-10	1.83226e-06	-45.082
NC_027760.2	9473501	9473700	8.90318e-07	0.000799101	-32.6002
NC_027760.2	9495701	9495900	0.000117615	0.023423	-26.3025
NC_027760.2	9579401	9579600	4.25982e-05	0.0121395	40.9524
NC_027760.2	9588301	9588500	4.69449e-08	8.36131e-05	-25.5999
NC_027760.2	9697401	9697600	8.40393e-07	0.000764574	-31.3503
NC_027760.2	9757301	9757500	0.000254757	0.0379184	-35.7903
NC_027760.2	9796601	9796800	3.63856e-06	0.0022234	-28.6642
NC_027760.2	10202801	10203000	2.30123e-09	7.20145e-06	-31.2696
NC_027760.2	10287101	10287300	1.56416e-05	0.0061822	36.5319
NC_027760.2	10287401	10287600	8.50221e-08	0.000132704	29.1139
NC_027760.2	10672301	10672500	0.00023939	0.036511	-26.4105
NC_027760.2	10673001	10673200	2.32214e-05	0.00806502	50.7576
NC_027760.2	10701501	10701700	0.000229383	0.0355836	-26.3617
NC_027760.2	10899101	10899300	2.12069e-07	0.000272018	-33.1525
NC_027760.2	10899301	10899500	4.83374e-05	0.0132095	-25.1137
NC_027760.2	11043501	11043700	4.49986e-08	8.11594e-05	-32.45
NC_027760.2	11089001	11089200	0.000129199	0.0248496	27.7617
NC_027760.2	11095301	11095500	1.7121e-12	1.5738e-08	-39.9181
NC_027760.2	11095401	11095600	4.79521e-12	3.83203e-08	-35.6842
NC_027760.2	11162101	11162300	1.31217e-05	0.00548529	-29.1844
NC_027760.2	11396201	11396400	7.37995e-11	3.99594e-07	-31.2506
NC_027760.2	11396301	11396500	8.77271e-15	1.31807e-10	-36.867
NC_027760.2	11396401	11396600	6.8622e-12	5.19309e-08	-32.918
NC_027760.2	11396501	11396700	4.3199e-17	1.06209e-12	-31.5989
NC_027760.2	11424901	11425100	0.000175515	0.0301389	-25.2551
NC_027760.2	11425001	11425200	1.56035e-06	0.00120532	-34.4375
NC_027760.2	11547601	11547800	1.12238e-05	0.00491461	28.0263
NC_027760.2	11773401	11773600	2.59921e-07	0.000318225	25.6065
NC_027760.2	11909401	11909600	2.34788e-21	1.05829e-16	-26.7336
NC_027760.2	11909501	11909700	4.21621e-27	3.672e-22	-26.5784
NC_027760.2	11910101	11910300	1.99882e-20	7.66478e-16	-29.0968
NC_027760.2	12085301	12085500	8.2351e-07	0.000752412	33.5252
NC_027760.2	12276501	12276700	0.000233866	0.0359834	-34.748
NC_027760.2	12286501	12286700	0.000122741	0.024059	-27.0089
NC_027760.2	12378301	12378500	0.000373715	0.047838	-36.8908
NC_027760.2	12462101	12462300	3.69777e-05	0.0110047	-34.6939
NC_027760.2	12462201	12462400	3.72031e-09	1.06144e-05	-25.5434
NC_027760.2	12624501	12624700	6.83413e-05	0.0165856	-38.7518
NC_027760.2	13344501	13344700	3.59063e-08	6.74106e-05	-26.8082
NC_027760.2	13661301	13661500	1.24529e-05	0.00528614	-29.8429
NC_027760.2	14463801	14464000	1.33305e-05	0.00554238	-25.3766
NC_027760.2	14685801	14686000	3.78833e-05	0.0111849	39.4872
NC_027760.2	15063601	15063800	1.75161e-08	3.77066e-05	-33.9582
NC_027760.2	15063701	15063900	6.00984e-06	0.00317676	-34.9007
NC_027760.2	15360301	15360500	0.00029306	0.0413531	-34.4156
NC_027760.2	15475801	15476000	3.91057e-05	0.0114302	-26.6434
NC_027760.2	15569501	15569700	0.000182088	0.0308199	-26.0153
NC_027760.2	15632401	15632600	1.64503e-06	0.00125303	-28.7179
NC_027760.2	16048501	16048700	0.000167341	0.0292544	38.7755
NC_027760.2	16048601	16048800	8.55007e-05	0.0191718	37.384
NC_027760.2	16683001	16683200	0.000217188	0.0343866	-29.5482
NC_027760.2	17867001	17867200	0.00013059	0.0250183	-38.4988
NC_027760.2	17867101	17867300	1.58069e-05	0.00622739	-28.0756
NC_027760.2	18125001	18125200	0.000119193	0.023622	-37.996
NC_027760.2	18265001	18265200	5.35055e-06	0.00292484	-32.7243
NC_027760.2	18684301	18684500	0.000121119	0.0238509	-29.4634
NC_027760.2	18738301	18738500	3.66815e-08	6.86151e-05	-28.1113
NC_027760.2	19228901	19229100	0.000187473	0.0313711	-48.8636
NC_027760.2	20543901	20544100	2.34668e-05	0.00812445	-28.1682
NC_027760.2	20785701	20785900	5.75734e-05	0.0148359	-30.3571
NC_027760.2	21285001	21285200	1.34007e-05	0.0055603	26.6709
NC_027760.2	21308201	21308400	0.000190573	0.0317147	-29.4852
NC_027760.2	21394301	21394500	2.72486e-09	8.23136e-06	-26.4872
NC_027760.2	21394701	21394900	2.44389e-07	0.000303622	-27.0494
NC_027760.2	21394801	21395000	4.42176e-07	0.000475612	-30.5693
NC_027760.2	21403701	21403900	1.13403e-06	0.000953396	-28.0754
NC_027760.2	22067101	22067300	9.54577e-05	0.0205275	-31.892
NC_027761.2	119001	119200	2.0155e-05	0.00735026	-27.2857
NC_027761.2	798401	798600	1.50731e-06	0.00117494	-43.6492
NC_027761.2	1430001	1430200	2.22704e-05	0.00784825	-36.4185
NC_027761.2	1430101	1430300	9.39322e-06	0.00433935	-30.4545
NC_027761.2	1702601	1702800	4.69553e-07	0.000497383	-25.8574
NC_027761.2	1807501	1807700	4.31368e-05	0.0122428	-39.6078
NC_027761.2	2170401	2170600	5.03568e-05	0.0135716	-28.4718
NC_027761.2	2328601	2328800	0.000277215	0.0399244	-43.2258
NC_027761.2	2581101	2581300	4.79007e-05	0.0131279	-39.9625
NC_027761.2	3442801	3443000	7.4179e-06	0.00367778	-36.6071
NC_027761.2	3463701	3463900	0.000368344	0.0474238	43.3333
NC_027761.2	3713801	3714000	9.24236e-05	0.0201334	28.7051
NC_027761.2	3713901	3714100	2.23017e-08	4.59303e-05	42.6158
NC_027761.2	3721801	3722000	0.000367565	0.0473668	-35.2045
NC_027761.2	4648501	4648700	6.82654e-06	0.00347064	-30.9616
NC_027761.2	4877501	4877700	5.62246e-05	0.0146023	-29.811
NC_027761.2	5108301	5108500	0.000287838	0.0408903	28.6692
NC_027761.2	5320001	5320200	0.000166607	0.0291737	28.252
NC_027761.2	5337701	5337900	1.16019e-06	0.000969046	-26.4671
NC_027761.2	5441401	5441600	3.31846e-05	0.0102635	-25.6881
NC_027761.2	5582801	5583000	8.98116e-05	0.0197684	-36.3333
NC_027761.2	5764201	5764400	0.000333434	0.0446973	-31.25
NC_027761.2	6285401	6285600	8.24014e-05	0.0187261	-26.4568
NC_027761.2	6671301	6671500	7.95301e-05	0.0183028	-29.7824
NC_027761.2	6735501	6735700	6.41479e-07	0.000626894	-26.3748
NC_027761.2	7496301	7496500	0.000225017	0.0351632	-35.4545
NC_027761.2	7496401	7496600	2.20101e-07	0.000279392	-32.9954
NC_027761.2	7662201	7662400	0.000167708	0.0292945	-38.4146
NC_027761.2	7662301	7662500	0.000167708	0.0292945	-38.4146
NC_027761.2	8472601	8472800	5.83283e-05	0.0149462	28
NC_027761.2	8500901	8501100	0.000184996	0.0311065	-25.6151
NC_027761.2	8738501	8738700	0.000169451	0.0294758	26.6355
NC_027761.2	9015501	9015700	0.00022924	0.03557	-26.2712
NC_027761.2	9036501	9036700	0.000106316	0.021945	41.7333
NC_027761.2	9128801	9129000	1.99662e-07	0.000259745	-26.4298
NC_027761.2	9187601	9187800	6.50637e-06	0.00335973	42.0625
NC_027761.2	9187701	9187900	5.87952e-05	0.0150189	38.26
NC_027761.2	9197601	9197800	0.0002863	0.0407506	-30.0967
NC_027761.2	9274401	9274600	0.000397854	0.0496563	27.9674
NC_027761.2	9890301	9890500	0.000327812	0.0442459	28.3636
NC_027761.2	10687401	10687600	0.000178094	0.0304055	-26.029
NC_027761.2	10929501	10929700	2.26061e-05	0.00791923	-40.0219
NC_027761.2	10929601	10929800	1.51968e-05	0.0060646	-32.0346
NC_027761.2	10977401	10977600	2.61407e-06	0.00175861	-51.7695
NC_027761.2	10989201	10989400	0.000393861	0.0493597	-30.1895
NC_027761.2	11031001	11031200	3.50065e-06	0.00216407	25.8809
NC_027761.2	11514101	11514300	7.76665e-10	2.91942e-06	30.2399
NC_027761.2	11514201	11514400	2.31685e-09	7.2283e-06	27.7365
NC_027761.2	11545301	11545500	0.000375951	0.0480142	-34.4017
NC_027761.2	11803801	11804000	5.70737e-07	0.000574391	-38.5611
NC_027761.2	12243501	12243700	0.000257367	0.0381487	40.6593
NC_027761.2	12311101	12311300	0.000243094	0.0368538	28.2883
NC_027761.2	12344201	12344400	1.4209e-05	0.00578955	32.4211
NC_027761.2	12344301	12344500	0.000146846	0.0269034	27.0233
NC_027761.2	12419301	12419500	7.00242e-05	0.016865	-30.4084
NC_027761.2	12600901	12601100	2.62599e-07	0.000320511	-50.5303
NC_027761.2	12631501	12631700	0.000101082	0.021248	27.3105
NC_027761.2	12640401	12640600	1.08325e-07	0.000161106	-25.7873
NC_027761.2	12640501	12640700	5.88582e-09	1.55177e-05	-25.9887
NC_027761.2	12640901	12641100	8.19412e-12	6.08455e-08	-28.3918
NC_027761.2	12641001	12641200	7.2014e-17	1.68968e-12	-32.2464
NC_027761.2	12641101	12641300	2.67855e-28	2.86742e-23	-48.9865
NC_027761.2	12641801	12642000	7.28751e-07	0.000689368	-40.7201
NC_027761.2	12641901	12642100	1.21852e-06	0.00100599	-26.2605
NC_027761.2	12642001	12642200	3.10082e-06	0.001983	-25.95
NC_027761.2	12648801	12649000	3.60397e-05	0.0108231	29.0927
NC_027761.2	12648901	12649100	5.00341e-06	0.00279241	28.8096
NC_027761.2	12985201	12985400	8.46912e-06	0.00402238	37.7214
NC_027761.2	13563801	13564000	5.79847e-05	0.0148948	28.595
NC_027761.2	14026201	14026400	8.52381e-06	0.00404121	-41.1919
NC_027761.2	14163901	14164100	0.00016822	0.0293421	-31.4386
NC_027761.2	14164001	14164200	1.40037e-06	0.00111355	-35.5975
NC_027761.2	14297201	14297400	7.13594e-09	1.81703e-05	-26.3201
NC_027761.2	14388901	14389100	0.000191967	0.03185	-25.1003
NC_027761.2	14572001	14572200	0.000194502	0.0321167	30.7826
NC_027761.2	14763001	14763200	0.000121449	0.0238974	-31.9336
NC_027761.2	15340101	15340300	3.51352e-05	0.0106501	-27.7898
NC_027761.2	15459401	15459600	4.09148e-05	0.0118092	-42.1569
NC_027761.2	15459501	15459700	0.000116829	0.0233187	-37.8106
NC_027761.2	15552901	15553100	2.52853e-06	0.00171725	43.9908
NC_027761.2	15553001	15553200	2.31886e-05	0.0080553	43.7838
NC_027761.2	15553101	15553300	0.000155099	0.0278504	36.6359
NC_027761.2	15668301	15668500	7.87236e-05	0.0181789	-27.1429
NC_027761.2	15746501	15746700	0.000138354	0.0259612	-32.254
NC_027761.2	16561401	16561600	4.92569e-05	0.0133656	-28.596
NC_027761.2	16563101	16563300	1.90333e-06	0.00139614	-29.6296
NC_027761.2	16608301	16608500	0.000150636	0.0273394	-26.8273
NC_027761.2	16610001	16610200	0.000146429	0.0268644	-27.8786
NC_027761.2	16770701	16770900	0.000281196	0.0402953	-25.3338
NC_027761.2	16927801	16928000	2.44894e-05	0.00836741	37.0807
NC_027761.2	17269801	17270000	2.65804e-05	0.008854	26.7488
NC_027761.2	17287401	17287600	0.00010525	0.0218193	-30.8935
NC_027761.2	17287501	17287700	9.3582e-05	0.02027	-27.9716
NC_027761.2	17687401	17687600	1.27811e-06	0.00104031	-27.46
NC_027761.2	17689501	17689700	0.00018047	0.0306536	-28.6138
NC_027761.2	17796601	17796800	4.92612e-13	5.19766e-09	-26.1202
NC_027761.2	17920201	17920400	5.86923e-05	0.0150021	-25.8565
NC_027761.2	17925501	17925700	2.03554e-05	0.00739921	-36.1194
NC_027761.2	17925601	17925800	2.12783e-05	0.00761723	-29.8306
NC_027761.2	18071201	18071400	0.000294729	0.041486	33.125
NC_027761.2	18171701	18171900	6.81115e-05	0.0165541	27.2628
NC_027761.2	18199301	18199500	1.69006e-06	0.00127612	36.539
NC_027761.2	18210101	18210300	1.762e-09	5.73836e-06	35.2075
NC_027761.2	18293901	18294100	8.73025e-05	0.0194046	-40.8442
NC_027761.2	18294001	18294200	0.000197962	0.0324606	-34.9085
NC_027761.2	18317701	18317900	5.69653e-06	0.00305706	-38.5542
NC_027761.2	18317801	18318000	2.63083e-06	0.00176411	-46.9697
NC_027761.2	18983301	18983500	0.000137105	0.0258181	25.8967
NC_027761.2	18990501	18990700	4.63582e-05	0.0128553	-39.1147
NC_027761.2	19156001	19156200	0.000346158	0.04573	-29.4902
NC_027761.2	19795301	19795500	7.46336e-06	0.00369035	30.1941
NC_027761.2	19812201	19812400	2.32732e-05	0.00807318	26.8834
NC_027761.2	19842801	19843000	1.8426e-05	0.00691355	30.1075
NC_027761.2	19842901	19843100	9.78264e-05	0.020828	35.3735
NC_027761.2	19867701	19867900	8.34108e-05	0.0188745	-33.8221
NC_027761.2	20209901	20210100	9.21702e-06	0.0042792	31.7778
NC_027761.2	20402701	20402900	0.000163226	0.0288054	45.4545
NC_027761.2	20451201	20451400	2.46988e-05	0.00841714	-36.7409
NC_027761.2	20460801	20461000	4.14988e-05	0.0119208	-31.8489
NC_027761.2	20756401	20756600	1.33096e-05	0.00554116	-37.23
NC_027761.2	20962601	20962800	6.27308e-05	0.0156741	-40.6532
NC_027761.2	21305201	21305400	0.000282809	0.0404328	-29.5739
NC_027761.2	21785901	21786100	2.27289e-11	1.4859e-07	-28.3493
NC_027761.2	21934601	21934800	0.000388393	0.0489391	-25.6033
NC_027761.2	21998601	21998800	7.76385e-10	2.91942e-06	-43.112
NC_027761.2	21998701	21998900	2.48283e-12	2.15141e-08	-43.3698
NC_027761.2	21998801	21999000	0.000202501	0.0328941	-28.1969
NC_027761.2	22796501	22796700	9.6151e-05	0.0206145	-35.5191
NC_027761.2	22821001	22821200	1.54162e-09	5.14384e-06	-30.2149
NC_027761.2	22848501	22848700	1.42154e-09	4.81827e-06	-26.0343
NC_027761.2	23696801	23697000	0.000389644	0.0490427	31.2785
NC_027761.2	23721601	23721800	0.00018304	0.0309296	35.3432
NC_027761.2	23752501	23752700	0.000246053	0.0371197	-25.9761
NC_027761.2	23829201	23829400	1.40262e-05	0.00573463	-27.2882
NC_027761.2	23842701	23842900	4.80271e-07	0.000504636	-26.5843
NC_027761.2	23852001	23852200	5.66141e-05	0.0146716	-27.9365
NC_027761.2	23853001	23853200	0.000203742	0.0330356	-25.7385
NC_027761.2	24690701	24690900	2.81378e-08	5.53751e-05	48.3831
NC_027761.2	24785901	24786100	0.000112737	0.0227924	27.0547
NC_027761.2	24959401	24959600	1.15903e-05	0.00502964	-29.1753
NC_027761.2	25108201	25108400	7.07591e-06	0.003558	-27.0312
NC_027761.2	25108301	25108500	4.63171e-05	0.0128453	-26.9943
NC_027761.2	25116001	25116200	1.14627e-05	0.00498778	-28.7741
NC_027761.2	25116101	25116300	3.01863e-12	2.58088e-08	-36.0573
NC_027761.2	25171101	25171300	0.000272517	0.0395178	-26.3725
NC_027761.2	25423301	25423500	0.00025207	0.0376734	26.3393
NC_027761.2	25425201	25425400	7.56057e-06	0.00372194	31.3538
NC_027761.2	25455801	25456000	5.91527e-05	0.0150763	-35.7377
NC_027761.2	25602301	25602500	8.4651e-07	0.000769458	30.2618
NC_027761.2	26272001	26272200	0.000158974	0.0283007	-30.0813
NC_027761.2	26928601	26928800	2.90229e-07	0.000346659	30.1239
NC_027761.2	27543201	27543400	9.03917e-08	0.000139356	25.2252
NC_027761.2	27687201	27687400	0.000111455	0.0226374	-26.4946
NC_027761.2	27687301	27687500	0.000267971	0.0391369	-26.036
NC_027761.2	27928501	27928700	0.000257715	0.0381806	26.5664
NC_027761.2	27928601	27928800	0.000186247	0.0312282	30.4196
NC_027761.2	28752101	28752300	6.6866e-05	0.0163652	-33.8462
NC_027761.2	29336101	29336300	0.000142135	0.0263893	-32.2537
NC_027761.2	30060901	30061100	8.58768e-05	0.0192205	-28.9381
NC_027761.2	30374701	30374900	2.14711e-05	0.00766274	-38.2051
NC_027761.2	30374801	30375000	1.8606e-07	0.000245964	-48.0392
NC_027761.2	31034301	31034500	0.00018267	0.0308987	29.9853
NC_027761.2	31401901	31402100	0.000369591	0.047528	28.3987
NC_027762.2	305301	305500	2.52119e-05	0.00854316	-30.303
NC_027762.2	464001	464200	0.000151953	0.0274878	-27.9487
NC_027762.2	860201	860400	3.62825e-09	1.04492e-05	-27.1018
NC_027762.2	891901	892100	0.000116579	0.023289	-26.7719
NC_027762.2	902901	903100	0.000130301	0.0249809	-33.1921
NC_027762.2	1025001	1025200	0.000186855	0.0312986	-26.0714
NC_027762.2	1064901	1065100	3.31532e-06	0.00207916	30.5691
NC_027762.2	1993801	1994000	6.94789e-05	0.0167777	-25.5203
NC_027762.2	1996901	1997100	1.55007e-06	0.00119954	-25.0738
NC_027762.2	1997001	1997200	7.57287e-08	0.000121679	-33.1077
NC_027762.2	2113901	2114100	2.89269e-05	0.00937035	-34.343
NC_027762.2	2161101	2161300	2.76854e-07	0.000333708	-37.5157
NC_027762.2	2161201	2161400	3.23119e-06	0.00204121	-38.4416
NC_027762.2	3602701	3602900	1.48065e-06	0.00116156	-25.1765
NC_027762.2	3602901	3603100	9.06466e-06	0.00423324	-25.6273
NC_027762.2	3848001	3848200	0.000104956	0.0217819	-33.0338
NC_027762.2	3861401	3861600	0.000290329	0.0411111	-36
NC_027762.2	3862601	3862800	6.74352e-07	0.000651339	28.5841
NC_027762.2	3908301	3908500	8.24194e-10	3.06445e-06	-33.8393
NC_027762.2	3912601	3912800	2.44497e-08	4.9423e-05	-30.7692
NC_027762.2	3912701	3912900	0.000156155	0.0279653	-31.0256
NC_027762.2	4015201	4015400	2.24565e-09	7.05759e-06	-26.0485
NC_027762.2	4197001	4197200	0.000264228	0.0387994	-25.4124
NC_027762.2	4210801	4211000	0.000328444	0.0443011	-30
NC_027762.2	4552301	4552500	7.58238e-05	0.0177558	-32.4916
NC_027762.2	4582201	4582400	5.9139e-05	0.0150756	28.5931
NC_027762.2	4667001	4667200	0.000122913	0.0240831	-32.2572
NC_027762.2	4687701	4687900	4.26757e-05	0.0121536	-37.6471
NC_027762.2	4826001	4826200	7.03053e-06	0.00354454	33.7005
NC_027762.2	5100501	5100700	4.64633e-05	0.0128721	36.3544
NC_027762.2	5220701	5220900	2.22406e-06	0.0015608	-27.6254
NC_027762.2	5275601	5275800	1.80481e-05	0.00681855	-25.5206
NC_027762.2	5276401	5276600	0.000159716	0.0283697	-33.624
NC_027762.2	5527201	5527400	6.59836e-11	3.6185e-07	-30.445
NC_027762.2	5527301	5527500	1.17801e-08	2.73526e-05	-29.6027
NC_027762.2	5552901	5553100	8.64674e-07	0.000782233	25.5588
NC_027762.2	5720501	5720700	4.04857e-11	2.46972e-07	-28.2117
NC_027762.2	5720601	5720800	4.59512e-12	3.69511e-08	-29.6898
NC_027762.2	6111601	6111800	0.000183891	0.0309982	30.9402
NC_027762.2	6111701	6111900	0.000256371	0.0380626	31.5118
NC_027762.2	6147801	6148000	1.33707e-06	0.00107587	-42.2727
NC_027762.2	6147901	6148100	6.25661e-05	0.0156467	-27.11
NC_027762.2	6178801	6179000	7.4734e-10	2.83198e-06	-29.4152
NC_027762.2	6178901	6179100	8.19204e-10	3.05253e-06	-26.2675
NC_027762.2	6179001	6179200	1.44694e-07	0.000202403	-30.8559
NC_027762.2	6179101	6179300	3.05887e-05	0.00972578	-28.7329
NC_027762.2	6233301	6233500	0.000326754	0.0441542	-26.4464
NC_027762.2	6509101	6509300	0.000384316	0.0486293	30.035
NC_027762.2	6574101	6574300	0.000189375	0.0315849	32.4331
NC_027762.2	6645301	6645500	0.000201909	0.0328426	-31.746
NC_027762.2	6754101	6754300	4.91107e-10	2.01399e-06	-33.9246
NC_027762.2	6769001	6769200	2.87888e-11	1.82855e-07	37.43
NC_027762.2	6769101	6769300	1.80134e-05	0.00681007	26.0969
NC_027762.2	6770301	6770500	2.71272e-08	5.37777e-05	32.7485
NC_027762.2	6770401	6770600	6.49621e-11	3.57392e-07	40.2217
NC_027762.2	6803901	6804100	1.54873e-07	0.000213124	-30.303
NC_027762.2	6804001	6804200	2.09307e-12	1.84796e-08	-33.6842
NC_027762.2	6868901	6869100	1.8424e-06	0.0013606	-39.4166
NC_027762.2	7662101	7662300	1.60867e-08	3.51448e-05	-27.7043
NC_027762.2	7662201	7662400	1.3098e-09	4.4929e-06	-31.8005
NC_027762.2	8668001	8668200	3.26016e-06	0.00205472	-47.8061
NC_027762.2	9030501	9030700	9.1593e-07	0.000816527	-34.0705
NC_027762.2	9030601	9030800	7.96682e-05	0.0183262	-37.5
NC_027762.2	9119601	9119800	4.77134e-14	6.2544e-10	-26.4999
NC_027762.2	9119701	9119900	6.48558e-11	3.5719e-07	-29.7221
NC_027762.2	9329901	9330100	1.02746e-05	0.00461124	-25.1218
NC_027762.2	9777701	9777900	7.15705e-06	0.00358496	28.2774
NC_027762.2	9904301	9904500	0.000362821	0.0470142	-32.549
NC_027762.2	10106001	10106200	4.77491e-05	0.0131024	-45.2632
NC_027762.2	10214301	10214500	0.000129048	0.0248335	-30.7246
NC_027762.2	10475901	10476100	2.54729e-06	0.00172702	-35.9418
NC_027762.2	11003001	11003200	2.48632e-07	0.00030751	-39.0528
NC_027762.2	11006401	11006600	6.83079e-07	0.000657297	-34.2879
NC_027762.2	11006501	11006700	2.62249e-06	0.00176151	-28.1967
NC_027762.2	11017601	11017800	1.80611e-05	0.00682097	-28.4175
NC_027762.2	11221301	11221500	3.14628e-10	1.37944e-06	-25.4902
NC_027762.2	11299901	11300100	5.15408e-05	0.0137808	32.8358
NC_027762.2	11434301	11434500	0.000122165	0.0239897	-27.172
NC_027762.2	11714101	11714300	5.66918e-05	0.014688	-29.8551
NC_027762.2	11791801	11792000	0.000119839	0.0236986	-25.2016
NC_027762.2	11817601	11817800	0.000338306	0.0450938	-29.6337
NC_027762.2	11878801	11879000	0.000178631	0.0304585	-32.1711
NC_027762.2	11976901	11977100	4.76881e-07	0.000502156	-31.2292
NC_027762.2	11978501	11978700	1.03606e-05	0.00464106	-29.1075
NC_027762.2	12012901	12013100	7.67219e-06	0.00376211	-39.477
NC_027762.2	12181001	12181200	0.000116814	0.0233176	27.8215
NC_027762.2	12344301	12344500	0.000102826	0.0214879	-28.4783
NC_027762.2	12645001	12645200	0.000107083	0.0220638	-29.1819
NC_027762.2	12691801	12692000	7.43705e-06	0.00368159	-35.1408
NC_027762.2	12869701	12869900	9.39919e-07	0.000830563	41.3333
NC_027762.2	12869801	12870000	2.91892e-12	2.49979e-08	51.1404
NC_027762.2	13118101	13118300	1.79341e-06	0.00133378	-29.4118
NC_027762.2	13375401	13375600	9.1974e-07	0.000818385	-37.5
NC_027762.2	13603901	13604100	2.69533e-10	1.21065e-06	-25.9552
NC_027762.2	13604101	13604300	2.07966e-13	2.37472e-09	-26.0744
NC_027762.2	13666501	13666700	3.86695e-11	2.37114e-07	-33.8865
NC_027762.2	13666601	13666800	7.35921e-13	7.44388e-09	-41.9422
NC_027762.2	13667101	13667300	6.44286e-13	6.62126e-09	-26.7208
NC_027762.2	13995001	13995200	0.000134601	0.0255152	-28.1747
NC_027762.2	13995301	13995500	8.12961e-09	2.02784e-05	-32.0723
NC_027762.2	14003201	14003400	0.000161132	0.028546	27.2737
NC_027762.2	14003301	14003500	9.00766e-05	0.0198085	27.2673
NC_027762.2	14066301	14066500	1.27847e-07	0.000183195	-25.8535
NC_027762.2	14100701	14100900	2.16885e-06	0.00153358	-37.5562
NC_027762.2	14120301	14120500	1.87295e-05	0.00699423	-32.9909
NC_027762.2	14176301	14176500	0.000244366	0.0369519	-27.6923
NC_027762.2	14387601	14387800	6.55634e-05	0.0161595	-34.4948
NC_027762.2	14695101	14695300	0.000228515	0.0354993	-28.9121
NC_027762.2	14846301	14846500	8.04024e-07	0.000738284	52.3185
NC_027762.2	14946901	14947100	0.000186092	0.0312177	-33.3333
NC_027762.2	14947001	14947200	0.000113978	0.0229657	-44.8718
NC_027762.2	15077401	15077600	0.000218318	0.0345015	-32.0175
NC_027762.2	15164801	15165000	1.61997e-05	0.00633094	31.9275
NC_027762.2	15408601	15408800	2.31782e-05	0.00805274	32.968
NC_027762.2	15408701	15408900	1.01207e-05	0.00456701	29.6696
NC_027762.2	15727101	15727300	1.87473e-09	6.06244e-06	46.7134
NC_027762.2	15727201	15727400	7.18198e-08	0.000116986	44.9561
NC_027762.2	15900101	15900300	3.65665e-06	0.00223127	-28.7742
NC_027762.2	16164401	16164600	2.03541e-07	0.000263292	26.25
NC_027762.2	16171301	16171500	3.33151e-09	9.70917e-06	26.4632
NC_027762.2	16368001	16368200	0.00027594	0.0398165	-31.1404
NC_027762.2	16368101	16368300	0.000106573	0.0219831	-27.6623
NC_027762.2	16424801	16425000	0.000100168	0.0211274	33.3333
NC_027762.2	16974801	16975000	0.000247487	0.0372604	-27.6142
NC_027762.2	17575501	17575700	7.00618e-08	0.000114652	-34.8343
NC_027762.2	17879201	17879400	1.24757e-08	2.87341e-05	-29.8182
NC_027762.2	17879301	17879500	3.82973e-05	0.0112627	-31.3348
NC_027762.2	17880401	17880600	1.97089e-06	0.00143021	-30.7648
NC_027762.2	17890701	17890900	2.42573e-05	0.00831686	-28.4124
NC_027762.2	17980401	17980600	1.25761e-05	0.00532126	-26.2303
NC_027762.2	17986601	17986800	0.000360726	0.0468616	-31.25
NC_027762.2	18016001	18016200	8.5518e-07	0.000775282	42.2666
NC_027762.2	18053601	18053800	6.90617e-06	0.00349736	31.6319
NC_027762.2	18054101	18054300	1.68333e-07	0.000227504	-44.1315
NC_027762.2	18089401	18089600	3.56113e-15	5.8276e-11	36.9592
NC_027762.2	18089501	18089700	2.32451e-14	3.23696e-10	29.7171
NC_027762.2	18124901	18125100	0.000255837	0.0380131	30.1218
NC_027762.2	18125001	18125200	0.000307164	0.0425545	26.8873
NC_027762.2	18149201	18149400	1.09233e-07	0.000162362	-25.7426
NC_027762.2	18265501	18265700	8.21821e-05	0.0186936	-26.8649
NC_027762.2	18265601	18265800	3.29851e-05	0.0102233	-29.624
NC_027762.2	18267601	18267800	5.4254e-16	1.08055e-11	-45.3222
NC_027762.2	18267701	18267900	2.02052e-12	1.79625e-08	-33.7469
NC_027762.2	18406401	18406600	3.19615e-07	0.000371482	-25.4381
NC_027762.2	18406601	18406800	1.23833e-07	0.00017904	-28.692
NC_027762.2	18406701	18406900	9.58083e-14	1.18628e-09	-30.1707
NC_027762.2	18406901	18407100	1.10144e-08	2.59976e-05	-28.0605
NC_027762.2	18407201	18407400	7.46014e-06	0.00368911	-28.9726
NC_027762.2	18539101	18539300	2.88892e-05	0.00936329	27.1956
NC_027762.2	18678601	18678800	0.00014989	0.0272464	-28.4928
NC_027762.2	18794901	18795100	7.8767e-06	0.00382878	28.1688
NC_027762.2	18795001	18795200	1.23094e-05	0.00524557	33.9921
NC_027762.2	18866201	18866400	4.45703e-08	8.05281e-05	-27.4377
NC_027762.2	18909601	18909800	0.000350094	0.0460782	26.6414
NC_027762.2	18909701	18909900	0.000371312	0.0476467	27.4816
NC_027762.2	18931001	18931200	0.000223693	0.0350384	-25
NC_027762.2	18931101	18931300	1.76712e-05	0.00672013	-31.5068
NC_027762.2	18971401	18971600	5.23902e-06	0.00288289	-26.4578
NC_027762.2	19019001	19019200	2.88178e-10	1.28318e-06	-29.4266
NC_027762.2	19132701	19132900	8.03101e-05	0.0184219	-26.3736
NC_027762.2	19142201	19142400	0.000234735	0.0360688	-26.7278
NC_027762.2	19375801	19376000	5.81055e-07	0.000581097	-30.1543
NC_027762.2	19375901	19376100	4.39808e-06	0.002551	-29.1759
NC_027762.2	19635801	19636000	0.000142069	0.0263839	-37.2486
NC_027762.2	19635901	19636100	0.000225437	0.0352021	-30.7719
NC_027762.2	19680001	19680200	2.28707e-05	0.00797934	-26.3521
NC_027762.2	19893501	19893700	1.63593e-05	0.00637214	-36.8503
NC_027762.2	20009001	20009200	0.000378091	0.048169	27.8897
NC_027762.2	20025301	20025500	0.000171713	0.0297137	32.4868
NC_027762.2	20025401	20025600	5.33287e-07	0.000546514	34.3706
NC_027762.2	20025501	20025700	3.03682e-06	0.00195325	30.6828
NC_027762.2	20068401	20068600	5.0531e-06	0.00281312	-30.2729
NC_027762.2	20291701	20291900	0.00015429	0.0277565	-29.9058
NC_027762.2	20317601	20317800	0.000310094	0.0427873	30.3812
NC_027762.2	20320601	20320800	4.7994e-06	0.002705	25.2381
NC_027762.2	20320701	20320900	1.23772e-05	0.00526572	27.8731
NC_027762.2	20320801	20321000	8.0823e-06	0.00389774	33.8137
NC_027762.2	20399401	20399600	3.2379e-10	1.40998e-06	-38.4615
NC_027762.2	20399501	20399700	5.64142e-08	9.64021e-05	-32.6191
NC_027762.2	20506201	20506400	8.75434e-06	0.00412619	-31.9068
NC_027762.2	20506301	20506500	6.88729e-05	0.0166769	-26.3712
NC_027762.2	20507301	20507500	0.000128649	0.0247901	-29.2886
NC_027762.2	20510301	20510500	2.69826e-09	8.17987e-06	-26.9815
NC_027762.2	20510401	20510600	1.21468e-15	2.24517e-11	-46.4645
NC_027762.2	20511001	20511200	4.38673e-05	0.0123872	-26.6586
NC_027762.2	20511101	20511300	4.54211e-06	0.00260717	-32.9293
NC_027762.2	20511601	20511800	1.78834e-05	0.00677426	-33.9693
NC_027762.2	21038001	21038200	6.51808e-12	4.96189e-08	-34.4086
NC_027762.2	21038101	21038300	1.05631e-10	5.40618e-07	-31.0443
NC_027762.2	21288201	21288400	0.000117919	0.0234594	-40.8856
NC_027762.2	21375401	21375600	1.20432e-14	1.75806e-10	-31.6781
NC_027762.2	21375501	21375700	2.18924e-25	1.60705e-20	-27.413
NC_027762.2	21384001	21384200	1.60191e-11	1.08593e-07	35.3261
NC_027762.2	21384101	21384300	1.37393e-06	0.00109642	27.7615
NC_027762.2	21511701	21511900	0.000365342	0.0471858	-34.5849
NC_027762.2	22199801	22200000	2.41193e-05	0.00828393	-28.254
NC_027762.2	22575601	22575800	1.01104e-18	3.09238e-14	-26.6336
NC_027762.2	22575701	22575900	2.15592e-29	2.63764e-24	-33.666
NC_027762.2	22575801	22576000	1.23136e-21	6.026e-17	-38.1697
NC_027762.2	22575901	22576100	6.20021e-09	1.62465e-05	-49.1817
NC_027762.2	22576101	22576300	1.38643e-21	6.68955e-17	-39.1667
NC_027762.2	22576201	22576400	7.67969e-26	5.97904e-21	-28.9761
NC_027762.2	22576301	22576500	1.15097e-27	1.09522e-22	-29.902
NC_027762.2	22576401	22576600	8.13407e-26	6.23828e-21	-34.6645
NC_027762.2	22576501	22576700	1.11205e-23	6.88456e-19	-27.7448
NC_027762.2	22650801	22651000	9.87875e-05	0.0209496	-25.3274
NC_027762.2	22727601	22727800	2.60771e-07	0.000318886	-27.4516
NC_027762.2	22817301	22817500	6.11854e-10	2.42591e-06	-36.9288
NC_027762.2	22817401	22817600	1.3026e-06	0.0010554	-27.9679
NC_027762.2	22865601	22865800	8.28141e-11	4.3915e-07	-55.7416
NC_027762.2	22865701	22865900	3.17346e-13	3.49179e-09	-63.7588
NC_027762.2	23002401	23002600	9.75418e-06	0.00445127	-28.5974
NC_027762.2	23069301	23069500	0.000288406	0.0409375	30.9071
NC_027762.2	23117301	23117500	1.1198e-13	1.37001e-09	-29.6
NC_027762.2	23117401	23117600	3.54195e-12	2.95457e-08	-32.9437
NC_027762.2	23117501	23117700	6.20378e-12	4.77212e-08	-28.7831
NC_027762.2	23118201	23118400	2.60637e-13	2.91779e-09	-30.9659
NC_027762.2	23118301	23118500	3.24701e-09	9.5286e-06	-50
NC_027762.2	23155001	23155200	5.6391e-08	9.6399e-05	40.509
NC_027762.2	23155101	23155300	2.48967e-05	0.00846606	30.6034
NC_027762.2	23482401	23482600	2.01432e-05	0.00734651	-25.742
NC_027762.2	23552201	23552400	2.46403e-05	0.00840387	-26.1931
NC_027762.2	23590501	23590700	0.000258937	0.0382887	-33.9583
NC_027762.2	23614701	23614900	0.000135583	0.0256304	31.6686
NC_027762.2	23614801	23615000	5.13437e-12	4.0777e-08	35.5838
NC_027762.2	23614901	23615100	3.98463e-10	1.67415e-06	38.3654
NC_027762.2	23776401	23776600	4.47606e-13	4.75652e-09	38.2545
NC_027762.2	23776501	23776700	6.32611e-15	9.82066e-11	52.972
NC_027762.2	23776601	23776800	1.88042e-15	3.29776e-11	48.3824
NC_027762.2	23776701	23776900	7.88714e-13	7.88476e-09	41.9912
NC_027762.2	23776801	23777000	6.39022e-09	1.66426e-05	41.1101
NC_027762.2	23776901	23777100	2.14324e-08	4.44462e-05	37.2259
NC_027762.2	23777001	23777200	3.77326e-08	7.03254e-05	38.5534
NC_027762.2	23777101	23777300	1.37639e-05	0.00566481	35.7143
NC_027762.2	23866001	23866200	6.72024e-08	0.00011082	-26.5689
NC_027762.2	23866101	23866300	1.65181e-11	1.11681e-07	-29.9749
NC_027762.2	23866201	23866400	2.45099e-11	1.58818e-07	-32.8413
NC_027762.2	23866301	23866500	6.46146e-12	4.93342e-08	-36.9622
NC_027762.2	23866401	23866600	4.70752e-16	9.59894e-12	-43.5619
NC_027762.2	23866501	23866700	6.85388e-16	1.33403e-11	-37.4559
NC_027762.2	23866601	23866800	8.26265e-12	6.12658e-08	-33.9744
NC_027762.2	23866701	23866900	1.12063e-14	1.64995e-10	-37.0726
NC_027762.2	23866801	23867000	3.00983e-23	1.73774e-18	-41.1073
NC_027762.2	23866901	23867100	1.21134e-35	3.27601e-30	-42.2292
NC_027762.2	23867001	23867200	1.49242e-23	9.12946e-19	-27.7701
NC_027762.2	23867301	23867500	2.74817e-15	4.58485e-11	-27.482
NC_027762.2	24542401	24542600	0.000101904	0.02137	-31.9697
NC_027762.2	24570601	24570800	1.85791e-05	0.00695422	-27.7006
NC_027762.2	24720501	24720700	0.000334224	0.0447564	-28.1225
NC_027762.2	24777301	24777500	8.87475e-05	0.0196072	-43.4848
NC_027762.2	24777401	24777600	0.00038102	0.0483911	-29.5594
NC_027762.2	24792701	24792900	0.000121503	0.0239053	-30.102
NC_027762.2	24793901	24794100	3.46473e-10	1.4825e-06	-39.5425
NC_027762.2	24794001	24794200	1.74343e-09	5.69157e-06	-38.7368
NC_027762.2	25095601	25095800	1.61764e-05	0.00632392	28.2844
NC_027762.2	25504001	25504200	4.57848e-05	0.0127403	-26.817
NC_027762.2	25516401	25516600	6.79324e-07	0.000654541	-28.0105
NC_027762.2	25516501	25516700	5.20861e-06	0.00287498	-26.8344
NC_027762.2	25716201	25716400	3.49384e-14	4.73692e-10	-33.0275
NC_027762.2	26042601	26042800	8.53033e-06	0.00404211	-25.4473
NC_027762.2	26087401	26087600	1.88999e-08	4.01804e-05	-34.2161
NC_027762.2	26087501	26087700	2.71263e-09	8.2089e-06	-48.602
NC_027762.2	26105701	26105900	0.000307885	0.0426156	-27.6923
NC_027762.2	26230201	26230400	1.60678e-16	3.54351e-12	-27.8549
NC_027762.2	26230301	26230500	7.18997e-10	2.753e-06	-40.3533
NC_027762.2	26254601	26254800	2.02878e-08	4.25675e-05	-26.4257
NC_027762.2	26379501	26379700	4.85697e-14	6.33434e-10	-26.6667
NC_027762.2	26590201	26590400	1.86935e-05	0.00698587	-33.434
NC_027762.2	26590301	26590500	1.64372e-07	0.000223032	-26.1905
NC_027762.2	26665201	26665400	2.74201e-05	0.00903961	-28.1566
NC_027762.2	27171401	27171600	3.00434e-05	0.00961145	28.6122
NC_027762.2	27171501	27171700	3.00434e-05	0.00961145	28.6122
NC_027762.2	27301801	27302000	3.66828e-05	0.0109491	-29.9451
NC_027762.2	27301901	27302100	2.18595e-06	0.00154122	-35.1481
NC_027762.2	27302001	27302200	4.2732e-06	0.00249796	-25.4065
NC_027762.2	27302101	27302300	3.42553e-09	9.92217e-06	-32.8561
NC_027762.2	27302201	27302400	3.34409e-09	9.72671e-06	-38.7689
NC_027762.2	27302301	27302500	1.70201e-05	0.00654623	-31.4211
NC_027762.2	27302401	27302600	0.00026983	0.0393012	-31.4042
NC_027762.2	27302501	27302700	8.6792e-05	0.0193445	-35.3496
NC_027762.2	27378301	27378500	7.18211e-05	0.0171491	-32.5639
NC_027762.2	27552601	27552800	0.000190156	0.0316758	30.3571
NC_027762.2	27616101	27616300	2.93088e-10	1.29941e-06	-30.4676
NC_027762.2	27616201	27616400	2.45636e-14	3.40212e-10	-26.8578
NC_027762.2	27616301	27616500	1.2177e-10	6.09855e-07	-27.1895
NC_027762.2	27616501	27616700	7.47528e-06	0.00369411	-40.36
NC_027762.2	27616601	27616800	0.000200888	0.032747	-25.8246
NC_027762.2	27672101	27672300	0.000125231	0.0243776	-37.197
NC_027762.2	27750101	27750300	2.06735e-05	0.00747569	-27.5
NC_027762.2	27750201	27750400	0.000215258	0.0341973	-25.497
NC_027762.2	28246801	28247000	3.37957e-06	0.00210852	-30.6337
NC_027762.2	28268601	28268800	2.41963e-09	7.48085e-06	40.3684
NC_027762.2	28275001	28275200	1.57317e-06	0.00121285	-26.8545
NC_027762.2	28303901	28304100	6.79579e-06	0.00345791	-36.6466
NC_027762.2	28304001	28304200	4.21376e-06	0.00247369	-42.723
NC_027762.2	28304101	28304300	3.27552e-05	0.0101729	-25.6561
NC_027762.2	28304501	28304700	6.51614e-06	0.0033624	-32.2906
NC_027762.2	28304601	28304800	1.04746e-10	5.38234e-07	-41.1275
NC_027762.2	28304701	28304900	7.86128e-12	5.87133e-08	-50.1016
NC_027762.2	28304801	28305000	2.31398e-05	0.00804428	-25.0826
NC_027762.2	28327901	28328100	2.71276e-05	0.00897172	26.906
NC_027762.2	28343401	28343600	6.39852e-05	0.0158848	-31.9776
NC_027762.2	28361201	28361400	0.00016854	0.029376	-37.3449
NC_027762.2	28369401	28369600	1.36625e-06	0.00109182	-29.8473
NC_027762.2	28372501	28372700	8.20779e-10	3.05618e-06	-27.6749
NC_027762.2	28372601	28372800	8.28029e-09	2.05843e-05	-31.4815
NC_027762.2	28420201	28420400	0.000353081	0.0462923	32.6637
NC_027762.2	28457101	28457300	9.79265e-09	2.37018e-05	-42.9765
NC_027762.2	28687301	28687500	6.66243e-06	0.00341287	30.7733
NC_027762.2	28831001	28831200	1.29375e-05	0.00542684	35.7639
NC_027762.2	29153601	29153800	6.00891e-05	0.0152311	26.7927
NC_027762.2	29197301	29197500	0.000199676	0.0326333	-25.0334
NC_027762.2	29397901	29398100	1.679e-05	0.00647951	25.8034
NC_027762.2	29502401	29502600	8.71859e-05	0.0193891	27.0719
NC_027762.2	29529701	29529900	6.94264e-21	2.85395e-16	-25.2169
NC_027762.2	29529801	29530000	9.27617e-23	5.12528e-18	-29.6735
NC_027762.2	29529901	29530100	7.45942e-10	2.83198e-06	-31.4245
NC_027762.2	29692901	29693100	1.54265e-06	0.00119578	-25.0333
NC_027762.2	30360201	30360400	1.77686e-06	0.00132342	-27.4356
NC_027762.2	31074401	31074600	2.28524e-06	0.00159157	-26.3048
NC_027762.2	31363801	31364000	0.000368337	0.0474238	37.8571
NC_027762.2	31494401	31494600	1.89593e-05	0.0070581	-36.8006
NC_027762.2	31494701	31494900	8.09828e-05	0.0185269	-26.4508
NC_027762.2	31510501	31510700	8.32221e-06	0.0039732	27.5668
NC_027762.2	31510601	31510800	2.20892e-05	0.00781194	31.3765
NC_027762.2	31566201	31566400	5.77115e-07	0.000578629	-46.6044
NC_027762.2	31754201	31754400	5.84711e-08	9.92569e-05	-35.6197
NC_027762.2	31754301	31754500	1.24779e-10	6.21893e-07	-41.1421
NC_027762.2	31934101	31934300	7.59719e-06	0.00373544	-25.9467
NC_027762.2	31934201	31934400	4.64053e-08	8.28243e-05	-27.8495
NC_027762.2	32003401	32003600	1.45472e-08	3.25e-05	-45.0617
NC_027762.2	32209601	32209800	6.24494e-05	0.0156245	-26.7204
NC_027762.2	32209701	32209900	3.44207e-08	6.50972e-05	-29.6022
NC_027762.2	32209901	32210100	4.99391e-08	8.77598e-05	-26.3731
NC_027762.2	32210001	32210200	5.07685e-11	2.94105e-07	-36.238
NC_027762.2	32385701	32385900	3.86247e-08	7.15726e-05	-34.6292
NC_027762.2	32385801	32386000	0.000342746	0.045451	-30.3241
NC_027762.2	32496601	32496800	8.90755e-05	0.0196619	36.6667
NC_027762.2	32503201	32503400	2.40224e-05	0.00826166	-25.0896
NC_027762.2	32776901	32777100	5.65698e-06	0.00304473	-25.1027
NC_027762.2	32785301	32785500	7.28215e-11	3.95131e-07	-26.6817
NC_027762.2	32785401	32785600	8.38206e-12	6.20616e-08	-31.4206
NC_027762.2	32785601	32785800	3.52269e-07	0.000399036	-31.9937
NC_027762.2	32786001	32786200	8.49723e-06	0.004032	-29.7634
NC_027762.2	33117001	33117200	3.11986e-07	0.000365593	-41.4647
NC_027762.2	33472201	33472400	3.15043e-09	9.29295e-06	-26.0256
NC_027762.2	33472301	33472500	1.13585e-06	0.000953987	-26.1278
NC_027762.2	34494801	34495000	0.00038438	0.0486338	-25.3147
NC_027762.2	34744301	34744500	5.29872e-07	0.000544	-30.2779
NC_027762.2	34744401	34744600	2.08872e-06	0.00149502	-25.6314
NC_027762.2	34815301	34815500	2.03524e-16	4.41266e-12	-36.8173
NC_027762.2	34977601	34977800	0.000178194	0.0304169	-33.7844
NC_027762.2	35689901	35690100	0.000334926	0.044813	-27.9692
NC_027762.2	35907501	35907700	1.05466e-06	0.000904723	25.6479
NC_027762.2	35909401	35909600	7.30265e-07	0.000690545	-26.0113
NC_027762.2	35914501	35914700	3.98838e-05	0.0115904	-26.5831
NC_027762.2	35927401	35927600	6.589e-05	0.0162105	43.871
NC_027762.2	35927501	35927700	8.00916e-05	0.0183915	29.0323
NC_027762.2	35943601	35943800	1.10559e-06	0.000935944	-26.3387
NC_027762.2	36008801	36009000	1.5114e-05	0.0060476	-29.8645
NC_027762.2	36008901	36009100	0.000220755	0.0347446	-32.8023
NC_027763.2	274001	274200	1.2466e-05	0.00528906	-40.3558
NC_027763.2	274101	274300	8.55836e-06	0.00405203	-33.9597
NC_027763.2	341801	342000	1.63712e-05	0.00637341	31.0829
NC_027763.2	341901	342100	5.08815e-06	0.00282605	32.0295
NC_027763.2	452101	452300	7.92516e-05	0.0182598	25.6472
NC_027763.2	626901	627100	4.76974e-09	1.31205e-05	-50.0855
NC_027763.2	678701	678900	0.000140484	0.0262031	-44.8
NC_027763.2	761301	761500	5.90661e-05	0.015064	-25.4357
NC_027763.2	903901	904100	0.000115639	0.0231633	-25.8345
NC_027763.2	931901	932100	0.000157193	0.0280822	-26.3274
NC_027763.2	932001	932200	0.000245943	0.0371116	-26.0131
NC_027763.2	1435901	1436100	6.28645e-06	0.00328145	-26.011
NC_027763.2	1436001	1436200	2.49135e-07	0.000307881	-44.1031
NC_027763.2	1575301	1575500	1.45832e-05	0.00589528	-40
NC_027763.2	1575401	1575600	7.44384e-05	0.0175538	-36.4719
NC_027763.2	2012201	2012400	5.05914e-08	8.86332e-05	-26.678
NC_027763.2	2012301	2012500	1.86263e-07	0.000246042	-28.4052
NC_027763.2	2086501	2086700	0.000161843	0.0286282	-30.7733
NC_027763.2	2087401	2087600	2.07642e-09	6.60247e-06	-27.5658
NC_027763.2	2098601	2098800	0.000230038	0.0356459	-29.5745
NC_027763.2	2135701	2135900	2.95276e-08	5.75809e-05	-26.2958
NC_027763.2	2252001	2252200	0.000271343	0.0394266	-27.8639
NC_027763.2	2344001	2344200	1.21582e-07	0.000176531	-28.3631
NC_027763.2	2344201	2344400	3.71495e-08	6.92889e-05	-31.3524
NC_027763.2	2344301	2344500	1.21906e-11	8.664e-08	-34.0985
NC_027763.2	2378701	2378900	3.23064e-05	0.0100725	-27.0144
NC_027763.2	2765901	2766100	0.000395566	0.0494814	38.6486
NC_027763.2	2822501	2822700	2.63511e-05	0.00880471	-32.0325
NC_027763.2	2881701	2881900	9.64282e-10	3.48202e-06	-25.301
NC_027763.2	3282601	3282800	1.73309e-06	0.00129873	-29.1524
NC_027763.2	3282701	3282900	0.000104265	0.0216845	-26.146
NC_027763.2	3419401	3419600	9.14819e-05	0.0200035	29.2484
NC_027763.2	3717101	3717300	0.000368797	0.0474546	-28.5161
NC_027763.2	3780001	3780200	0.000399171	0.0497473	-37.5466
NC_027763.2	3813901	3814100	8.89104e-05	0.0196348	-40
NC_027763.2	3923901	3924100	6.94854e-07	0.00066576	-36.4865
NC_027763.2	4068501	4068700	1.34385e-06	0.00107929	-31.332
NC_027763.2	4452701	4452900	4.46424e-11	2.6767e-07	-28.9473
NC_027763.2	4452801	4453000	5.79506e-13	5.99147e-09	-25.3865
NC_027763.2	4749201	4749400	2.08932e-05	0.00752918	-27.2727
NC_027763.2	4922201	4922400	1.58085e-05	0.00622739	-33.5664
NC_027763.2	4922301	4922500	5.01795e-05	0.013538	-32.5275
NC_027763.2	5452001	5452200	0.000171503	0.0296983	-37.0098
NC_027763.2	5710901	5711100	2.23753e-07	0.000283188	-27.7095
NC_027763.2	5963301	5963500	4.98191e-06	0.00278374	-29.3829
NC_027763.2	6139001	6139200	0.000119575	0.0236683	-31.8558
NC_027763.2	6263301	6263500	0.000102911	0.0215004	25
NC_027763.2	6515901	6516100	1.54144e-07	0.000212292	-27.676
NC_027763.2	6516001	6516200	5.23469e-06	0.00288217	-31.0873
NC_027763.2	6673401	6673600	8.23294e-08	0.000129451	-30.4638
NC_027763.2	6748101	6748300	5.54573e-05	0.0144667	43.3333
NC_027763.2	6803001	6803200	4.81877e-06	0.00271353	-29.1084
NC_027763.2	6816901	6817100	9.39571e-07	0.000830398	-29.0963
NC_027763.2	6879201	6879400	2.11288e-05	0.00758494	-25.0464
NC_027763.2	7246901	7247100	9.51993e-06	0.00437664	-26.4938
NC_027763.2	7247501	7247700	2.54709e-05	0.00861116	-25.3126
NC_027763.2	7247601	7247800	1.2019e-07	0.000174835	-26.9201
NC_027763.2	7312701	7312900	6.49858e-06	0.00335672	-33.2025
NC_027763.2	7312801	7313000	0.00030954	0.0427447	-25.2289
NC_027763.2	7314101	7314300	3.46006e-06	0.00214806	-26.1789
NC_027763.2	7490701	7490900	0.000258833	0.0382777	-43.3333
NC_027763.2	7565101	7565300	2.52541e-05	0.00855305	40.9142
NC_027763.2	7565201	7565400	4.6072e-07	0.000490853	45.1518
NC_027763.2	7790601	7790800	4.12897e-06	0.00243727	-27.9125
NC_027763.2	7989101	7989300	1.59064e-05	0.00624894	-29.1837
NC_027763.2	8016801	8017000	1.90119e-10	8.91348e-07	-37.9342
NC_027763.2	8016901	8017100	5.31102e-12	4.18564e-08	-43.8424
NC_027763.2	8349101	8349300	5.07066e-09	1.37786e-05	-34.6311
NC_027763.2	8389701	8389900	3.03857e-05	0.00967619	-29.798
NC_027763.2	8389801	8390000	8.22054e-06	0.00394177	-28.3726
NC_027763.2	8408601	8408800	7.30297e-06	0.00363799	-39.1125
NC_027763.2	8408701	8408900	0.000288617	0.0409535	-36.166
NC_027763.2	8489001	8489200	3.43176e-07	0.000392388	-32.381
NC_027763.2	8489101	8489300	2.05591e-07	0.000265298	-26.7728
NC_027763.2	8496201	8496400	0.000286015	0.0407213	34.3222
NC_027763.2	8774301	8774500	1.03948e-08	2.48087e-05	-32.5108
NC_027763.2	8781201	8781400	3.26528e-08	6.24199e-05	-29.7791
NC_027763.2	8839101	8839300	2.56238e-06	0.00173375	-26
NC_027763.2	9467201	9467400	0.000240766	0.0366565	29.798
NC_027763.2	9467301	9467500	9.95801e-05	0.0210475	32.1429
NC_027763.2	9790901	9791100	0.00011251	0.0227672	-33.6066
NC_027763.2	10816301	10816500	1.33188e-06	0.00107284	-51.6524
NC_027763.2	10816401	10816600	6.90043e-06	0.00349576	-39.7857
NC_027763.2	11026901	11027100	1.07762e-08	2.55645e-05	-26.4049
NC_027763.2	11157601	11157800	5.26757e-15	8.27741e-11	-28.0009
NC_027763.2	11389901	11390100	2.26789e-05	0.00793507	-25.2688
NC_027763.2	11518701	11518900	7.88048e-05	0.0181944	-29.4839
NC_027763.2	11893701	11893900	4.27823e-05	0.0121761	-33.3817
NC_027763.2	11969101	11969300	5.85933e-12	4.53432e-08	-34.7222
NC_027763.2	11969201	11969400	2.06242e-12	1.82718e-08	-47.8261
NC_027763.2	11970801	11971000	8.16764e-05	0.0186173	33.912
NC_027763.2	11971001	11971200	7.46509e-06	0.00369049	28.8707
NC_027763.2	11971101	11971300	0.00023377	0.035977	26.3825
NC_027763.2	12486601	12486800	1.48926e-05	0.00598553	-30.9845
NC_027763.2	12486701	12486900	0.000283851	0.0405311	-25.8732
NC_027763.2	12975701	12975900	0.000355679	0.0464953	-31.3445
NC_027763.2	13109901	13110100	1.97572e-05	0.00725145	31.3179
NC_027763.2	13158701	13158900	4.15678e-05	0.0119333	-29.9214
NC_027763.2	13186701	13186900	2.62612e-08	5.23029e-05	-32.3792
NC_027763.2	13186801	13187000	1.27401e-07	0.000182758	-29.4791
NC_027763.2	13261101	13261300	1.51809e-07	0.000210033	-27.7152
NC_027763.2	13279901	13280100	0.000100374	0.0211589	-30.7692
NC_027763.2	13280001	13280200	2.84629e-05	0.00927584	-34.0943
NC_027763.2	13311901	13312100	0.000263095	0.0386899	-28.6369
NC_027763.2	13312001	13312200	2.30942e-05	0.00803115	-29.4586
NC_027763.2	13312301	13312500	6.31572e-05	0.0157388	-25.0098
NC_027763.2	13676201	13676400	0.000251362	0.0376071	-25.787
NC_027763.2	13698601	13698800	6.45515e-08	0.000107275	-26.5325
NC_027763.2	14310801	14311000	1.4451e-15	2.60547e-11	-26.075
NC_027763.2	14356001	14356200	9.3346e-20	3.37784e-15	50.8244
NC_027763.2	14356101	14356300	1.14671e-12	1.11385e-08	37.0968
NC_027763.2	14608401	14608600	4.04859e-06	0.00240003	-35.4576
NC_027763.2	15651701	15651900	1.0002e-06	0.000869775	-26.1086
NC_027763.2	15651801	15652000	9.86527e-07	0.000860356	-31.1742
NC_027763.2	16152301	16152500	0.000184966	0.0311039	-28.9266
NC_027763.2	16214701	16214900	3.92951e-06	0.00235141	42.9791
NC_027763.2	17375201	17375400	0.000349059	0.045985	-26.2765
NC_027763.2	17456801	17457000	4.9253e-07	0.000514198	50
NC_027763.2	17456901	17457100	3.55833e-06	0.00219025	45.8333
NC_027763.2	17571501	17571700	5.25835e-05	0.0139709	-25.2646
NC_027763.2	17855401	17855600	0.000140711	0.0262226	-35.2657
NC_027763.2	18061501	18061700	4.81284e-06	0.00271083	42.9487
NC_027763.2	18355801	18356000	3.22615e-06	0.00203955	-42.5666
NC_027763.2	18467801	18468000	7.10393e-05	0.0170194	-30.3999
NC_027763.2	18649801	18650000	4.12481e-05	0.011872	40.8163
NC_027763.2	18736101	18736300	7.55544e-05	0.0177097	-25.8065
NC_027763.2	18736601	18736800	5.41662e-09	1.45342e-05	-29.1009
NC_027763.2	18736701	18736900	2.84318e-11	1.8126e-07	-28.5608
NC_027763.2	19165401	19165600	2.48294e-08	5.0026e-05	-48.5698
NC_027763.2	19294801	19295000	0.000144901	0.0266927	32.4065
NC_027763.2	19675701	19675900	2.25835e-06	0.00157991	-32.4675
NC_027763.2	20676301	20676500	9.9015e-07	0.000862586	-25.2305
NC_027763.2	20984901	20985100	3.01869e-08	5.86885e-05	-25.7598
NC_027763.2	20986901	20987100	5.83104e-06	0.00310685	-26.5573
NC_027763.2	20993001	20993200	4.96199e-05	0.01343	-26.402
NC_027763.2	21503001	21503200	1.49225e-05	0.00599386	-32.6889
NC_027763.2	22358701	22358900	0.000358065	0.0466695	-28.9286
NC_027763.2	22691701	22691900	3.09993e-06	0.00198268	-25.9233
NC_027763.2	22879001	22879200	4.0092e-05	0.0116351	39.9495
NC_027763.2	23228501	23228700	2.22926e-05	0.00785392	-25.4545
NC_027763.2	23743101	23743300	3.99679e-05	0.0116082	27.2231
NC_027763.2	23743501	23743700	6.93659e-08	0.000113709	34.0504
NC_027763.2	23743601	23743800	0.000270591	0.0393721	32.0131
NC_027763.2	23903101	23903300	2.547e-05	0.00861116	-36.302
NC_027763.2	23903201	23903400	6.14637e-05	0.0154712	-43.1849
NC_027763.2	24021901	24022100	1.45446e-05	0.00588775	-27.6214
NC_027763.2	24022401	24022600	0.000103837	0.0216219	-27.8468
NC_027763.2	24742001	24742200	3.27053e-07	0.00037765	-32.622
NC_027763.2	24742101	24742300	5.76547e-06	0.00308303	-34.6491
NC_027763.2	25538201	25538400	0.00026034	0.0384144	-25.0453
NC_027763.2	25581401	25581600	0.000105275	0.02182	-26.8327
NC_027763.2	25581501	25581700	1.44996e-06	0.00114377	-28.3587
NC_027763.2	25987001	25987200	2.67709e-05	0.00889097	-26.6667
NC_027763.2	26634301	26634500	6.52833e-06	0.00336587	30.2012
NC_027764.2	268301	268500	7.97454e-09	1.99497e-05	-47.9873
NC_027764.2	268401	268600	2.41403e-08	4.89065e-05	-49.2063
NC_027764.2	474601	474800	0.000183804	0.0309969	-29.61
NC_027764.2	790401	790600	0.000122546	0.0240407	-30.7119
NC_027764.2	793801	794000	5.81272e-07	0.000581097	-40.8966
NC_027764.2	793901	794100	1.86048e-11	1.23995e-07	-36.643
NC_027764.2	982401	982600	9.74242e-06	0.00444709	25.0591
NC_027764.2	982501	982700	1.87913e-10	8.84396e-07	30.4708
NC_027764.2	982601	982800	3.46501e-10	1.4825e-06	31.9432
NC_027764.2	1138401	1138600	3.30993e-05	0.0102488	-48.9496
NC_027764.2	1138501	1138700	1.85176e-07	0.000245055	-56.9545
NC_027764.2	1334501	1334700	9.40406e-05	0.0203308	-25.286
NC_027764.2	1334601	1334800	2.31597e-07	0.000291632	-28.3423
NC_027764.2	1513201	1513400	8.26353e-05	0.0187577	27.667
NC_027764.2	1985201	1985400	6.40442e-05	0.0158949	25.6171
NC_027764.2	2229001	2229200	2.30133e-08	4.71164e-05	46.6981
NC_027764.2	2229101	2229300	0.000171193	0.0296683	34.4463
NC_027764.2	2375001	2375200	7.82441e-05	0.0181154	-25.9259
NC_027764.2	2429101	2429300	7.29067e-06	0.00363292	27.6391
NC_027764.2	2509501	2509700	1.12705e-06	0.000948772	-31.9191
NC_027764.2	2547901	2548100	0.000259005	0.0382965	-27.2566
NC_027764.2	2548001	2548200	0.000200549	0.0327178	-35.8199
NC_027764.2	2551401	2551600	0.000231189	0.0357483	-28.0029
NC_027764.2	2601601	2601800	0.000242962	0.0368438	25.207
NC_027764.2	2601701	2601900	0.000243957	0.0369053	27.8914
NC_027764.2	2637701	2637900	3.7488e-07	0.000419554	-29.9163
NC_027764.2	2668901	2669100	1.11113e-05	0.00487906	-26.0592
NC_027764.2	2671201	2671400	4.27472e-06	0.00249796	-31.4121
NC_027764.2	2671301	2671500	1.35612e-06	0.00108596	-31.0499
NC_027764.2	2691301	2691500	1.28843e-05	0.00541024	52.1429
NC_027764.2	2845501	2845700	0.000125692	0.0244441	-34.321
NC_027764.2	2847801	2848000	6.59646e-05	0.0162203	-32.7554
NC_027764.2	2894701	2894900	0.00016903	0.0294315	-30.2118
NC_027764.2	3033901	3034100	6.19788e-06	0.00324875	-26.9953
NC_027764.2	3226901	3227100	5.81262e-05	0.014916	30.0642
NC_027764.2	3227001	3227200	0.000182158	0.0308274	31.7678
NC_027764.2	3245501	3245700	9.68176e-06	0.00442766	-25.0766
NC_027764.2	3254901	3255100	2.31764e-07	0.000291747	31.7744
NC_027764.2	3255001	3255200	1.37878e-07	0.000194637	28.0401
NC_027764.2	3259201	3259400	8.67617e-05	0.0193406	34.8402
NC_027764.2	3589101	3589300	4.5483e-05	0.0126866	-30.5221
NC_027764.2	3752501	3752700	1.57779e-09	5.25091e-06	26.1753
NC_027764.2	3811601	3811800	1.45685e-34	2.99438e-29	-39.4831
NC_027764.2	3811701	3811900	1.20745e-39	6.20441e-34	-53.6713
NC_027764.2	3811801	3812000	6.52571e-21	2.7042e-16	-35.7846
NC_027764.2	3811901	3812100	2.92294e-19	9.81657e-15	-32.2423
NC_027764.2	3812001	3812200	3.54684e-20	1.33031e-15	-33.3004
NC_027764.2	3812101	3812300	3.77845e-18	1.06678e-13	-31.8362
NC_027764.2	3812201	3812400	1.47627e-29	1.88757e-24	-43.8434
NC_027764.2	3812301	3812500	2.65975e-33	4.88107e-28	-45.0845
NC_027764.2	3812401	3812600	1.46721e-19	5.27215e-15	-39.4088
NC_027764.2	3812501	3812700	9.42155e-30	1.30844e-24	-48.405
NC_027764.2	3812601	3812800	5.3254e-21	2.22474e-16	-39.22
NC_027764.2	3814101	3814300	6.67992e-05	0.0163559	-36.9318
NC_027764.2	4322801	4323000	1.64889e-06	0.00125486	-28.9056
NC_027764.2	4324001	4324200	5.59588e-08	9.58791e-05	-34.2414
NC_027764.2	4416001	4416200	2.10785e-06	0.00150591	43.2432
NC_027764.2	4523601	4523800	1.52422e-07	0.000210541	-25.8749
NC_027764.2	4523901	4524100	2.18802e-08	4.51889e-05	-29.2182
NC_027764.2	4555001	4555200	2.5053e-06	0.00170508	-28.1351
NC_027764.2	5050701	5050900	0.000367094	0.0473194	-30.0617
NC_027764.2	5050801	5051000	8.61287e-05	0.0192513	-33.6667
NC_027764.2	5135601	5135800	9.07668e-05	0.0198995	-25.6117
NC_027764.2	5304601	5304800	1.26436e-08	2.90948e-05	-50.2881
NC_027764.2	5304701	5304900	4.86192e-06	0.00273304	-36.6667
NC_027764.2	5600501	5600700	6.50999e-05	0.0160707	-25.3623
NC_027764.2	5675201	5675400	0.00016408	0.0288967	31.1998
NC_027764.2	6280101	6280300	2.39777e-05	0.00825019	27.9173
NC_027764.2	6953001	6953200	2.75059e-05	0.00905835	-44.3784
NC_027764.2	6953101	6953300	1.02788e-06	0.000887083	-59.0196
NC_027764.2	7050201	7050400	9.51457e-09	2.31378e-05	-25.3924
NC_027764.2	7050301	7050500	6.50577e-10	2.55756e-06	-30.3727
NC_027764.2	7071601	7071800	1.16422e-08	2.70937e-05	-34.5455
NC_027764.2	7071701	7071900	2.39801e-07	0.000299661	-30.3476
NC_027764.2	7073401	7073600	2.49524e-05	0.00847836	-26.7857
NC_027764.2	7076801	7077000	0.000172193	0.0297683	-27.1573
NC_027764.2	7098101	7098300	5.10034e-05	0.0136841	-25.9123
NC_027764.2	7174201	7174400	0.000178531	0.0304471	-25.833
NC_027764.2	7271101	7271300	3.39968e-15	5.61707e-11	-25.2598
NC_027764.2	7400401	7400600	0.000193919	0.0320534	-25.6015
NC_027764.2	7424401	7424600	4.85048e-06	0.0027284	-26.601
NC_027764.2	7619401	7619600	0.000194646	0.0321321	-29.0476
NC_027764.2	7751201	7751400	2.04985e-05	0.0074344	-31.6912
NC_027764.2	7886801	7887000	7.77891e-06	0.00379632	-46.978
NC_027764.2	8236901	8237100	5.302e-07	0.000544228	40.7108
NC_027764.2	8258301	8258500	4.45469e-05	0.0125056	32.5037
NC_027764.2	8321401	8321600	2.15886e-09	6.82658e-06	-30.6979
NC_027764.2	8518201	8518400	5.22021e-06	0.00287877	-26.8716
NC_027764.2	8518301	8518500	3.91178e-19	1.27403e-14	-37.8898
NC_027764.2	8518401	8518600	5.75696e-25	4.05231e-20	-47.3635
NC_027764.2	8518501	8518700	3.34791e-07	0.000384684	-35.4585
NC_027764.2	8585401	8585600	0.000345339	0.0456747	-30.5097
NC_027764.2	8623801	8624000	1.71622e-09	5.62061e-06	-42.2861
NC_027764.2	8623901	8624100	4.61864e-10	1.91084e-06	-42.5648
NC_027764.2	8748701	8748900	5.29298e-05	0.0140322	-28.7356
NC_027764.2	9323401	9323600	2.35776e-05	0.00815619	-26.6616
NC_027764.2	9364201	9364400	0.000284023	0.0405478	-25.5263
NC_027764.2	9473401	9473600	5.56368e-05	0.0144988	-42.8571
NC_027764.2	9605901	9606100	0.000140686	0.0262218	26.6617
NC_027764.2	10117601	10117800	2.80711e-05	0.00918095	-28.4236
NC_027764.2	11080501	11080700	4.48509e-05	0.0125634	-31.4259
NC_027764.2	11264401	11264600	9.01202e-07	0.000806616	34.4559
NC_027764.2	11264501	11264700	9.59575e-06	0.00439929	32.6299
NC_027764.2	11273601	11273800	1.04365e-05	0.00466611	-27.3864
NC_027764.2	11290001	11290200	5.08394e-05	0.0136551	-37.4142
NC_027764.2	11329401	11329600	0.00034419	0.0455672	-28.6449
NC_027764.2	11518401	11518600	1.75633e-05	0.00669148	-42.5949
NC_027764.2	11742401	11742600	1.8226e-05	0.00686355	-26.4497
NC_027764.2	11742501	11742700	1.30415e-08	2.98366e-05	-27.1043
NC_027764.2	11742601	11742800	6.07553e-07	0.000601286	-25.1454
NC_027764.2	11754501	11754700	0.00017738	0.0303173	26.087
NC_027764.2	11912101	11912300	1.78213e-05	0.0067574	-25.8821
NC_027764.2	12803601	12803800	0.000189509	0.031602	27.6471
NC_027764.2	12834501	12834700	1.88198e-05	0.00701926	-31.7482
NC_027764.2	12834601	12834800	4.71191e-05	0.0129941	-37.8049
NC_027764.2	12912001	12912200	1.69154e-05	0.00651763	-28.804
NC_027764.2	12988901	12989100	1.37224e-06	0.0010956	-25.9402
NC_027764.2	13007101	13007300	8.30297e-06	0.00396583	-39.0305
NC_027764.2	13086301	13086500	9.68184e-09	2.3489e-05	-40.8575
NC_027764.2	13102201	13102400	1.04691e-05	0.00467337	-31.9608
NC_027764.2	13155901	13156100	6.52657e-07	0.00063517	26.6667
NC_027764.2	13247201	13247400	1.59958e-11	1.08578e-07	30.4871
NC_027764.2	13247301	13247500	4.38055e-11	2.63883e-07	33.0532
NC_027764.2	13314701	13314900	4.1632e-07	0.000454073	-35.783
NC_027764.2	13341601	13341800	4.56629e-07	0.000487607	-26.0925
NC_027764.2	13553301	13553500	0.000208228	0.0335004	-26.4155
NC_027764.2	14092001	14092200	0.000388363	0.0489365	-31.2315
NC_027764.2	14092101	14092300	3.7198e-05	0.0110454	-26.8177
NC_027764.2	14389401	14389600	1.3279e-05	0.00553214	-44.4444
NC_027764.2	14389501	14389700	0.00027229	0.0394993	-27.8805
NC_027764.2	14411101	14411300	0.000325966	0.0440903	25.2374
NC_027764.2	14411201	14411400	0.000222965	0.0349628	26.4419
NC_027764.2	14503601	14503800	7.67737e-07	0.000714475	-28.3738
NC_027764.2	14653701	14653900	3.85132e-05	0.0113059	-28.4756
NC_027764.2	14653801	14654000	3.05028e-09	9.03903e-06	-31.7515
NC_027764.2	15610201	15610400	1.24883e-13	1.49931e-09	27.2596
NC_027764.2	15967701	15967900	0.00010845	0.0222327	-31.3844
NC_027764.2	16092601	16092800	0.000110357	0.0224877	28.9372
NC_027764.2	16213501	16213700	5.11552e-23	2.88855e-18	25.9897
NC_027764.2	16213601	16213800	1.93268e-36	5.51722e-31	28.8114
NC_027764.2	16213701	16213900	7.9281e-22	3.91712e-17	25.8698
NC_027764.2	16215901	16216100	2.15059e-15	3.72078e-11	30.978
NC_027764.2	16216001	16216200	2.49355e-21	1.11181e-16	35.499
NC_027764.2	16216101	16216300	2.84088e-24	1.8715e-19	37.7222
NC_027764.2	16216201	16216400	2.09279e-14	2.93016e-10	30.8209
NC_027764.2	16216301	16216500	1.4952e-13	1.75411e-09	33.3912
NC_027764.2	16216401	16216600	1.34768e-09	4.60744e-06	31.8786
NC_027764.2	16216501	16216700	7.33887e-10	2.79751e-06	30.2331
NC_027764.2	16216601	16216800	8.62604e-11	4.54144e-07	28.2152
NC_027764.2	16217301	16217500	3.15077e-06	0.00200521	29.9514
NC_027764.2	16260601	16260800	0.000202308	0.0328794	-33.4866
NC_027764.2	16322201	16322400	0.000137432	0.0258581	-29.5077
NC_027764.2	16322301	16322500	5.56021e-05	0.0144934	-29.238
NC_027764.2	16423601	16423800	1.06603e-05	0.00473279	-31.6457
NC_027764.2	16423701	16423900	4.66192e-09	1.28929e-05	-39.2592
NC_027764.2	16423801	16424000	1.33158e-10	6.59814e-07	-25.2564
NC_027764.2	16423901	16424100	1.59174e-13	1.84992e-09	-26.0296
NC_027764.2	16424001	16424200	8.34351e-08	0.000130709	-28.2486
NC_027764.2	16730801	16731000	3.33949e-05	0.0103043	-32.7526
NC_027764.2	16936701	16936900	3.83637e-05	0.0112736	26.6157
NC_027764.2	16937701	16937900	7.168e-06	0.00358885	27.7426
NC_027764.2	16937801	16938000	1.69051e-17	4.36512e-13	41.4679
NC_027764.2	16937901	16938100	4.04021e-16	8.43358e-12	36.1648
NC_027764.2	16938001	16938200	1.31479e-10	6.52802e-07	34.7552
NC_027764.2	16938101	16938300	6.92932e-08	0.000113648	31.8987
NC_027764.2	16938201	16938400	1.23e-05	0.00524245	27.7567
NC_027764.2	17053201	17053400	4.12531e-05	0.0118728	-28.1165
NC_027764.2	17091701	17091900	1.48428e-07	0.000206132	-26.481
NC_027764.2	17091801	17092000	6.16963e-05	0.0155054	-28.0216
NC_027764.2	17105201	17105400	2.56938e-07	0.000315475	40.1432
NC_027764.2	17105301	17105500	3.19275e-13	3.50551e-09	38.3392
NC_027764.2	17146601	17146800	0.000130289	0.0249799	-26.7867
NC_027764.2	17237401	17237600	3.12497e-05	0.00986125	28.5911
NC_027764.2	17568601	17568800	3.51051e-05	0.0106454	-26.1834
NC_027764.2	17703501	17703700	3.97749e-05	0.0115698	-40.2251
NC_027764.2	17703601	17703800	1.97436e-05	0.00724781	-34.8772
NC_027764.2	17773901	17774100	1.61202e-10	7.77773e-07	47.9407
NC_027764.2	17805501	17805700	7.86937e-08	0.000125074	37.0787
NC_027764.2	17805601	17805800	1.27308e-11	8.9612e-08	35.2941
NC_027764.2	17805701	17805900	2.32391e-10	1.06239e-06	36.7641
NC_027764.2	17805801	17806000	4.18623e-12	3.41983e-08	41.6334
NC_027764.2	17805901	17806100	1.09162e-10	5.54273e-07	39.3537
NC_027764.2	17912801	17913000	1.01618e-10	5.23729e-07	-28.5344
NC_027764.2	17912901	17913100	6.1451e-12	4.73407e-08	-26.8578
NC_027764.2	18393601	18393800	4.85847e-05	0.0132461	31.0572
NC_027764.2	18400601	18400800	3.62139e-05	0.0108563	28.066
NC_027764.2	18405301	18405500	6.97267e-05	0.0168162	26.9937
NC_027764.2	18405401	18405600	9.3791e-07	0.000829347	35.8419
NC_027764.2	18503201	18503400	0.000340055	0.0452343	-25.9358
NC_027764.2	18545601	18545800	0.000344467	0.0455849	28.5824
NC_027764.2	18545701	18545900	0.000151666	0.0274586	29.7626
NC_027764.2	18574101	18574300	7.17939e-06	0.00359316	35.7798
NC_027764.2	18787601	18787800	5.52927e-09	1.47647e-05	-25.0356
NC_027764.2	18787701	18787900	6.3683e-08	0.000106037	-25.8935
NC_027764.2	18787801	18788000	2.73582e-07	0.00033054	-26.5048
NC_027764.2	18833001	18833200	2.43209e-06	0.0016674	29.9106
NC_027764.2	18941101	18941300	0.000238727	0.0364423	-35.9023
NC_027764.2	18941201	18941400	3.19905e-05	0.0100104	-33.4803
NC_027764.2	19056201	19056400	8.34181e-05	0.0188745	-34.0625
NC_027764.2	19479001	19479200	0.000242674	0.036825	-29.3143
NC_027764.2	19479101	19479300	0.000201167	0.0327738	-26.4007
NC_027764.2	19586501	19586700	4.2142e-07	0.000458198	33.5042
NC_027764.2	19586601	19586800	1.91147e-06	0.00140054	27.6907
NC_027764.2	19606501	19606700	0.00035852	0.0467004	-35.7077
NC_027764.2	19606601	19606800	3.00326e-05	0.00961031	-34.2424
NC_027764.2	19840201	19840400	1.78974e-18	5.40968e-14	-25.6847
NC_027764.2	19840601	19840800	4.51576e-07	0.000483417	-26.4993
NC_027764.2	19841101	19841300	5.11624e-07	0.000528965	-25.5309
NC_027764.2	19841201	19841400	9.28348e-10	3.38161e-06	-25.9537
NC_027764.2	19841301	19841500	6.97068e-12	5.25969e-08	-28.6087
NC_027764.2	20032401	20032600	5.06331e-05	0.0136225	-25.2267
NC_027764.2	20032501	20032700	5.58558e-07	0.00056543	-29.0212
NC_027764.2	20032601	20032800	3.44965e-08	6.52022e-05	-25.8837
NC_027764.2	20032801	20033000	1.5432e-11	1.05379e-07	-25.4965
NC_027764.2	20170001	20170200	2.47004e-10	1.12122e-06	-37.1894
NC_027764.2	20170101	20170300	1.84201e-05	0.00691185	-27.2593
NC_027764.2	20342101	20342300	7.57622e-08	0.000121682	-25.9224
NC_027764.2	20342201	20342400	5.35758e-12	4.21587e-08	-28.6491
NC_027764.2	20443301	20443500	1.91921e-17	4.88206e-13	-43.9565
NC_027764.2	20443401	20443600	1.1854e-27	1.10748e-22	-38.2983
NC_027764.2	20443501	20443700	2.02386e-21	9.45411e-17	-31.9643
NC_027764.2	20443601	20443800	1.05229e-06	0.000903595	-26.7293
NC_027764.2	20514601	20514800	1.56805e-11	1.0672e-07	47.1221
NC_027764.2	20514701	20514900	2.73059e-11	1.74732e-07	32.1566
NC_027764.2	20514801	20515000	1.79252e-13	2.0652e-09	30.8035
NC_027764.2	20514901	20515100	5.64815e-10	2.28166e-06	32.8693
NC_027764.2	20516401	20516600	6.89697e-07	0.000661978	39.6825
NC_027764.2	20667201	20667400	9.6774e-05	0.0206962	-28.2107
NC_027764.2	20703101	20703300	0.000134852	0.0255439	35.1293
NC_027764.2	21169801	21170000	8.87373e-10	3.2616e-06	-39.9567
NC_027764.2	21307401	21307600	2.82479e-06	0.00185802	-32.3077
NC_027764.2	21435001	21435200	9.66346e-07	0.000846925	-29.7027
NC_027764.2	21435101	21435300	1.01065e-11	7.28914e-08	-28.4859
NC_027764.2	21440301	21440500	3.71398e-07	0.000416774	-33.5714
NC_027764.2	21440401	21440600	4.04224e-08	7.4474e-05	-45.4885
NC_027764.2	21483001	21483200	3.79936e-05	0.0112	43.4385
NC_027764.2	21483101	21483300	3.3821e-06	0.00210933	39.8383
NC_027764.2	21734901	21735100	0.000314776	0.0431702	-29.9283
NC_027764.2	21780701	21780900	2.13708e-05	0.00763703	-27.8915
NC_027764.2	22651701	22651900	5.944e-10	2.37134e-06	38.7276
NC_027764.2	22651801	22652000	3.49295e-11	2.16506e-07	46.8186
NC_027764.2	22790701	22790900	0.000397463	0.0496233	-36.7442
NC_027764.2	22889901	22890100	2.62617e-15	4.40995e-11	-61.01
NC_027764.2	22890001	22890200	2.45012e-25	1.77322e-20	-70.0189
NC_027764.2	22890101	22890300	7.73835e-18	2.07099e-13	-52.0192
NC_027764.2	22890201	22890400	1.55563e-16	3.47545e-12	-46.4002
NC_027764.2	22890301	22890500	1.54582e-08	3.40086e-05	-35.4794
NC_027764.2	22890401	22890600	4.52299e-19	1.45257e-14	-51.5675
NC_027764.2	22890501	22890700	3.80286e-23	2.1712e-18	-57.7056
NC_027764.2	22890601	22890800	6.64696e-09	1.7172e-05	-45.2459
NC_027764.2	22890701	22890900	2.40896e-15	4.09877e-11	-44.5575
NC_027764.2	22890801	22891000	6.19483e-15	9.646e-11	-44.6461
NC_027764.2	22891101	22891300	5.05355e-09	1.37466e-05	-56.6056
NC_027764.2	22891201	22891400	1.76899e-08	3.79852e-05	-59.8611
NC_027764.2	22891401	22891600	7.19997e-22	3.62712e-17	-52.6991
NC_027764.2	22891501	22891700	1.50611e-29	1.88757e-24	-45.2309
NC_027764.2	22891601	22891800	3.0747e-25	2.19433e-20	-45.436
NC_027764.2	22891701	22891900	1.87037e-22	1.00112e-17	-43.6259
NC_027764.2	22891801	22892000	1.71669e-15	3.0629e-11	-38.5224
NC_027764.2	23758301	23758500	9.54898e-05	0.0205284	-25.3416
NC_027764.2	23926901	23927100	5.07839e-06	0.00282261	-25.68
NC_027764.2	24115701	24115900	1.0598e-08	2.52116e-05	-52.9661
NC_027764.2	24115801	24116000	6.34182e-08	0.000105665	-46.5032
NC_027764.2	24236301	24236500	4.18305e-06	0.00246157	-34.8161
NC_027764.2	24555901	24556100	4.24912e-06	0.00248819	-25.9545
NC_027764.2	25570301	25570500	0.000247295	0.0372413	-33.3333
NC_027765.2	380501	380700	1.65834e-07	0.000224776	-28.7026
NC_027765.2	755301	755500	8.35774e-08	0.000130853	-25.4754
NC_027765.2	755401	755600	6.52723e-10	2.56189e-06	-39.4958
NC_027765.2	1243501	1243700	6.14669e-08	0.000103116	-33.8648
NC_027765.2	1412401	1412600	7.845e-05	0.0181418	-26.2094
NC_027765.2	1412501	1412700	1.04968e-07	0.00015716	-28.4877
NC_027765.2	1602801	1603000	1.83026e-08	3.90884e-05	29.3374
NC_027765.2	1616301	1616500	1.43684e-05	0.00583964	-40.7576
NC_027765.2	1616401	1616600	0.00022336	0.0350043	-25.7523
NC_027765.2	2163101	2163300	4.57318e-05	0.0127341	-33.9194
NC_027765.2	2872701	2872900	4.67216e-07	0.000495821	-30.9796
NC_027765.2	3008301	3008500	9.16217e-05	0.0200229	-37.9414
NC_027765.2	3275501	3275700	0.000211909	0.0338746	31.891
NC_027765.2	4680501	4680700	5.77451e-11	3.25708e-07	-25.2621
NC_027765.2	4680701	4680900	1.73312e-07	0.000232886	-27.5661
NC_027765.2	5148001	5148200	0.000357561	0.0466322	32.5725
NC_027765.2	5407801	5408000	2.04089e-06	0.00146749	-29.4737
NC_027765.2	5407901	5408100	2.24199e-05	0.0078776	-26.0084
NC_027765.2	5515001	5515200	0.000155027	0.0278413	-40.0812
NC_027765.2	5653101	5653300	7.26156e-06	0.00362319	26.5608
NC_027765.2	5658201	5658400	6.4068e-05	0.0158993	33.0393
NC_027765.2	6112401	6112600	0.000347321	0.045833	29.8921
NC_027765.2	6114101	6114300	0.00016643	0.0291559	25.4482
NC_027765.2	6265601	6265800	0.000191062	0.031761	-41.3333
NC_027765.2	6527301	6527500	9.74089e-05	0.0207786	-37.963
NC_027765.2	6527401	6527600	5.36914e-05	0.0141614	-33.5959
NC_027765.2	6749001	6749200	3.53234e-05	0.0106876	-26.9173
NC_027765.2	6770401	6770600	5.56515e-05	0.0144999	-25.0505
NC_027765.2	6771201	6771400	5.61076e-06	0.00302747	42.7742
NC_027765.2	6967601	6967800	0.000304097	0.0423042	-27.9707
NC_027765.2	6967701	6967900	0.000305525	0.0424177	-27.4518
NC_027765.2	7103601	7103800	5.74663e-10	2.30874e-06	-28.7814
NC_027765.2	7103701	7103900	1.87465e-12	1.69293e-08	-28.0702
NC_027765.2	7391601	7391800	0.000121002	0.0238363	-38.1315
NC_027765.2	7928501	7928700	5.72221e-05	0.014774	32.8631
NC_027765.2	8779401	8779600	1.01049e-05	0.00456327	-29.7798
NC_027765.2	9281201	9281400	0.000344557	0.0455912	-29.7442
NC_027765.2	9325801	9326000	7.34159e-05	0.0174054	-27.5463
NC_027765.2	9362801	9363000	3.85618e-05	0.0113169	-27.2539
NC_027765.2	9496201	9496400	3.01194e-06	0.00193968	-25.1634
NC_027765.2	9537801	9538000	7.56885e-05	0.0177306	-27.5737
NC_027765.2	9561701	9561900	0.000236116	0.0362059	-34.1575
NC_027765.2	9593401	9593600	6.50936e-07	0.000633966	-47.2222
NC_027765.2	9669201	9669400	0.000196518	0.0323197	-32.4324
NC_027765.2	9822401	9822600	9.58459e-05	0.0205759	27.5974
NC_027765.2	9978201	9978400	0.000100602	0.0211869	27.5354
NC_027765.2	10049201	10049400	8.98012e-05	0.019767	31.2845
NC_027765.2	10301801	10302000	2.70895e-06	0.00180192	-34.2775
NC_027765.2	10434901	10435100	0.000159885	0.0283846	35.803
NC_027765.2	10611501	10611700	2.297e-06	0.00159716	-41.2037
NC_027765.2	10611601	10611800	9.36314e-05	0.0202758	-32.0178
NC_027765.2	10733701	10733900	5.3577e-05	0.0141464	-29.1266
NC_027765.2	11012201	11012400	0.000183668	0.0309902	-25.4251
NC_027765.2	11012301	11012500	0.000183668	0.0309902	-25.4251
NC_027765.2	11135401	11135600	0.000207229	0.033394	30.6211
NC_027765.2	11308001	11308200	0.000402635	0.0499951	-26.6098
NC_027765.2	11326101	11326300	4.99621e-05	0.0134985	26.5016
NC_027765.2	12118801	12119000	2.95692e-06	0.0019177	34.4006
NC_027765.2	12352301	12352500	7.51895e-05	0.017662	-30.9133
NC_027765.2	12352401	12352600	0.00034015	0.0452431	-34.924
NC_027765.2	12385201	12385400	1.00065e-09	3.59818e-06	-33.5551
NC_027765.2	12387801	12388000	0.000105812	0.0218832	-28.7057
NC_027765.2	12447501	12447700	4.53809e-08	8.15625e-05	-26.4877
NC_027765.2	12447601	12447800	9.93622e-09	2.39478e-05	-25.1902
NC_027765.2	12475101	12475300	0.000157278	0.0280925	25.8155
NC_027765.2	12756601	12756800	8.66179e-07	0.000783043	-37.2468
NC_027765.2	12773901	12774100	7.02666e-08	0.000114921	-35.5822
NC_027765.2	12936001	12936200	0.000296094	0.041603	32.4615
NC_027765.2	12936101	12936300	0.000208488	0.0335317	38
NC_027765.2	12989101	12989300	1.55889e-05	0.00616793	-32.0228
NC_027765.2	13151901	13152100	6.74358e-08	0.000111075	-35.7143
NC_027765.2	13174701	13174900	3.02976e-05	0.00966139	-34.8837
NC_027765.2	13272301	13272500	7.84671e-05	0.0181433	-25.1821
NC_027765.2	13284801	13285000	5.99204e-08	0.000101016	-34.8334
NC_027765.2	13284901	13285100	3.42966e-10	1.4729e-06	-37.7386
NC_027765.2	13285001	13285200	8.69995e-05	0.0193651	-26.4114
NC_027765.2	13295801	13296000	4.66758e-11	2.76366e-07	-26.9339
NC_027765.2	13295901	13296100	3.76726e-07	0.000420275	-26.8779
NC_027765.2	13363201	13363400	0.000113827	0.0229432	-31.1644
NC_027765.2	13363601	13363800	0.000254332	0.0378785	-26.4236
NC_027765.2	13664101	13664300	2.07965e-07	0.000267824	-33.4572
NC_027765.2	13664201	13664400	8.92445e-07	0.00080045	-36.8363
NC_027765.2	13955801	13956000	3.07969e-05	0.00977263	-30.3387
NC_027765.2	13973501	13973700	0.000400633	0.0498675	25.2179
NC_027765.2	14044201	14044400	6.60032e-06	0.00338985	-25.3452
NC_027765.2	14247801	14248000	0.000138177	0.025941	26.3025
NC_027765.2	14269401	14269600	0.000104585	0.0217303	40.5765
NC_027765.2	14358701	14358900	0.000254559	0.0378995	-30.2564
NC_027765.2	14746801	14747000	9.98206e-05	0.0210802	-32.7792
NC_027765.2	15064501	15064700	3.87842e-06	0.00232898	-25.9666
NC_027765.2	15160901	15161100	4.02439e-07	0.000442144	-28.5612
NC_027765.2	15238201	15238400	1.53421e-05	0.00610069	-25.5874
NC_027765.2	15289801	15290000	0.000231446	0.0357718	-30.989
NC_027765.2	15722301	15722500	4.6432e-09	1.28481e-05	-32.7615
NC_027765.2	15722401	15722600	1.79796e-05	0.00680018	-25.2555
NC_027765.2	15729001	15729200	7.41269e-05	0.0175077	-28.4268
NC_027765.2	16206101	16206300	0.000130561	0.0250159	27.451
NC_027765.2	16233901	16234100	8.82614e-06	0.00415165	30.7487
NC_027765.2	16375901	16376100	2.51419e-06	0.00171022	-29.3963
NC_027765.2	16387301	16387500	0.000120297	0.0237545	-40.373
NC_027765.2	16387401	16387600	0.000169773	0.0295158	-41.3089
NC_027765.2	16429401	16429600	0.000388299	0.0489297	33.7188
NC_027765.2	16792901	16793100	0.000165122	0.0290095	-35.0884
NC_027765.2	16809801	16810000	4.42375e-06	0.00256184	-40.0266
NC_027765.2	17110601	17110800	0.000249347	0.0374378	-26.0897
NC_027765.2	17177401	17177600	2.06437e-05	0.00746924	29.7342
NC_027765.2	17250301	17250500	4.31834e-05	0.0122462	-32.4646
NC_027765.2	17364201	17364400	0.000178809	0.0304804	-26.171
NC_027765.2	17637301	17637500	7.28523e-06	0.00363154	-29.3614
NC_027765.2	17846701	17846900	7.6896e-07	0.000715098	-27.0109
NC_027765.2	17846801	17847000	1.66792e-12	1.54703e-08	-30.1708
NC_027765.2	17846901	17847100	3.3153e-09	9.68633e-06	-26.7199
NC_027765.2	18252401	18252600	0.000104293	0.0216887	-25.6726
NC_027765.2	18252501	18252700	0.000302085	0.0421224	-30.6324
NC_027765.2	18362301	18362500	0.000143112	0.0264913	-29.9155
NC_027765.2	18421901	18422100	1.87948e-10	8.84396e-07	28.4247
NC_027765.2	18422001	18422200	4.65215e-13	4.92883e-09	34.0285
NC_027765.2	18422101	18422300	6.94338e-14	8.91954e-10	37.3453
NC_027765.2	18485901	18486100	0.000325103	0.0440283	-26.751
NC_027765.2	18582401	18582600	5.30972e-06	0.00290933	41.0611
NC_027765.2	19562201	19562400	0.00011773	0.0234358	-26.8939
NC_027765.2	19719301	19719500	0.000144189	0.0266256	-35.3338
NC_027765.2	19719401	19719600	2.56897e-05	0.00865893	-36.0833
NC_027765.2	20049701	20049900	1.29178e-05	0.00542007	-27.6881
NC_027765.2	20380001	20380200	6.45802e-05	0.0159801	-25.1521
NC_027765.2	20433001	20433200	0.000190897	0.0317499	-39.8813
NC_027765.2	20669201	20669400	2.74918e-05	0.00905429	-34.1997
NC_027765.2	21080901	21081100	0.000336594	0.0449424	-36.5726
NC_027765.2	21106001	21106200	3.80135e-05	0.0112046	-38.4058
NC_027765.2	21606801	21607000	7.13341e-06	0.00357571	-33.1837
NC_027765.2	21984601	21984800	2.04327e-10	9.51879e-07	-28.3794
NC_027765.2	21984701	21984900	2.86724e-11	1.82341e-07	-30.0817
NC_027765.2	22001301	22001500	4.5645e-08	8.19513e-05	-30.7692
NC_027765.2	22001401	22001600	3.30034e-07	0.000380068	-33.6763
NC_027765.2	22001501	22001700	0.000168899	0.0294177	-29.0864
NC_027765.2	22024901	22025100	0.000377562	0.0481264	-35.3223
NC_027765.2	22240601	22240800	0.000123773	0.0241853	-32.1569
NC_027765.2	22393601	22393800	0.000164833	0.0289785	-25.0496
NC_027765.2	22533401	22533600	0.000200284	0.0326921	26.5406
NC_027765.2	22565701	22565900	0.000321592	0.0437166	25.6198
NC_027765.2	23192701	23192900	3.54414e-08	6.6635e-05	-36.0465
NC_027765.2	23804301	23804500	2.76423e-05	0.00908641	-26.6276
NC_027765.2	24011001	24011200	0.000348294	0.0459094	28.0237
NC_027765.2	24227301	24227500	7.48459e-05	0.0176151	25.1692
NC_027765.2	24320801	24321000	6.32793e-05	0.0157599	-35
NC_027765.2	24376501	24376700	2.62863e-06	0.0017631	-27.1457
NC_027765.2	24479101	24479300	1.75358e-06	0.00131111	-27.7634
NC_027765.2	24527401	24527600	8.09276e-05	0.0185239	-27.7717
NC_027765.2	24959501	24959700	1.60324e-06	0.00122921	-25.9661
NC_027765.2	24959601	24959800	4.5977e-06	0.00262909	-26.72
NC_027765.2	24959701	24959900	0.000131707	0.0251607	-25.9839
NC_027765.2	25019301	25019500	2.42571e-05	0.00831686	-30.3616
NC_027765.2	25069501	25069700	2.74564e-05	0.00904554	-30.3839
NC_027765.2	25069601	25069800	4.16629e-08	7.6349e-05	-27.8634
NC_027765.2	25212901	25213100	0.000118469	0.0235327	-31.8031
NC_027765.2	25371201	25371400	1.8485e-05	0.00692963	-36.4298
NC_027765.2	25747901	25748100	1.62885e-07	0.000221598	34.7826
NC_027765.2	26075901	26076100	7.69689e-05	0.017913	-25.1744
NC_027765.2	26076001	26076200	2.66733e-05	0.00887632	-28.4878
NC_027765.2	26076101	26076300	0.000220043	0.0346832	-25.6523
NC_027765.2	26092401	26092600	9.31506e-05	0.0202078	-30.4283
NC_027765.2	26092501	26092700	0.000203577	0.0330217	-25.6822
NC_027765.2	26408901	26409100	0.000125086	0.0243557	-25.2874
NC_027765.2	26467001	26467200	0.000316607	0.0432897	-37.0532
NC_027765.2	26528101	26528300	4.67921e-11	2.76366e-07	-25.9964
NC_027765.2	26591301	26591500	6.67992e-05	0.0163559	-34.2556
NC_027765.2	26644201	26644400	6.11932e-05	0.0154256	-29.2208
NC_027765.2	26676601	26676800	2.8637e-05	0.00931032	-32.8454
NC_027765.2	26676701	26676900	1.63795e-05	0.00637372	-34.322
NC_027765.2	27076901	27077100	0.000256192	0.0380449	-27.6088
NC_027765.2	27200901	27201100	1.24561e-05	0.00528686	-32.6333
NC_027765.2	27201001	27201200	0.00040018	0.049828	-36.6501
NC_027765.2	27368301	27368500	3.4709e-07	0.000395291	-25.8021
NC_027765.2	27370601	27370800	4.13153e-05	0.0118874	-36.8515
NC_027765.2	27370701	27370900	5.89816e-05	0.0150527	-36.5385
NC_027765.2	27537001	27537200	0.000382199	0.0484676	-26.1871
NC_027765.2	27679001	27679200	0.000283972	0.0405456	-26.627
NC_027765.2	27918601	27918800	0.000342424	0.0454346	-33.6045
NC_027765.2	28226701	28226900	0.0001404	0.026197	33.19
NC_027765.2	28264101	28264300	3.47401e-06	0.0021528	-25.6539
[truncated: 4,461 more rows]

## Sheet: 15NS_CHH
Table S4. All DMRs identified in genomic sequence context of CHH in 15NS under freezing stress
chr	start	end	pvalue	qvalue	meth.diff
NC_027757.2	6601	6800	1.6646e-19	3.15917e-15	-25.7282
NC_027757.2	25901	26100	0.000192082	0.0128909	-18.6662
NC_027757.2	219501	219700	0.000421938	0.0219411	-15.1818
NC_027757.2	278601	278800	7.80936e-06	0.00130327	18.7006
NC_027757.2	308501	308700	0.000209437	0.0136673	17.5095
NC_027757.2	435901	436100	0.0002381	0.014921	15.9324
NC_027757.2	444501	444700	9.7493e-07	0.00027099	-16.3158
NC_027757.2	444601	444800	5.72381e-07	0.000180356	-19.605
NC_027757.2	524201	524400	6.68557e-06	0.00115992	16.9279
NC_027757.2	545901	546100	0.000123703	0.00949367	-16.1095
NC_027757.2	546001	546200	3.10646e-05	0.00357536	-17.4891
NC_027757.2	821001	821200	9.4105e-06	0.00149816	-18.6157
NC_027757.2	821101	821300	6.62438e-12	1.59958e-08	-42.453
NC_027757.2	841701	841900	0.00140856	0.0479701	-19.5316
NC_027757.2	870801	871000	0.000128827	0.00976505	-19.376
NC_027757.2	1013101	1013300	8.83683e-09	6.56889e-06	17.5455
NC_027757.2	1562701	1562900	9.00336e-05	0.00760257	-15.029
NC_027757.2	1649301	1649500	4.74258e-06	0.000898469	-18.8194
NC_027757.2	1727801	1728000	0.00028782	0.0169807	19.8327
NC_027757.2	1806101	1806300	0.000149824	0.01085	20.757
NC_027757.2	1880901	1881100	4.85854e-05	0.00491287	-17.2444
NC_027757.2	1983801	1984000	2.46267e-06	0.000547437	17.5247
NC_027757.2	1998301	1998500	6.8956e-05	0.00630103	22.2675
NC_027757.2	2208501	2208700	1.31851e-05	0.0019193	-19.9923
NC_027757.2	2382401	2382600	7.26396e-05	0.00653813	-16.4724
NC_027757.2	2384601	2384800	9.37132e-06	0.00149345	-16.5744
NC_027757.2	2384701	2384900	1.69565e-08	1.11612e-05	-15.0745
NC_027757.2	2386201	2386400	0.00144767	0.0488069	16.036
NC_027757.2	2402501	2402700	3.50785e-06	0.000717489	24.7345
NC_027757.2	2514301	2514500	2.85382e-06	0.000612631	18.0789
NC_027757.2	2775901	2776100	0.000418415	0.0218161	-19.8411
NC_027757.2	3220401	3220600	2.42353e-05	0.00299184	-15.2618
NC_027757.2	3308701	3308900	6.30788e-07	0.000194491	17.1738
NC_027757.2	3336401	3336600	0.000264922	0.0160581	-20.3463
NC_027757.2	3362801	3363000	4.33312e-14	2.15117e-10	26.6986
NC_027757.2	3470601	3470800	0.000277594	0.0165802	17.863
NC_027757.2	3492701	3492900	0.00136638	0.0470508	-21.1244
NC_027757.2	4005001	4005200	5.65309e-06	0.00102451	17.4542
NC_027757.2	4030201	4030400	0.000988893	0.0382907	-16.6411
NC_027757.2	4181601	4181800	1.49711e-13	6.35451e-10	-25.091
NC_027757.2	4200201	4200400	0.00109318	0.0408341	-17.8937
NC_027757.2	4209201	4209400	0.000377471	0.0203655	20.0508
NC_027757.2	4265101	4265300	2.15203e-05	0.00274933	17.9966
NC_027757.2	4327001	4327200	5.6701e-06	0.00102659	-15.7314
NC_027757.2	4328801	4329000	0.000336355	0.0188412	-16.9517
NC_027757.2	4335601	4335800	7.81557e-10	8.95835e-07	-27.0961
NC_027757.2	4337501	4337700	1.38111e-05	0.00198742	-21.1706
NC_027757.2	4367301	4367500	3.69707e-12	9.74845e-09	28.3279
NC_027757.2	4367401	4367600	3.21901e-05	0.00366909	21.9472
NC_027757.2	4406201	4406400	1.09147e-08	7.81681e-06	-21.1844
NC_027757.2	4406301	4406500	1.55109e-05	0.00216425	-15.4846
NC_027757.2	4409301	4409500	5.131e-07	0.000165536	-20.2324
NC_027757.2	4438401	4438600	5.51953e-08	2.85714e-05	-22.3048
NC_027757.2	4438501	4438700	9.73065e-10	1.07224e-06	-30.1269
NC_027757.2	4438601	4438800	0.0013207	0.0460522	-16.6572
NC_027757.2	4513401	4513600	2.83578e-05	0.00335044	-19.3564
NC_027757.2	4587201	4587400	0.000118906	0.00923626	-17.0562
NC_027757.2	4597601	4597800	0.000132804	0.00997966	-15.633
NC_027757.2	4615401	4615600	5.01176e-08	2.65025e-05	24.317
NC_027757.2	4680501	4680700	1.13806e-08	8.07334e-06	-30.0845
NC_027757.2	4729901	4730100	7.95076e-06	0.0013206	22.0122
NC_027757.2	4736901	4737100	9.98208e-07	0.000276033	-18.1422
NC_027757.2	4760101	4760300	4.58318e-06	0.00087557	29.8312
NC_027757.2	4893901	4894100	9.82632e-05	0.00808093	18.7888
NC_027757.2	5041301	5041500	3.51781e-06	0.000719079	-16.3733
NC_027757.2	5049401	5049600	4.00659e-06	0.000792866	19.4762
NC_027757.2	5057701	5057900	0.000260577	0.0158799	19.035
NC_027757.2	5078001	5078200	1.41793e-07	6.04354e-05	-17.5447
NC_027757.2	5256001	5256200	1.00419e-09	1.10067e-06	-21.7753
NC_027757.2	5291401	5291600	7.40292e-05	0.00662576	-20.7414
NC_027757.2	5370501	5370700	2.9773e-06	0.000633082	-26.1346
NC_027757.2	5372901	5373100	2.90064e-15	1.97019e-11	19.0515
NC_027757.2	5395701	5395900	2.57796e-06	0.000566621	23.4843
NC_027757.2	5413601	5413800	0.000171615	0.0119284	-15.6197
NC_027757.2	5440001	5440200	3.1945e-07	0.000114229	24.4483
NC_027757.2	5452601	5452800	1.52666e-11	3.27351e-08	26.0403
NC_027757.2	5507701	5507900	1.30721e-10	2.00476e-07	-34.5698
NC_027757.2	5516801	5517000	2.37139e-11	4.74308e-08	28.4227
NC_027757.2	5533801	5534000	1.24364e-05	0.00183943	-23.5366
NC_027757.2	5551501	5551700	6.0525e-13	2.07696e-09	-22.8058
NC_027757.2	5588301	5588500	0.000190066	0.0127997	-20.5959
NC_027757.2	5588401	5588600	0.000195774	0.0130574	-18.403
NC_027757.2	5659001	5659200	1.12047e-06	0.000300968	22.1239
NC_027757.2	5698401	5698600	2.85651e-07	0.000104825	20.9572
NC_027757.2	5703901	5704100	8.73584e-08	4.1106e-05	-21.6416
NC_027757.2	5750601	5750800	0.000154096	0.0110607	-15.2542
NC_027757.2	5792501	5792700	6.22514e-08	3.13699e-05	20.1953
NC_027757.2	6050601	6050800	0.000665885	0.0296579	-15.8489
NC_027757.2	6147301	6147500	9.5165e-11	1.52954e-07	15.1115
NC_027757.2	6232101	6232300	0.00129989	0.0456059	-17.5372
NC_027757.2	6234001	6234200	4.9908e-05	0.00500631	19.2333
NC_027757.2	6234101	6234300	3.2393e-05	0.00368515	16.8459
NC_027757.2	6248801	6249000	1.79331e-07	7.28427e-05	-31.5663
NC_027757.2	6248901	6249100	0.000270352	0.0162892	-20.1989
NC_027757.2	6448801	6449000	3.14283e-08	1.82454e-05	-21.9987
NC_027757.2	6448901	6449100	1.13688e-10	1.78382e-07	-27.4076
NC_027757.2	6555501	6555700	8.74225e-08	4.11323e-05	22.4337
NC_027757.2	6555601	6555800	9.32674e-06	0.00148822	16.4652
NC_027757.2	6625901	6626100	2.82094e-06	0.00060717	25.773
NC_027757.2	6644401	6644600	1.27078e-06	0.000331141	-20.9306
NC_027757.2	6662301	6662500	0.000300958	0.0174945	-15.3749
NC_027757.2	6662401	6662600	1.05716e-18	1.67409e-14	-18.8295
NC_027757.2	6662501	6662700	6.34076e-45	3.93833e-39	-21.1322
NC_027757.2	6662601	6662800	8.99876e-54	1.25758e-47	-20.5076
NC_027757.2	6843101	6843300	9.4644e-06	0.00150481	-26.4331
NC_027757.2	6843201	6843400	8.82026e-05	0.00749511	-19.7789
NC_027757.2	6864701	6864900	3.70145e-05	0.00405163	-16.8984
NC_027757.2	6947701	6947900	4.24485e-05	0.00446231	19.6143
NC_027757.2	7324101	7324300	3.0508e-05	0.00353008	18.1888
NC_027757.2	7358301	7358500	5.80225e-08	2.9713e-05	-17.197
NC_027757.2	7379301	7379500	8.62299e-05	0.00737383	-23.1062
NC_027757.2	7384701	7384900	2.89709e-05	0.00340191	-16.6909
NC_027757.2	7413901	7414100	1.443e-06	0.000364582	15.8095
NC_027757.2	7417601	7417800	1.11559e-06	0.000300061	23.2009
NC_027757.2	7417701	7417900	2.73119e-06	0.000592334	23.9991
NC_027757.2	7446801	7447000	3.41582e-05	0.0038241	-16.0073
NC_027757.2	7457201	7457400	4.41675e-09	3.73747e-06	19.9589
NC_027757.2	7457301	7457500	0.000996165	0.0384739	16.0367
NC_027757.2	7524001	7524200	2.39031e-06	0.000535417	16.3029
NC_027757.2	7531001	7531200	0.00055585	0.0263111	-18.4578
NC_027757.2	7603201	7603400	4.56503e-06	0.000872776	15.0555
NC_027757.2	7603301	7603500	1.01857e-05	0.0015885	16.0861
NC_027757.2	7603401	7603600	1.66539e-06	0.000406905	26.4703
NC_027757.2	8320701	8320900	3.87058e-05	0.00418015	16.0586
NC_027757.2	8323401	8323600	7.98531e-09	6.04442e-06	18.3575
NC_027757.2	8326301	8326500	5.66444e-07	0.000178844	-18.9227
NC_027757.2	8326401	8326600	1.45295e-07	6.16472e-05	-18.4547
NC_027757.2	8367301	8367500	3.22282e-09	2.89454e-06	-17.847
NC_027757.2	8419401	8419600	4.68827e-05	0.00478842	-16.5573
NC_027757.2	8419501	8419700	2.25082e-07	8.68341e-05	-20.6643
NC_027757.2	8419601	8419800	1.23054e-07	5.39805e-05	-23.4024
NC_027757.2	8423401	8423600	1.87701e-07	7.54531e-05	15.1049
NC_027757.2	8449601	8449800	4.79913e-05	0.00486874	20.3165
NC_027757.2	8623101	8623300	5.8036e-10	6.98133e-07	-19.2971
NC_027757.2	8670701	8670900	6.66389e-06	0.0011573	17.6899
NC_027757.2	8837901	8838100	0.00110138	0.0410292	16.521
NC_027757.2	8890301	8890500	1.21835e-07	5.36141e-05	19.3423
NC_027757.2	8937201	8937400	1.57769e-09	1.6076e-06	15.1698
NC_027757.2	8961501	8961700	0.000248158	0.015361	18.0824
NC_027757.2	8983401	8983600	4.33043e-07	0.000144918	-19.1124
NC_027757.2	9040801	9041000	8.92954e-05	0.00755895	-17.9586
NC_027757.2	9054001	9054200	3.9279e-08	2.18196e-05	-19.111
NC_027757.2	9083601	9083800	5.34012e-09	4.3636e-06	-26.1804
NC_027757.2	9089001	9089200	3.51624e-06	0.000718826	16.3068
NC_027757.2	9178301	9178500	2.32295e-11	4.65758e-08	-23.9924
NC_027757.2	9178401	9178600	4.71076e-18	6.34536e-14	-36.6222
NC_027757.2	9213401	9213600	8.95853e-09	6.63729e-06	25.2121
NC_027757.2	9251601	9251800	0.000615096	0.028138	16.8887
NC_027757.2	9253101	9253300	1.55765e-06	0.00038632	-15.5965
NC_027757.2	9253201	9253400	2.44801e-18	3.61067e-14	-37.9909
NC_027757.2	9276901	9277100	1.17176e-06	0.00031129	-17.5066
NC_027757.2	9284701	9284900	2.28182e-08	1.41241e-05	-15.7108
NC_027757.2	9312201	9312400	9.96759e-05	0.00816061	19.4458
NC_027757.2	9317601	9317800	1.17174e-06	0.00031129	-17.1752
NC_027757.2	9365001	9365200	1.99743e-07	7.92343e-05	-32.3129
NC_027757.2	9403501	9403700	3.58866e-06	0.000729772	17.0338
NC_027757.2	9403601	9403800	2.49141e-05	0.0030531	17.0429
NC_027757.2	9424101	9424300	0.000829069	0.0342034	-16.3706
NC_027757.2	9424301	9424500	5.10297e-06	0.000948959	18.5215
NC_027757.2	9559901	9560100	2.45289e-15	1.70969e-11	-40.2669
NC_027757.2	9560001	9560200	4.37445e-20	9.51489e-16	-35.4753
NC_027757.2	9588401	9588600	1.35104e-07	5.82022e-05	20.7022
NC_027757.2	9654901	9655100	1.54793e-08	1.0369e-05	15.9351
NC_027757.2	9899301	9899500	0.000630622	0.0286036	-15.3041
NC_027757.2	10025101	10025300	0.000114445	0.00899142	16.4221
NC_027757.2	10025201	10025400	2.49432e-05	0.00305564	16.3444
NC_027757.2	10025301	10025500	0.00027215	0.0163617	16.4177
NC_027757.2	10228101	10228300	3.90812e-10	4.99957e-07	-25.4185
NC_027757.2	10228801	10229000	7.43849e-05	0.0066478	-15.0301
NC_027757.2	10239201	10239400	1.99249e-07	7.90774e-05	15.3174
NC_027757.2	10278501	10278700	1.11074e-06	0.000299088	-18.7067
NC_027757.2	10297801	10298000	0.000148468	0.0107811	18.4018
NC_027757.2	10298201	10298400	6.83798e-06	0.00117988	-17.3971
NC_027757.2	10322301	10322500	7.24843e-06	0.00123229	17.261
NC_027757.2	10446701	10446900	7.03051e-05	0.00638909	18.0897
NC_027757.2	10512801	10513000	0.000539468	0.0257943	-17.6478
NC_027757.2	10520501	10520700	5.73795e-10	6.91128e-07	-18.5489
NC_027757.2	10556501	10556700	5.44546e-05	0.0053331	-15.1536
NC_027757.2	10558601	10558800	2.19144e-10	3.09975e-07	25.262
NC_027757.2	10558701	10558900	4.66291e-12	1.18589e-08	31.0081
NC_027757.2	10558901	10559100	2.32734e-06	0.000524528	15.0758
NC_027757.2	10559001	10559200	1.001e-06	0.000276598	18.8153
NC_027757.2	10620401	10620600	8.48282e-06	0.00138495	-15.8521
NC_027757.2	10642101	10642300	1.03482e-07	4.70105e-05	36.2168
NC_027757.2	10661801	10662000	4.52037e-05	0.0046663	-15.6066
NC_027757.2	10786201	10786400	1.32867e-06	0.000342414	-16.0367
NC_027757.2	10786501	10786700	1.01605e-07	4.63613e-05	-22.3272
NC_027757.2	10786601	10786800	2.94069e-08	1.72971e-05	-23.1576
NC_027757.2	10791301	10791500	5.68493e-06	0.00102866	15.6645
NC_027757.2	10819501	10819700	4.8733e-07	0.000159104	26.1746
NC_027757.2	10827601	10827800	4.23794e-05	0.00445714	20.5148
NC_027757.2	10827701	10827900	8.67053e-05	0.00740349	19.5055
NC_027757.2	10897601	10897800	0.000137162	0.0102046	21.562
NC_027757.2	10935101	10935300	8.10866e-06	0.00133943	21.293
NC_027757.2	11042601	11042800	0.00032442	0.0184021	22.0843
NC_027757.2	11085901	11086100	0.000139553	0.0103284	15.7745
NC_027757.2	11092901	11093100	0.000376212	0.0203195	-20.29
NC_027757.2	11093001	11093200	4.86101e-05	0.00491483	-22.2973
NC_027757.2	11093101	11093300	0.00097403	0.0379242	-19.2455
NC_027757.2	11109401	11109600	0.00112139	0.0415102	-15.6115
NC_027757.2	11109501	11109700	1.35427e-06	0.000347425	-16.4526
NC_027757.2	11174201	11174400	0.000387662	0.0207298	18.3756
NC_027757.2	11174301	11174500	3.47148e-05	0.00386889	20.8091
NC_027757.2	11175701	11175900	7.40061e-11	1.2457e-07	-28.1714
NC_027757.2	11175801	11176000	3.56781e-07	0.000124576	-19.0228
NC_027757.2	11187901	11188100	1.11083e-06	0.000299098	-16.8168
NC_027757.2	11214301	11214500	7.26159e-09	5.59433e-06	18.1667
NC_027757.2	11334901	11335100	5.66111e-06	0.00102556	20.7001
NC_027757.2	11335001	11335200	0.000220675	0.0141652	15.681
NC_027757.2	11335401	11335600	1.08445e-05	0.00166298	25.877
NC_027757.2	11339101	11339300	2.47009e-17	2.85876e-13	18.601
NC_027757.2	11339201	11339400	1.04342e-13	4.65129e-10	21.1147
NC_027757.2	11341301	11341500	1.23547e-07	5.41499e-05	-15.4465
NC_027757.2	11351101	11351300	1.42843e-05	0.00203713	20.393
NC_027757.2	11512901	11513100	8.09631e-08	3.87587e-05	-16.5369
NC_027757.2	11525401	11525600	0.00148214	0.0495391	-16.4717
NC_027757.2	11593301	11593500	4.01048e-06	0.000793461	28.6325
NC_027757.2	11642901	11643100	5.70222e-08	2.93162e-05	24.5728
NC_027757.2	11643601	11643800	9.97965e-05	0.00816761	-16.1877
NC_027757.2	11658701	11658900	1.75733e-13	7.25519e-10	-15.0816
NC_027757.2	11659301	11659500	9.19116e-14	4.18053e-10	26.3815
NC_027757.2	11705701	11705900	0.000116409	0.00909955	28.9864
NC_027757.2	11745101	11745300	1.55427e-05	0.00216765	-18.0522
NC_027757.2	11830801	11831000	8.29835e-07	0.00023983	-18.2967
NC_027757.2	11857601	11857800	3.1307e-07	0.0001124	-15.9847
NC_027757.2	11877601	11877800	3.06489e-06	0.000647107	-15.5601
NC_027757.2	11877701	11877900	5.28408e-09	4.32666e-06	-15.5143
NC_027757.2	11962201	11962400	3.51418e-05	0.00390225	-15.8724
NC_027757.2	12062901	12063100	1.88631e-05	0.00249516	21.4323
NC_027757.2	12084301	12084500	4.13044e-10	5.22618e-07	-17.1264
NC_027757.2	12084401	12084600	3.61475e-15	2.40268e-11	-21.339
NC_027757.2	12084501	12084700	4.77886e-08	2.55498e-05	-15.8228
NC_027757.2	12111501	12111700	0.000494697	0.0243705	22.0139
NC_027757.2	12161701	12161900	0.00120557	0.043453	-15.3333
NC_027757.2	12370101	12370300	0.000970945	0.0378436	19.9935
NC_027757.2	12385301	12385500	0.000309526	0.0178232	20.655
NC_027757.2	12385501	12385700	1.0765e-06	0.000292204	-19.3413
NC_027757.2	12405701	12405900	1.40506e-06	0.000357315	-16.3904
NC_027757.2	12409301	12409500	1.15836e-06	0.000308736	-16.8938
NC_027757.2	12441201	12441400	1.0925e-06	0.000295556	-20.104
NC_027757.2	12490301	12490500	1.30987e-07	5.67479e-05	17.5807
NC_027757.2	12503201	12503400	1.2973e-05	0.00189658	-18.6992
NC_027757.2	12542301	12542500	4.5745e-05	0.00470697	18.5725
NC_027757.2	12545801	12546000	0.000154138	0.0110629	-20.4682
NC_027757.2	12548901	12549100	0.00145378	0.048938	-15.5994
NC_027757.2	12568701	12568900	2.36196e-05	0.00293827	-22.5169
NC_027757.2	12603901	12604100	3.47409e-05	0.00387127	-15.6181
NC_027757.2	12621001	12621200	4.32374e-07	0.000144764	18.0046
NC_027757.2	12623201	12623400	2.56882e-06	0.000565078	-18.1011
NC_027757.2	12653201	12653400	5.71892e-11	9.97158e-08	29.2033
NC_027757.2	12705701	12705900	3.87814e-05	0.00418583	-17.242
NC_027757.2	12718401	12718600	3.80456e-06	0.000762141	-18.5228
NC_027757.2	12718501	12718700	6.25471e-10	7.43376e-07	-25.8876
NC_027757.2	12730301	12730500	1.64036e-09	1.66116e-06	-19.6774
NC_027757.2	12734501	12734700	5.83706e-05	0.00560053	25.9735
NC_027757.2	12734601	12734800	3.81678e-05	0.00414016	17.0135
NC_027757.2	13110101	13110300	0.000482971	0.0239854	21.8336
NC_027757.2	13111801	13112000	0.000334787	0.0187817	-15.6877
NC_027757.2	13178101	13178300	0.000240326	0.0150192	17.4118
NC_027757.2	13180301	13180500	1.09945e-06	0.000296792	-29.8062
NC_027757.2	13441901	13442100	5.65692e-08	2.91342e-05	20.7214
NC_027757.2	13449501	13449700	2.71515e-06	0.000589575	-17.908
NC_027757.2	13449601	13449800	0.000417097	0.0217692	-15.7082
NC_027757.2	13533601	13533800	3.68961e-06	0.00074472	20.1762
NC_027757.2	13646301	13646500	9.13003e-08	4.25238e-05	-21.6735
NC_027757.2	13813601	13813800	0.00013447	0.0100671	-16.7962
NC_027757.2	13816301	13816500	1.08794e-06	0.000294534	-22.3034
NC_027757.2	13870001	13870200	0.000294742	0.0172507	-15.5718
NC_027757.2	13870101	13870300	3.25333e-05	0.00369668	-24.6919
NC_027757.2	13921501	13921700	4.1331e-05	0.00437735	-16.3494
NC_027757.2	13921601	13921800	0.000113554	0.00894105	-15.3644
NC_027757.2	13944501	13944700	5.52419e-05	0.0053866	18.891
NC_027757.2	14095001	14095200	0.000187355	0.0126726	-18.8967
NC_027757.2	14190801	14191000	1.47297e-05	0.00208112	17.2107
NC_027757.2	14198401	14198600	4.17309e-07	0.000140817	-34.7896
NC_027757.2	14209501	14209700	4.54394e-05	0.0046838	-21.1805
NC_027757.2	14209601	14209800	1.1191e-06	0.000300673	-35.5167
NC_027757.2	14303801	14304000	0.000132243	0.00994853	-18.6865
NC_027757.2	14304001	14304200	1.2472e-08	8.7061e-06	29.122
NC_027757.2	14304101	14304300	3.50524e-08	1.9917e-05	19.093
NC_027757.2	14343801	14344000	1.70612e-15	1.24997e-11	-56.6085
NC_027757.2	14343901	14344100	9.31223e-09	6.85302e-06	-33.286
NC_027757.2	14403501	14403700	1.16993e-07	5.18835e-05	-28.6774
NC_027757.2	14403601	14403800	2.85344e-11	5.56551e-08	-29.3774
NC_027757.2	14407101	14407300	1.51653e-10	2.26913e-07	-32.9897
NC_027757.2	14407201	14407400	1.85922e-13	7.58863e-10	-35.9551
NC_027757.2	14425401	14425600	1.4211e-05	0.00202948	-15.3218
NC_027757.2	14485601	14485800	0.000299307	0.0174306	-16.7176
NC_027757.2	14621801	14622000	2.22535e-08	1.38481e-05	-23.5058
NC_027757.2	14627501	14627700	2.28535e-07	8.78985e-05	-16.9497
NC_027757.2	14672701	14672900	2.8721e-08	1.69608e-05	-19.9855
NC_027757.2	14674201	14674400	7.19841e-05	0.0064968	-23.1884
NC_027757.2	14674301	14674500	1.10223e-05	0.00168289	-17.9757
NC_027757.2	14697601	14697800	5.93298e-08	3.02467e-05	-15.8525
NC_027757.2	14698401	14698600	0.00015993	0.0113478	16.8352
NC_027757.2	14699401	14699600	3.45194e-11	6.49273e-08	-21.0879
NC_027757.2	14730401	14730600	0.000180357	0.0123458	-22.182
NC_027757.2	14730501	14730700	2.03756e-06	0.000474089	-16.9288
NC_027757.2	14764701	14764900	2.35253e-05	0.00292954	-20.5632
NC_027757.2	14829501	14829700	0.00028852	0.017008	-17.4197
NC_027757.2	14831801	14832000	1.76204e-08	1.15176e-05	-19.1097
NC_027757.2	14876001	14876200	0.000118098	0.00919165	-15.7363
NC_027757.2	14897001	14897200	1.65726e-07	6.83492e-05	16.1859
NC_027757.2	14998801	14999000	1.88359e-06	0.000446516	-18.7431
NC_027757.2	15023101	15023300	1.31888e-06	0.000340566	-18.7765
NC_027757.2	15167301	15167500	0.00113136	0.0417487	-15.2029
NC_027757.2	15275101	15275300	8.89122e-06	0.0014352	-23.2518
NC_027757.2	15275201	15275400	1.12615e-05	0.00170981	-19.115
NC_027757.2	15281401	15281600	6.66385e-05	0.00615282	17.591
NC_027757.2	15340301	15340500	0.000212613	0.0138074	-16.818
NC_027757.2	15353401	15353600	1.60416e-13	6.72714e-10	44.5991
NC_027757.2	15360301	15360500	1.17709e-09	1.25499e-06	-27.276
NC_027757.2	15569801	15570000	1.20725e-05	0.00179952	-17.7716
NC_027757.2	15571501	15571700	3.96904e-09	3.42445e-06	-30.4073
NC_027757.2	15574601	15574800	8.41662e-14	3.87235e-10	-22.5261
NC_027757.2	15574701	15574900	2.60079e-07	9.72928e-05	-16.939
NC_027757.2	15614601	15614800	3.63596e-11	6.7818e-08	-27.4083
NC_027757.2	15692701	15692900	1.59811e-06	0.000394091	-23.8085
NC_027757.2	15692801	15693000	4.35871e-05	0.00454755	-22.2826
NC_027757.2	15715801	15716000	1.5619e-05	0.00217515	-18.4409
NC_027757.2	15802701	15802900	4.04631e-13	1.47643e-09	-22.5657
NC_027757.2	15803301	15803500	0.000444993	0.0227308	-17.3044
NC_027757.2	15896301	15896500	3.77816e-05	0.00411103	16.2987
NC_027757.2	15926001	15926200	0.001245	0.0443694	-15.1937
NC_027757.2	15926301	15926500	4.92003e-05	0.00495605	-18.1577
NC_027757.2	15978701	15978900	0.000109461	0.00871898	-19.1087
NC_027757.2	15978801	15979000	4.56676e-07	0.000151183	-17.173
NC_027757.2	16002201	16002400	1.6882e-06	0.000411026	-17.6312
NC_027757.2	16004201	16004400	1.05285e-06	0.000287264	-17.8138
NC_027757.2	16072901	16073100	8.61386e-10	9.71583e-07	18.3561
NC_027757.2	16073001	16073200	4.8411e-08	2.58027e-05	20.1552
NC_027757.2	16100501	16100700	1.23502e-05	0.00182994	-16.0641
NC_027757.2	16105301	16105500	1.48009e-15	1.10759e-11	-22.6044
NC_027757.2	16105901	16106100	9.72006e-09	7.09987e-06	-28.9826
NC_027757.2	16106001	16106200	1.97314e-06	0.000462547	-28.3638
NC_027757.2	16134701	16134900	0.000357917	0.0196472	18.7447
NC_027757.2	16153801	16154000	0.000204039	0.0134284	-22.1821
NC_027757.2	16255501	16255700	0.000484481	0.0240373	-15.7245
NC_027757.2	16256701	16256900	1.54166e-05	0.00215399	23.1433
NC_027757.2	16256801	16257000	9.82141e-06	0.00154596	23.7972
NC_027757.2	16282301	16282500	1.60521e-10	2.38015e-07	20.4599
NC_027757.2	16356401	16356600	4.75505e-06	0.000900242	15.5669
NC_027757.2	16650501	16650700	4.77903e-08	2.55498e-05	-15.54
NC_027757.2	16650601	16650800	4.94275e-12	1.24797e-08	-23.4442
NC_027757.2	16674601	16674800	9.54026e-06	0.0015136	18.6361
NC_027757.2	16736501	16736700	2.71278e-05	0.00324631	16.0258
NC_027757.2	16866101	16866300	6.5577e-05	0.00608315	17.0274
NC_027757.2	16889201	16889400	0.000125141	0.00956981	-17.6229
NC_027757.2	16925801	16926000	3.73454e-13	1.37705e-09	-17.4609
NC_027757.2	17124201	17124400	1.26247e-10	1.9436e-07	25.7724
NC_027757.2	17381801	17382000	6.89726e-08	3.40599e-05	-25.3685
NC_027757.2	17678801	17679000	6.18367e-07	0.000191464	-17.6677
NC_027757.2	17785901	17786100	7.51663e-07	0.00022233	-15.1247
NC_027757.2	17891201	17891400	0.000170565	0.0118764	-22.5471
NC_027757.2	17891301	17891500	3.66911e-05	0.00402764	-20.9588
NC_027757.2	17894201	17894400	0.000623753	0.0283906	15.9259
NC_027757.2	17923701	17923900	7.50001e-16	6.02374e-12	36.2752
NC_027757.2	18096101	18096300	0.000201272	0.0133074	-21.9983
NC_027757.2	18100701	18100900	1.41515e-05	0.00202362	-15.0838
NC_027757.2	18104901	18105100	6.80909e-05	0.00624751	17.3844
NC_027757.2	18153001	18153200	7.1594e-05	0.00647336	-16.5831
NC_027757.2	18153101	18153300	1.24976e-05	0.00184587	-17.3608
NC_027757.2	18154801	18155000	8.3731e-10	9.48254e-07	21.7401
NC_027757.2	18154901	18155100	2.01218e-11	4.13382e-08	22.2311
NC_027757.2	18211901	18212100	0.000309202	0.0178111	19.8122
NC_027757.2	18212701	18212900	9.56521e-10	1.0563e-06	-17.8987
NC_027757.2	18233001	18233200	1.45415e-05	0.00206313	-18.1282
NC_027757.2	18307001	18307200	2.64239e-11	5.21944e-08	-22.7569
NC_027757.2	18315601	18315800	1.01906e-07	4.64781e-05	-16.8376
NC_027757.2	18326601	18326800	6.07095e-09	4.83636e-06	-23.0025
NC_027757.2	18380601	18380800	2.49079e-05	0.0030524	-15.5361
NC_027757.2	18424401	18424600	4.13543e-05	0.00437824	-15.8187
NC_027757.2	18428801	18429000	0.00057546	0.0269264	-16.2659
NC_027757.2	18662601	18662800	2.3168e-05	0.00289773	-15.4162
NC_027757.2	18754301	18754500	4.30192e-07	0.000144241	18.1332
NC_027757.2	18776801	18777000	1.35808e-05	0.0019625	-20.6654
NC_027757.2	18814201	18814400	2.07013e-09	2.01253e-06	-15.3179
NC_027757.2	18849801	18850000	1.13632e-07	5.07113e-05	22.9413
NC_027757.2	18894701	18894900	1.10609e-05	0.00168683	19.5113
NC_027757.2	19014101	19014300	3.13498e-08	1.8207e-05	-15.6038
NC_027757.2	19047601	19047800	7.37039e-07	0.000219082	-15.8046
NC_027757.2	19049901	19050100	8.48582e-06	0.00138535	-15.0152
NC_027757.2	19052101	19052300	1.98266e-09	1.94372e-06	-20.8244
NC_027757.2	19052501	19052700	0.00010888	0.00868586	-17.0106
NC_027757.2	19102201	19102400	3.80637e-09	3.3148e-06	-17.1893
NC_027757.2	19226101	19226300	1.43568e-07	6.10395e-05	-16.8413
NC_027757.2	19265201	19265400	4.11884e-05	0.00436631	25.546
NC_027757.2	19265301	19265500	1.56975e-07	6.55679e-05	32.2884
NC_027757.2	19397901	19398100	0.00033681	0.0188596	-16.6903
NC_027757.2	19398001	19398200	2.62575e-07	9.80429e-05	-17.7278
NC_027757.2	19406001	19406200	9.63193e-06	0.00152391	-19.5753
NC_027757.2	19422101	19422300	6.57691e-06	0.00114618	-15.0225
NC_027757.2	19431301	19431500	1.6839e-15	1.23531e-11	-28.4319
NC_027757.2	19471201	19471400	0.000805936	0.0335828	21.4385
NC_027757.2	19622401	19622600	0.000412447	0.0216095	-18.8445
NC_027757.2	19702801	19703000	2.17652e-05	0.00277097	-16.019
NC_027757.2	19717201	19717400	2.06559e-05	0.00266729	-20.196
NC_027757.2	19818401	19818600	4.26079e-11	7.77855e-08	24.7117
NC_027757.2	19819201	19819400	0.00112199	0.0415249	-16.5368
NC_027757.2	19900401	19900600	3.57155e-06	0.000727312	-19.8991
NC_027757.2	19901101	19901300	2.52208e-15	1.75142e-11	37.7076
NC_027757.2	19901201	19901400	1.76958e-07	7.20781e-05	26.6414
NC_027757.2	19901901	19902100	0.000713815	0.0310027	-15.3064
NC_027757.2	19902001	19902200	1.02781e-06	0.00028214	-17.1774
NC_027757.2	19963601	19963800	1.21617e-05	0.00180973	16.2698
NC_027757.2	20005201	20005400	1.48371e-08	1.00181e-05	-28.0881
NC_027757.2	20005301	20005500	8.51476e-08	4.03644e-05	-20.9792
NC_027757.2	20107601	20107800	0.000204073	0.0134294	15.5223
NC_027757.2	20111901	20112100	0.000132245	0.00994853	-15.6731
NC_027757.2	20112001	20112200	2.55128e-07	9.58449e-05	-29.1039
NC_027757.2	21185001	21185200	4.46804e-09	3.7706e-06	20.7253
NC_027757.2	21185101	21185300	2.27603e-06	0.000516191	18.0088
NC_027757.2	21293901	21294100	3.86329e-07	0.000132474	-15.5443
NC_027757.2	21320601	21320800	1.71662e-05	0.00233296	19.4654
NC_027757.2	21388701	21388900	3.3e-05	0.00373294	-18.3283
NC_027757.2	21410801	21411000	4.24883e-06	0.00082799	-23.1583
NC_027757.2	21410901	21411100	1.54448e-06	0.000383873	-21.3399
NC_027757.2	21418601	21418800	2.27676e-07	8.76162e-05	-19.0005
NC_027757.2	21428701	21428900	2.06891e-07	8.14109e-05	-26.6785
NC_027757.2	21468801	21469000	3.1938e-05	0.00364787	-20.4003
NC_027757.2	21500501	21500700	1.28906e-06	0.000334782	-15.6454
NC_027757.2	21632101	21632300	2.59764e-07	9.72204e-05	26.9012
NC_027757.2	21643901	21644100	4.33068e-06	0.00083941	16.4775
NC_027757.2	21907301	21907500	5.73951e-06	0.00103626	-16.2155
NC_027757.2	21907401	21907600	2.11016e-09	2.04611e-06	-31.8239
NC_027757.2	21984701	21984900	0.000162323	0.0114642	-18.7549
NC_027757.2	22003701	22003900	4.82454e-05	0.0048884	-16.2416
NC_027757.2	22013101	22013300	0.00075447	0.032148	-15.768
NC_027757.2	22020001	22020200	3.57708e-07	0.00012483	-17.5008
NC_027757.2	22021401	22021600	2.60639e-06	0.000571184	-22.5801
NC_027757.2	22025801	22026000	0.000606574	0.027879	16.3678
NC_027757.2	22049901	22050100	0.000975501	0.0379589	15.0712
NC_027757.2	22070501	22070700	2.35116e-07	8.9953e-05	22.5895
NC_027757.2	22070601	22070800	1.85534e-07	7.48027e-05	22.667
NC_027757.2	22075501	22075700	4.02882e-05	0.00429925	24.0453
NC_027757.2	22135001	22135200	0.000266813	0.0161382	-21.4685
NC_027757.2	22190501	22190700	2.59473e-06	0.000569473	-17.8307
NC_027757.2	22190901	22191100	3.05794e-05	0.00353545	19.0842
NC_027757.2	22251401	22251600	1.68533e-10	2.47466e-07	-20.736
NC_027757.2	22311201	22311400	0.000122146	0.00941298	-15.2595
NC_027757.2	22316401	22316600	6.34432e-07	0.000195237	-21.9081
NC_027757.2	22316501	22316700	3.56789e-07	0.000124576	-15.29
NC_027757.2	22358101	22358300	7.46176e-06	0.0012591	-19.4123
NC_027757.2	22358201	22358400	5.49653e-12	1.36498e-08	-21.3819
NC_027757.2	22394901	22395100	1.56118e-05	0.00217458	-29.6983
NC_027757.2	22395001	22395200	1.6137e-08	1.07159e-05	-42.7354
NC_027757.2	22463801	22464000	2.34485e-06	0.000527582	-32.3479
NC_027757.2	22522801	22523000	7.418e-08	3.61311e-05	-27.0722
NC_027757.2	22530701	22530900	3.05546e-05	0.00353338	-20.201
NC_027757.2	22669201	22669400	1.92421e-05	0.00253112	17.5902
NC_027757.2	22682201	22682400	6.28457e-08	3.16267e-05	-17.7667
NC_027757.2	22682301	22682500	1.15426e-06	0.000307884	-16.026
NC_027757.2	22685801	22686000	0.000127459	0.00968886	-18.0067
NC_027757.2	23231601	23231800	0.000283595	0.0168095	18.2583
NC_027757.2	23231701	23231900	0.000118467	0.00921241	17.9766
NC_027757.2	23372901	23373100	2.74428e-08	1.63738e-05	-17.5115
NC_027757.2	23414101	23414300	0.000686752	0.0302409	16.4599
NC_027757.2	23781701	23781900	5.32565e-10	6.49018e-07	-26.8627
NC_027757.2	23781801	23782000	7.57109e-06	0.00127286	-17.9414
NC_027757.2	23782201	23782400	1.76769e-09	1.76788e-06	-21.0426
NC_027757.2	23889501	23889700	8.63351e-11	1.41198e-07	16.5268
NC_027757.2	23889601	23889800	3.79138e-07	0.000130448	16.3732
NC_027757.2	24082301	24082500	0.000133258	0.0100032	-18.4164
NC_027757.2	24111601	24111800	0.000144996	0.0106036	-15.515
NC_027757.2	24146601	24146800	0.000897464	0.0359888	15.3977
NC_027757.2	24280401	24280600	2.00568e-07	7.95106e-05	-23.5645
NC_027757.2	24313701	24313900	1.8846e-06	0.00044667	-17.4882
NC_027757.2	24376401	24376600	2.33256e-08	1.43935e-05	-15.3419
NC_027757.2	24395301	24395500	5.68122e-09	4.58601e-06	-16.9378
NC_027757.2	24399101	24399300	0.000263179	0.0159865	20.0886
NC_027757.2	24687401	24687600	1.45622e-05	0.00206512	24.6385
NC_027757.2	24703401	24703600	3.55357e-09	3.13271e-06	-29.5989
NC_027757.2	24827401	24827600	7.64308e-06	0.00128203	-15.004
NC_027757.2	24862501	24862700	3.73015e-08	2.09185e-05	15.1007
NC_027757.2	24863401	24863600	7.59838e-05	0.00674669	-18.5124
NC_027757.2	24883901	24884100	9.06434e-13	2.93059e-09	-23.6145
NC_027757.2	24984501	24984700	3.94824e-16	3.42714e-12	-15.622
NC_027757.2	25004001	25004200	0.000665628	0.0296527	-15.0155
NC_027757.2	25179501	25179700	0.000247648	0.0153393	26.6963
NC_027757.2	25235301	25235500	7.11618e-09	5.5005e-06	-17.3122
NC_027757.2	25235401	25235600	4.43708e-09	3.74899e-06	-23.4587
NC_027757.2	25235501	25235700	4.10937e-06	0.00080749	-20.0289
NC_027757.2	25248901	25249100	6.95401e-08	3.43068e-05	-17.2897
NC_027757.2	25301801	25302000	1.55536e-05	0.0021687	-15.624
NC_027757.2	25320601	25320800	1.76401e-05	0.00237883	20.4218
NC_027757.2	25320701	25320900	1.48707e-05	0.00209564	18.8347
NC_027757.2	25428601	25428800	3.3087e-07	0.000117508	-15.0652
NC_027757.2	25476801	25477000	0.000237234	0.0148835	-19.7179
NC_027757.2	25596001	25596200	0.000810085	0.0336949	18.2444
NC_027757.2	25601201	25601400	2.10967e-08	1.32596e-05	22.9886
NC_027757.2	25665201	25665400	0.00146997	0.0492808	16.2568
NC_027757.2	25700001	25700200	2.88084e-06	0.00061701	15.0168
NC_027757.2	25825101	25825300	1.44375e-06	0.00036469	17.2961
NC_027757.2	25825201	25825400	0.000104269	0.00842656	20.0292
NC_027757.2	25829901	25830100	5.02966e-07	0.000163001	23.6163
NC_027757.2	25931001	25931200	1.48374e-05	0.00209268	21.74
NC_027757.2	25979401	25979600	2.53157e-15	1.75578e-11	26.25
NC_027757.2	26010101	26010300	5.04125e-07	0.000163224	-20.6375
NC_027757.2	26012001	26012200	2.90001e-09	2.65017e-06	26.9741
NC_027757.2	26093001	26093200	3.54248e-06	0.0007233	18.7024
NC_027757.2	26108601	26108800	0.000292336	0.0171589	17.6574
NC_027757.2	26108701	26108900	3.26215e-05	0.00370339	17.2192
NC_027757.2	26124101	26124300	7.298e-19	1.19636e-14	-25.4755
NC_027757.2	26141901	26142100	0.000582567	0.0271468	-21.9644
NC_027757.2	26153501	26153700	5.16251e-05	0.00513077	15.1828
NC_027757.2	26155101	26155300	6.23799e-05	0.00586907	-18.4057
NC_027757.2	26185801	26186000	1.45853e-12	4.41193e-09	-37.0204
NC_027757.2	26185901	26186100	5.29086e-12	1.3245e-08	-29.2196
NC_027757.2	26273701	26273900	0.00111995	0.0414759	18.3305
NC_027757.2	26336601	26336800	4.51125e-11	8.16379e-08	-19.0403
NC_027757.2	26336701	26336900	3.86119e-10	4.95048e-07	-17.5055
NC_027757.2	26346001	26346200	9.50981e-08	4.395e-05	18.0678
NC_027757.2	26431401	26431600	2.86179e-07	0.00010495	-25.8328
NC_027757.2	26431501	26431700	0.000387879	0.0207379	-18.6504
NC_027757.2	26705101	26705300	0.000104442	0.00843663	19.2503
NC_027757.2	26736701	26736900	0.000112341	0.00887193	-22.489
NC_027757.2	26766001	26766200	6.3182e-05	0.00592569	-17.4584
NC_027757.2	26766101	26766300	2.03268e-05	0.00263557	-15.9388
NC_027757.2	27033601	27033800	1.09121e-09	1.17758e-06	32.0804
NC_027757.2	27279701	27279900	4.53396e-06	0.000868457	-23.5319
NC_027757.2	27288301	27288500	6.20462e-07	0.000192003	-22.8889
NC_027757.2	27310301	27310500	0.00136675	0.0470603	-20.4307
NC_027757.2	27470201	27470400	0.000785164	0.0330159	-16.8815
NC_027757.2	27474501	27474700	1.35401e-07	5.82926e-05	-18.0723
NC_027757.2	27746801	27747000	1.56565e-07	6.54405e-05	-18.849
NC_027757.2	27751301	27751500	4.33723e-06	0.000840069	-15.8188
NC_027757.2	27827001	27827200	1.4877e-08	1.00378e-05	-15.2679
NC_027757.2	27880801	27881000	0.00101911	0.0390421	-16.3232
NC_027757.2	27880901	27881100	6.8005e-05	0.00624178	-17.544
NC_027757.2	27899701	27899900	7.28748e-07	0.000217138	26.3258
NC_027757.2	27903101	27903300	0.00128186	0.0451988	-17.9138
NC_027757.2	27911701	27911900	2.92029e-06	0.000623715	17.6287
NC_027757.2	27916701	27916900	2.58231e-08	1.56242e-05	-29.2291
NC_027757.2	27935501	27935700	0.000600895	0.0277151	15.8103
NC_027757.2	27935901	27936100	0.000338904	0.0189356	-16.3068
NC_027757.2	27952201	27952400	1.91443e-06	0.00045216	-23.4013
NC_027757.2	28001701	28001900	0.000252913	0.0155591	-18.5705
NC_027757.2	28002601	28002800	4.75086e-05	0.00483389	-20.3506
NC_027757.2	28013201	28013400	2.70786e-09	2.50737e-06	-18.7919
NC_027757.2	28015001	28015200	0.000169241	0.0118115	-16.5784
NC_027757.2	28170901	28171100	2.46313e-06	0.000547514	-17.6225
NC_027757.2	28299301	28299500	3.81466e-05	0.00413866	26.1669
NC_027757.2	28299501	28299700	0.000129622	0.00980728	-19.1001
NC_027757.2	28358601	28358800	0.000112667	0.0088902	-22.069
NC_027757.2	28742201	28742400	9.21944e-12	2.12874e-08	23.5379
NC_027757.2	28742301	28742500	1.60347e-09	1.63001e-06	18.9168
NC_027757.2	28800801	28801000	9.58985e-06	0.00151936	-15.042
NC_027757.2	28887801	28888000	0.000139523	0.0103267	21.6792
NC_027757.2	28895801	28896000	3.19666e-05	0.00365043	-21.1752
NC_027757.2	29008001	29008200	8.88596e-07	0.000252761	23.8739
NC_027757.2	29013701	29013900	0.000102013	0.00829691	-15.908
NC_027757.2	29013801	29014000	1.07006e-05	0.00164756	-19.5833
NC_027757.2	29053001	29053200	4.81589e-07	0.000157728	16.6202
NC_027757.2	29074701	29074900	9.89456e-06	0.00155433	24.1825
NC_027757.2	29130001	29130200	3.14014e-06	0.00065922	16.5327
NC_027757.2	29299801	29300000	1.46891e-05	0.00207722	-15.1176
NC_027757.2	29300101	29300300	1.18443e-05	0.00177335	-15.5801
NC_027757.2	29307001	29307200	5.6915e-05	0.00550045	24.1719
NC_027757.2	29308401	29308600	0.000579757	0.0270557	19.5652
NC_027757.2	29308601	29308800	0.000813115	0.0337787	-15.0328
NC_027757.2	29348601	29348800	1.4739e-06	0.000370683	-22.3025
NC_027757.2	29352301	29352500	0.00104183	0.0395924	15.1797
NC_027757.2	29372501	29372700	0.000216207	0.0139661	23.2211
NC_027757.2	29372601	29372800	5.19052e-05	0.00515009	26.8375
NC_027757.2	29485201	29485400	0.000149668	0.0108409	-15.6991
NC_027757.2	29602501	29602700	0.000489504	0.0241951	-19.4868
NC_027757.2	29821201	29821400	1.50197e-09	1.54056e-06	21.9051
NC_027757.2	29829501	29829700	8.01854e-11	1.3289e-07	-19.4891
NC_027757.2	29829601	29829800	3.57229e-05	0.00394923	-18.5185
NC_027757.2	29920601	29920800	8.35491e-07	0.000241103	-17.1735
NC_027757.2	29920701	29920900	2.91865e-08	1.71848e-05	-19.6
NC_027757.2	29947201	29947400	1.97817e-05	0.00258378	16.1364
NC_027757.2	30094601	30094800	4.18854e-07	0.000141219	15.6895
NC_027757.2	30124601	30124800	4.52328e-05	0.00466844	19.4406
NC_027757.2	30126901	30127100	5.46434e-05	0.00534674	18.3633
NC_027757.2	30144901	30145100	0.000559367	0.0264219	17.1551
NC_027757.2	30157501	30157700	3.3806e-07	0.000119462	19.0917
NC_027757.2	30157601	30157800	2.76787e-07	0.000102243	16.3397
NC_027757.2	30183601	30183800	7.06629e-07	0.000212005	21.2042
NC_027757.2	30198101	30198300	2.33063e-09	2.2172e-06	15.6286
NC_027757.2	30211901	30212100	9.78146e-12	2.24553e-08	-37.5862
NC_027757.2	30213801	30214000	0.00149521	0.0498199	15.2145
NC_027757.2	30253601	30253800	0.00103271	0.0393689	15.4975
NC_027757.2	30278401	30278600	0.000861961	0.0350565	17.5785
NC_027757.2	30388201	30388400	5.85874e-05	0.00561594	-20.2973
NC_027757.2	30401301	30401500	1.44972e-08	9.83609e-06	-25.1261
NC_027757.2	30418201	30418400	8.72488e-09	6.4995e-06	27.7012
NC_027757.2	30418301	30418500	1.3425e-09	1.4022e-06	22.9752
NC_027757.2	30452601	30452800	0.000612334	0.0280561	-15.2431
NC_027757.2	30453701	30453900	3.23065e-08	1.86738e-05	-20.0213
NC_027757.2	30458001	30458200	5.44801e-11	9.58611e-08	29.4489
NC_027757.2	30588301	30588500	3.03314e-06	0.0006421	-25.7072
NC_027757.2	30655501	30655700	2.87846e-06	0.000616546	-27.3494
NC_027757.2	30867701	30867900	3.44146e-08	1.96164e-05	-17.4839
NC_027757.2	30867801	30868000	0.000217038	0.0140011	-15.2567
NC_027757.2	30891701	30891900	0.000285208	0.0168754	-16.3776
NC_027757.2	30891801	30892000	4.70105e-05	0.00479849	-21.7276
NC_027757.2	30896701	30896900	0.000669124	0.0297498	15.5263
NC_027757.2	30993801	30994000	8.47287e-06	0.00138372	25.34
NC_027757.2	31236801	31237000	0.00107588	0.0404182	15.9244
NC_027757.2	31270201	31270400	1.55768e-13	6.55682e-10	-26.1528
NC_027757.2	31270301	31270500	5.41018e-14	2.61844e-10	-27.7994
NC_027757.2	31270401	31270600	2.49308e-16	2.30353e-12	-29.0363
NC_027757.2	31270501	31270700	1.81857e-13	7.46206e-10	-28.0801
NC_027757.2	31310101	31310300	2.8256e-16	2.5767e-12	-17.6703
NC_027757.2	31365301	31365500	0.000270203	0.016284	-15.5265
NC_027757.2	31469301	31469500	1.23344e-08	8.6241e-06	-21.8099
NC_027757.2	31488301	31488500	0.000329428	0.0185892	16.2077
NC_027757.2	31531601	31531800	5.09041e-05	0.00507722	-15.9596
NC_027757.2	31708301	31708500	2.78376e-05	0.00330788	-16.6125
NC_027757.2	31708401	31708600	1.77353e-06	0.000426485	-15.6732
NC_027757.2	31783801	31784000	1.48943e-20	3.58878e-16	29.927
NC_027757.2	31785901	31786100	4.42103e-10	5.54739e-07	-17.1622
NC_027757.2	31814701	31814900	0.000532052	0.0255751	-20.5063
NC_027757.2	31818801	31819000	6.92687e-07	0.00020883	-24.3423
NC_027757.2	31819301	31819500	0.00058919	0.0273517	18.1447
NC_027757.2	31821201	31821400	5.21436e-06	0.000964093	-21.8795
NC_027757.2	31853901	31854100	2.71165e-05	0.00324531	-21.314
NC_027757.2	31883001	31883200	0.000318438	0.018168	-16.7654
NC_027757.2	31944701	31944900	1.75126e-06	0.000422437	21.9153
NC_027757.2	31944801	31945000	0.000260186	0.0158648	19.1041
NC_027757.2	32094701	32094900	2.81922e-08	1.67085e-05	-21.2474
NC_027757.2	32109601	32109800	5.44562e-12	1.35414e-08	-17.6051
NC_027757.2	32401701	32401900	1.50467e-07	6.33865e-05	21.3333
NC_027757.2	32875101	32875300	0.000710494	0.0309041	-15.4454
NC_027757.2	32875201	32875400	9.07593e-06	0.00145768	-20.8438
NC_027757.2	32878801	32879000	1.76561e-05	0.00238033	-15.2778
NC_027757.2	32884201	32884400	2.88214e-09	2.63815e-06	-22.9947
NC_027757.2	33087101	33087300	1.17098e-15	8.9915e-12	-16.651
NC_027757.2	33087201	33087400	1.80305e-17	2.17691e-13	-23.0824
NC_027757.2	33156101	33156300	0.000273354	0.0164102	-15.9218
NC_027757.2	33156301	33156500	2.27629e-05	0.00286109	18.1145
NC_027757.2	33235901	33236100	1.67685e-06	0.000408918	-17.2204
NC_027757.2	33236001	33236200	9.70249e-07	0.000270065	-18.4161
NC_027757.2	33248901	33249100	2.92834e-07	0.000106655	18.5446
NC_027757.2	33310601	33310800	9.55823e-05	0.00792728	17.1175
NC_027757.2	33318501	33318700	4.65536e-12	1.18466e-08	-41.6064
NC_027757.2	33318601	33318800	5.07811e-15	3.25909e-11	-29.0261
NC_027757.2	33318701	33318900	2.57114e-06	0.000565499	-19.326
NC_027757.2	33371901	33372100	1.11494e-11	2.51008e-08	23.5428
NC_027757.2	33441401	33441600	4.5134e-13	1.62251e-09	-20.0891
NC_027757.2	33463401	33463600	4.80957e-11	8.62546e-08	20.2092
NC_027757.2	33463501	33463700	0.000157794	0.0112417	18.4265
NC_027757.2	33525901	33526100	0.000178171	0.012242	15.014
NC_027757.2	33526001	33526200	2.01474e-06	0.000469933	21.9415
NC_027757.2	33556001	33556200	2.44872e-06	0.000545181	-18.0593
NC_027757.2	33557201	33557400	0.000200485	0.0132748	15.8766
NC_027757.2	33558101	33558300	0.000134542	0.0100707	-17.5991
NC_027757.2	33558201	33558400	1.76773e-05	0.00238249	-21.6795
NC_027757.2	33645501	33645700	0.000513755	0.0249896	-18.8406
NC_027757.2	33736301	33736500	5.66384e-05	0.00548147	20.4991
NC_027757.2	34310001	34310200	0.000962512	0.0376346	-17.1496
NC_027757.2	34371501	34371700	0.00021168	0.0137647	-18.4239
NC_027757.2	34412001	34412200	5.29335e-06	0.000975246	-22.8607
NC_027757.2	34596201	34596400	2.72793e-15	1.87336e-11	-28.5559
NC_027757.2	34609201	34609400	1.23705e-09	1.31068e-06	21.972
NC_027757.2	34609301	34609500	5.81069e-05	0.00558223	15.8378
NC_027757.2	34733801	34734000	1.06849e-06	0.000290539	-26.2735
NC_027757.2	34749101	34749300	2.71398e-07	0.000100598	36.2745
NC_027757.2	34901501	34901700	0.000209478	0.0136695	20.0966
NC_027757.2	34922401	34922600	0.00113926	0.0419294	-21.583
NC_027757.2	34922501	34922700	4.01422e-05	0.00428754	-22.9745
NC_027757.2	35020801	35021000	0.000284719	0.0168559	-16.9052
NC_027757.2	35028401	35028600	1.83017e-05	0.00244111	-17.7732
NC_027757.2	35062901	35063100	4.89256e-06	0.00091996	-23.35
NC_027757.2	35063001	35063200	0.000437923	0.022494	-19.0695
NC_027757.2	35079701	35079900	0.000142461	0.0104756	16.809
NC_027757.2	35079801	35080000	1.45864e-05	0.00206777	-18.7772
NC_027757.2	35079901	35080100	3.63985e-06	0.000737364	-17.7142
NC_027757.2	35099001	35099200	0.000128739	0.00976024	-16.5119
NC_027757.2	35099101	35099300	0.000692207	0.0303908	-19.5441
NC_027757.2	35275001	35275200	1.22698e-05	0.00182101	-24.895
NC_027757.2	35355201	35355400	6.38223e-08	3.20056e-05	-26.5535
NC_027758.2	48701	48900	8.42581e-06	0.00137837	-21.4361
NC_027758.2	91501	91700	1.0752e-07	4.84398e-05	-21.5215
NC_027758.2	173901	174100	2.57611e-06	0.000566303	18.0077
NC_027758.2	259701	259900	3.62236e-05	0.00398792	17.5556
NC_027758.2	267801	268000	0.00018117	0.0123848	-23.2955
NC_027758.2	518401	518600	0.000917143	0.0364988	-17.738
NC_027758.2	676501	676700	0.000229996	0.0145746	-15.7976
NC_027758.2	711501	711700	1.36852e-06	0.000350208	18.4881
NC_027758.2	823601	823800	1.62796e-08	1.07964e-05	20.3985
NC_027758.2	1151701	1151900	0.000160967	0.0113969	-20.4594
NC_027758.2	2037401	2037600	5.49685e-05	0.00536678	-15.0105
NC_027758.2	2041601	2041800	9.95635e-10	1.09323e-06	-16.8582
NC_027758.2	2248001	2248200	0.000403394	0.0212939	15.2162
NC_027758.2	2480001	2480200	4.52663e-07	0.000150118	-21.6308
NC_027758.2	2767801	2768000	4.48507e-05	0.00464049	-16.394
NC_027758.2	2833801	2834000	0.000163424	0.0115186	-17.783
NC_027758.2	2843501	2843700	5.62542e-07	0.000177873	15.3608
NC_027758.2	2912101	2912300	0.000142767	0.0104918	-25.1087
NC_027758.2	2912601	2912800	5.54858e-13	1.93371e-09	20.6983
NC_027758.2	3073301	3073500	0.000340405	0.0189904	-19.7216
NC_027758.2	3081301	3081500	1.24331e-07	5.44253e-05	18.7505
NC_027758.2	3224101	3224300	8.3947e-05	0.00723461	22.0238
NC_027758.2	3224201	3224400	0.000214639	0.0138953	23.673
NC_027758.2	3375101	3375300	0.000640535	0.0289084	-16.5631
NC_027758.2	3541201	3541400	5.36448e-08	2.79422e-05	-20.4664
NC_027758.2	3704001	3704200	9.46801e-09	6.94845e-06	19.8414
NC_027758.2	3772601	3772800	0.0010077	0.0387552	15.3165
NC_027758.2	3834701	3834900	2.20248e-15	1.56242e-11	27.1805
NC_027758.2	3834801	3835000	1.5293e-13	6.46169e-10	31.737
NC_027758.2	3938401	3938600	2.09588e-12	6.02674e-09	23.5257
NC_027758.2	4184501	4184700	3.65929e-07	0.000127006	21.8597
NC_027758.2	4186101	4186300	0.000347098	0.0192392	17.4889
NC_027758.2	4204401	4204600	0.000167032	0.0116983	20.5177
NC_027758.2	4335701	4335900	0.000621599	0.0283227	-21.3953
NC_027758.2	4400001	4400200	4.55383e-07	0.000150859	-19.1713
NC_027758.2	4667301	4667500	3.75852e-06	0.000755192	20.7126
NC_027758.2	4686101	4686300	0.000965191	0.0377016	17.184
NC_027758.2	4742301	4742500	1.26363e-05	0.00186083	-16.4084
NC_027758.2	4785301	4785500	8.07646e-05	0.00703803	-15.6796
NC_027758.2	4827501	4827700	0.00021769	0.0140298	-21.0539
NC_027758.2	4984101	4984300	2.64118e-09	2.45621e-06	-26.154
NC_027758.2	4984501	4984700	8.72591e-12	2.02651e-08	-15.7033
NC_027758.2	5069501	5069700	2.00745e-05	0.0026117	19.4204
NC_027758.2	5070401	5070600	2.25976e-22	7.78859e-18	21.4906
NC_027758.2	5070501	5070700	1.01983e-08	7.37497e-06	17.0129
NC_027758.2	5079401	5079600	2.76679e-05	0.00329343	19.6279
NC_027758.2	5079501	5079700	2.7059e-05	0.00324044	22.2973
NC_027758.2	5091101	5091300	4.38055e-08	2.38179e-05	21.2967
NC_027758.2	5091201	5091400	4.09737e-07	0.000138789	15.7491
NC_027758.2	5108101	5108300	0.000832914	0.034304	-16.7664
NC_027758.2	5116901	5117100	5.34601e-07	0.000170982	-21.0296
NC_027758.2	5155301	5155500	3.32267e-06	0.000687943	-18.8322
NC_027758.2	5198501	5198700	0.000219184	0.0140965	-15.1149
NC_027758.2	5219301	5219500	0.000905322	0.0361871	16.6651
NC_027758.2	5359201	5359400	2.099e-12	6.03262e-09	-21.1204
NC_027758.2	5370801	5371000	4.80408e-05	0.00487199	-20.8395
NC_027758.2	5380101	5380300	1.19168e-08	8.38153e-06	-26.259
NC_027758.2	5407901	5408100	0.000272928	0.0163924	-20.7895
NC_027758.2	5443101	5443300	1.64505e-09	1.66501e-06	-32.5549
NC_027758.2	5501501	5501700	0.000542348	0.0258828	23.6101
NC_027758.2	5588701	5588900	0.000543012	0.0259046	-20.2424
NC_027758.2	5701101	5701300	3.36679e-07	0.000119101	16.5537
NC_027758.2	5704901	5705100	9.23562e-05	0.0077386	-17.3362
NC_027758.2	5705001	5705200	0.000139702	0.0103361	-21.4773
NC_027758.2	5843201	5843400	6.32918e-11	1.08829e-07	34.601
NC_027758.2	5861001	5861200	5.20841e-05	0.00516362	-17.7468
NC_027758.2	5926201	5926400	6.16481e-08	3.11548e-05	-18.2413
NC_027758.2	5926301	5926500	0.000106542	0.00855227	-16.0711
NC_027758.2	5958901	5959100	9.57163e-06	0.00151737	16.2178
NC_027758.2	5959001	5959200	3.26682e-09	2.92607e-06	15.3683
NC_027758.2	5976801	5977000	1.9698e-06	0.000461899	-15.6178
NC_027758.2	5990801	5991000	4.55523e-06	0.000871392	-22.7327
NC_027758.2	6008601	6008800	1.47803e-06	0.000371403	20.1667
NC_027758.2	6047101	6047300	4.38671e-08	2.38313e-05	-16.127
NC_027758.2	6047201	6047400	8.47264e-07	0.000243508	-16.129
NC_027758.2	6108701	6108900	1.78091e-11	3.74542e-08	19.6318
NC_027758.2	6130501	6130700	0.000387687	0.0207308	17.5544
NC_027758.2	6130601	6130800	0.000386345	0.0206812	21.3
NC_027758.2	6336701	6336900	0.00138457	0.0474471	-15.7661
NC_027758.2	6336801	6337000	1.0902e-06	0.00029505	-23.3188
NC_027758.2	6545601	6545800	0.00123859	0.0442252	-16.8622
NC_027758.2	6554101	6554300	1.745e-12	5.14755e-09	-32.3517
NC_027758.2	6568301	6568500	0.000104904	0.00846129	-19.5972
NC_027758.2	6590601	6590800	0.000406012	0.021382	16.7814
NC_027758.2	6594201	6594400	0.000832742	0.0343001	-15.4516
NC_027758.2	6607901	6608100	0.000579753	0.0270557	18.7127
NC_027758.2	6608001	6608200	7.16375e-07	0.000214227	29.8471
NC_027758.2	6850601	6850800	1.09182e-07	4.90067e-05	-17.9818
NC_027758.2	7318101	7318300	0.000100172	0.00818897	-15.1946
NC_027758.2	7410401	7410600	1.81411e-11	3.80326e-08	-29.1344
NC_027758.2	7410601	7410800	2.43857e-05	0.00300495	-17.113
NC_027758.2	7410701	7410900	9.11028e-06	0.00146194	-19.2292
NC_027758.2	7532901	7533100	0.000109739	0.00873354	-15.1897
NC_027758.2	7548001	7548200	0.000404353	0.021325	-17.2142
NC_027758.2	7550001	7550200	0.000102991	0.00835239	-15.4964
NC_027758.2	7550201	7550400	0.000347362	0.0192482	-17.5963
NC_027758.2	7564901	7565100	0.000117901	0.0091812	19.49
NC_027758.2	7580801	7581000	0.000158072	0.0112557	15.0132
NC_027758.2	7598001	7598200	1.03294e-05	0.00160547	-15.0364
NC_027758.2	7741901	7742100	1.70454e-05	0.00232061	16.8112
NC_027758.2	7756501	7756700	0.00060701	0.0278938	-19.832
NC_027758.2	7869401	7869600	6.49703e-05	0.00604279	22.1939
NC_027758.2	7913701	7913900	0.000932503	0.0368809	-15.8639
NC_027758.2	7913801	7914000	1.11941e-05	0.00170189	-21.0814
NC_027758.2	7957901	7958100	1.83224e-05	0.00244296	-15.3264
NC_027758.2	7958001	7958200	0.000366569	0.0199695	-22.8586
NC_027758.2	8028701	8028900	3.97809e-05	0.0042597	-19.7551
NC_027758.2	8115801	8116000	1.55459e-13	6.54873e-10	29.7373
NC_027758.2	8119501	8119700	4.85985e-05	0.00491384	-19.6208
NC_027758.2	8119601	8119800	8.54981e-10	9.65527e-07	-29.5256
NC_027758.2	8157901	8158100	1.58799e-05	0.00220204	24.8543
NC_027758.2	8283601	8283800	8.04859e-07	0.000234465	-21.3389
NC_027758.2	8349301	8349500	2.42217e-06	0.000540756	18.2545
NC_027758.2	8366101	8366300	0.000246392	0.0152842	18.2581
NC_027758.2	8757401	8757600	8.7685e-08	4.12108e-05	-27.239
NC_027758.2	8757501	8757700	1.2801e-07	5.5739e-05	-31.8479
NC_027758.2	8848601	8848800	2.93831e-05	0.00343688	-17.8556
NC_027758.2	8848701	8848900	5.60625e-12	1.39099e-08	-16.904
NC_027758.2	9103401	9103600	3.23534e-10	4.27717e-07	17.0598
NC_027758.2	9119501	9119700	4.19931e-20	9.16962e-16	24.7863
NC_027758.2	9126201	9126400	1.17402e-06	0.000311736	-24.7475
NC_027758.2	9371301	9371500	5.52119e-07	0.000175252	16.1294
NC_027758.2	9417501	9417700	9.60722e-15	5.74995e-11	-30.1195
NC_027758.2	9520701	9520900	0.0014188	0.0481885	17.8459
NC_027758.2	9520801	9521000	9.45924e-08	4.37618e-05	28.0488
NC_027758.2	9549801	9550000	0.000109248	0.00870719	-15.5001
NC_027758.2	9549901	9550100	6.37733e-08	3.19898e-05	-16.0521
NC_027758.2	9557901	9558100	0.000865501	0.0351528	-20.059
NC_027758.2	9580901	9581100	0.000374537	0.0202583	17.3244
NC_027758.2	9600201	9600400	0.00121428	0.0436568	-15.2083
NC_027758.2	9664801	9665000	9.13727e-07	0.000258194	15.0794
NC_027758.2	9665701	9665900	0.000143598	0.0105337	-15.4632
NC_027758.2	9685101	9685300	8.97803e-06	0.00144566	-16.3921
NC_027758.2	9685201	9685400	5.65607e-06	0.00102495	-21.0204
NC_027758.2	9702501	9702700	4.29568e-10	5.4132e-07	-25.9257
NC_027758.2	9702601	9702800	2.40683e-05	0.00297778	-15.2363
NC_027758.2	9787901	9788100	1.81185e-06	0.000433155	-18.2818
NC_027758.2	9805701	9805900	1.4053e-09	1.45664e-06	33.4269
NC_027758.2	9821301	9821500	5.24583e-05	0.00518902	-16.1525
NC_027758.2	9841001	9841200	0.00147688	0.0494254	-21.8933
NC_027758.2	9841101	9841300	1.78162e-06	0.000427889	-21.2136
NC_027758.2	9855101	9855300	2.2215e-07	8.5963e-05	26.1072
NC_027758.2	9858601	9858800	7.01791e-05	0.00638088	20.9875
NC_027758.2	9859701	9859900	0.000346125	0.0192054	-18.572
NC_027758.2	9908201	9908400	3.51197e-05	0.00390073	-18.639
NC_027758.2	9910601	9910800	3.10163e-08	1.80474e-05	23.7312
NC_027758.2	9910701	9910900	1.44006e-12	4.37022e-09	39.9474
NC_027758.2	10054801	10055000	1.76171e-11	3.70782e-08	-15.2145
NC_027758.2	10054901	10055100	1.22168e-12	3.78981e-09	-16.8743
NC_027758.2	10086701	10086900	1.83172e-05	0.00244248	19.4659
NC_027758.2	10103701	10103900	4.9087e-05	0.00494847	-15.4734
NC_027758.2	10153501	10153700	9.17028e-05	0.00769943	23.1814
NC_027758.2	10217601	10217800	5.55413e-13	1.93444e-09	-36.755
NC_027758.2	10217701	10217900	9.66469e-16	7.56664e-12	-23.0019
NC_027758.2	10269701	10269900	1.33337e-05	0.00193572	18.7909
NC_027758.2	10269801	10270000	2.36264e-05	0.00293866	18.4712
NC_027758.2	10293301	10293500	0.000304501	0.0176228	-18.5954
NC_027758.2	10389001	10389200	1.6152e-06	0.000397439	20.7762
NC_027758.2	10586801	10587000	0.000120899	0.0093424	-15
NC_027758.2	10625001	10625200	1.28544e-05	0.0018838	-17.0788
NC_027758.2	10716201	10716400	1.82643e-10	2.65168e-07	-22.8669
NC_027758.2	10727001	10727200	2.93475e-09	2.67754e-06	-24.3968
NC_027758.2	10727101	10727300	3.71447e-08	2.08438e-05	-31.9294
NC_027758.2	10818501	10818700	7.13406e-09	5.51279e-06	-27.8138
NC_027758.2	10872601	10872800	6.80705e-06	0.0011757	-15.6312
NC_027758.2	10872701	10872900	0.000459186	0.0232058	-15.5695
NC_027758.2	10872901	10873100	4.01339e-05	0.00428713	-15.1411
NC_027758.2	10969001	10969200	1.10194e-06	0.000297308	18.4471
NC_027758.2	10995301	10995500	3.8383e-08	2.14069e-05	-19.9982
NC_027758.2	10995401	10995600	0.00017123	0.0119102	-19.5533
NC_027758.2	11009901	11010100	0.000573769	0.0268755	-15.625
NC_027758.2	11052101	11052300	5.49917e-08	2.84898e-05	15.433
NC_027758.2	11075301	11075500	2.44133e-07	9.26916e-05	-16.0589
NC_027758.2	11075401	11075600	3.5383e-05	0.00392102	-15.9868
NC_027758.2	11075501	11075700	2.38077e-06	0.000533836	-15.6495
NC_027758.2	11093901	11094100	3.79564e-09	3.3094e-06	-35.7952
NC_027758.2	11123901	11124100	1.17379e-07	5.20137e-05	-21.665
NC_027758.2	11177401	11177600	7.57052e-15	4.66072e-11	21.3161
NC_027758.2	11254501	11254700	6.43776e-08	3.22091e-05	28.2358
NC_027758.2	11254701	11254900	9.30198e-10	1.03356e-06	19.3365
NC_027758.2	11259501	11259700	3.06264e-05	0.00353914	24.0436
NC_027758.2	11266801	11267000	6.53864e-05	0.0060698	-15.6632
NC_027758.2	11444101	11444300	2.19754e-07	8.52426e-05	17.5628
NC_027758.2	11444201	11444400	1.19665e-11	2.66507e-08	23.3619
NC_027758.2	11539001	11539200	0.00108312	0.0405859	-17.1754
NC_027758.2	11542101	11542300	0.000129403	0.00979451	15.3743
NC_027758.2	11542301	11542500	5.9037e-06	0.00105806	16.0186
NC_027758.2	11551101	11551300	8.54819e-07	0.000245263	-15.2534
NC_027758.2	11639501	11639700	3.0452e-06	0.000644069	-18.5496
NC_027758.2	11652401	11652600	9.85057e-08	4.5239e-05	-23.2677
NC_027758.2	11657401	11657600	2.36507e-08	1.45427e-05	-17.2751
NC_027758.2	11686901	11687100	1.22887e-05	0.00182339	-17.7703
NC_027758.2	11800101	11800300	7.24038e-08	3.54443e-05	-27.807
NC_027758.2	12085801	12086000	0.000131246	0.00989747	-15.552
NC_027758.2	12086101	12086300	0.000974783	0.03794	-15.6523
NC_027758.2	12170401	12170600	1.20331e-13	5.27774e-10	-25.9843
NC_027758.2	12176001	12176200	1.11912e-09	1.20422e-06	-15.1145
NC_027758.2	12178801	12179000	1.47449e-05	0.00208289	18.4228
NC_027758.2	12208001	12208200	2.51213e-10	3.47768e-07	15.2665
NC_027758.2	12208101	12208300	2.74819e-07	0.000101657	15.6393
NC_027758.2	12486701	12486900	1.30357e-05	0.0019038	-16.4339
NC_027758.2	12486801	12487000	1.92389e-05	0.00253079	-17.7925
NC_027758.2	12567601	12567800	0.000182412	0.0124442	19.575
NC_027758.2	12574901	12575100	9.596e-05	0.00794741	-15.9301
NC_027758.2	12576401	12576600	1.25578e-06	0.000328245	-16.6723
NC_027758.2	12627001	12627200	3.3973e-06	0.000699741	-17.8849
NC_027758.2	12650301	12650500	7.74341e-06	0.00129482	-27.2451
NC_027758.2	12762801	12763000	7.15918e-10	8.34097e-07	-15.525
NC_027758.2	12868601	12868800	2.209e-09	2.12354e-06	-27.4215
NC_027758.2	12868701	12868900	4.36218e-06	0.000843556	-16.1238
NC_027758.2	12868801	12869000	2.48201e-05	0.00304472	-15.1266
NC_027758.2	12868901	12869100	1.59883e-05	0.0022134	-18.1656
NC_027758.2	12878701	12878900	0.000617589	0.0282031	16.4894
NC_027758.2	13089501	13089700	0.000110601	0.0087779	15.673
NC_027758.2	13098701	13098900	4.54806e-10	5.68891e-07	-27.3188
NC_027758.2	13105801	13106000	1.33069e-06	0.000342835	-16.6104
NC_027758.2	13140401	13140600	4.5917e-05	0.00471954	-16.4205
NC_027758.2	13208301	13208500	1.26513e-08	8.80384e-06	17.0753
NC_027758.2	13208401	13208600	1.33601e-05	0.00193877	16.3695
NC_027758.2	13227501	13227700	3.07788e-17	3.47584e-13	24.9327
NC_027758.2	13233101	13233300	1.55314e-19	2.97331e-15	35.6164
NC_027758.2	13293201	13293400	6.27309e-06	0.00110662	17.8671
NC_027758.2	13293301	13293500	1.40712e-05	0.00201549	17.7326
NC_027758.2	13300701	13300900	0.000159246	0.0113135	17.0176
NC_027758.2	13319701	13319900	0.000433265	0.0223354	-16.9665
NC_027758.2	13332201	13332400	4.97044e-11	8.85997e-08	15.2773
NC_027758.2	13359001	13359200	1.54884e-12	4.65485e-09	-19.2211
NC_027758.2	13397001	13397200	4.26066e-07	0.000143106	-18.7389
NC_027758.2	13403301	13403500	0.000128894	0.00976882	-15.1175
NC_027758.2	13420001	13420200	0.000193673	0.0129621	-19.892
NC_027758.2	13420701	13420900	9.714e-07	0.000270275	19.2872
NC_027758.2	13429401	13429600	4.49605e-08	2.42996e-05	-19.7614
NC_027758.2	13431701	13431900	1.39528e-05	0.0020032	19.226
NC_027758.2	13543801	13544000	1.33725e-07	5.77016e-05	-25.2528
NC_027758.2	13620701	13620900	0.000273894	0.0164317	15.4723
NC_027758.2	13621701	13621900	0.00014455	0.0105817	16.1901
NC_027758.2	13623801	13624000	2.02469e-06	0.000471809	-18.706
NC_027758.2	13623901	13624100	0.000172353	0.0119623	-16.1741
NC_027758.2	13970401	13970600	6.66639e-06	0.00115763	19.1498
NC_027758.2	14028301	14028500	1.19846e-06	0.000316637	23.9509
NC_027758.2	14145401	14145600	6.3036e-31	9.52358e-26	42.1785
NC_027758.2	14162801	14163000	0.000247549	0.0153354	-16.3598
NC_027758.2	14192701	14192900	3.01306e-06	0.000638769	19.5669
NC_027758.2	14192801	14193000	5.49302e-07	0.000174496	20.5012
NC_027758.2	14235801	14236000	1.62262e-05	0.00223702	-23.6111
NC_027758.2	14311301	14311500	2.74663e-06	0.000594875	16.4175
NC_027758.2	14342301	14342500	8.54909e-06	0.0013931	-18.7331
NC_027758.2	14342401	14342600	5.16966e-07	0.000166533	-17.7461
NC_027758.2	14510501	14510700	0.00112778	0.041664	-20.4821
NC_027758.2	14510601	14510800	0.000665453	0.0296472	-16.7963
NC_027758.2	14760901	14761100	0.000478047	0.0238225	18.4326
NC_027758.2	14761001	14761200	2.71008e-08	1.62286e-05	26.5346
NC_027758.2	14777201	14777400	7.08249e-09	5.47976e-06	-32.6325
NC_027758.2	14913601	14913800	0.000173707	0.0120251	-17.5207
NC_027758.2	14913701	14913900	4.19103e-09	3.58335e-06	-17.535
NC_027758.2	14932001	14932200	9.35381e-08	4.33655e-05	-16.7491
NC_027758.2	15107501	15107700	4.19289e-06	0.00081981	-25.7685
NC_027758.2	15116001	15116200	8.00106e-06	0.00132659	24.8214
NC_027758.2	15231501	15231700	6.64049e-07	0.000202236	-16.1338
NC_027758.2	15246301	15246500	0.000101398	0.00826219	-21.1646
NC_027758.2	15246401	15246600	0.000250116	0.0154455	-17.463
NC_027758.2	15271401	15271600	0.000377262	0.0203572	-15.0977
NC_027758.2	15271801	15272000	9.36189e-06	0.00149239	22.9283
NC_027758.2	15274701	15274900	9.22806e-08	4.29053e-05	-26.1005
NC_027758.2	15281001	15281200	9.24812e-12	2.13184e-08	-15.5849
NC_027758.2	15563801	15564000	7.62471e-12	1.80145e-08	-17.8903
NC_027758.2	15563901	15564100	1.95608e-09	1.92137e-06	-20.7987
NC_027758.2	15610701	15610900	0.000253624	0.0155868	-20.4314
NC_027758.2	15620801	15621000	7.62607e-05	0.00676415	-16.3115
NC_027758.2	15804601	15804800	1.56237e-16	1.50063e-12	23.325
NC_027758.2	15804701	15804900	9.77078e-14	4.4012e-10	24.0361
NC_027758.2	15820401	15820600	5.49925e-06	0.00100405	-18.2444
NC_027758.2	15840101	15840300	3.17127e-07	0.000113579	15.9634
NC_027758.2	15840201	15840400	4.81779e-07	0.000157762	15.2896
NC_027758.2	15855801	15856000	0.000723798	0.0312922	16.4876
NC_027758.2	15881501	15881700	2.62026e-07	9.78965e-05	24.2163
NC_027758.2	15881601	15881800	6.24269e-09	4.94639e-06	26.1323
NC_027758.2	16150101	16150300	0.000551386	0.0261714	17.2733
NC_027758.2	16160201	16160400	2.40881e-05	0.00297919	22.4364
NC_027758.2	16236201	16236400	0.00018856	0.0127287	17.2434
NC_027758.2	16247401	16247600	0.000182672	0.0124541	-22.1971
NC_027758.2	16248201	16248400	9.62823e-05	0.00796619	24.7495
NC_027758.2	16269201	16269400	2.3727e-05	0.00294743	-20.6026
NC_027758.2	16280601	16280800	1.79176e-08	1.16641e-05	-22.636
NC_027758.2	16420701	16420900	5.5039e-09	4.46479e-06	-32.0201
NC_027758.2	16539701	16539900	1.31038e-05	0.00191091	-15.9619
NC_027758.2	16577001	16577200	3.19604e-05	0.00364983	-15.2121
NC_027758.2	16669101	16669300	0.000273741	0.0164252	16.4778
NC_027758.2	16674301	16674500	3.33358e-06	0.000689794	-23.6552
NC_027758.2	16692501	16692700	6.05666e-06	0.00107739	-16.9032
NC_027758.2	16695701	16695900	0.0009986	0.038534	15.7819
NC_027758.2	16716701	16716900	4.00408e-07	0.000136207	-16.0526
NC_027758.2	16934901	16935100	0.000256593	0.0157135	-16.485
NC_027758.2	16947401	16947600	0.000902094	0.036106	15.0649
NC_027758.2	17069801	17070000	0.000119017	0.00924233	18.7157
NC_027758.2	17187301	17187500	8.92058e-08	4.1757e-05	-16.853
NC_027758.2	17194701	17194900	1.92549e-05	0.00253241	-29.5741
NC_027758.2	17194801	17195000	9.3956e-05	0.00783384	-22.2469
NC_027758.2	17201601	17201800	0.000601986	0.0277467	18.5897
NC_027758.2	17201701	17201900	0.000598911	0.0276526	16.3937
NC_027758.2	17220401	17220600	6.53664e-08	3.26104e-05	-15.2981
NC_027758.2	17647301	17647500	0.000160462	0.0113724	-23.6266
NC_027758.2	17809101	17809300	1.28399e-07	5.58695e-05	-23.2266
NC_027758.2	17856001	17856200	0.000332847	0.0187125	20.4345
NC_027758.2	17873601	17873800	9.5409e-05	0.00791678	-18.8167
NC_027758.2	17919701	17919900	7.52005e-09	5.74357e-06	-15.3814
NC_027758.2	17921001	17921200	1.89744e-05	0.00250592	-24.5699
NC_027758.2	18330601	18330800	4.36078e-06	0.000843343	-16.4697
NC_027758.2	18336301	18336500	2.42442e-07	9.21755e-05	-15.6642
NC_027758.2	18403201	18403400	7.7631e-06	0.00129761	16.417
NC_027758.2	18403401	18403600	0.000116373	0.00909764	15.6582
NC_027758.2	18409301	18409500	2.16922e-07	8.43723e-05	-17.6919
NC_027758.2	18739301	18739500	0.000258	0.0157718	-15.2116
NC_027758.2	18746301	18746500	9.62526e-07	0.000268356	-15.9764
NC_027758.2	18826801	18827000	5.50589e-06	0.00100497	-17.4534
NC_027758.2	18922101	18922300	8.47391e-11	1.38995e-07	-32.5161
NC_027758.2	18937901	18938100	2.67975e-10	3.66077e-07	30.0789
NC_027758.2	19007601	19007800	6.79206e-10	7.96872e-07	24.6426
NC_027758.2	19011201	19011400	1.88648e-05	0.00249526	-15.6649
NC_027758.2	19126301	19126500	0.000279668	0.01666	-15.1111
NC_027758.2	19126401	19126600	0.000367061	0.019984	-17.083
NC_027758.2	19133601	19133800	5.47658e-09	4.45088e-06	23.2189
NC_027758.2	19133701	19133900	8.93458e-12	2.06981e-08	16.4236
NC_027758.2	19192801	19193000	1.05492e-05	0.00163014	-20.8466
NC_027758.2	19198701	19198900	0.00022671	0.0144365	-21.717
NC_027758.2	19235401	19235600	5.83468e-09	4.68015e-06	18.6688
NC_027758.2	19318201	19318400	0.000670828	0.0297988	-22.912
NC_027758.2	19318301	19318500	3.28233e-05	0.00371822	-29.2381
NC_027758.2	19502501	19502700	1.46355e-06	0.000368575	-25.8072
NC_027758.2	19538001	19538200	9.58243e-06	0.00151851	19.9974
NC_027758.2	19555201	19555400	3.67668e-07	0.000127466	16.8814
NC_027758.2	19802401	19802600	4.14974e-05	0.00438874	-18.6192
NC_027758.2	19901701	19901900	7.86662e-05	0.00690892	-21.0118
NC_027758.2	19928001	19928200	6.56075e-09	5.15384e-06	16.612
NC_027758.2	19942301	19942500	0.00102068	0.0390773	-16.9857
NC_027758.2	19967901	19968100	0.000375663	0.0202999	-15.8363
NC_027758.2	19970201	19970400	1.34482e-05	0.00194752	-16.0861
NC_027758.2	20077701	20077900	9.79003e-09	7.13606e-06	15.6947
NC_027758.2	20297101	20297300	6.14936e-05	0.00581032	-27.0607
NC_027758.2	20416201	20416400	1.60025e-05	0.00221477	24.0886
NC_027758.2	20550201	20550400	1.42134e-06	0.000360396	-16.915
NC_027758.2	20572501	20572700	0.000285161	0.0168738	23.1092
NC_027758.2	20591001	20591200	1.81636e-09	1.80667e-06	-31.3561
NC_027758.2	20592201	20592400	3.85648e-05	0.00416955	-16.1762
NC_027758.2	20592301	20592500	0.00100194	0.0386179	-15.7783
NC_027758.2	20608201	20608400	3.24589e-05	0.00369033	-17.1796
NC_027758.2	20608701	20608900	2.17282e-14	1.18153e-10	-25.8139
NC_027758.2	20608801	20609000	3.16241e-12	8.51537e-09	-24.2112
NC_027758.2	20609701	20609900	1.30319e-08	9.01036e-06	-29.8795
NC_027758.2	20627001	20627200	3.28086e-06	0.000681432	-16.475
NC_027758.2	20627101	20627300	8.6773e-08	4.09009e-05	-21.3796
NC_027758.2	20944901	20945100	0.000355314	0.0195482	-15.808
NC_027758.2	20983601	20983800	0.00026476	0.0160519	15.979
NC_027758.2	20989301	20989500	0.000139107	0.0103046	15.1823
NC_027758.2	21013501	21013700	0.000288864	0.0170206	21.8855
NC_027758.2	21047401	21047600	7.60786e-06	0.00127777	-16.6187
NC_027758.2	21070001	21070200	3.46455e-05	0.00386367	-16.4189
NC_027758.2	21120301	21120500	0.000404934	0.0213439	17.8571
NC_027758.2	21120401	21120600	4.08759e-05	0.00434323	16.5576
NC_027758.2	21202301	21202500	0.000227756	0.0144802	-19.5295
NC_027758.2	21205301	21205500	1.0576e-08	7.60586e-06	-23.4333
NC_027758.2	21343401	21343600	1.51856e-05	0.00212891	-18.3647
NC_027758.2	21371701	21371900	0.00039546	0.0210086	-17.1221
NC_027758.2	21503401	21503600	0.000742578	0.0318215	-15.5857
NC_027758.2	21600301	21600500	0.000345807	0.0191938	-18.6688
NC_027758.2	21743301	21743500	6.76586e-05	0.00621897	19.7439
NC_027758.2	21750901	21751100	1.93459e-06	0.000455728	-19.6657
NC_027758.2	21771001	21771200	1.85866e-11	3.88263e-08	15.4316
NC_027758.2	21840301	21840500	3.55414e-14	1.80288e-10	-32.3705
NC_027758.2	21840401	21840600	3.24268e-11	6.19927e-08	-25.9396
NC_027758.2	21863201	21863400	4.61556e-14	2.27122e-10	-21.0811
NC_027758.2	21863301	21863500	8.88133e-14	4.06275e-10	-24.5235
NC_027758.2	21879401	21879600	2.28532e-05	0.00286937	-17.0593
NC_027758.2	21936001	21936200	4.37005e-06	0.000844698	19.9452
NC_027758.2	21940301	21940500	3.09768e-05	0.00356862	15.1948
NC_027758.2	21979401	21979600	7.74753e-06	0.00129535	-22.6455
NC_027758.2	22003701	22003900	1.08086e-05	0.00165935	-16.105
NC_027758.2	22045101	22045300	0.00127092	0.0449486	20.181
NC_027758.2	22071401	22071600	1.9103e-05	0.00251795	-17.3863
NC_027758.2	22071501	22071700	4.11533e-07	0.000139229	-15.4799
NC_027758.2	22091201	22091400	1.00167e-05	0.00156853	15.6468
NC_027758.2	22091301	22091500	6.4104e-05	0.00598463	15.1929
NC_027758.2	22121801	22122000	0.000499782	0.0245395	-20.7959
NC_027758.2	22127101	22127300	0.000455457	0.0230808	19.5306
NC_027758.2	22137201	22137400	1.54618e-05	0.00215928	-17.0873
NC_027758.2	22156101	22156300	3.21154e-08	1.85748e-05	-26.8423
NC_027758.2	22156201	22156400	9.59425e-06	0.00151983	-16.7793
NC_027758.2	22187801	22188000	0.000147894	0.0107525	-18.2018
NC_027758.2	22202901	22203100	0.00014759	0.0107363	-16.0433
NC_027758.2	22417101	22417300	1.08008e-06	0.000292964	15.2353
NC_027758.2	22419001	22419200	4.63885e-08	2.49124e-05	20.3476
NC_027758.2	22419101	22419300	1.49586e-06	0.000374721	21.7178
NC_027758.2	22508001	22508200	9.0447e-06	0.001454	16.7745
NC_027758.2	22725801	22726000	1.31658e-16	1.28218e-12	-31.6195
NC_027758.2	22725901	22726100	2.72256e-15	1.87198e-11	-28.2725
NC_027758.2	22792401	22792600	7.53097e-06	0.00126794	-24.5745
NC_027758.2	22862801	22863000	0.000272709	0.016384	-16.2206
NC_027758.2	22894501	22894700	1.07616e-06	0.000292141	-16.7254
NC_027758.2	22951001	22951200	9.37259e-05	0.00781996	-15.2785
NC_027758.2	22954001	22954200	1.58754e-05	0.00220162	-16.1097
NC_027758.2	22955201	22955400	1.97116e-06	0.000462161	-24.7581
NC_027758.2	22955301	22955500	1.10228e-05	0.00168289	-23.358
NC_027758.2	22967401	22967600	0.000239906	0.0150011	-20.241
NC_027758.2	23007701	23007900	0.00020182	0.0133311	-17.3077
NC_027758.2	23356201	23356400	3.24809e-13	1.23099e-09	-35.4221
NC_027758.2	23400301	23400500	7.68465e-05	0.00679866	-23.3104
NC_027758.2	23477101	23477300	0.00094785	0.0372683	-17.2727
NC_027758.2	23602001	23602200	0.00113181	0.04176	16.0842
NC_027758.2	23813301	23813500	0.000165989	0.011647	16.4241
NC_027758.2	23815401	23815600	1.80227e-08	1.1723e-05	20.3686
NC_027758.2	23816701	23816900	0.000630809	0.0286097	18.1532
NC_027758.2	23824601	23824800	3.89648e-05	0.00419899	17.9207
NC_027758.2	23910201	23910400	1.01357e-12	3.23212e-09	18.755
NC_027758.2	23910301	23910500	2.64116e-10	3.62133e-07	15.7685
NC_027758.2	23988101	23988300	0.0012598	0.044703	-16.3768
NC_027758.2	23988201	23988400	0.000995847	0.0384655	-15.9113
NC_027758.2	23988301	23988500	2.30396e-07	8.84377e-05	-23.4824
NC_027758.2	24145901	24146100	3.78566e-06	0.000759324	-18.6607
NC_027758.2	24146001	24146200	3.86518e-05	0.00417645	-20.6434
NC_027758.2	24184101	24184300	0.000102567	0.00832891	-18.6638
NC_027758.2	24194301	24194500	5.52839e-09	4.48011e-06	25.4574
NC_027758.2	24227401	24227600	8.0664e-05	0.00703256	-15.449
NC_027758.2	24299201	24299400	3.41373e-07	0.000120373	-21.9115
NC_027758.2	24299301	24299500	0.000682429	0.0301274	-17.8727
NC_027758.2	24322701	24322900	3.1199e-06	0.000655799	-30.6097
NC_027758.2	24322801	24323000	0.000246875	0.0153054	-23.489
NC_027758.2	24363601	24363800	6.88598e-05	0.00629532	-16.2819
NC_027758.2	24399701	24399900	0.000620752	0.0282969	-15.9455
NC_027758.2	24409701	24409900	0.000725218	0.031333	-15.8452
NC_027758.2	24439501	24439700	9.17992e-06	0.00146999	-16.5196
NC_027758.2	24444101	24444300	2.99687e-07	0.000108656	-18.8185
NC_027758.2	24462901	24463100	0.000273382	0.0164114	18.586
NC_027758.2	24465101	24465300	3.00768e-05	0.0034936	15.8269
NC_027758.2	24615301	24615500	1.51584e-06	0.000378167	-27.303
NC_027758.2	24618301	24618500	0.000230477	0.0145951	21.7343
NC_027758.2	24618501	24618700	0.000444752	0.0227227	19.6749
NC_027758.2	24660501	24660700	8.06798e-05	0.00703301	-19.0789
NC_027758.2	24693201	24693400	4.90986e-14	2.40545e-10	-22.9136
NC_027758.2	24693301	24693500	1.16337e-12	3.63514e-09	-19.9301
NC_027758.2	24729601	24729800	1.36469e-06	0.000349394	25.3803
NC_027758.2	24729701	24729900	3.53532e-12	9.37501e-09	37.1949
NC_027758.2	24743501	24743700	1.69852e-06	0.000412931	15.5952
NC_027758.2	25075501	25075700	1.36933e-10	2.08345e-07	-15.1716
NC_027758.2	25093001	25093200	0.000138449	0.0102721	-15.1764
NC_027758.2	25283701	25283900	8.65344e-14	3.96825e-10	-26.9913
NC_027758.2	25284701	25284900	1.45071e-05	0.00205934	15.7456
NC_027758.2	25285301	25285500	2.2346e-05	0.00282407	15.9754
NC_027758.2	25349101	25349300	2.1518e-25	1.35153e-20	-33.9906
NC_027758.2	25370901	25371100	1.37942e-08	9.43007e-06	16.2589
NC_027758.2	25373401	25373600	1.54541e-08	1.03546e-05	18.1837
NC_027758.2	25458601	25458800	0.000230557	0.0145989	17.1608
NC_027758.2	25592701	25592900	2.14097e-05	0.00273925	-20.113
NC_027758.2	26036501	26036700	4.67161e-06	0.000888177	23.8647
NC_027758.2	26037201	26037400	6.18688e-05	0.00583488	-16.0264
NC_027758.2	26074401	26074600	0.00127854	0.0451205	-18.1742
NC_027758.2	26188901	26189100	1.02086e-06	0.000280645	-19.85
NC_027758.2	26241201	26241400	9.197e-05	0.00771632	15.7638
NC_027758.2	26338401	26338600	1.27976e-08	8.88458e-06	17.6279
NC_027758.2	26349901	26350100	2.81668e-05	0.00333629	20.3258
NC_027758.2	26350001	26350200	1.94971e-07	7.77885e-05	26.4618
NC_027758.2	26427401	26427600	2.19432e-05	0.00278792	-23.4495
NC_027758.2	26471601	26471800	2.89148e-15	1.96635e-11	-45.9274
NC_027758.2	26516601	26516800	1.77987e-15	1.29382e-11	-22.0354
NC_027758.2	26537001	26537200	9.13745e-07	0.000258194	19.2153
NC_027758.2	26565401	26565600	2.30164e-07	8.83912e-05	-18.5359
NC_027758.2	26677001	26677200	9.58423e-05	0.00794111	15.6226
NC_027758.2	26705501	26705700	0.00134381	0.0465677	-15.8065
NC_027758.2	26731001	26731200	0.000575225	0.0269197	-17.8894
NC_027758.2	26731101	26731300	0.00124624	0.0443999	-19.8413
NC_027758.2	26760201	26760400	1.84875e-07	7.46014e-05	-26.566
NC_027758.2	26765101	26765300	1.66641e-09	1.68406e-06	-22.0844
NC_027758.2	26817701	26817900	1.36359e-06	0.000349192	25.0285
NC_027758.2	26839101	26839300	1.46015e-05	0.00206906	20.9656
NC_027758.2	26947101	26947300	4.69353e-05	0.00479274	-20.6211
NC_027758.2	26965001	26965200	1.398e-12	4.25645e-09	-27.3248
NC_027758.2	27008601	27008800	2.06357e-06	0.000478726	-16.7558
NC_027758.2	27143401	27143600	6.17479e-07	0.000191231	-19.2221
NC_027758.2	27188101	27188300	3.19413e-05	0.00364806	15.1762
NC_027758.2	27192501	27192700	1.75753e-05	0.0023727	-23.7225
NC_027758.2	27192601	27192800	5.55919e-06	0.00101175	-24.186
NC_027758.2	27261601	27261800	2.43465e-05	0.00300144	-18.2643
NC_027758.2	27264301	27264500	0.000258911	0.0158117	16.573
NC_027758.2	27297401	27297600	4.30972e-07	0.000144398	-16.6175
NC_027758.2	27298801	27299000	6.32913e-05	0.00593286	-15.7099
NC_027758.2	27329501	27329700	0.000103322	0.00837158	19.6618
NC_027758.2	27331301	27331500	0.000325433	0.0184379	-19.678
NC_027758.2	27354801	27355000	2.84472e-06	0.000611029	23.2126
NC_027758.2	27363701	27363900	3.02667e-08	1.76904e-05	-15.2938
NC_027758.2	27382201	27382400	1.16277e-07	5.1645e-05	-25.8571
NC_027758.2	27382301	27382500	0.000314546	0.0180178	-16.3513
NC_027758.2	27420701	27420900	4.42673e-09	3.74308e-06	26.6999
NC_027758.2	27443401	27443600	1.80878e-11	3.79546e-08	19.3558
NC_027758.2	27545701	27545900	0.00102556	0.0391897	-15.7542
NC_027758.2	27545901	27546100	7.14098e-05	0.00646069	21.1235
NC_027758.2	27561301	27561500	8.3032e-09	6.2406e-06	-18.4227
NC_027758.2	27592101	27592300	2.46476e-05	0.00302941	25.3309
NC_027758.2	27592201	27592400	3.27374e-07	0.000116525	26.8571
NC_027758.2	27592401	27592600	8.48856e-06	0.00138568	15.3262
NC_027758.2	27653701	27653900	5.40724e-06	0.000990906	-16.7566
NC_027758.2	27653801	27654000	4.07615e-11	7.49038e-08	-17.1177
NC_027758.2	27654401	27654600	0.000254216	0.0156128	-15.3869
NC_027758.2	27670501	27670700	0.000190833	0.012836	-18.8991
NC_027758.2	27676601	27676800	1.67343e-09	1.69037e-06	-20.254
NC_027758.2	27785201	27785400	0.000438743	0.022521	19.7205
NC_027758.2	27854301	27854500	2.55328e-07	9.59005e-05	-17.2945
NC_027758.2	27882301	27882500	2.06352e-06	0.000478726	19.7374
NC_027758.2	27882401	27882600	2.3788e-07	9.08281e-05	17.0605
NC_027758.2	27917901	27918100	3.72169e-07	0.000128668	-17.0242
NC_027758.2	28015701	28015900	1.10014e-05	0.00168059	-24.2632
NC_027758.2	28015801	28016000	3.07788e-08	1.79372e-05	-27.9673
NC_027758.2	28019401	28019600	3.58083e-08	2.0258e-05	-17.2826
NC_027758.2	28052401	28052600	0.000663485	0.029589	-19.5671
NC_027758.2	28062301	28062500	9.26884e-05	0.00775876	17.4405
NC_027758.2	28062401	28062600	7.73647e-05	0.00682926	15.8452
NC_027758.2	28102601	28102800	0.000750595	0.0320391	-16.4463
NC_027758.2	28169801	28170000	1.3206e-06	0.000340905	-15.0122
NC_027758.2	28174901	28175100	8.49996e-12	1.98061e-08	16.8369
NC_027758.2	28186301	28186500	5.09799e-05	0.00508255	-18.8439
NC_027758.2	28206401	28206600	1.34899e-05	0.00195225	18.19
NC_027758.2	28207001	28207200	3.23612e-05	0.00368251	-15.5882
NC_027758.2	28209501	28209700	0.000160867	0.0113931	-24.0718
NC_027758.2	28263201	28263400	0.000318819	0.0181809	-20.4906
NC_027758.2	28263301	28263500	7.31054e-05	0.00656705	-16.1936
NC_027758.2	28339401	28339600	0.00107012	0.0402769	-24.5726
NC_027758.2	28382901	28383100	8.51086e-05	0.00730542	15.5269
NC_027758.2	28417801	28418000	9.7286e-05	0.00802217	18.8785
NC_027758.2	28419601	28419800	2.1112e-05	0.00271097	-23.7879
NC_027758.2	28423801	28424000	1.66378e-10	2.45333e-07	-23.5115
NC_027758.2	28431301	28431500	4.21728e-05	0.00444143	-16.1916
NC_027758.2	28586901	28587100	1.11412e-05	0.00169574	-16.422
NC_027758.2	28620401	28620600	3.25405e-08	1.87684e-05	15.4315
NC_027758.2	28651201	28651400	1.54363e-08	1.03489e-05	-15.0996
NC_027758.2	28651301	28651500	1.07848e-09	1.16677e-06	-18.7247
NC_027758.2	28653201	28653400	8.78079e-07	0.000250509	20.6004
NC_027758.2	28663801	28664000	1.61335e-10	2.39095e-07	-15.0756
NC_027758.2	28671001	28671200	8.027e-05	0.00700859	-22.2689
NC_027758.2	28671901	28672100	6.29785e-07	0.000194257	20.6782
NC_027758.2	28744501	28744700	3.37575e-06	0.000696277	21.8174
NC_027758.2	28746701	28746900	0.000143275	0.0105167	-17.0938
NC_027758.2	28746801	28747000	4.41166e-10	5.53937e-07	-17.5046
NC_027758.2	28767601	28767800	2.86685e-07	0.000105094	-27.0701
NC_027758.2	28771101	28771300	7.92946e-05	0.00694665	15.0157
NC_027758.2	28788101	28788300	0.00119435	0.0431944	16.1359
NC_027758.2	28788201	28788400	1.30539e-05	0.00190536	19.5095
NC_027758.2	28794101	28794300	0.000283243	0.0167971	22.2306
NC_027758.2	28818501	28818700	0.000171088	0.0119017	15.2726
NC_027758.2	28855401	28855600	2.0177e-10	2.88578e-07	17.7419
NC_027758.2	28855501	28855700	0.000500115	0.0245521	15.5312
NC_027758.2	28856501	28856700	4.42124e-14	2.1867e-10	-29.6448
NC_027758.2	28856601	28856800	5.58458e-09	4.52106e-06	-23.8481
NC_027758.2	28955901	28956100	2.49174e-06	0.00055236	-20.3004
NC_027758.2	29314001	29314200	2.72935e-09	2.52225e-06	-24.5486
NC_027758.2	29349501	29349700	2.34031e-12	6.62399e-09	-15.4098
NC_027758.2	29426201	29426400	3.26648e-05	0.00370657	-22.1527
NC_027758.2	29507401	29507600	5.20788e-06	0.000963245	17.4369
NC_027758.2	29507501	29507700	4.60873e-06	0.00087922	20.471
NC_027758.2	29567901	29568100	1.67877e-10	2.46762e-07	-33.4544
NC_027758.2	29568001	29568200	1.40784e-14	8.09658e-11	-41.5536
NC_027758.2	29579801	29580000	3.77209e-05	0.0041065	-15.9205
NC_027758.2	29579901	29580100	4.21169e-05	0.00443647	-15.0536
NC_027758.2	29652801	29653000	2.03181e-05	0.00263487	15.8298
NC_027758.2	29659001	29659200	9.3275e-08	4.32715e-05	-20.8144
NC_027758.2	29716501	29716700	0.000471048	0.0235901	17.6849
NC_027758.2	29724101	29724300	5.36774e-08	2.79563e-05	-30.1501
NC_027758.2	29740601	29740800	2.12754e-05	0.00272619	-21.3052
NC_027758.2	29740701	29740900	3.75155e-07	0.000129388	-26.0161
NC_027758.2	29824201	29824400	0.000149314	0.0108229	-15.2136
NC_027758.2	29996601	29996800	0.00143822	0.0486021	18.463
NC_027758.2	30021801	30022000	9.27415e-05	0.00776228	-17.9203
NC_027758.2	30348101	30348300	1.65127e-07	6.81682e-05	-18.0957
NC_027758.2	30392201	30392400	1.49267e-09	1.53336e-06	19.7501
NC_027758.2	30392301	30392500	2.43742e-06	0.000543228	17.7935
NC_027758.2	30412501	30412700	3.6101e-08	2.03864e-05	-22.0467
NC_027758.2	30445201	30445400	2.91012e-07	0.00010621	-15.3122
NC_027758.2	30496001	30496200	2.11211e-06	0.000487641	-18.7144
NC_027758.2	30515901	30516100	8.44877e-06	0.00138108	-20.3256
NC_027758.2	30533101	30533300	2.99235e-05	0.00348086	-17.7985
NC_027758.2	30606401	30606600	2.73087e-07	0.00010113	-22.4856
NC_027758.2	30643301	30643500	0.000837924	0.0344322	-20.9565
NC_027758.2	30643901	30644100	0.000540119	0.0258144	-18.3637
NC_027758.2	30692701	30692900	0.000361361	0.0197736	-16.1855
NC_027758.2	30692801	30693000	0.000437551	0.0224796	-19.3562
NC_027758.2	30692901	30693100	1.33919e-06	0.000344552	-17.6556
NC_027758.2	30711401	30711600	1.09376e-08	7.82761e-06	17.1905
NC_027758.2	30721501	30721700	0.00136393	0.0469963	-15.5768
NC_027758.2	30802901	30803100	3.77597e-07	0.000130038	-20.1903
NC_027758.2	30920901	30921100	1.72764e-08	1.13356e-05	21.1021
NC_027758.2	30928901	30929100	1.05595e-06	0.00028794	-19.8002
NC_027758.2	30929001	30929200	1.49701e-05	0.00210651	-17.8344
NC_027758.2	30981501	30981700	1.01468e-08	7.35012e-06	-21.59
NC_027758.2	30981601	30981800	1.49451e-07	6.30374e-05	-19.7876
NC_027758.2	31006501	31006700	2.67284e-05	0.00321084	22.3319
NC_027758.2	31006701	31006900	6.23984e-07	0.000192893	-19.2123
NC_027758.2	31207801	31208000	5.00312e-10	6.15889e-07	19.8963
NC_027758.2	31245101	31245300	0.0013921	0.047605	-16.4835
NC_027758.2	31247301	31247500	3.37839e-13	1.26662e-09	-18.8717
NC_027758.2	31247401	31247600	3.12707e-16	2.81035e-12	-30.1571
NC_027758.2	31247501	31247700	0.000139224	0.0103099	-22.9067
NC_027758.2	31266401	31266600	1.21281e-07	5.33954e-05	-15.4809
NC_027758.2	31266501	31266700	0.000186705	0.0126415	-16.4292
NC_027758.2	31278301	31278500	0.000101577	0.00827238	21.9008
NC_027758.2	31376801	31377000	2.18033e-08	1.36134e-05	-21.1193
NC_027758.2	31446001	31446200	6.92948e-05	0.00632351	-15.9314
NC_027758.2	31630201	31630400	0.000747046	0.0319442	-15.7131
NC_027758.2	31877101	31877300	3.69412e-05	0.0040458	-17.6267
NC_027758.2	31881901	31882100	2.06235e-05	0.00266409	-27.8486
NC_027758.2	31891401	31891600	0.000725974	0.0313558	-23.366
NC_027758.2	31901501	31901700	1.66893e-06	0.000407449	-16.5413
NC_027758.2	31901601	31901800	4.91867e-11	8.78449e-08	-23.4494
NC_027758.2	32026301	32026500	1.41973e-13	6.08612e-10	34.3908
NC_027758.2	32026401	32026600	7.92567e-17	8.17429e-13	31.4081
NC_027758.2	32039301	32039500	3.60149e-08	2.03502e-05	-15.8522
NC_027758.2	32092801	32093000	2.95093e-10	3.96724e-07	16.3857
NC_027758.2	32102701	32102900	3.59021e-06	0.00072998	15.8924
NC_027758.2	32135801	32136000	8.9125e-08	4.17304e-05	-21.7063
NC_027758.2	32135901	32136100	1.19748e-08	8.41474e-06	-25.3005
NC_027758.2	32193601	32193800	2.35283e-08	1.44834e-05	-25.647
NC_027758.2	32193701	32193900	4.63678e-11	8.3558e-08	-27.4096
NC_027758.2	32221901	32222100	6.30142e-07	0.000194335	-36.1552
NC_027758.2	32222001	32222200	6.27087e-07	0.000193617	-26.3322
NC_027758.2	32271701	32271900	6.87098e-05	0.00628583	15.531
NC_027758.2	32657001	32657200	1.42241e-05	0.00203098	18.0159
NC_027758.2	32702201	32702400	2.90796e-07	0.000106162	-19.7791
NC_027758.2	32731901	32732100	3.3679e-07	0.000119118	21.7721
NC_027758.2	32744401	32744600	3.79433e-05	0.00412317	-18.4112
NC_027758.2	32933201	32933400	3.75169e-06	0.000754037	-20.4311
NC_027758.2	33156601	33156800	3.01827e-07	0.000109249	25.4584
NC_027758.2	33295401	33295600	1.1612e-05	0.00174783	-17.9668
NC_027758.2	33295801	33296000	0.0011426	0.0420077	-17.2029
NC_027758.2	33313601	33313800	3.404e-05	0.00381423	24.6708
NC_027758.2	33316201	33316400	0.000688717	0.0302985	15.2381
NC_027758.2	33316301	33316500	6.9867e-05	0.00636078	17.6045
NC_027758.2	33444101	33444300	1.45096e-06	0.000366248	-18.6492
NC_027758.2	33451301	33451500	0.000224118	0.0143234	-19.2521
NC_027758.2	33582501	33582700	2.74637e-06	0.000594841	-16.7687
NC_027758.2	33582601	33582800	3.24891e-08	1.87464e-05	-26.2449
NC_027758.2	33631701	33631900	3.05806e-14	1.59168e-10	32.6797
NC_027758.2	33698301	33698500	0.000659408	0.0294686	-16.3325
NC_027758.2	33735701	33735900	8.41768e-05	0.00724915	16.534
NC_027758.2	34030901	34031100	9.76178e-07	0.000271283	15.2531
NC_027758.2	34031001	34031200	1.50255e-15	1.1229e-11	33.176
NC_027758.2	34044901	34045100	1.45425e-17	1.77109e-13	-31.7677
NC_027758.2	34071001	34071200	3.17081e-07	0.00011357	-21.1976
NC_027758.2	34145101	34145300	7.58799e-07	0.000223872	24.0096
NC_027758.2	34212301	34212500	7.16804e-07	0.000214321	27.9887
NC_027758.2	34377801	34378000	7.94976e-08	3.82109e-05	-17.8044
NC_027758.2	34396801	34397000	1.24299e-06	0.000325755	16.9596
NC_027758.2	34429801	34430000	4.4878e-05	0.00464288	19.7436
NC_027758.2	34623101	34623300	2.77459e-07	0.000102431	-16.198
NC_027758.2	34637901	34638100	3.83844e-07	0.000131799	19.188
NC_027758.2	34642001	34642200	1.92701e-08	1.23646e-05	-16.8286
NC_027758.2	34788501	34788700	1.83515e-05	0.00244547	18.6252
NC_027758.2	34807501	34807700	3.28842e-11	6.26956e-08	17.7515
NC_027758.2	34807601	34807800	1.17441e-10	1.82971e-07	16.2851
NC_027758.2	34817501	34817700	7.80051e-11	1.2997e-07	-18.4815
NC_027758.2	34840001	34840200	8.51754e-11	1.39628e-07	28.4916
NC_027758.2	34890701	34890900	4.31197e-05	0.00451183	-15.1608
NC_027758.2	34890801	34891000	3.29793e-05	0.00373128	-16.181
NC_027758.2	34894501	34894700	0.00138069	0.0473686	-16.5972
NC_027758.2	34897501	34897700	0.000296899	0.017333	-16.1731
NC_027758.2	34910001	34910200	2.41858e-05	0.00298789	-15.0883
NC_027758.2	34979701	34979900	8.14409e-05	0.00707942	-17.8871
NC_027758.2	34979801	34980000	0.00131583	0.0459536	-18.3214
NC_027758.2	34979901	34980100	3.62414e-07	0.000126122	-25.961
NC_027758.2	34980801	34981000	3.44639e-05	0.00384954	20.5064
NC_027758.2	34991601	34991800	3.10532e-07	0.000111711	20.8959
NC_027758.2	34998001	34998200	0.000191722	0.0128759	-18.6841
NC_027758.2	35001801	35002000	1.10358e-10	1.73776e-07	17.83
NC_027758.2	35018601	35018800	4.90491e-05	0.00494571	-15.7633
NC_027758.2	35119001	35119200	0.001487	0.0496412	17.673
NC_027758.2	35152601	35152800	6.60478e-07	0.000201392	20.2991
NC_027758.2	35170401	35170600	0.000454934	0.0230624	21.8517
NC_027758.2	35188301	35188500	6.03277e-06	0.00107447	-17.3887
NC_027758.2	35189101	35189300	1.00694e-09	1.10348e-06	-17.5033
NC_027758.2	35194401	35194600	0.00129125	0.0454028	15.6044
NC_027758.2	35252401	35252600	0.000417368	0.021779	15.2464
NC_027758.2	35252501	35252700	4.20865e-05	0.00443445	18.0445
NC_027758.2	35253301	35253500	7.10029e-06	0.00121404	-15.6599
NC_027759.2	94001	94200	2.39241e-06	0.000535694	29.6983
NC_027759.2	114001	114200	3.17842e-11	6.10356e-08	23.923
NC_027759.2	173601	173800	5.00662e-06	0.000936054	17.4267
NC_027759.2	173701	173900	0.000280883	0.0167067	18.5287
NC_027759.2	212201	212400	5.4973e-07	0.000174612	-22.551
NC_027759.2	212301	212500	6.94467e-05	0.00633331	-22.2694
NC_027759.2	218501	218700	9.73253e-07	0.000270578	15.1811
NC_027759.2	253101	253300	5.43246e-09	4.42369e-06	-30.5384
NC_027759.2	255301	255500	0.00105122	0.0398147	15.0526
NC_027759.2	301501	301700	1.50131e-08	1.01234e-05	20.9039
NC_027759.2	356601	356800	2.14267e-12	6.14235e-09	-25.2339
NC_027759.2	356701	356900	3.39426e-13	1.27086e-09	-18.7459
NC_027759.2	360901	361100	6.37503e-05	0.00596118	16.3932
NC_027759.2	361301	361500	1.40213e-19	2.71209e-15	-35.0554
NC_027759.2	366201	366400	3.29854e-11	6.28325e-08	25.1908
NC_027759.2	385401	385600	8.85587e-05	0.00751537	19.5565
NC_027759.2	397501	397700	3.55663e-06	0.00072521	28.6136
NC_027759.2	416401	416600	3.51344e-05	0.00390182	16.7324
NC_027759.2	538201	538400	0.000706024	0.0307796	-18.619
NC_027759.2	604001	604200	0.0014688	0.0492641	-16.2009
NC_027759.2	604101	604300	8.72302e-08	4.10566e-05	-28.4515
NC_027759.2	648101	648300	0.000808175	0.0336427	15.0992
NC_027759.2	648201	648400	4.39801e-05	0.00457599	15.0626
NC_027759.2	691601	691800	1.22475e-05	0.00181871	-18.3847
NC_027759.2	866501	866700	0.000366219	0.0199559	-22.4016
NC_027759.2	866601	866800	4.02685e-06	0.000795862	-19.2146
NC_027759.2	1046401	1046600	2.4904e-13	9.7775e-10	-25.8638
NC_027759.2	1046501	1046700	7.63531e-13	2.53303e-09	-31.8885
NC_027759.2	1051401	1051600	2.51195e-05	0.00307013	-16.5121
NC_027759.2	1051501	1051700	3.03067e-08	1.77101e-05	-31.8559
NC_027759.2	1167401	1167600	7.72439e-05	0.00682216	-16.1666
NC_027759.2	1167501	1167700	2.05172e-14	1.12553e-10	-27.025
NC_027759.2	1167901	1168100	8.80344e-06	0.00142411	16.1589
NC_027759.2	1249801	1250000	1.01492e-08	7.35019e-06	-15.3048
NC_027759.2	1329901	1330100	7.90684e-05	0.00693334	-16.0767
NC_027759.2	1436901	1437100	9.59944e-05	0.00794861	15.7858
NC_027759.2	1693001	1693200	7.80458e-06	0.00130267	18.665
NC_027759.2	1693101	1693300	5.59974e-11	9.80353e-08	19.8643
NC_027759.2	1705601	1705800	9.23741e-05	0.00773952	21.0182
NC_027759.2	1842301	1842500	5.34761e-13	1.87301e-09	24.5246
NC_027759.2	1842401	1842600	2.02453e-07	8.0059e-05	17.6031
NC_027759.2	2184901	2185100	4.98524e-06	0.000932806	-27.4593
NC_027759.2	2234901	2235100	0.000794714	0.0332674	-18.3428
NC_027759.2	2294401	2294600	1.08669e-07	4.88256e-05	-20.2361
NC_027759.2	2294501	2294700	3.01435e-09	2.7381e-06	-16.3004
NC_027759.2	2533301	2533500	1.24584e-05	0.00184172	-18.8802
NC_027759.2	2618001	2618200	0.000125182	0.00957223	-15.6996
NC_027759.2	2618201	2618400	2.7296e-06	0.00059208	23.9478
NC_027759.2	2676401	2676600	0.000201472	0.0133159	18.9725
NC_027759.2	2963101	2963300	8.2092e-07	0.000237866	-21.5326
NC_027759.2	3115301	3115500	2.18139e-05	0.00277559	25.2957
NC_027759.2	3173201	3173400	0.000384466	0.0206144	-18.2037
NC_027759.2	3179101	3179300	0.000137541	0.0102238	21.0262
NC_027759.2	3213301	3213500	1.3398e-14	7.74511e-11	-31.8833
NC_027759.2	3236801	3237000	4.57282e-05	0.00470583	19.1496
NC_027759.2	3237101	3237300	0.000205802	0.0135071	-15.0575
NC_027759.2	3268601	3268800	0.00121438	0.0436591	-18.6782
NC_027759.2	3283601	3283800	1.89392e-06	0.000448413	-18.9078
NC_027759.2	3375201	3375400	0.00108606	0.0406579	-18.3088
NC_027759.2	3495401	3495600	6.11191e-08	3.0964e-05	-24.8003
NC_027759.2	3495501	3495700	3.20273e-07	0.000114471	-22.034
NC_027759.2	3495801	3496000	0.00028023	0.0166821	-16.9388
NC_027759.2	3495901	3496100	4.33466e-05	0.00452997	-16.5034
NC_027759.2	3501601	3501800	2.24119e-05	0.00282991	-26.3328
NC_027759.2	4710401	4710600	0.000603663	0.0277954	16.9566
NC_027759.2	4779701	4779900	7.62838e-07	0.000224791	17.2496
NC_027759.2	4828401	4828600	2.92365e-07	0.000106547	-17.6143
NC_027759.2	4828501	4828700	4.04664e-07	0.000137409	-16.6185
NC_027759.2	4828901	4829100	9.5054e-05	0.00789577	16.1612
NC_027759.2	4930501	4930700	9.00352e-05	0.00760258	23.5904
NC_027759.2	5187401	5187600	1.50772e-05	0.00211721	19.5007
NC_027759.2	5303201	5303400	4.67954e-08	2.51067e-05	21.9923
NC_027759.2	5321701	5321900	2.62113e-05	0.00316645	-15.7757
NC_027759.2	5321801	5322000	4.58329e-08	2.4678e-05	-33.7482
NC_027759.2	5387101	5387300	0.00143235	0.0484738	-20.0984
NC_027759.2	5389401	5389600	2.47331e-06	0.000549124	-17.8967
NC_027759.2	5389501	5389700	0.000106329	0.00853907	-21.039
NC_027759.2	5560201	5560400	0.000378067	0.0203845	15.1372
NC_027759.2	5621201	5621400	2.72915e-14	1.4447e-10	-21.8694
NC_027759.2	5621301	5621500	9.28385e-11	1.49991e-07	-22.0502
NC_027759.2	5783201	5783400	0.000155757	0.011142	-15.1539
NC_027759.2	5816601	5816800	1.57976e-05	0.00219357	-15.263
NC_027759.2	5816801	5817000	4.79813e-06	0.000906259	-26.201
NC_027759.2	5870201	5870400	0.00100057	0.0385838	23.2653
NC_027759.2	5990601	5990800	6.81062e-06	0.00117621	-15.5357
NC_027759.2	6182501	6182700	1.19567e-05	0.0017864	-18.3543
NC_027759.2	6224001	6224200	0.00138035	0.0473607	-16.8944
NC_027759.2	6288401	6288600	0.000129111	0.00978102	-15.3869
NC_027759.2	6345901	6346100	9.25843e-06	0.00147994	-17.85
NC_027759.2	6425901	6426100	2.95256e-05	0.00344865	15.1912
NC_027759.2	6427201	6427400	4.07661e-05	0.00433436	-24.442
NC_027759.2	6463301	6463500	2.29549e-05	0.00287825	-17.7657
NC_027759.2	6463501	6463700	0.00122646	0.0439434	-21.5176
NC_027759.2	6463601	6463800	1.7187e-05	0.00233476	-19.87
NC_027759.2	6463701	6463900	0.0002703	0.0162874	-16.5266
NC_027759.2	6464101	6464300	4.45007e-06	0.0008567	-16.1626
NC_027759.2	6504901	6505100	0.000174514	0.0120645	-16.1427
NC_027759.2	6505001	6505200	8.92493e-05	0.00755596	-15.6928
NC_027759.2	6505101	6505300	7.61778e-07	0.000224524	-20.7033
NC_027759.2	6519501	6519700	4.78467e-08	2.55702e-05	-25.5153
NC_027759.2	6522701	6522900	7.5229e-05	0.0067002	24.2786
NC_027759.2	6541101	6541300	1.41624e-14	8.13652e-11	-30.4148
NC_027759.2	6541201	6541400	0.000146836	0.0106958	-16.9136
NC_027759.2	6546401	6546600	8.77127e-06	0.00141997	-16.2264
NC_027759.2	6638501	6638700	2.64918e-09	2.46282e-06	20.7584
NC_027759.2	6654801	6655000	3.62387e-05	0.00398949	-18.4889
NC_027759.2	6692101	6692300	1.75947e-14	9.86505e-11	-17.5505
NC_027759.2	6698801	6699000	1.88155e-08	1.21186e-05	21.3844
NC_027759.2	6724001	6724200	0.000148121	0.0107635	-19.5814
NC_027759.2	6737001	6737200	2.68276e-07	9.96856e-05	-22.1028
NC_027759.2	6752401	6752600	0.000450924	0.0229307	-15.3926
NC_027759.2	6861001	6861200	4.797e-09	3.99651e-06	-21.7272
NC_027759.2	6889101	6889300	6.32878e-09	5.00241e-06	18.8728
NC_027759.2	6889201	6889400	9.49878e-12	2.18602e-08	24.8859
NC_027759.2	7084801	7085000	1.75209e-07	7.14594e-05	29.1764
NC_027759.2	7084901	7085100	4.81589e-06	0.000908876	26.7288
NC_027759.2	7099701	7099900	8.20533e-07	0.000237813	-15.1753
NC_027759.2	7119001	7119200	3.45026e-05	0.00385248	-17.5771
NC_027759.2	7236201	7236400	2.47957e-12	6.92349e-09	-19.1435
NC_027759.2	7236301	7236500	1.11574e-06	0.000300073	-17.1298
NC_027759.2	7247601	7247800	0.000308419	0.0177789	-15.3636
NC_027759.2	7247701	7247900	6.17617e-05	0.00582932	-16.1829
NC_027759.2	7331701	7331900	1.98084e-11	4.08746e-08	24.6326
NC_027759.2	7331801	7332000	9.40773e-14	4.2617e-10	22.6506
NC_027759.2	7335101	7335300	9.40448e-05	0.00783791	18.6318
NC_027759.2	7335201	7335400	0.000186875	0.0126496	15.4624
NC_027759.2	7374001	7374200	4.01058e-06	0.000793461	-16.5574
NC_027759.2	7551401	7551600	9.40201e-06	0.00149708	-15.2839
NC_027759.2	7917901	7918100	1.00656e-07	4.5981e-05	-15.4953
NC_027759.2	8098101	8098300	0.000102741	0.00833881	22.3977
NC_027759.2	8132601	8132800	2.76581e-07	0.000102174	-22.3108
NC_027759.2	8154801	8155000	1.49865e-09	1.53772e-06	-26.251
NC_027759.2	8165301	8165500	0.00112971	0.0417132	-15.0709
NC_027759.2	8449001	8449200	1.86434e-11	3.89305e-08	-17.4268
NC_027759.2	8449101	8449300	1.19055e-06	0.000315129	-22.1421
NC_027759.2	8552001	8552200	2.25407e-06	0.000512478	-15.4514
NC_027759.2	8730601	8730800	0.000529395	0.0254886	17.3831
NC_027759.2	8730701	8730900	6.12135e-07	0.000189955	15.4591
NC_027759.2	9196601	9196800	3.45787e-05	0.00385851	19.6202
NC_027759.2	9196701	9196900	3.34116e-11	6.34846e-08	19.9175
NC_027759.2	9588301	9588500	3.85808e-14	1.9412e-10	-21.8543
NC_027759.2	9615201	9615400	9.12782e-08	4.2517e-05	-21.2344
NC_027759.2	9663601	9663800	9.00295e-10	1.00754e-06	-36.8928
NC_027759.2	9665201	9665400	1.32878e-08	9.15331e-06	-21.8762
NC_027759.2	9697401	9697600	2.46098e-06	0.000547147	-29.9841
NC_027759.2	9748501	9748700	3.89909e-06	0.000776155	15.3536
NC_027759.2	9750201	9750400	4.03154e-06	0.000796535	-15.0384
NC_027759.2	10296701	10296900	1.61744e-05	0.00223165	-15.0129
NC_027759.2	10297901	10298100	0.00131241	0.0458779	-15.7609
NC_027759.2	10298001	10298200	2.52071e-06	0.000557235	-17.6277
NC_027759.2	10298101	10298300	3.2939e-05	0.00372868	-15.0135
NC_027759.2	10319301	10319500	3.99073e-06	0.000790357	22.836
NC_027759.2	10408101	10408300	5.96002e-06	0.00106562	-15.6745
NC_027759.2	10661101	10661300	4.76504e-08	2.54945e-05	-32.5635
NC_027759.2	10661501	10661700	2.7443e-07	0.000101534	21.5774
NC_027759.2	10802501	10802700	0.00148356	0.0495691	-15.0431
NC_027759.2	10819401	10819600	2.6155e-06	0.000572708	-21.0766
NC_027759.2	10874401	10874600	3.91547e-05	0.0042136	-16.9271
NC_027759.2	10950401	10950600	3.25033e-13	1.23099e-09	-29.0782
NC_027759.2	11108401	11108600	2.38586e-12	6.72905e-09	-19.2665
NC_027759.2	11228801	11229000	2.55623e-06	0.000563173	-16.1584
NC_027759.2	11241501	11241700	3.71568e-07	0.000128492	-16.2297
NC_027759.2	11241601	11241800	1.91751e-06	0.000452734	-18.8281
NC_027759.2	11536201	11536400	1.14201e-05	0.00172719	-15.9626
NC_027759.2	11692901	11693100	0.000104767	0.00845264	19.5145
NC_027759.2	11818001	11818200	0.000411509	0.0215792	15.8213
NC_027759.2	11818101	11818300	0.000435177	0.0224034	16.0377
NC_027759.2	11828801	11829000	6.41725e-06	0.00112527	-23.4041
NC_027759.2	11828901	11829100	6.55095e-09	5.14759e-06	-16.3715
NC_027759.2	11918501	11918700	1.3717e-09	1.42738e-06	-16.6797
NC_027759.2	11954901	11955100	5.50856e-06	0.00100535	-20.1804
NC_027759.2	11991101	11991300	1.17217e-08	8.26807e-06	20.2347
NC_027759.2	12030501	12030700	3.48658e-07	0.000122417	-15.8741
NC_027759.2	12156001	12156200	1.72479e-05	0.00234138	15.7241
NC_027759.2	12156101	12156300	5.25093e-15	3.35845e-11	25.2941
NC_027759.2	12156201	12156400	5.34196e-12	1.33609e-08	27.0865
NC_027759.2	12181201	12181400	2.70818e-07	0.000100441	-15.6863
NC_027759.2	12311201	12311400	2.15321e-07	8.39013e-05	-16.4
NC_027759.2	12311301	12311500	3.58479e-06	0.000729196	-20.2693
NC_027759.2	12321701	12321900	2.52216e-15	1.75142e-11	-30.8093
NC_027759.2	12363501	12363700	0.000343063	0.0190883	-15.0997
NC_027759.2	12392301	12392500	1.62364e-05	0.00223774	-19.1105
NC_027759.2	12446601	12446800	2.40271e-12	6.76293e-09	35.7722
NC_027759.2	12471301	12471500	0.00139601	0.0476953	-17.812
NC_027759.2	12471401	12471600	1.19176e-05	0.00178179	-19.8759
NC_027759.2	12902401	12902600	1.72341e-08	1.13114e-05	-35.9809
NC_027759.2	12938601	12938800	1.41872e-07	6.0447e-05	-22.6
NC_027759.2	12995001	12995200	5.41382e-06	0.00099175	17.9495
NC_027759.2	13036101	13036300	2.51912e-06	0.00055695	-15.5057
NC_027759.2	13036201	13036400	1.08952e-07	4.89192e-05	-21.459
NC_027759.2	13062401	13062600	9.71441e-07	0.000270275	28.6986
NC_027759.2	13068601	13068800	0.000153649	0.0110383	-15.932
NC_027759.2	13171401	13171600	0.000180508	0.0123527	16.5625
NC_027759.2	13194701	13194900	0.000103921	0.00840627	15.625
NC_027759.2	13194801	13195000	5.89791e-06	0.00105722	23.1304
NC_027759.2	13195101	13195300	7.21921e-05	0.00651189	-20.283
NC_027759.2	13207101	13207300	3.13623e-09	2.82904e-06	-30.4202
NC_027759.2	13232301	13232500	2.10802e-05	0.00270763	-16.0622
NC_027759.2	13295801	13296000	1.14165e-06	0.000305321	-21.0515
NC_027759.2	13328101	13328300	0.000537713	0.0257392	-18.3296
NC_027759.2	13345901	13346100	1.18154e-05	0.00177039	25.0076
NC_027759.2	13447201	13447400	3.6388e-07	0.000126483	18.7574
NC_027759.2	13536901	13537100	3.61229e-05	0.0039806	-17.78
NC_027759.2	13537001	13537200	2.07031e-05	0.0026716	-19.7436
NC_027759.2	13720001	13720200	4.32835e-06	0.000839059	-18.1533
NC_027759.2	13729901	13730100	5.57683e-07	0.000176667	-18.9598
NC_027759.2	13730001	13730200	5.18063e-12	1.30098e-08	-20.4686
NC_027759.2	13731401	13731600	0.000446762	0.0227889	-19.3596
NC_027759.2	13731501	13731700	0.00109149	0.0407931	-15.463
NC_027759.2	13737501	13737700	3.83569e-08	2.13967e-05	-21.4768
NC_027759.2	13787201	13787400	1.2463e-05	0.00184216	-17.8845
NC_027759.2	13787301	13787500	2.00923e-05	0.00261316	-21.8372
NC_027759.2	13844901	13845100	5.23772e-07	0.000168202	16.3255
NC_027759.2	13939901	13940100	3.73285e-08	2.09316e-05	-22.4343
NC_027759.2	13973501	13973700	3.18661e-16	2.85012e-12	-28.0095
NC_027759.2	14001701	14001900	0.00147098	0.0493011	-16.3871
NC_027759.2	14003701	14003900	9.00889e-05	0.00760551	-16.9059
NC_027759.2	14186501	14186700	5.44578e-06	0.000996465	-19.0253
NC_027759.2	14229301	14229500	3.45831e-05	0.00385869	-16.6611
NC_027759.2	14229901	14230100	7.78586e-06	0.00130032	-17.6011
NC_027759.2	14246701	14246900	0.000466936	0.0234614	-19.8783
NC_027759.2	14246801	14247000	1.11756e-05	0.00169963	-17.8217
NC_027759.2	14262901	14263100	4.52717e-05	0.00467056	-16.1483
NC_027759.2	14270701	14270900	6.24726e-10	7.42764e-07	-37.5029
NC_027759.2	14270801	14271000	9.1793e-09	6.76677e-06	-29.7619
NC_027759.2	14308801	14309000	0.00145873	0.0490444	-16.1467
NC_027759.2	14308901	14309100	2.86543e-06	0.000614274	-23.6343
NC_027759.2	14330501	14330700	7.64788e-05	0.00677847	-18.6992
NC_027759.2	14330601	14330800	1.2251e-07	5.38115e-05	-17.9612
NC_027759.2	14405201	14405400	3.64852e-07	0.000126756	-28.8529
NC_027759.2	14405301	14405500	9.52396e-05	0.00790676	-25.7246
NC_027759.2	14510601	14510800	0.000281416	0.0167263	-15.5009
NC_027759.2	14569901	14570100	2.54893e-06	0.000562074	-15.4737
NC_027759.2	14570001	14570200	3.32021e-07	0.000117797	-18.8999
NC_027759.2	14608501	14608700	1.29734e-06	0.000336287	-21.9388
NC_027759.2	14650701	14650900	5.99126e-06	0.00106913	-15.3715
NC_027759.2	14890501	14890700	2.08918e-36	6.48807e-31	-63.6649
NC_027759.2	14890601	14890800	1.369e-28	1.41717e-23	-64.072
NC_027759.2	15334901	15335100	0.00148751	0.0496523	-15.8025
NC_027759.2	15827101	15827300	9.38651e-06	0.00149545	17.6746
NC_027759.2	15827201	15827400	1.57767e-05	0.00219111	16.7311
NC_027759.2	15849701	15849900	0.000387874	0.0207379	15.8182
NC_027759.2	15969801	15970000	1.47985e-07	6.25512e-05	-22.6131
NC_027759.2	15988801	15989000	0.000480002	0.0238861	-21.7782
NC_027759.2	15998601	15998800	0.00137866	0.0473238	-18.5003
NC_027759.2	16015301	16015500	8.46272e-06	0.00138259	-28.5353
NC_027759.2	16072601	16072800	2.25068e-05	0.0028385	27.3877
NC_027759.2	16164601	16164800	6.41576e-12	1.55864e-08	-29.0954
NC_027759.2	16164701	16164900	5.46358e-20	1.14818e-15	-29.2593
NC_027759.2	16187301	16187500	4.32428e-07	0.000144765	-22.1235
NC_027759.2	16198701	16198900	1.40074e-07	5.98818e-05	20.9414
NC_027759.2	16244801	16245000	4.78761e-05	0.00486128	-16.4286
NC_027759.2	16273001	16273200	1.79555e-08	1.16845e-05	-26.1319
NC_027759.2	16276601	16276800	6.44641e-05	0.00600732	16.5815
NC_027759.2	16341001	16341200	9.34105e-05	0.00780168	-16.7041
NC_027759.2	16499701	16499900	8.99226e-06	0.00144732	-22.0187
NC_027759.2	16507501	16507700	0.000530613	0.0255272	-15.6004
NC_027759.2	16507601	16507800	5.33165e-08	2.78074e-05	-21.7022
NC_027759.2	16538301	16538500	9.6798e-05	0.00799396	16.1421
NC_027759.2	16538401	16538600	0.000370523	0.0201122	17.2846
NC_027759.2	16539101	16539300	5.5444e-05	0.00540076	-15.1106
NC_027759.2	16552401	16552600	0.000260823	0.0158906	-16.8708
NC_027759.2	16600001	16600200	1.35594e-05	0.00196012	-17.8856
NC_027759.2	16671601	16671800	1.92554e-06	0.000454061	15.853
NC_027759.2	16786301	16786500	5.83817e-11	1.01352e-07	29.9547
NC_027759.2	16786401	16786600	3.17619e-05	0.00363281	19.0931
NC_027759.2	16802401	16802600	7.17585e-13	2.4092e-09	-16.6325
NC_027759.2	16865301	16865500	1.02083e-06	0.000280645	-17.9235
NC_027759.2	16913601	16913800	0.000746738	0.0319364	-15.2044
NC_027759.2	16918201	16918400	4.62603e-06	0.000881767	-19.9916
NC_027759.2	16918801	16919000	0.000351841	0.0194192	-18.212
NC_027759.2	16924501	16924700	0.000253348	0.0155759	-16.2821
NC_027759.2	16958801	16959000	5.34036e-05	0.00525891	-21.4238
NC_027759.2	16959001	16959200	5.71023e-09	4.60411e-06	30.3363
NC_027759.2	16985401	16985600	0.000160981	0.0113978	23.3974
NC_027759.2	17347701	17347900	2.61798e-18	3.82104e-14	-15.0599
NC_027759.2	17353201	17353400	1.6518e-07	6.81797e-05	25
NC_027759.2	17353301	17353500	2.67947e-07	9.96095e-05	25
NC_027759.2	17539401	17539600	3.22369e-11	6.17352e-08	16.4987
NC_027759.2	17609001	17609200	0.000891483	0.0358343	-19.157
NC_027759.2	17621801	17622000	6.25826e-08	3.15172e-05	-15.1244
NC_027759.2	17632701	17632900	1.09634e-05	0.00167639	-19.408
NC_027759.2	17638301	17638500	5.49977e-07	0.000174681	-15.1111
NC_027759.2	17667801	17668000	2.11028e-05	0.00271009	-22.0425
NC_027759.2	17777801	17778000	0.00146862	0.0492605	-21.9298
NC_027759.2	17817201	17817400	2.08268e-07	8.18031e-05	-25.2824
NC_027759.2	17817301	17817500	3.26458e-12	8.74417e-09	-28.3523
NC_027759.2	17827001	17827200	1.70402e-05	0.00231996	-18.3689
NC_027759.2	17827101	17827300	6.87067e-07	0.000207539	-19.9105
NC_027759.2	17827201	17827400	2.27532e-09	2.17755e-06	-26.8761
NC_027759.2	17935401	17935600	1.07861e-05	0.00165691	-21.8938
NC_027759.2	17973001	17973200	2.62501e-09	2.44442e-06	-20.8858
NC_027759.2	17973101	17973300	2.5222e-08	1.53318e-05	-17.9664
NC_027759.2	18163101	18163300	0.000248196	0.0153624	15.0243
NC_027759.2	18197401	18197600	8.55652e-09	6.39881e-06	-22.1217
NC_027759.2	18197501	18197700	4.8943e-05	0.00493814	-16.8479
NC_027759.2	18204601	18204800	4.97008e-13	1.75952e-09	-36.0072
NC_027759.2	18204701	18204900	1.1995e-07	5.29432e-05	-22.5326
NC_027759.2	18221601	18221800	0.000505343	0.0247226	15.2884
NC_027759.2	18401801	18402000	0.000374165	0.0202452	-17.0996
NC_027759.2	18423301	18423500	7.56328e-06	0.00127185	-21.046
NC_027759.2	18549001	18549200	5.82113e-05	0.00558957	20.8518
NC_027759.2	18549401	18549600	3.54867e-07	0.000124021	-22.9672
NC_027759.2	18553101	18553300	0.000377625	0.0203698	-16.296
NC_027759.2	18740301	18740500	0.00124491	0.0443673	17.3758
NC_027759.2	18750001	18750200	3.4863e-06	0.000713891	-20.3249
NC_027759.2	18804101	18804300	3.00294e-05	0.00348955	-25.625
NC_027759.2	18804201	18804400	6.74892e-05	0.00620748	-26.327
NC_027759.2	18819501	18819700	0.000697458	0.0305379	17.3481
NC_027759.2	18833101	18833300	1.19741e-07	5.28767e-05	15.5753
NC_027759.2	18849501	18849700	3.84785e-05	0.00416327	-18.7657
NC_027759.2	18852701	18852900	6.02756e-06	0.00107371	-17.8682
NC_027759.2	18857901	18858100	3.00338e-06	0.000637322	25.055
NC_027759.2	18921501	18921700	3.754e-09	3.28182e-06	-41.1538
NC_027759.2	18921601	18921800	3.53581e-08	2.00479e-05	-30.4953
NC_027759.2	19120001	19120200	0.000680127	0.0300623	16.8535
NC_027759.2	19137401	19137600	7.40031e-06	0.00125122	17.0617
NC_027759.2	19161501	19161700	3.69402e-06	0.000745393	-17.4672
NC_027759.2	19168201	19168400	1.32422e-05	0.0019253	19.4045
NC_027759.2	19240901	19241100	7.61859e-10	8.772e-07	-26.1186
NC_027759.2	19241001	19241200	2.33469e-05	0.00291352	-19.8794
NC_027759.2	19266001	19266200	0.000347016	0.0192363	-17.6923
NC_027759.2	19498701	19498900	1.49014e-10	2.23682e-07	24.1188
NC_027759.2	19668201	19668400	5.51467e-05	0.0053801	18.2991
NC_027759.2	20180001	20180200	1.72727e-07	7.06789e-05	-16.9818
NC_027759.2	20285801	20286000	7.24195e-05	0.00652495	-17.081
NC_027759.2	20285901	20286100	0.0001556	0.0111333	-19.5052
NC_027759.2	20289801	20290000	0.00069317	0.0304202	21.7456
NC_027759.2	20289901	20290100	0.00134925	0.0466882	22.7749
NC_027759.2	20323701	20323900	1.95366e-05	0.00255941	-18.2314
NC_027759.2	20372301	20372500	3.75614e-09	3.28233e-06	19.8157
NC_027759.2	20486901	20487100	0.00120728	0.043492	-23.2275
NC_027759.2	20524301	20524500	1.53933e-05	0.00215163	-19.0374
NC_027759.2	20524401	20524600	1.78384e-06	0.000428282	-17.2455
NC_027759.2	20524501	20524700	0.000314695	0.0180234	-21.3542
NC_027759.2	20984301	20984500	5.94596e-05	0.00567482	15.7918
NC_027759.2	21178401	21178600	1.30037e-07	5.64151e-05	-31.6005
NC_027759.2	21369101	21369300	8.43077e-05	0.00725663	20.1113
NC_027759.2	21375801	21376000	3.96891e-05	0.00425279	-16.9031
NC_027759.2	21495001	21495200	6.68917e-12	1.61105e-08	-22.2027
NC_027759.2	21495101	21495300	3.71339e-13	1.37197e-09	-25.1597
NC_027759.2	21495201	21495400	4.38737e-05	0.00456738	-23.3807
NC_027759.2	21528001	21528200	9.57207e-06	0.0015174	-22.4923
NC_027759.2	21595801	21596000	1.46552e-05	0.00207411	-16.2688
NC_027759.2	21595901	21596100	3.51804e-05	0.00390491	-16.0229
NC_027759.2	21918801	21919000	5.15387e-12	1.29601e-08	19.7183
NC_027759.2	22138101	22138300	2.62334e-05	0.00316852	-20.5072
NC_027759.2	22307101	22307300	5.57608e-05	0.00542216	-25.6614
NC_027759.2	22343301	22343500	0.000101693	0.00827876	-16.5558
NC_027759.2	22343401	22343600	4.55086e-13	1.63492e-09	-39.9125
NC_027759.2	22760401	22760600	1.0146e-13	4.53368e-10	36.5457
NC_027759.2	22835101	22835300	2.48743e-05	0.00304974	-21.6395
NC_027759.2	22842101	22842300	2.02619e-06	0.000472076	-16.0402
NC_027759.2	22898301	22898500	9.57969e-25	5.05195e-20	-58.3413
NC_027759.2	22898401	22898600	1.10864e-14	6.56495e-11	-38.2928
NC_027759.2	22942801	22943000	0.000430015	0.0222196	-17.0899
NC_027759.2	22947401	22947600	1.30134e-14	7.53836e-11	-25.2879
NC_027759.2	22947501	22947700	2.67972e-12	7.39374e-09	-32.5437
NC_027759.2	23046001	23046200	1.97162e-05	0.00257768	-18.6131
NC_027759.2	23050001	23050200	0.000101951	0.00829269	17.4286
NC_027759.2	23112001	23112200	1.60933e-05	0.00222359	-24.1523
NC_027759.2	23133601	23133800	1.16934e-08	8.25124e-06	19.958
NC_027759.2	23136101	23136300	2.51854e-08	1.53162e-05	-18.6311
NC_027759.2	23136201	23136400	3.26238e-09	2.92397e-06	-20.668
NC_027759.2	23212501	23212700	1.02973e-18	1.63529e-14	-35.4346
NC_027759.2	23216601	23216800	3.34263e-06	0.000691309	-18.6031
NC_027759.2	23246301	23246500	2.60616e-05	0.00315513	25
NC_027759.2	23250301	23250500	0.000205833	0.0135082	-15.5374
NC_027759.2	23570301	23570500	0.000436001	0.0224289	-22.2058
NC_027759.2	23570401	23570600	0.000278125	0.0166017	-25.4641
NC_027759.2	23710001	23710200	5.02791e-09	4.15709e-06	-19.3293
NC_027759.2	23718301	23718500	4.66807e-06	0.000887736	-16.7115
NC_027759.2	23859201	23859400	2.24191e-06	0.000510398	15.6615
NC_027759.2	23890201	23890400	4.62721e-05	0.00474524	20.6608
NC_027759.2	23891601	23891800	0.000294335	0.0172365	-16.5467
NC_027759.2	24204001	24204200	5.03605e-06	0.000940003	-19.1187
NC_027759.2	24367101	24367300	0.000838111	0.0344381	15.9929
NC_027759.2	24813801	24814000	1.17717e-06	0.000312327	27.2528
NC_027759.2	24822601	24822800	6.96185e-13	2.35005e-09	-25.0048
NC_027759.2	24822701	24822900	9.20023e-17	9.4366e-13	-29.1581
NC_027759.2	24831201	24831400	1.9936e-05	0.00259803	-18.6415
NC_027759.2	24914801	24915000	0.000232052	0.014667	19.0081
NC_027759.2	24922101	24922300	1.61567e-11	3.43277e-08	17.9641
NC_027759.2	24922701	24922900	5.77072e-05	0.0055548	15.4369
NC_027759.2	25043101	25043300	1.27802e-05	0.00187663	-15.2513
NC_027759.2	25043201	25043400	4.10866e-07	0.000139037	-20.7937
NC_027759.2	25067901	25068100	1.96785e-06	0.000461578	-19.0594
NC_027759.2	25119101	25119300	0.000455171	0.0230701	-18.1602
NC_027759.2	25163801	25164000	9.36585e-07	0.000263013	21.2081
NC_027759.2	25169301	25169500	1.3714e-05	0.00197718	-16.1569
NC_027759.2	25215001	25215200	1.0114e-06	0.000278634	26.4806
NC_027759.2	25215101	25215300	1.56812e-07	6.55144e-05	26.6572
NC_027759.2	25251501	25251700	3.44086e-09	3.05213e-06	-21.4136
NC_027759.2	25255801	25256000	0.000602945	0.0277747	17.1703
NC_027759.2	25320801	25321000	1.33173e-08	9.17024e-06	16.3293
NC_027759.2	25345801	25346000	0.00137531	0.0472519	18.3415
NC_027759.2	25349301	25349500	2.45235e-09	2.31136e-06	-30.3297
NC_027759.2	25364501	25364700	5.52721e-08	2.85948e-05	17.291
NC_027759.2	25364601	25364800	9.36787e-05	0.00781719	25.8741
NC_027759.2	25388001	25388200	1.06329e-05	0.0016398	-21.4163
NC_027759.2	25395101	25395300	0.0014211	0.0482311	15.194
NC_027759.2	25399001	25399200	7.525e-11	1.26169e-07	-22.7244
NC_027759.2	25399101	25399300	2.05528e-11	4.20999e-08	-32.793
NC_027759.2	25438901	25439100	0.000989875	0.0383142	-16.2395
NC_027759.2	25439201	25439400	2.07002e-05	0.00267135	-18.6591
NC_027759.2	25498701	25498900	0.000958942	0.0375404	15.7983
NC_027759.2	25499101	25499300	0.000439812	0.022556	19.9133
NC_027759.2	25601501	25601700	0.000144885	0.0105984	-17.0964
NC_027759.2	25622401	25622600	0.000470406	0.0235714	20.2828
NC_027759.2	25666801	25667000	0.00043225	0.0222999	-16.6879
NC_027759.2	25713801	25714000	2.99877e-09	2.72617e-06	-16.9892
NC_027759.2	25713901	25714100	3.73411e-07	0.000128952	-17.4969
NC_027759.2	25716001	25716200	1.5842e-09	1.61306e-06	-18.7391
NC_027759.2	25716101	25716300	0.000390957	0.0208478	-16.0349
NC_027759.2	25733501	25733700	2.23506e-07	8.63504e-05	-19.8148
NC_027759.2	25820201	25820400	1.46828e-10	2.20756e-07	27.2247
NC_027759.2	25820301	25820500	7.40036e-07	0.000219705	19.411
NC_027759.2	25844101	25844300	2.46699e-06	0.000548258	-15.896
NC_027759.2	25852301	25852500	5.47301e-19	9.53092e-15	-19.1432
NC_027759.2	25852401	25852600	4.7388e-20	1.02278e-15	-23.3685
NC_027759.2	25982501	25982700	0.000945845	0.0372158	-15.0085
NC_027759.2	26020001	26020200	0.000144974	0.0106029	-15.6157
NC_027759.2	26126401	26126600	0.000400976	0.0212101	-17.8669
NC_027759.2	26181801	26182000	1.41698e-05	0.00202515	16.0228
NC_027759.2	26182301	26182500	3.62584e-13	1.34585e-09	-26.5818
NC_027759.2	26182501	26182700	4.89248e-05	0.00493697	-19.5984
NC_027759.2	26206701	26206900	3.5383e-05	0.00392102	-16.0603
NC_027759.2	26281301	26281500	0.000449294	0.0228774	26.6896
NC_027759.2	26287901	26288100	0.000363585	0.0198582	15.6314
NC_027759.2	26573401	26573600	1.05507e-08	7.58957e-06	-16.1694
NC_027759.2	26691801	26692000	5.78331e-05	0.00556386	16.6566
NC_027759.2	26691901	26692100	0.000127679	0.00970163	17.8065
NC_027759.2	26694601	26694800	2.68018e-06	0.000583853	15.9523
NC_027759.2	26723801	26724000	2.76399e-13	1.07521e-09	-32.138
NC_027759.2	26759801	26760000	8.91984e-05	0.00755351	-17.5103
NC_027759.2	26772401	26772600	2.98794e-06	0.000634912	25.1931
NC_027759.2	26841501	26841700	1.83194e-05	0.00244272	-16.9103
NC_027759.2	26841701	26841900	0.000546149	0.0260047	16.6126
NC_027759.2	26979001	26979200	1.82118e-07	7.37453e-05	-17.2518
NC_027759.2	27091201	27091400	0.000212962	0.0138217	-22.9727
NC_027759.2	27222201	27222400	5.26844e-05	0.00520413	15.8871
NC_027759.2	27453001	27453200	1.16206e-07	5.16206e-05	-19.2803
NC_027759.2	27462901	27463100	4.66172e-07	0.000153714	-19.8194
NC_027759.2	27485901	27486100	5.61093e-19	9.65084e-15	-22.9423
NC_027759.2	27486001	27486200	3.59707e-18	5.06491e-14	-19.8479
NC_027759.2	27506701	27506900	7.63817e-06	0.0012814	19.0597
NC_027759.2	27619201	27619400	2.0743e-07	8.15599e-05	-22.3354
NC_027759.2	27619301	27619500	9.37367e-08	4.34306e-05	-18.1642
NC_027759.2	27621801	27622000	3.24022e-09	2.90783e-06	19.4775
NC_027759.2	27621901	27622100	1.66815e-10	2.45653e-07	19.6174
NC_027759.2	27625101	27625300	2.85452e-05	0.00336607	-17.3404
NC_027759.2	27626201	27626400	5.49048e-06	0.0010029	-19.2594
NC_027759.2	27704601	27704800	2.47084e-08	1.50836e-05	-18.3848
NC_027759.2	27850601	27850800	0.000548452	0.0260765	-15.3116
NC_027759.2	27854301	27854500	3.99243e-20	8.75207e-16	29.5777
NC_027759.2	27874001	27874200	9.42546e-05	0.0078495	-16.3406
NC_027759.2	27918701	27918900	0.000216091	0.0139612	-19.2547
NC_027759.2	27928701	27928900	9.59013e-06	0.00151936	17.8961
NC_027759.2	27934601	27934800	0.000678297	0.0300099	-15.2115
NC_027759.2	27953201	27953400	5.53034e-05	0.00539129	-15.0553
NC_027759.2	27964001	27964200	1.08909e-05	0.00166867	-15.4798
NC_027759.2	27966401	27966600	1.57535e-07	6.57408e-05	19.5969
NC_027759.2	27967601	27967800	0.000820063	0.0339635	-17.3384
NC_027759.2	28013501	28013700	0.000464483	0.0233807	-16.8365
NC_027759.2	28051801	28052000	2.38879e-05	0.0029615	15.4238
NC_027759.2	28107001	28107200	0.000323441	0.0183641	-16.0027
NC_027759.2	28107401	28107600	6.02687e-05	0.00573005	-18.4496
NC_027759.2	28107501	28107700	4.82879e-05	0.00489186	-16.8199
NC_027759.2	28240001	28240200	0.00011163	0.00883224	-17.9937
NC_027759.2	28257101	28257300	7.75351e-09	5.89932e-06	-15.7772
NC_027759.2	28311601	28311800	0.000875623	0.035421	-15.2023
NC_027759.2	28311701	28311900	3.96032e-05	0.00424666	-21.6195
NC_027759.2	28341301	28341500	0.0011856	0.0429963	16.6387
NC_027759.2	28466901	28467100	5.27903e-05	0.00521284	-17.2822
NC_027759.2	28590001	28590200	0.000410923	0.0215594	-15.8654
NC_027759.2	28591001	28591200	3.61414e-06	0.000733459	-15.1605
NC_027759.2	28601901	28602100	5.40418e-05	0.00530386	-24.7788
NC_027759.2	28713701	28713900	1.35995e-05	0.0019643	15.4294
NC_027759.2	28821201	28821400	7.29346e-05	0.00655697	-16.4634
NC_027759.2	28926401	28926600	2.8562e-08	1.68847e-05	-23.8334
NC_027759.2	28999001	28999200	6.32056e-05	0.0059272	-18.4504
NC_027759.2	29055301	29055500	0.000660708	0.0295073	-17.9939
NC_027759.2	29057601	29057800	0.00123212	0.0440768	20.6243
NC_027759.2	29181401	29181600	0.000210401	0.0137092	15.001
NC_027759.2	29192001	29192200	5.76004e-06	0.00103877	-15.3745
NC_027759.2	29192101	29192300	3.69996e-07	0.000128108	-19.0923
NC_027759.2	29263201	29263400	3.01988e-09	2.74267e-06	-20.7465
NC_027759.2	29284701	29284900	2.21302e-10	3.12553e-07	28.638
NC_027759.2	29437601	29437800	1.71543e-05	0.00233209	-17.5049
NC_027759.2	29438901	29439100	6.16028e-08	3.11498e-05	28.6088
NC_027759.2	29506101	29506300	9.94244e-12	2.27784e-08	-26.1698
NC_027759.2	29506201	29506400	7.34855e-07	0.000218526	-18.014
NC_027759.2	29638801	29639000	0.00100329	0.0386514	-17.1722
NC_027759.2	29638901	29639100	0.000432325	0.0223018	-16.0111
NC_027759.2	29856601	29856800	4.82032e-06	0.000909405	18.2196
NC_027759.2	29899901	29900100	2.97921e-05	0.00346969	-17.0927
NC_027759.2	29938001	29938200	8.58935e-05	0.00735327	-15.3102
NC_027759.2	29980201	29980400	0.000378993	0.0204187	-15.0229
NC_027759.2	30032601	30032800	0.000591449	0.0274252	-17.3641
NC_027759.2	30063301	30063500	1.56462e-06	0.000387696	-23.3775
NC_027759.2	30063601	30063800	4.05086e-05	0.00431599	-20.3474
NC_027759.2	30116701	30116900	3.68985e-08	2.07488e-05	-16.2239
NC_027759.2	30142101	30142300	1.08078e-06	0.00029311	22.9498
NC_027759.2	30158201	30158400	5.70616e-09	4.60149e-06	-32.7231
NC_027759.2	30182601	30182800	5.7731e-05	0.00555643	16.7949
NC_027759.2	30190601	30190800	7.859e-11	1.30672e-07	-18.1224
NC_027759.2	30220701	30220900	0.000115073	0.00902747	20.5144
NC_027759.2	30232901	30233100	0.00016055	0.0113763	-15.1489
NC_027759.2	30233001	30233200	9.39752e-09	6.90488e-06	-18.1097
NC_027759.2	30244001	30244200	2.82642e-07	0.000103891	-20.2789
NC_027759.2	30251201	30251400	2.28114e-09	2.18238e-06	-20.1031
NC_027759.2	30473101	30473300	6.11519e-06	0.00108521	-20.8147
NC_027759.2	30473201	30473400	5.30261e-06	0.000976518	-21.0767
NC_027759.2	30473601	30473800	0.000148375	0.0107757	-19.7214
NC_027759.2	30535401	30535600	0.000518411	0.0251416	-15.4905
NC_027759.2	30698301	30698500	3.22732e-09	2.89811e-06	-17.7993
NC_027759.2	31155801	31156000	7.6653e-05	0.00678799	-16.9222
NC_027759.2	31406101	31406300	3.12034e-05	0.00358706	-27.2258
NC_027759.2	31428101	31428300	6.56558e-11	1.12478e-07	-23.496
NC_027759.2	31456201	31456400	3.35173e-05	0.00377351	-17.746
NC_027759.2	31560801	31561000	0.000182585	0.0124514	20.8117
NC_027759.2	31561001	31561200	2.41923e-13	9.53707e-10	24.2667
NC_027759.2	31593401	31593600	8.9877e-06	0.0014468	27.3585
NC_027759.2	31707501	31707700	8.23806e-05	0.00713807	-15.7202
NC_027759.2	31773201	31773400	0.000321151	0.0182753	-16.0679
NC_027759.2	31773301	31773500	1.45845e-12	4.41193e-09	-23.2489
NC_027759.2	31944101	31944300	4.44039e-05	0.00460662	-17.7701
NC_027759.2	32133701	32133900	9.49507e-06	0.00150827	-23.7815
NC_027759.2	32157401	32157600	2.19274e-05	0.00278643	21.6419
NC_027759.2	32163901	32164100	8.19478e-08	3.9149e-05	-20.1543
NC_027759.2	32206801	32207000	2.84054e-07	0.000104321	15.5317
NC_027759.2	32211001	32211200	2.22798e-05	0.00281807	-19.5742
NC_027759.2	32212301	32212500	3.83722e-05	0.00415555	19.1444
NC_027759.2	32212401	32212600	0.000787071	0.0330666	16.2281
NC_027759.2	32296301	32296500	2.21849e-05	0.00280938	-22.1601
NC_027759.2	32342001	32342200	1.40706e-08	9.58737e-06	-28.5752
NC_027759.2	32342101	32342300	6.56912e-08	3.27432e-05	-20.3963
NC_027759.2	32342801	32343000	2.9475e-05	0.00344443	-16.0732
NC_027759.2	32347601	32347800	7.63736e-07	0.00022498	18.5334
NC_027759.2	32353401	32353600	2.83718e-05	0.00335162	-21.1268
NC_027759.2	32455301	32455500	0.000162654	0.0114815	17.9162
NC_027759.2	32455401	32455600	0.000266582	0.0161277	17.4482
NC_027759.2	32523501	32523700	9.35885e-07	0.000262869	-15.1838
NC_027759.2	32528901	32529100	2.15288e-07	8.38943e-05	-24.1183
NC_027759.2	32529201	32529400	7.11537e-05	0.00644551	-15.817
NC_027759.2	32564901	32565100	1.49903e-10	2.24595e-07	-27.7174
NC_027759.2	32779201	32779400	2.37739e-05	0.00295155	20.0517
NC_027759.2	32816401	32816600	0.00048099	0.0239199	-21.5556
NC_027759.2	32822401	32822600	8.12075e-05	0.00706474	-19.311
NC_027759.2	32839801	32840000	0.000222657	0.0142585	15.5505
NC_027759.2	32859501	32859700	0.000401632	0.0212315	-18.4778
NC_027759.2	32859801	32860000	7.15624e-06	0.00122133	-18.1874
NC_027759.2	32893901	32894100	0.00032765	0.0185208	18.5008
NC_027759.2	32998001	32998200	2.68505e-08	1.60988e-05	-17.6281
NC_027759.2	32998801	32999000	2.48553e-09	2.33655e-06	-22.3252
NC_027759.2	33071601	33071800	2.63516e-08	1.58736e-05	-19.6255
NC_027759.2	33076401	33076600	3.11009e-08	1.80891e-05	-20.2899
NC_027759.2	33076501	33076700	6.68638e-05	0.00616673	-15.6742
NC_027759.2	33114301	33114500	2.09349e-08	1.3192e-05	-29.2416
NC_027759.2	33114401	33114600	0.000209068	0.0136509	-19.2949
NC_027759.2	33128201	33128400	2.73377e-05	0.00326433	-21.8876
NC_027759.2	33143101	33143300	2.95522e-13	1.13812e-09	26.3538
NC_027759.2	33161201	33161400	2.52452e-05	0.0030817	17.9026
NC_027759.2	33161301	33161500	0.000273233	0.0164054	17.0121
NC_027759.2	33204401	33204600	0.000135667	0.0101282	16.0317
NC_027759.2	33207401	33207600	0.00105099	0.0398092	-16.3787
NC_027759.2	33227201	33227400	4.92827e-06	0.000924863	-15.4591
NC_027759.2	33256301	33256500	3.09647e-05	0.00356768	-22.8917
NC_027759.2	33256401	33256600	0.000179248	0.0122907	-16.1658
NC_027759.2	33283801	33284000	1.40688e-06	0.000357648	-18.5517
NC_027759.2	33283901	33284100	0.000585083	0.0272287	-19.5928
NC_027759.2	33305901	33306100	2.20175e-14	1.19262e-10	-32.2818
NC_027759.2	33306701	33306900	6.01958e-06	0.00107274	20.5231
NC_027759.2	33402401	33402600	0.000235712	0.0148214	-17.0078
NC_027759.2	33402501	33402700	5.7469e-08	2.9489e-05	-24.6428
NC_027759.2	33403901	33404100	1.64089e-08	1.08574e-05	-26.0031
NC_027759.2	33471201	33471400	8.26448e-05	0.00715348	15.3904
NC_027759.2	34138601	34138800	4.75733e-05	0.00483898	-16.3415
NC_027759.2	34142301	34142500	6.10485e-10	7.27638e-07	-23.269
NC_027759.2	34142401	34142600	2.91113e-07	0.000106222	-22.3406
NC_027759.2	34144401	34144600	0.000387926	0.0207398	-15.8241
NC_027759.2	34160601	34160800	5.77131e-09	4.63998e-06	-31.7728
NC_027759.2	34160701	34160900	1.03017e-08	7.43532e-06	-34.1667
NC_027759.2	34278401	34278600	7.31166e-05	0.00656784	-18.984
NC_027759.2	34285401	34285600	2.74954e-06	0.000595343	21.0413
NC_027759.2	34348501	34348700	2.95829e-13	1.13812e-09	-31.4708
NC_027759.2	34348601	34348800	0.000128389	0.00974052	-16.3795
NC_027759.2	34404201	34404400	3.32143e-09	2.96501e-06	-18.1978
NC_027759.2	34446801	34447000	5.52628e-08	2.85948e-05	-16.2824
NC_027759.2	34468501	34468700	8.31211e-24	3.57422e-19	34.8028
NC_027759.2	34468601	34468800	3.35871e-11	6.37531e-08	15.047
NC_027759.2	34484601	34484800	2.25917e-08	1.40055e-05	-15.1099
NC_027759.2	34557501	34557700	7.57645e-07	0.000223602	17.8571
NC_027759.2	34573501	34573700	0.000389643	0.0208022	-20.1961
NC_027759.2	34573601	34573800	9.39328e-05	0.00783278	-16.6998
NC_027759.2	34636101	34636300	7.61805e-05	0.0067591	-16.005
NC_027759.2	34733501	34733700	2.13016e-08	1.33636e-05	26.8146
NC_027759.2	35000201	35000400	1.78166e-06	0.000427889	-22.3272
NC_027759.2	35142101	35142300	5.02732e-05	0.00503255	-17.171
NC_027759.2	35226801	35227000	1.74286e-07	7.11868e-05	-21.3839
NC_027759.2	35243501	35243700	4.82127e-05	0.0048858	-20.1115
NC_027759.2	35253401	35253600	4.95553e-05	0.00498096	16.3478
NC_027759.2	35269201	35269400	1.00299e-05	0.0015702	25.7273
NC_027759.2	35276501	35276700	6.03422e-05	0.00573429	-19.0962
NC_027759.2	35276601	35276800	6.95202e-07	0.000209397	-26.2296
NC_027759.2	35374201	35374400	0.000271029	0.0163148	-17.0736
NC_027759.2	35425501	35425700	5.32356e-06	0.000979198	-18.1493
NC_027759.2	35437301	35437500	8.18375e-16	6.50744e-12	-22.0522
NC_027759.2	35437401	35437600	2.53475e-09	2.37487e-06	-25.0594
NC_027759.2	35454601	35454800	1.52776e-05	0.0021397	-23.9932
NC_027759.2	35458701	35458900	2.37318e-05	0.00294778	-19.7643
NC_027759.2	35458801	35459000	8.80345e-06	0.00142411	-18.0252
NC_027759.2	35465901	35466100	0.000206207	0.0135257	-15.3435
NC_027759.2	35505001	35505200	0.000511929	0.0249328	-20.8654
NC_027759.2	35525401	35525600	2.36997e-06	0.000532055	-16.5012
NC_027759.2	35952701	35952900	1.41617e-18	2.18083e-14	19.4997
NC_027759.2	35952801	35953000	2.09357e-11	4.27325e-08	15.612
NC_027759.2	36040801	36041000	3.12007e-05	0.00358686	-18.8871
NC_027759.2	36226001	36226200	1.52475e-05	0.00213635	16.4083
NC_027759.2	36410401	36410600	5.68203e-06	0.00102822	-22.8148
NC_027759.2	36412101	36412300	3.24196e-06	0.000675065	-15.2548
NC_027759.2	36444501	36444700	5.25067e-08	2.74903e-05	-16.5319
NC_027759.2	36534601	36534800	5.76121e-09	4.63252e-06	-18.3031
NC_027759.2	36578601	36578800	3.00791e-06	0.000637952	-16.4396
NC_027759.2	36578701	36578900	7.60912e-07	0.000224342	-20.7121
NC_027759.2	36593601	36593800	1.13845e-06	0.000304684	15.9074
NC_027759.2	36596401	36596600	2.04539e-11	4.19281e-08	24.7069
NC_027759.2	36624601	36624800	1.38054e-08	9.43546e-06	26.7152
NC_027759.2	36631301	36631500	2.1791e-05	0.00277375	-15.1359
NC_027759.2	36655201	36655400	2.17024e-06	0.000497894	-21.3859
NC_027759.2	36656101	36656300	3.34445e-05	0.00376721	-18.9166
NC_027759.2	36661801	36662000	0.00060251	0.0277625	18.7943
NC_027759.2	36684501	36684700	3.72139e-06	0.000749429	-16.8148
NC_027759.2	36688401	36688600	1.26296e-07	5.51508e-05	23.5028
NC_027759.2	36688501	36688700	2.08263e-07	8.18031e-05	26.14
NC_027759.2	36692201	36692400	8.05737e-11	1.33375e-07	35.3846
NC_027759.2	36692301	36692500	3.31754e-09	2.96228e-06	31.5834
NC_027759.2	36731201	36731400	3.78539e-06	0.000759324	19.233
NC_027759.2	36884601	36884800	9.49793e-05	0.00789203	-15.673
NC_027759.2	36929301	36929500	8.0902e-05	0.00704635	-15.102
NC_027759.2	36929401	36929600	1.16514e-05	0.00175235	-15.7365
NC_027759.2	37049101	37049300	8.72607e-08	4.10666e-05	-23.7473
NC_027759.2	37113401	37113600	8.46114e-11	1.38867e-07	-16.2734
NC_027759.2	37125001	37125200	6.69083e-06	0.0011604	-16.184
NC_027759.2	37160801	37161000	0.000396308	0.0210396	-16.4835
NC_027759.2	37290801	37291000	2.03767e-05	0.00264019	-17.8725
NC_027759.2	37644701	37644900	0.00034254	0.0190679	-18.9236
[truncated: 17,111 more rows]

## Sheet: 16NS_CG
Table S4. All DMRs identified in genomic sequence context of CG in 16NS under freezing stress
chr	start	end	pvalue	qvalue	meth.diff
NC_027757.2	529301	529500	4.0844e-05	0.00700618	37.4468
NC_027757.2	529401	529600	8.90606e-09	9.81309e-06	33.0978
NC_027757.2	933601	933800	0.000135654	0.0159699	-37.3171
NC_027757.2	1105501	1105700	5.01011e-05	0.00806751	-29.593
NC_027757.2	1460801	1461000	3.6801e-05	0.00650794	28.0254
NC_027757.2	1594501	1594700	5.15058e-06	0.00155958	30.8632
NC_027757.2	1664501	1664700	5.43554e-10	9.22641e-07	40.9297
NC_027757.2	1741201	1741400	5.35537e-07	0.000273667	39.0307
NC_027757.2	1741301	1741500	0.000143379	0.0165757	32.4735
NC_027757.2	1880201	1880400	3.70427e-06	0.00121735	-26.216
NC_027757.2	1891601	1891800	4.8254e-05	0.0078585	26.8404
NC_027757.2	2027301	2027500	0.000247919	0.0237764	33.7691
NC_027757.2	2123601	2123800	3.72404e-05	0.0065629	28.3922
NC_027757.2	2208801	2209000	9.80945e-07	0.00044111	37.6548
NC_027757.2	2208901	2209100	9.1733e-07	0.000417793	41.0431
NC_027757.2	2500101	2500300	0.000700665	0.0462848	-28.7749
NC_027757.2	2941101	2941300	1.67553e-06	0.000664526	-25.9259
NC_027757.2	3037901	3038100	0.000418316	0.0334173	-42.0377
NC_027757.2	3093501	3093700	6.31446e-05	0.00948781	28.5714
NC_027757.2	3363101	3363300	1.75022e-05	0.00382664	-30.1961
NC_027757.2	4201901	4202100	1.07214e-05	0.00268104	-29.9834
NC_027757.2	4368101	4368300	0.000743782	0.0480083	-25.2508
NC_027757.2	5526501	5526700	6.27101e-06	0.00180411	32.8694
NC_027757.2	6018101	6018300	2.34256e-08	2.1946e-05	25.8111
NC_027757.2	6099201	6099400	1.65362e-12	5.7663e-09	49.3873
NC_027757.2	6099301	6099500	1.81187e-09	2.54286e-06	38
NC_027757.2	6146301	6146500	7.50955e-07	0.000357486	-29.1486
NC_027757.2	6645601	6645800	8.83054e-13	3.29593e-09	39.8848
NC_027757.2	6645701	6645900	3.48182e-09	4.45158e-06	28.5851
NC_027757.2	7281401	7281600	2.04161e-07	0.000127452	-31.0363
NC_027757.2	7286201	7286400	1.54447e-05	0.00349277	44.9683
NC_027757.2	7286301	7286500	0.00037682	0.0312369	34.8162
NC_027757.2	7593201	7593400	0.000207906	0.0212344	-35.2564
NC_027757.2	8086301	8086500	9.78602e-05	0.0127972	26.0168
NC_027757.2	8117801	8118000	8.12134e-07	0.000379214	-48.3688
NC_027757.2	8277701	8277900	2.38566e-05	0.00476768	-29.2778
NC_027757.2	8623001	8623200	3.76854e-05	0.00661466	-25.5579
NC_027757.2	9059101	9059300	4.52679e-06	0.00141652	26.3395
NC_027757.2	9059201	9059400	0.000722807	0.0471486	25.9091
NC_027757.2	9082701	9082900	0.000491662	0.0368907	25.4224
NC_027757.2	9091201	9091400	0.000776333	0.0492591	29.59
NC_027757.2	9107901	9108100	0.000689162	0.0457898	30.0595
NC_027757.2	10791601	10791800	4.56017e-05	0.0075524	29.4465
NC_027757.2	10791701	10791900	4.56017e-05	0.0075524	29.4465
NC_027757.2	10818601	10818800	7.06977e-05	0.0102637	25.9662
NC_027757.2	11245001	11245200	3.62588e-09	4.61058e-06	-46.7105
NC_027757.2	11245101	11245300	1.10981e-06	0.000486252	-44.2818
NC_027757.2	11491301	11491500	6.06063e-08	4.81483e-05	34.9123
NC_027757.2	11776001	11776200	3.58661e-05	0.00639148	25.7812
NC_027757.2	11953501	11953700	1.74329e-06	0.00068417	-36.0095
NC_027757.2	12297101	12297300	4.28848e-06	0.00135937	-25
NC_027757.2	12878101	12878300	4.98914e-08	4.09552e-05	27.4089
NC_027757.2	13757001	13757200	3.66952e-15	2.32857e-11	43.5511
NC_027757.2	13757101	13757300	8.26788e-18	8.2653e-14	48.5724
NC_027757.2	13768801	13769000	1.33397e-07	9.06495e-05	-38.9912
NC_027757.2	13768901	13769100	4.16608e-07	0.000223515	-43.0091
NC_027757.2	13781901	13782100	7.09876e-06	0.00197997	25.308
NC_027757.2	13881501	13881700	0.000186463	0.0197443	27.8752
NC_027757.2	13881601	13881800	0.000397523	0.0323207	29.2941
NC_027757.2	13990301	13990500	3.20907e-07	0.000182193	-33.2989
NC_027757.2	14170401	14170600	3.3042e-05	0.00602255	42.7419
NC_027757.2	14768501	14768700	1.81423e-05	0.00392838	-35.0368
NC_027757.2	14789101	14789300	0.00060889	0.042299	30.5274
NC_027757.2	14791101	14791300	1.50793e-08	1.52877e-05	-25.7394
NC_027757.2	14796501	14796700	3.85739e-05	0.0067261	-33.0986
NC_027757.2	14856901	14857100	3.62445e-05	0.00643844	31.3725
NC_027757.2	14894101	14894300	1.62393e-07	0.000106057	60
NC_027757.2	14905101	14905300	1.23563e-09	1.8524e-06	-26.47
NC_027757.2	14905201	14905400	1.53599e-07	0.000101568	-33.3604
NC_027757.2	14906101	14906300	2.92858e-21	4.73663e-17	31.6646
NC_027757.2	14928001	14928200	5.55561e-07	0.000281765	25.6271
NC_027757.2	15129401	15129600	1.63362e-20	2.38963e-16	28.4976
NC_027757.2	15129501	15129700	2.17184e-20	3.08616e-16	28.8884
NC_027757.2	15161001	15161200	3.54425e-06	0.00117711	36.1481
NC_027757.2	15161101	15161300	6.31107e-05	0.00948415	41.0714
NC_027757.2	15361701	15361900	3.97599e-07	0.000215672	32.381
NC_027757.2	15458801	15459000	6.83156e-06	0.00192134	-27.6431
NC_027757.2	15598401	15598600	6.63673e-06	0.00188352	28.8605
NC_027757.2	15909501	15909700	0.000234077	0.0229478	35.6093
NC_027757.2	16051901	16052100	3.7321e-05	0.00657193	40.423
NC_027757.2	16052001	16052200	2.18073e-05	0.00449216	33.6585
NC_027757.2	16741101	16741300	2.00799e-08	1.94292e-05	-26.2806
NC_027757.2	17071501	17071700	1.88056e-05	0.00403446	-25.7641
NC_027757.2	17071601	17071800	0.000214327	0.0216573	-29.5977
NC_027757.2	17235701	17235900	2.74562e-05	0.0052881	38.5281
NC_027757.2	17235801	17236000	1.51345e-10	3.07856e-07	35.3535
NC_027757.2	17235901	17236100	5.33078e-21	8.38335e-17	37.8741
NC_027757.2	17236001	17236200	3.05967e-38	2.43474e-33	41.8014
NC_027757.2	17236101	17236300	1.66819e-33	8.96937e-29	44.7724
NC_027757.2	17236201	17236400	8.21119e-12	2.38634e-08	33.4227
NC_027757.2	17273301	17273500	4.22473e-06	0.00134312	26.4912
NC_027757.2	17273401	17273600	3.25668e-06	0.0011041	33.0997
NC_027757.2	17273601	17273800	1.22709e-06	0.000525149	34.4217
NC_027757.2	17273701	17273900	3.53301e-06	0.00117435	33.5108
NC_027757.2	18043201	18043400	1.06912e-06	0.000471646	-30.0164
NC_027757.2	18050301	18050500	3.40949e-06	0.00114304	-38.6336
NC_027757.2	18155201	18155400	2.4338e-06	0.00088458	-29.7619
NC_027757.2	18155301	18155500	3.87695e-06	0.00126138	-34.4595
NC_027757.2	18219201	18219400	2.24108e-06	0.000831628	-35.4406
NC_027757.2	18538301	18538500	3.25327e-13	1.34326e-09	32.7586
NC_027757.2	19174001	19174200	8.15282e-14	3.98502e-10	-32.311
NC_027757.2	19479201	19479400	2.35114e-06	0.000860988	-33.7079
NC_027757.2	19479301	19479500	9.82557e-05	0.0128298	-30.754
NC_027757.2	19919901	19920100	1.21687e-07	8.46062e-05	25.4039
NC_027757.2	19944801	19945000	2.665e-05	0.00517037	-36.5657
NC_027757.2	19944901	19945100	6.45861e-05	0.00963635	-36.875
NC_027757.2	20409401	20409600	0.000413279	0.0331591	-26.9841
NC_027757.2	20465101	20465300	0.000764905	0.0488268	35.7843
NC_027757.2	20586901	20587100	4.693e-05	0.00770607	33.3333
NC_027757.2	21218801	21219000	2.34692e-06	0.000859917	30.5081
NC_027757.2	21789501	21789700	4.89927e-07	0.000254677	-31.8182
NC_027757.2	22033001	22033200	7.30309e-06	0.0020218	32.099
NC_027757.2	22246001	22246200	1.53618e-05	0.0034792	-34.1259
NC_027757.2	22332801	22333000	0.000365096	0.0306217	-32.8125
NC_027757.2	22353001	22353200	1.03813e-08	1.11274e-05	28.0667
NC_027757.2	22513101	22513300	0.000631531	0.0432972	35.732
NC_027757.2	22589701	22589900	2.83562e-09	3.73387e-06	-31.3559
NC_027757.2	22736201	22736400	1.85354e-07	0.000118155	38.7636
NC_027757.2	22736301	22736500	3.04474e-12	9.94606e-09	32.0143
NC_027757.2	22824801	22825000	0.00073745	0.0477407	30.3812
NC_027757.2	23003501	23003700	1.71436e-06	0.000676136	28.961
NC_027757.2	23041301	23041500	0.000199602	0.0206449	28.3534
NC_027757.2	23530101	23530300	1.00006e-17	9.82472e-14	-27.9109
NC_027757.2	23530201	23530400	1.05327e-23	2.32817e-19	-31.4974
NC_027757.2	23532601	23532800	1.8809e-23	4.04522e-19	45.2744
NC_027757.2	23532701	23532900	9.93347e-25	2.42472e-20	47.4809
NC_027757.2	24145601	24145800	5.1179e-05	0.00820126	25.1285
NC_027757.2	24361101	24361300	3.13925e-09	4.07249e-06	27.1994
NC_027757.2	24394101	24394300	4.42463e-06	0.0013931	-25.6389
NC_027757.2	24445001	24445200	0.000183116	0.0195224	28.2766
NC_027757.2	24549201	24549400	3.88087e-07	0.000211174	34.945
NC_027757.2	24843001	24843200	9.10675e-06	0.00237644	25.0171
NC_027757.2	24957201	24957400	3.19638e-05	0.00588234	26.087
NC_027757.2	24992601	24992800	7.39968e-06	0.00204257	-27.2727
NC_027757.2	24996701	24996900	1.30028e-05	0.00307563	-30.5442
NC_027757.2	25022301	25022500	1.12797e-07	7.94518e-05	26.0781
NC_027757.2	25034201	25034400	1.03084e-15	7.2464e-12	52.5324
NC_027757.2	25034301	25034500	2.49385e-23	5.24995e-19	44.2659
NC_027757.2	25034401	25034600	2.85874e-09	3.75264e-06	29.8655
NC_027757.2	25034701	25034900	5.34567e-07	0.000273347	-32.6649
NC_027757.2	25082901	25083100	3.90858e-07	0.000212392	25.4502
NC_027757.2	25083001	25083200	8.58872e-10	1.35283e-06	41.3818
NC_027757.2	25118001	25118200	1.66132e-15	1.11844e-11	-30.5995
NC_027757.2	25118101	25118300	5.99556e-17	5.19714e-13	-35.567
NC_027757.2	25249501	25249700	3.44622e-14	1.82094e-10	-29.4941
NC_027757.2	25269801	25270000	5.93656e-09	6.96759e-06	-28.9855
NC_027757.2	25891201	25891400	7.72353e-05	0.0109255	26.5404
NC_027757.2	26024901	26025100	6.34016e-08	4.99228e-05	30.2381
NC_027757.2	26030701	26030900	4.20624e-10	7.46459e-07	25.3172
NC_027757.2	26140601	26140800	1.30403e-13	6.0121e-10	46.6805
NC_027757.2	26140701	26140900	6.42428e-25	1.61776e-20	32.6271
NC_027757.2	26287701	26287900	0.000117112	0.0144614	29.8621
NC_027757.2	26287801	26288000	4.87557e-10	8.42325e-07	43.3587
NC_027757.2	26315701	26315900	1.08537e-08	1.15466e-05	36.5406
NC_027757.2	26825801	26826000	2.0706e-06	0.000781486	-27.2219
NC_027757.2	26862901	26863100	1.55579e-05	0.00351345	36.8421
NC_027757.2	26863001	26863200	3.97847e-05	0.00687368	30.4348
NC_027757.2	26911701	26911900	1.08036e-10	2.30194e-07	-40.2227
NC_027757.2	26965301	26965500	0.000149913	0.0170565	-29.0476
NC_027757.2	26979001	26979200	2.9743e-09	3.88256e-06	-35.002
NC_027757.2	26979101	26979300	2.9939e-07	0.000172613	-34.7212
NC_027757.2	27076301	27076500	3.13162e-07	0.000178946	41.5441
NC_027757.2	27333501	27333700	4.97647e-06	0.00152087	-35.2337
NC_027757.2	27346201	27346400	0.000650251	0.0441026	-28.2552
NC_027757.2	27346301	27346500	6.76929e-07	0.000329676	-37.9552
NC_027757.2	27346401	27346600	0.000286096	0.0261343	-31.3187
NC_027757.2	27385501	27385700	1.76285e-06	0.000690484	25.2269
NC_027757.2	27520001	27520200	3.66623e-08	3.17524e-05	-34.4322
NC_027757.2	27544201	27544400	9.73979e-05	0.0127559	39.8611
NC_027757.2	27629901	27630100	0.000116174	0.0143795	-31.9106
NC_027757.2	27638101	27638300	0.000105989	0.0135053	27.1272
NC_027757.2	27706001	27706200	4.27289e-05	0.00722056	27.6632
NC_027757.2	27716301	27716500	7.2779e-06	0.00201735	-28.3748
NC_027757.2	27917001	27917200	8.1179e-07	0.000379174	34.6154
NC_027757.2	27935601	27935800	2.58787e-06	0.000925445	-37.3647
NC_027757.2	28005101	28005300	1.23673e-06	0.000528193	33.5714
NC_027757.2	28005201	28005400	2.60722e-07	0.000155037	33.9645
NC_027757.2	28015101	28015300	2.13162e-08	2.0324e-05	-44.1571
NC_027757.2	28151801	28152000	0.000138044	0.016159	-35.9262
NC_027757.2	28282501	28282700	5.36585e-08	4.35258e-05	-36.9137
NC_027757.2	28287801	28288000	7.5254e-10	1.21075e-06	26.664
NC_027757.2	28365301	28365500	0.000551068	0.0397348	25.7583
NC_027757.2	28484001	28484200	0.000527395	0.03862	33.6092
NC_027757.2	28834901	28835100	4.21483e-09	5.21935e-06	-36.8726
NC_027757.2	28872301	28872500	8.62595e-08	6.37922e-05	-40.1269
NC_027757.2	28872401	28872600	1.63207e-08	1.63033e-05	-37.1429
NC_027757.2	28968301	28968500	1.90215e-06	0.000732784	-47.6692
NC_027757.2	29007201	29007400	4.49122e-07	0.000237437	26.3827
NC_027757.2	29043401	29043600	4.11766e-31	1.82035e-26	-66.2742
NC_027757.2	29043501	29043700	4.82303e-26	1.40071e-21	-60.1613
NC_027757.2	29053201	29053400	7.70088e-16	5.54068e-12	-42.5753
NC_027757.2	29053301	29053500	1.06872e-24	2.54623e-20	-47.8844
NC_027757.2	29053401	29053600	3.90422e-14	2.03679e-10	-51.5683
NC_027757.2	29077301	29077500	2.82737e-07	0.00016519	-38.6364
NC_027757.2	29077401	29077600	2.82737e-07	0.00016519	-38.6364
NC_027757.2	29184001	29184200	1.45221e-05	0.00333775	33.8441
NC_027757.2	29245901	29246100	5.60059e-07	0.000283468	43.1239
NC_027757.2	29250501	29250700	0.000402966	0.0326293	27.5257
NC_027757.2	29313701	29313900	3.34643e-12	1.07986e-08	59.3947
NC_027757.2	29313801	29314000	4.32717e-13	1.73207e-09	49.4719
NC_027757.2	29323001	29323200	4.84554e-10	8.38957e-07	-61.3559
NC_027757.2	29323101	29323300	0.000523872	0.0384547	-29.0899
NC_027757.2	29332301	29332500	4.00753e-06	0.00129215	39.0706
NC_027757.2	29332401	29332600	1.00367e-14	5.81277e-11	51.4286
NC_027757.2	29332501	29332700	2.25103e-19	2.80762e-15	57.2423
NC_027757.2	29332601	29332800	7.08798e-09	8.08989e-06	45.5357
NC_027757.2	29357201	29357400	0.000117084	0.0144593	-42.8922
NC_027757.2	29372601	29372800	3.08178e-09	4.01101e-06	-26.7081
NC_027757.2	29372701	29372900	1.55015e-08	1.56602e-05	-25.7745
NC_027757.2	29374101	29374300	0.00019702	0.0204646	-32.4242
NC_027757.2	29398301	29398500	1.47011e-05	0.00337072	28.6919
NC_027757.2	29398401	29398600	0.000319449	0.0280323	27.3113
NC_027757.2	29474401	29474600	0.000244528	0.0235494	26.8983
NC_027757.2	29571101	29571300	5.13001e-07	0.00026429	-41.6353
NC_027757.2	29580901	29581100	9.63775e-05	0.0126706	46.9175
NC_027757.2	29682801	29683000	4.8893e-06	0.00150239	-52.1994
NC_027757.2	29700001	29700200	7.77792e-07	0.000366579	27.6162
NC_027757.2	29706801	29707000	3.1628e-06	0.00107993	38.4581
NC_027757.2	29707401	29707600	4.78963e-10	8.30724e-07	-48.5784
NC_027757.2	29707501	29707700	1.60301e-10	3.23592e-07	-37.4544
NC_027757.2	29718101	29718300	4.29062e-08	3.61911e-05	56.1966
NC_027757.2	29718201	29718400	7.79189e-11	1.74561e-07	62.2642
NC_027757.2	29768401	29768600	0.000133106	0.0157665	27.8892
NC_027757.2	29813601	29813800	1.1444e-13	5.3885e-10	46.367
NC_027757.2	29813701	29813900	1.14738e-09	1.73317e-06	45.0948
NC_027757.2	29813801	29814000	3.30961e-08	2.92366e-05	38.5902
NC_027757.2	29813901	29814100	1.11959e-06	0.000489513	42.1569
NC_027757.2	29848701	29848900	2.17491e-10	4.24605e-07	-27.1992
NC_027757.2	29848801	29849000	6.57378e-09	7.5857e-06	-31.7432
NC_027757.2	29852801	29853000	5.57896e-10	9.40565e-07	36.2534
NC_027757.2	29852901	29853100	3.1855e-06	0.00108606	25.1675
NC_027757.2	29863601	29863800	6.67087e-09	7.68214e-06	29.8626
NC_027757.2	29863701	29863900	9.22011e-16	6.56254e-12	34.3113
NC_027757.2	29863801	29864000	1.58582e-13	7.17817e-10	49.0842
NC_027757.2	29865101	29865300	7.86298e-07	0.000369779	26.9231
NC_027757.2	29865201	29865400	8.22475e-13	3.09011e-09	34.9566
NC_027757.2	29869001	29869200	2.97345e-07	0.000171757	29.4803
NC_027757.2	29909301	29909500	1.21744e-11	3.42084e-08	-40.9938
NC_027757.2	29920501	29920700	7.99337e-06	0.0021594	32.9371
NC_027757.2	30052601	30052800	2.71401e-07	0.00016019	-36.1998
NC_027757.2	30056001	30056200	3.4702e-11	8.5652e-08	-60.751
NC_027757.2	30056101	30056300	1.60172e-07	0.000104955	-41.0797
NC_027757.2	30453101	30453300	8.60045e-18	8.57622e-14	49.9524
NC_027757.2	30453201	30453400	1.04398e-16	8.477e-13	25.2586
NC_027757.2	30500601	30500800	6.65647e-06	0.00188757	-28.7855
NC_027757.2	30523501	30523700	7.20886e-05	0.0104012	-27.6786
NC_027757.2	30640901	30641100	1.65602e-13	7.45354e-10	-38.4848
NC_027757.2	30641001	30641200	3.31007e-06	0.00111759	-29.6591
NC_027757.2	30857901	30858100	6.51786e-15	3.94197e-11	50.0857
NC_027757.2	30858001	30858200	2.50572e-26	7.38494e-22	68.541
NC_027757.2	30858101	30858300	1.42199e-12	5.04257e-09	77.3485
NC_027757.2	30867301	30867500	8.05362e-10	1.28174e-06	29.3333
NC_027757.2	30867401	30867600	1.07663e-17	1.05509e-13	53.2258
NC_027757.2	30888801	30889000	7.98326e-25	1.97289e-20	59.6154
NC_027757.2	30888901	30889100	2.09505e-21	3.44451e-17	62
NC_027757.2	30892701	30892900	4.20999e-08	3.56167e-05	28.3894
NC_027757.2	30913101	30913300	1.775e-21	2.97987e-17	-66.6667
NC_027757.2	31038901	31039100	0.000140489	0.0163567	-26.2963
NC_027757.2	31039001	31039200	0.00025353	0.0241134	-28.2471
NC_027757.2	31058101	31058300	1.06251e-08	1.1352e-05	-41.7045
NC_027757.2	31072601	31072800	2.15512e-17	2.00343e-13	59.6822
NC_027757.2	31152001	31152200	3.12645e-09	4.05986e-06	-29.1823
NC_027757.2	31152101	31152300	2.19211e-17	2.02835e-13	-42.4973
NC_027757.2	31220801	31221000	5.49166e-06	0.00163658	-47.619
NC_027757.2	31364801	31365000	1.29344e-07	8.85349e-05	-28.4848
NC_027757.2	31666401	31666600	3.04374e-13	1.26412e-09	54.1093
NC_027757.2	31666501	31666700	6.94411e-18	7.03026e-14	72.8814
NC_027757.2	31682001	31682200	0.000699407	0.0462255	25.6098
NC_027757.2	31717201	31717400	1.55037e-08	1.56602e-05	28.9266
NC_027757.2	32059601	32059800	0.000117088	0.0144593	-31.2776
NC_027757.2	32354301	32354500	0.00068962	0.045803	-25.2146
NC_027757.2	32404601	32404800	9.18918e-05	0.0123202	29.7013
NC_027757.2	32875501	32875700	8.84256e-05	0.0120023	-27.1716
NC_027757.2	32875601	32875800	2.45108e-05	0.00485937	-30.5168
NC_027757.2	33130501	33130700	5.04672e-07	0.000260741	-29.7767
NC_027757.2	33179001	33179200	2.36219e-06	0.00086416	33.1507
NC_027757.2	33421001	33421200	2.31386e-06	0.00085078	37.491
NC_027757.2	33811301	33811500	4.49231e-07	0.000237463	-31.5789
NC_027757.2	34196301	34196500	1.55091e-05	0.00350487	-35.3684
NC_027757.2	34224101	34224300	0.000426882	0.0338673	26.9231
NC_027757.2	34368501	34368700	1.31384e-09	1.94619e-06	53.4921
NC_027757.2	34532301	34532500	2.16698e-05	0.00447171	-25.3487
NC_027757.2	34532401	34532600	1.73784e-09	2.45803e-06	-28.3497
NC_027757.2	34557301	34557500	4.71127e-07	0.000246937	-29.4918
NC_027757.2	34742501	34742700	8.05728e-05	0.0112461	40.9289
NC_027757.2	34909801	34910000	3.79878e-08	3.27321e-05	25.2851
NC_027757.2	35789801	35790000	3.39472e-06	0.00113914	-25.253
NC_027757.2	35801701	35801900	8.08413e-07	0.000377921	-27.6828
NC_027758.2	261701	261900	1.13806e-05	0.0028008	-26.3589
NC_027758.2	584901	585100	1.88303e-05	0.00403822	25.1111
NC_027758.2	823201	823400	4.61859e-06	0.00143843	-27.6803
NC_027758.2	823301	823500	4.51657e-07	0.000238492	-25.6831
NC_027758.2	1873301	1873500	0.000262071	0.0246575	-25.3968
NC_027758.2	1948701	1948900	0.000260534	0.02456	-37.0536
NC_027758.2	3860601	3860800	0.000439779	0.0343477	-27.7551
NC_027758.2	4234201	4234400	0.000173902	0.0188711	-33.9559
NC_027758.2	4880301	4880500	0.000363746	0.0305426	-29.7774
NC_027758.2	5168001	5168200	4.03134e-07	0.000217754	32.3291
NC_027758.2	6155701	6155900	0.00071254	0.0467487	-26.2963
NC_027758.2	6561701	6561900	5.8194e-21	9.11574e-17	36.8028
NC_027758.2	6561801	6562000	3.92776e-25	1.02813e-20	29.2681
NC_027758.2	6916701	6916900	8.65169e-05	0.0118186	29.4828
NC_027758.2	6933601	6933800	0.000334859	0.0289353	25.7634
NC_027758.2	7388501	7388700	0.000385174	0.0316747	33.5556
NC_027758.2	7594301	7594500	0.00029911	0.0268891	31.0465
NC_027758.2	7753201	7753400	7.09277e-05	0.0102844	-27.8261
NC_027758.2	7840701	7840900	2.8791e-07	0.000167548	-25.2689
NC_027758.2	8162401	8162600	1.48622e-05	0.00339644	32.3516
NC_027758.2	8313701	8313900	1.83662e-05	0.00396572	-38.274
NC_027758.2	8313801	8314000	4.80979e-05	0.00784271	-36.5119
NC_027758.2	8320601	8320800	1.6085e-10	3.24169e-07	55.7143
NC_027758.2	8320701	8320900	1.6085e-10	3.24169e-07	55.7143
NC_027758.2	8609701	8609900	0.000108517	0.0137304	30.8306
NC_027758.2	8848801	8849000	2.11548e-05	0.00439645	-27.1774
NC_027758.2	9062101	9062300	5.00299e-08	4.1028e-05	38.0952
NC_027758.2	9062201	9062400	5.0051e-08	4.10346e-05	30.819
NC_027758.2	10092701	10092900	0.000377507	0.0312782	28.4706
NC_027758.2	10586101	10586300	2.02776e-10	3.97899e-07	45.9792
NC_027758.2	10729101	10729300	1.93714e-09	2.68532e-06	39.4259
NC_027758.2	11101401	11101600	0.000578746	0.0409535	27.9487
NC_027758.2	11101501	11101700	1.03178e-05	0.00260731	33.7691
NC_027758.2	11229301	11229500	2.32668e-05	0.00467919	26.5318
NC_027758.2	11238301	11238500	0.000430486	0.0340287	-26.087
NC_027758.2	11417301	11417500	9.36374e-07	0.000424522	-47.2222
NC_027758.2	11417401	11417600	1.89425e-05	0.0040553	-50
NC_027758.2	12178801	12179000	1.79017e-08	1.763e-05	-35.4564
NC_027758.2	12479201	12479400	8.59323e-07	0.000396917	-25.9929
NC_027758.2	12494201	12494400	8.67075e-09	9.59634e-06	30.0584
NC_027758.2	12494301	12494500	8.67075e-09	9.59634e-06	30.0584
NC_027758.2	13371301	13371500	0.00066011	0.044547	26.7532
NC_027758.2	13373001	13373200	3.54492e-06	0.00117723	26.6829
NC_027758.2	13538301	13538500	0.000188319	0.0198796	39.3429
NC_027758.2	14556401	14556600	0.000306712	0.0273318	30.4775
NC_027758.2	14611801	14612000	1.37615e-05	0.00321072	-28.9725
NC_027758.2	14767701	14767900	0.000142528	0.0165181	-36
NC_027758.2	14845901	14846100	1.30263e-05	0.00307934	-29.4525
NC_027758.2	14918801	14919000	2.37297e-08	2.21787e-05	-25.0311
NC_027758.2	14918901	14919100	2.79079e-06	0.000980477	-28.5564
NC_027758.2	14962101	14962300	1.48391e-07	9.87805e-05	25.057
NC_027758.2	15095401	15095600	2.70158e-05	0.00522478	39.4147
NC_027758.2	15411301	15411500	1.7413e-06	0.000683729	26.4899
NC_027758.2	15414201	15414400	4.00816e-09	5.00392e-06	38.4755
NC_027758.2	15824201	15824400	0.000373307	0.0310628	-31.1685
NC_027758.2	16071601	16071800	1.06805e-09	1.63506e-06	34.6154
NC_027758.2	16355801	16356000	0.000138139	0.0161677	-25.1624
NC_027758.2	16369601	16369800	1.15578e-06	0.000501772	-42.5926
NC_027758.2	16595501	16595700	2.7347e-07	0.00016122	33.1538
NC_027758.2	16595601	16595800	8.61749e-07	0.000397807	33.1246
NC_027758.2	16755601	16755800	0.000676534	0.0452702	32.0755
NC_027758.2	16833801	16834000	1.58828e-05	0.00356404	32.3077
NC_027758.2	16923301	16923500	5.89857e-08	4.70509e-05	-25.4661
NC_027758.2	16928801	16929000	8.29075e-08	6.18543e-05	-35.1502
NC_027758.2	16928901	16929100	2.33509e-10	4.51446e-07	-37.8676
NC_027758.2	17064601	17064800	3.19795e-06	0.00108965	-26.4547
NC_027758.2	17366101	17366300	2.19575e-08	2.07959e-05	-36.6896
NC_027758.2	17911901	17912100	0.000163059	0.0180767	25.6303
NC_027758.2	18043601	18043800	1.37312e-06	0.000572259	34.2464
NC_027758.2	18043701	18043900	8.04386e-07	0.000376445	33.451
NC_027758.2	18044001	18044200	0.000214344	0.0216584	-26.1799
NC_027758.2	18173401	18173600	0.000410831	0.0330507	29.097
NC_027758.2	18331601	18331800	1.20748e-05	0.0029248	31.024
NC_027758.2	19068201	19068400	1.52715e-07	0.000101067	-30.979
NC_027758.2	19078501	19078700	0.000271767	0.0252686	29.0043
NC_027758.2	19154901	19155100	1.32776e-05	0.00312327	-31.8819
NC_027758.2	19322701	19322900	4.65151e-10	8.11009e-07	51.1133
NC_027758.2	19537101	19537300	2.06142e-05	0.00431202	29.7795
NC_027758.2	20221501	20221700	0.00026233	0.0246755	-27.4749
NC_027758.2	20297901	20298100	4.43866e-05	0.00741468	-29.1883
NC_027758.2	20298001	20298200	5.26778e-07	0.000270128	-28.4668
NC_027758.2	20451201	20451400	1.0474e-16	8.48749e-13	50.3133
NC_027758.2	20451301	20451500	2.16418e-17	2.00716e-13	42.701
NC_027758.2	20588201	20588400	2.8752e-06	0.0010019	42.0879
NC_027758.2	20808601	20808800	4.06905e-05	0.00698468	26.1905
NC_027758.2	21271601	21271800	7.30234e-06	0.0020218	-41.2596
NC_027758.2	21303601	21303800	1.83666e-05	0.00396572	-26.8515
NC_027758.2	21698201	21698400	8.18711e-16	5.85873e-12	-25.3245
NC_027758.2	21843801	21844000	1.55517e-05	0.00351232	-28.3019
NC_027758.2	21854801	21855000	2.23754e-08	2.11013e-05	27.6623
NC_027758.2	21867901	21868100	0.00045628	0.0351943	36.5248
NC_027758.2	21967401	21967600	2.04433e-05	0.00428623	-25.5149
NC_027758.2	21967501	21967700	8.91439e-06	0.00233913	-25.9625
NC_027758.2	21991301	21991500	1.70194e-20	2.47139e-16	30.6547
NC_027758.2	21991401	21991600	2.54712e-22	4.75793e-18	35.4228
NC_027758.2	21991501	21991700	7.50931e-12	2.20989e-08	27.1728
NC_027758.2	22081201	22081400	3.2165e-05	0.00590793	-42.7611
NC_027758.2	23790901	23791100	0.00049179	0.0368955	-29.4043
NC_027758.2	24889601	24889800	1.27464e-05	0.00303029	38.9434
NC_027758.2	25238401	25238600	1.30317e-05	0.00308025	-37.2093
NC_027758.2	25391501	25391700	0.000463335	0.0355545	26.6165
NC_027758.2	26350701	26350900	3.54055e-05	0.00633372	42.5087
NC_027758.2	26383101	26383300	1.44675e-21	2.4866e-17	39.375
NC_027758.2	26490601	26490800	3.4603e-06	0.00115559	33.3333
NC_027758.2	26490701	26490900	2.16549e-06	0.00080886	42.8571
NC_027758.2	26501001	26501200	0.000313216	0.0276937	-30.1537
NC_027758.2	26615601	26615800	3.5298e-22	6.41288e-18	-43.8456
NC_027758.2	26615701	26615900	3.5298e-22	6.41288e-18	-43.8456
NC_027758.2	26646601	26646800	2.98576e-05	0.00562057	26.8005
NC_027758.2	27381201	27381400	2.73788e-05	0.00527779	-27.6489
NC_027758.2	28019601	28019800	0.000110431	0.0138889	25.0774
NC_027758.2	28082301	28082500	1.54423e-13	7.00584e-10	25.2249
NC_027758.2	28082401	28082600	2.17687e-28	8.09461e-24	26.983
NC_027758.2	28082501	28082700	6.75403e-23	1.34363e-18	26.6724
NC_027758.2	28150101	28150300	8.8717e-07	0.00040704	37.037
NC_027758.2	28215101	28215300	2.88767e-10	5.42719e-07	-45.6
NC_027758.2	28215201	28215400	1.31669e-05	0.00310509	-29.4306
NC_027758.2	28640801	28641000	0.000616672	0.0426296	25.8621
NC_027758.2	29119101	29119300	0.000785801	0.0496248	30.2837
NC_027758.2	29237601	29237800	4.60274e-06	0.00143408	-27.4286
NC_027758.2	30432901	30433100	0.000176316	0.0190441	-30.1754
NC_027758.2	30516701	30516900	0.000119798	0.0146973	25.2563
NC_027758.2	30633401	30633600	0.000642915	0.0438029	-30.4762
NC_027758.2	31144001	31144200	7.01072e-05	0.0101997	40.9428
NC_027758.2	31357901	31358100	5.72038e-10	9.61149e-07	-34.606
NC_027758.2	31358001	31358200	2.7085e-13	1.14157e-09	-26.69
NC_027758.2	31404101	31404300	0.00036926	0.0308505	26.4706
NC_027758.2	31434301	31434500	1.48748e-05	0.00339782	-32.3529
NC_027758.2	31542701	31542900	7.35891e-06	0.00203357	32.0988
NC_027758.2	31542801	31543000	4.23701e-08	3.58148e-05	55.5556
NC_027758.2	31614101	31614300	4.95555e-10	8.53178e-07	-33.2868
NC_027758.2	31741501	31741700	5.88411e-08	4.69456e-05	-26.5251
NC_027758.2	31974801	31975000	0.000188976	0.0199245	26.6907
NC_027758.2	32541401	32541600	1.1642e-05	0.0028491	27.4086
NC_027758.2	32684501	32684700	2.80224e-10	5.29742e-07	34.6299
NC_027758.2	32684601	32684800	5.75077e-06	0.00169075	25.2208
NC_027758.2	33034301	33034500	0.00073102	0.0474758	25.4545
NC_027758.2	33299101	33299300	5.08251e-07	0.000262352	-26.2612
NC_027758.2	33299201	33299400	5.19266e-05	0.00828731	-27.5
NC_027758.2	33600901	33601100	4.08371e-07	0.000219985	33.3333
NC_027758.2	33657801	33658000	6.93326e-08	5.36479e-05	-35.528
NC_027758.2	33781501	33781700	1.51278e-05	0.0034424	-34.6154
NC_027758.2	33844901	33845100	2.47763e-06	0.000895904	-31.1392
NC_027758.2	34407001	34407200	0.000226182	0.0224538	29.078
NC_027758.2	34407101	34407300	7.91787e-07	0.00037164	36.7122
NC_027758.2	34407201	34407400	0.000225482	0.0224032	28.1159
NC_027758.2	34500801	34501000	0.000167667	0.0184137	-28.7879
NC_027758.2	34560801	34561000	2.57962e-11	6.61745e-08	38.2625
NC_027758.2	34867601	34867800	3.96778e-05	0.00685997	-30.1314
NC_027758.2	34932501	34932700	0.000712255	0.0467353	-31.2709
NC_027758.2	34964201	34964400	3.28287e-07	0.000185695	-30.1282
NC_027759.2	555401	555600	8.04887e-06	0.00216807	-37.8086
NC_027759.2	773601	773800	1.05828e-08	1.13098e-05	-37.9297
NC_027759.2	917701	917900	7.08994e-06	0.00197807	29.8333
NC_027759.2	1045901	1046100	0.000228098	0.0225724	35.5594
NC_027759.2	1064001	1064200	0.000195427	0.0203714	-39.3371
NC_027759.2	1090701	1090900	0.000220871	0.0220916	27.0425
NC_027759.2	1691901	1692100	9.2524e-14	4.48393e-10	-44.7792
NC_027759.2	1692001	1692200	6.64247e-19	7.86571e-15	-55.9181
NC_027759.2	1695701	1695900	3.58519e-06	0.00118644	42.3682
NC_027759.2	1775301	1775500	2.20063e-05	0.00451911	29.7872
NC_027759.2	2697201	2697400	1.56586e-10	3.17105e-07	33.8206
NC_027759.2	2707601	2707800	4.80972e-05	0.00784271	27.541
NC_027759.2	3202801	3203000	9.15008e-05	0.0122856	-25.3514
NC_027759.2	3339101	3339300	0.000143223	0.0165616	-27.1425
NC_027759.2	3339201	3339400	0.000143223	0.0165616	-27.1425
NC_027759.2	3566901	3567100	1.03527e-08	1.11057e-05	-46.0345
NC_027759.2	3567001	3567200	4.00227e-08	3.41352e-05	-29.0498
NC_027759.2	4002601	4002800	7.77048e-07	0.000366531	-34.3542
NC_027759.2	4002701	4002900	3.89145e-07	0.000211663	-34.511
NC_027759.2	4503601	4503800	2.8518e-08	2.58348e-05	26.3736
NC_027759.2	4748901	4749100	4.1487e-07	0.000222882	-31.2979
NC_027759.2	4749001	4749200	1.52631e-11	4.18817e-08	-33.1327
NC_027759.2	4749101	4749300	1.47176e-11	4.06369e-08	-31.4219
NC_027759.2	5524401	5524600	1.84384e-05	0.00397697	26.6667
NC_027759.2	5537401	5537600	0.000385747	0.0317069	-25.1852
NC_027759.2	5750101	5750300	0.000156887	0.0176014	33.4732
NC_027759.2	5924201	5924400	6.20451e-06	0.00178912	-35.9664
NC_027759.2	6330301	6330500	0.000166768	0.0183433	-25.7576
NC_027759.2	6330401	6330600	0.000367731	0.0307599	-31.0897
NC_027759.2	6736901	6737100	7.86431e-06	0.00213265	-40.9091
NC_027759.2	6936601	6936800	4.81675e-05	0.00784989	32.3123
NC_027759.2	7437601	7437800	8.05053e-09	8.98489e-06	29.932
NC_027759.2	8237401	8237600	0.000237268	0.0231424	28.4601
NC_027759.2	8448101	8448300	2.02028e-06	0.000766273	33.75
NC_027759.2	8454701	8454900	7.11989e-12	2.10933e-08	-58.6207
NC_027759.2	8454801	8455000	1.10988e-09	1.68811e-06	-43.5484
NC_027759.2	8496801	8497000	0.000664025	0.0447258	31.1404
NC_027759.2	9197801	9198000	7.17755e-05	0.0103669	-44.1651
NC_027759.2	9665901	9666100	1.53379e-05	0.00347573	29.8379
NC_027759.2	10021501	10021700	3.73769e-06	0.0012261	32.274
NC_027759.2	10046701	10046900	4.45018e-06	0.00139893	42.2844
NC_027759.2	10046801	10047000	8.92725e-07	0.000408943	45.2613
NC_027759.2	10332801	10333000	0.000297972	0.0268171	29.7348
NC_027759.2	10351001	10351200	1.64015e-05	0.00364935	-26.6593
NC_027759.2	10664101	10664300	8.02403e-05	0.0112189	-29.0941
NC_027759.2	10664401	10664600	0.000388665	0.0318669	-34.5238
NC_027759.2	11274601	11274800	0.000196577	0.0204393	26.0386
NC_027759.2	12566601	12566800	0.00016138	0.0179445	28.1763
NC_027759.2	12624201	12624400	0.000130999	0.0155907	28.2726
NC_027759.2	12859401	12859600	1.47143e-05	0.00337272	-28.4187
NC_027759.2	13337701	13337900	9.31583e-05	0.01237	30.8894
NC_027759.2	14009801	14010000	0.000202168	0.020821	38.7521
NC_027759.2	14009901	14010100	0.000122106	0.0148725	36.3608
NC_027759.2	14239601	14239800	2.16117e-06	0.000807992	-44.8413
NC_027759.2	15523601	15523800	7.09814e-05	0.0102881	26.087
NC_027759.2	16063501	16063700	1.83226e-06	0.000711481	-32.795
NC_027759.2	16395501	16395700	5.88054e-07	0.000294936	-28.4066
NC_027759.2	16395601	16395800	1.48563e-05	0.00339575	-38.8621
NC_027759.2	16791501	16791700	7.6191e-07	0.000361318	26.4591
NC_027759.2	16915401	16915600	0.000224464	0.0223356	-25.6667
NC_027759.2	17137401	17137600	0.00022911	0.0226405	-26.25
NC_027759.2	17571201	17571400	0.000450664	0.0349139	-33.3333
NC_027759.2	17738801	17739000	7.04856e-11	1.59163e-07	-39.974
NC_027759.2	17738901	17739100	7.04856e-11	1.59163e-07	-39.974
NC_027759.2	18153101	18153300	6.8501e-07	0.000332783	-33.3453
NC_027759.2	18153201	18153400	3.72864e-06	0.00122374	-29.2977
NC_027759.2	18168601	18168800	3.25049e-13	1.34326e-09	39.1504
NC_027759.2	18168701	18168900	1.92561e-13	8.51283e-10	26.7972
[truncated: 4,378 more rows]

## Sheet: 16NS_CHG
Table S4. All DMRs identified in genomic sequence context of CHG in 16NS under freezing stress
[truncated: 8,336 more rows]

[truncated: 4 more sheets: 16NS_CHH, 17NS_CG, 17NS_CHG, 17NS_CHH]
