# Supplementary material for: DNA methylation affects freezing tolerance in winter rapeseed by mediating the expression of genes related to JA and CK pathways
Source: Front Genet. 2022 Aug 17;13:968494. doi: 10.3389/fgene.2022.968494 (PMC9432081; doi:10.3389/fgene.2022.968494)
Supplement: Supplementary file 8 [file Table1.XLSX]

## Sheet: Sheet1
Table S1. Sequences of primers used in this study
Abbreviations	Sequence ( 5’- 3’)	Name
TIFY-F	AGGCCATCCCAAGAAAACAG	protein TIFY 6B-like
TIFY-R	GCTCCGGTAGGAGGAATCAT
WRKY-F	GGAGAAGAAGATTAAAGAGGATCA	WRKY transcription factor 48
WRKY-R	TCGAAGATGCTAGAGAGATTCA
NAC-F	AAGAAGGCGTGGTGTTGAAT	NAC domain-containing protein 92
NAC-R	CCCCCATCTTTGCTCTCTTC
HSF-F	GTCGATGTTGTCTGACCCAAG	heat stress transcription factor A-7a-like
HSF-R	AGAACCCATCGTTTGCGAAT
ERF-F	GGAAAATGGGTGGCCGAGAT	ethylene-responsive transcription factor ERF16-like
ERF-R	TGAATCTCCTGCGGCGTTAG
MYB-F	ATGGGAAGAGCTCCATGCTG	myb-related protein Myb4-like
MYB-R	CATCCTCCTCTGCTTGGGTG
SBP-F	GATCTCCGTTTCTGTGGGAC	squamosa promoter-binding-like protein 11
SBP-R	CGGGAGAAGATGAGTTGGTG
LIM-F	TGTGGCCATTCAAGAATCTAAACG	protein DA1-related 6
LIM-R	ACGGCGCTCTAGAGGAAATG
DRBP-F	GGCGAAGAGTATTGTCCGAA	dehydration-responsive element-binding protein 1C-like
DRBP-R	CTTGTTTGGCTCCCTCACTT
