# Supplementary material for: DNA methylation affects freezing tolerance in winter rapeseed by mediating the expression of genes related to JA and CK pathways
Source: Front Genet. 2022 Aug 17;13:968494. doi: 10.3389/fgene.2022.968494 (PMC9432081; doi:10.3389/fgene.2022.968494)
Supplement: Supplementary file 9 [file Table5.XLSX]

## Sheet: 15NS_CG
Table S5. All DMGs identified in genomic sequence context of CG in 15NS under freezing stress
chr	start	end	pvalue	qvalue	meth.diff	GeneID	15NSt0_fpkm	15NSt2_fpkm	log2(FC)	Pvalue	FDR	position	Description
NC_027757.2	1633501	1633700	1.09108e-06	0.000309394	-34.2956	LOC111216055	22.48	120.087	2.41736	0	0	Genebody	PREDICTED: beta-galactosidase 3 [Brassica rapa]
NC_027757.2	1943401	1943600	1.9567e-09	1.40809e-06	44.1509	LOC106454832	1.06667	0.133333	-3	1.04119e-05	2.52517e-05	Genebody	PREDICTED: AP-1 complex subunit sigma-2 isoform X2 [Brassica rapa]
NC_027757.2	1943501	1943700	3.15441e-12	4.49225e-09	48.3062	LOC106454832	1.06667	0.133333	-3	1.04119e-05	2.52517e-05	Genebody	PREDICTED: AP-1 complex subunit sigma-2 isoform X2 [Brassica rapa]
NC_027757.2	5416101	5416300	4.1643e-07	0.000139249	25.4248	LOC106360904	0.993333	0.001	-9.95613	4.7639e-25	2.80549e-24	Genebody	PREDICTED: receptor-like protein 12 [Brassica napus]
NC_027757.2	5416301	5416500	3.0194e-06	0.00070491	29.6612	LOC106360904	0.993333	0.001	-9.95613	4.7639e-25	2.80549e-24	Genebody	PREDICTED: receptor-like protein 12 [Brassica napus]
NC_027757.2	5416401	5416600	5.82836e-08	2.66935e-05	33.5405	LOC106360904	0.993333	0.001	-9.95613	4.7639e-25	2.80549e-24	Genebody	PREDICTED: receptor-like protein 12 [Brassica napus]
NC_027757.2	5417001	5417200	3.68848e-08	1.80233e-05	34.4961	LOC106360904	0.993333	0.001	-9.95613	4.7639e-25	2.80549e-24	Genebody	PREDICTED: receptor-like protein 12 [Brassica napus]
NC_027757.2	5417101	5417300	6.1495e-06	0.00123326	33.9797	LOC106360904	0.993333	0.001	-9.95613	4.7639e-25	2.80549e-24	Genebody	PREDICTED: receptor-like protein 12 [Brassica napus]
NC_027757.2	5610801	5611000	1.61977e-06	0.000426112	-30.8433	LOC106401972	17.47	3.12	-2.48526	1.1908e-227	4.98481e-226	Genebody	PREDICTED: myosin-14 [Brassica napus]
NC_027757.2	6336501	6336700	5.24963e-05	0.00646746	-27.0007	LOC106425368	3.77667	0.1	-5.23904	1.27151e-67	1.64277e-66	Genebody	PREDICTED: protein CHUP1, chloroplastic-like [Brassica napus]
NC_027757.2	6992801	6993000	0.00013959	0.0133749	34.0909	LOC106437816	0.28	0.02	-3.80735	9.99887e-05	0.000222562	Genebody	PREDICTED: cyclin-T1-2-like isoform X1 [Brassica napus]
NC_027757.2	7538201	7538400	0.000195625	0.0171091	28.6225	LOC106360762	0.503333	2.89667	2.52481	6.24594e-20	3.12247e-19	Genebody	PREDICTED: CTP synthase-like [Brassica napus]
NC_027757.2	11365701	11365900	3.79719e-05	0.00507683	-40.9542	LOC106366032	5.30667	1.20667	-2.13678	9.43526e-56	1.0416e-54	Genebody	BnaA09g05120D [Brassica napus]
NC_027757.2	11939701	11939900	2.54068e-09	1.76967e-06	25.2525	LOC106444944	0.01	4.88333	8.93172	4.75197e-106	9.08032e-105	Genebody	PREDICTED: 65-kDa microtubule-associated protein 2-like [Brassica napus]
NC_027757.2	13987901	13988100	0.000700609	0.0417379	32.2813	LOC106361141	5.55	0.64	-3.11634	9.67866e-43	8.58768e-42	Genebody	PREDICTED: protein WVD2-like 1 isoform X1 [Brassica napus]
NC_027757.2	14121401	14121600	9.31603e-09	5.49711e-06	-32.2581	LOC106361122	6.79667	1.63667	-2.05407	1.48362e-48	1.46068e-47	Genebody	PREDICTED: TOM1-like protein 2 isoform X1 [Brassica napus]
NC_027757.2	27954801	27955000	0.000248185	0.0202562	26.2418	LOC106347007	4.93667	43.0133	3.12317	0	0	Genebody	PREDICTED: aluminum-activated malate transporter 9 [Brassica napus]
NC_027757.2	29861901	29862100	1.79285e-10	1.68623e-07	27.756	LOC106349419	8.07667	42.5467	2.39721	5.02951e-156	1.39034e-154	Genebody	PREDICTED: ethylene-responsive transcription factor 4-like [Brassica napus]
NC_027758.2	265001	265200	3.68401e-13	6.29252e-10	40.7895	LOC106352655	3.93	0.253333	-3.95542	6.19958e-35	4.67965e-34	Genebody	PREDICTED: probable LRR receptor-like serine/threonine-protein kinase At1g29720 isoform X1 [Brassica rapa]
NC_027758.2	2806901	2807100	0.000380257	0.0273929	34.6154	LOC106422761	1.63333	0.293333	-2.47721	3.20889e-25	1.89873e-24	Genebody	BnaC02g02250D [Brassica napus]
NC_027758.2	2976501	2976700	2.31391e-15	5.94975e-12	-34.1576	LOC106422800	1.93667	0.33	-2.55304	1.49758e-25	8.94428e-25	Genebody	PREDICTED: gamma-tubulin complex component 3 [Brassica napus]
NC_027758.2	2976601	2976800	1.61393e-18	6.70658e-15	-37.248	LOC106422800	1.93667	0.33	-2.55304	1.49758e-25	8.94428e-25	Genebody	PREDICTED: gamma-tubulin complex component 3 [Brassica napus]
NC_027758.2	3114501	3114700	9.88721e-07	0.00028549	30.6548	LOC106422789	1.83667	82.5967	5.49092	0	0	Genebody	PREDICTED: glutamate dehydrogenase 2-like [Brassica napus]
NC_027758.2	3114701	3114900	2.80136e-05	0.00403741	-28.709	LOC106422789	1.83667	82.5967	5.49092	0	0	Genebody	PREDICTED: glutamate dehydrogenase 2-like [Brassica napus]
NC_027758.2	3114801	3115000	5.94577e-09	3.70702e-06	-36.9939	LOC106422789	1.83667	82.5967	5.49092	0	0	Genebody	PREDICTED: glutamate dehydrogenase 2-like [Brassica napus]
NC_027758.2	3419301	3419500	4.77798e-06	0.00101284	29.8546	LOC106396312	1.92667	0.236667	-3.02518	3.67195e-21	1.91575e-20	Genebody	BnaAnng06060D [Brassica napus]
NC_027758.2	4076101	4076300	1.01609e-07	4.28232e-05	28.8447	LOC106383668	8.27	2.01667	-2.03591	1.45409e-89	2.39793e-88	Genebody	PREDICTED: serine/threonine-protein kinase EDR1-like [Brassica napus]
NC_027758.2	4076201	4076400	1.4069e-07	5.63284e-05	33.8357	LOC106383668	8.27	2.01667	-2.03591	1.45409e-89	2.39793e-88	Genebody	PREDICTED: serine/threonine-protein kinase EDR1-like [Brassica napus]
NC_027758.2	4919401	4919600	1.75614e-05	0.00281735	25.2557	LOC106367184	2.57667	0.55	-2.228	1.54806e-36	1.21115e-35	Genebody	PREDICTED: pentatricopeptide repeat-containing protein At5g15280-like [Brassica napus]
NC_027758.2	5283801	5284000	2.88035e-05	0.00412422	27.192	LOC106354439	3.07333	0.726667	-2.08044	2.86104e-20	1.44569e-19	Genebody	PREDICTED: probable arabinosyltransferase ARAD1 [Brassica napus]
NC_027758.2	5654301	5654500	8.81165e-11	8.96453e-08	-27.3878	LOC106432464	0.333333	13.7033	5.36142	1.06456e-197	3.79993e-196	Genebody	PREDICTED: cation/calcium exchanger 2-like [Brassica napus]
NC_027758.2	5654401	5654600	1.90096e-09	1.37369e-06	-27.4298	LOC106432464	0.333333	13.7033	5.36142	1.06456e-197	3.79993e-196	Genebody	PREDICTED: cation/calcium exchanger 2-like [Brassica napus]
NC_027758.2	5825301	5825500	0.000789805	0.0453014	-28.3292	LOC106431465	0.573333	0.0633333	-3.17834	7.52052e-08	2.13973e-07	Genebody	PREDICTED: probable receptor-like protein kinase At5g18500 [Brassica napus]
NC_027758.2	6013601	6013800	0.000125599	0.0123918	-28.5024	LOC106431464	247.577	52.71	-2.23173	0	0	Genebody	PREDICTED: stem-specific protein TSJT1 isoform X1 [Brassica napus]
NC_027758.2	6013701	6013900	0.000125599	0.0123918	-28.5024	LOC106431464	247.577	52.71	-2.23173	0	0	Genebody	PREDICTED: stem-specific protein TSJT1 isoform X1 [Brassica napus]
NC_027758.2	6035901	6036100	5.03001e-06	0.00105397	-37.5403	LOC106431468	11.9267	1.71333	-2.79931	1.35124e-70	1.81327e-69	Genebody	PREDICTED: DEAD-box ATP-dependent RNA helicase 58, chloroplastic isoform X1 [Brassica napus]
NC_027758.2	8064501	8064700	3.78031e-06	0.000842323	-29.0323	LOC106407265	0.546667	0.0366667	-3.89812	6.59261e-16	2.83542e-15	Genebody	BnaA02g22140D [Brassica napus]
NC_027758.2	9246601	9246800	1.00839e-05	0.00182549	-26.6511	LOC106387703	2.34667	0.353333	-2.73151	5.0439e-10	1.64374e-09	Genebody	PREDICTED: trafficking protein particle complex subunit 5-like [Brassica oleracea var. oleracea] [Brassica oleracea]
NC_027758.2	12962601	12962800	1.74006e-07	6.73481e-05	-25.5124	LOC106360704	8.73333	1.35333	-2.69002	8.21993e-75	1.16043e-73	Genebody	BnaA08g30210D [Brassica napus]
NC_027758.2	13840101	13840300	2.25827e-08	1.18307e-05	-25.3859	LOC106391978	2.65	0.56	-2.24249	3.23663e-36	2.51432e-35	Genebody	PREDICTED: calmodulin-binding transcription activator 4-like [Brassica napus]
NC_027758.2	14687001	14687200	7.31636e-08	3.23325e-05	-26.5096	LOC106391261	2.33667	0.493333	-2.24382	5.92462e-16	2.55505e-15	Genebody	PREDICTED: probable leucine-rich repeat receptor-like protein kinase At1g68400 [Brassica napus]
NC_027758.2	16965801	16966000	9.27528e-10	7.30286e-07	-33.3333	LOC106395978	2.56333	0.153333	-4.06328	5.62458e-46	5.29726e-45	Genebody	PREDICTED: receptor-like protein 12 [Brassica rapa]
NC_027758.2	17926401	17926600	1.09328e-08	6.31503e-06	28.9855	LOC106399481	1.43333	16.4967	3.52473	7.91544e-245	3.57839e-243	Genebody	BnaA02g16390D [Brassica napus]
NC_027758.2	23656001	23656200	2.76659e-13	4.82585e-10	-41.6429	LOC106407331	1.75667	0.326667	-2.42695	1.88245e-14	7.61405e-14	Genebody	BnaC09g30680D [Brassica napus]
NC_027758.2	23656101	23656300	9.41668e-09	5.55192e-06	-29.595	LOC106407331	1.75667	0.326667	-2.42695	1.88245e-14	7.61405e-14	Genebody	BnaC09g30680D [Brassica napus]
NC_027758.2	23656401	23656600	6.79782e-39	1.93563e-34	-55.0601	LOC106407331	1.75667	0.326667	-2.42695	1.88245e-14	7.61405e-14	Genebody	BnaC09g30680D [Brassica napus]
NC_027758.2	23656501	23656700	3.81225e-26	3.77568e-22	-46.432	LOC106407331	1.75667	0.326667	-2.42695	1.88245e-14	7.61405e-14	Genebody	BnaC09g30680D [Brassica napus]
NC_027758.2	23656701	23656900	1.55727e-05	0.00256544	-38.4454	LOC106407331	1.75667	0.326667	-2.42695	1.88245e-14	7.61405e-14	Genebody	BnaC09g30680D [Brassica napus]
NC_027758.2	23657601	23657800	3.78026e-09	2.50359e-06	-30.3459	LOC106407331	1.75667	0.326667	-2.42695	1.88245e-14	7.61405e-14	Genebody	BnaC09g30680D [Brassica napus]
NC_027758.2	23657701	23657900	9.61849e-10	7.54228e-07	-30.3329	LOC106407331	1.75667	0.326667	-2.42695	1.88245e-14	7.61405e-14	Genebody	BnaC09g30680D [Brassica napus]
NC_027758.2	23885801	23886000	0.000597561	0.0374196	26.4022	LOC106445746	3.01667	0.4	-2.91488	8.89012e-29	5.8017e-28	Genebody	PREDICTED: casein kinase I-like [Brassica rapa]
NC_027758.2	27286401	27286600	8.46044e-10	6.7215e-07	-57.3421	LOC106397596	0.59	12.2667	4.37788	4.82309e-225	1.98997e-223	Genebody	PREDICTED: LRR receptor-like serine/threonine-protein kinase EFR [Brassica napus]
NC_027758.2	28025601	28025800	7.79698e-10	6.25789e-07	-31.288	LOC106401910	1.80667	0.436667	-2.04873	2.6546e-24	1.52893e-23	Genebody	BnaA02g28820D [Brassica napus]
NC_027758.2	28025701	28025900	1.30172e-13	2.41523e-10	-40.9182	LOC106401910	1.80667	0.436667	-2.04873	2.6546e-24	1.52893e-23	Genebody	BnaA02g28820D [Brassica napus]
NC_027758.2	28025801	28026000	4.02053e-07	0.000135381	-35.1985	LOC106401910	1.80667	0.436667	-2.04873	2.6546e-24	1.52893e-23	Genebody	BnaA02g28820D [Brassica napus]
NC_027758.2	28026801	28027000	2.99222e-07	0.000105885	-27.1775	LOC106401910	1.80667	0.436667	-2.04873	2.6546e-24	1.52893e-23	Genebody	BnaA02g28820D [Brassica napus]
NC_027758.2	31427201	31427400	7.30829e-06	0.00141421	37.4384	LOC106367779	4.94667	1.22333	-2.01564	4.82201e-41	4.13779e-40	Genebody	PREDICTED: protein MON2 homolog isoform X1 [Brassica napus]
NC_027758.2	31427301	31427500	7.81151e-06	0.00149149	32.0106	LOC106367779	4.94667	1.22333	-2.01564	4.82201e-41	4.13779e-40	Genebody	PREDICTED: protein MON2 homolog isoform X1 [Brassica napus]
NC_027759.2	701401	701600	1.10216e-07	4.58375e-05	27.4064	LOC106428453	1.08333	0.206667	-2.3901	4.79501e-08	1.38293e-07	Genebody	PREDICTED: DNA gyrase subunit B, chloroplastic isoform X3 [Brassica napus]
NC_027759.2	3045101	3045300	2.01859e-09	1.44598e-06	54.638	LOC106431945	2.95	16.8967	2.51795	1.69596e-135	4.06888e-134	Genebody	PREDICTED: protein IQ-DOMAIN 1-like [Brassica rapa]
NC_027759.2	3045201	3045400	6.89503e-10	5.62039e-07	55.1648	LOC106431945	2.95	16.8967	2.51795	1.69596e-135	4.06888e-134	Genebody	PREDICTED: protein IQ-DOMAIN 1-like [Brassica rapa]
NC_027759.2	3711001	3711200	0.000137885	0.0132561	25.1276	LOC106431989	2.72667	0.42	-2.69868	7.53899e-36	5.80697e-35	Genebody	BnaA03g05490D [Brassica napus]
NC_027759.2	9146301	9146500	4.51513e-06	0.000967769	26.7986	LOC106437552	8.96	49.5933	2.46858	2.56423e-221	1.04016e-219	Genebody	PREDICTED: protein REVEILLE 6-like isoform X1 [Brassica rapa]
NC_027759.2	9146401	9146600	1.58732e-05	0.00260543	38.3136	LOC106437552	8.96	49.5933	2.46858	2.56423e-221	1.04016e-219	Genebody	PREDICTED: protein REVEILLE 6-like isoform X1 [Brassica rapa]
NC_027759.2	9925401	9925600	4.68892e-08	2.21871e-05	34.3496	LOC106387909	2.1	0.253333	-3.05128	2.89257e-12	1.06154e-11	Genebody	PREDICTED: chromophore lyase CRL, chloroplastic isoform X1 [Brassica rapa]
NC_027759.2	10727101	10727300	8.91117e-06	0.00165412	26.5306	LOC106443442	0.00666667	0.44	6.04439	6.48833e-13	2.45265e-12	Genebody	BnaA03g14540D [Brassica napus]
NC_027759.2	11730601	11730800	1.3107e-06	0.00035876	25.2152	LOC106437854	24.7733	2.72667	-3.18358	3.79214e-283	2.02314e-281	Genebody	PREDICTED: LRR receptor-like serine/threonine-protein kinase FEI 2 isoform X1 [Brassica napus]
NC_027759.2	11731501	11731700	2.5846e-05	0.00379557	30.5895	LOC106437854	24.7733	2.72667	-3.18358	3.79214e-283	2.02314e-281	Genebody	PREDICTED: LRR receptor-like serine/threonine-protein kinase FEI 2 isoform X1 [Brassica napus]
NC_027759.2	12016801	12017000	7.85606e-14	1.52127e-10	41.2903	LOC106420047	3.36333	0.38	-3.14582	4.94005e-13	1.87603e-12	Genebody	BnaC03g20570D [Brassica napus]
NC_027759.2	13827201	13827400	4.50588e-09	2.91481e-06	28.5156	LOC106428157	15.0833	1.39667	-3.4329	3.99338e-173	1.23215e-171	Genebody	PREDICTED: inactive TPR repeat-containing thioredoxin TTL3-like [Brassica napus]
NC_027759.2	16557601	16557800	9.5432e-11	9.62863e-08	43.8059	LOC106438381	3.67333	0.746667	-2.29855	6.29986e-41	5.3954e-40	Genebody	PREDICTED: B3 domain-containing protein REM-like 1 [Brassica napus]
NC_027759.2	16557701	16557900	7.43882e-07	0.000225689	33.6629	LOC106438381	3.67333	0.746667	-2.29855	6.29986e-41	5.3954e-40	Genebody	PREDICTED: B3 domain-containing protein REM-like 1 [Brassica napus]
NC_027759.2	18554001	18554200	0.000427462	0.0297533	25.6287	LOC106436440	3.35333	0.74	-2.18	2.82348e-07	7.703e-07	Genebody	BnaC03g28920D [Brassica napus]
NC_027759.2	19014101	19014300	9.52854e-08	4.0533e-05	-41.6667	LOC106438777	10.87	1.86667	-2.54182	8.00682e-91	1.33904e-89	Genebody	PREDICTED: cytochrome P450 76C1-like isoform X1 [Brassica napus]
NC_027759.2	19014201	19014400	2.37422e-05	0.00355513	-30.4348	LOC106438777	10.87	1.86667	-2.54182	8.00682e-91	1.33904e-89	Genebody	PREDICTED: cytochrome P450 76C1-like isoform X1 [Brassica napus]
NC_027759.2	19099101	19099300	7.71491e-10	6.19863e-07	28.7218	LOC106443820	0.973333	0.0266667	-5.18982	1.12083e-06	2.92904e-06	Genebody	PREDICTED: lipid transfer protein EARLI 1-like [Brassica napus]
NC_027759.2	19852301	19852500	3.56261e-05	0.00483596	-25	LOC106438686	0.266667	0.04	-2.73697	8.59659e-14	3.38093e-13	Genebody	PREDICTED: BEACH domain-containing protein lvsA-like [Brassica napus]
NC_027759.2	20176001	20176200	6.11182e-07	0.000191553	25.5871	LOC106438643	1.32	0.25	-2.40054	1.55793e-07	4.32994e-07	Genebody	BnaA03g26580D [Brassica napus]
NC_027759.2	20362601	20362800	2.66451e-12	3.84372e-09	-31.8394	LOC106438621	1.65333	0.253333	-2.70627	1.56013e-23	8.7566e-23	Genebody	BnaA03g26890D [Brassica napus]
NC_027759.2	20362701	20362900	6.6618e-09	4.08884e-06	-25.7423	LOC106438621	1.65333	0.253333	-2.70627	1.56013e-23	8.7566e-23	Genebody	BnaA03g26890D [Brassica napus]
NC_027759.2	21101201	21101400	8.62223e-17	2.78236e-13	32.1811	LOC106438911	5.32	0.48	-3.47032	2.44782e-70	3.27069e-69	Genebody	PREDICTED: SNF1-related protein kinase catalytic subunit alpha KIN10-like isoform X2 [Brassica rapa]
NC_027759.2	21103101	21103300	1.84756e-10	1.73065e-07	33.0613	LOC106438911	5.32	0.48	-3.47032	2.44782e-70	3.27069e-69	Genebody	PREDICTED: SNF1-related protein kinase catalytic subunit alpha KIN10-like isoform X2 [Brassica rapa]
NC_027759.2	21103201	21103400	6.74958e-10	5.5117e-07	32.4872	LOC106438911	5.32	0.48	-3.47032	2.44782e-70	3.27069e-69	Genebody	PREDICTED: SNF1-related protein kinase catalytic subunit alpha KIN10-like isoform X2 [Brassica rapa]
NC_027759.2	23081001	23081200	4.33996e-06	0.00093867	25.7271	LOC106356788	0.7	0.13	-2.42884	0.000439761	0.000918687	Genebody	PREDICTED: nudix hydrolase 16, mitochondrial-like isoform X1 [Brassica rapa]
NC_027759.2	28784101	28784300	6.80698e-06	0.00133739	29.4459	LOC106396149	1.72333	0.186667	-3.20667	2.12751e-26	1.30233e-25	Genebody	BnaA02g26290D [Brassica napus]
NC_027759.2	40632901	40633100	2.33905e-14	4.99025e-11	36.4524	LOC106440768	1.81333	0.293333	-2.62803	1.15897e-22	6.3405e-22	Genebody	BnaA08g22040D [Brassica napus]
NC_027759.2	40633001	40633200	2.50238e-30	3.51276e-26	50.3209	LOC106440768	1.81333	0.293333	-2.62803	1.15897e-22	6.3405e-22	Genebody	BnaA08g22040D [Brassica napus]
NC_027759.2	40633101	40633300	4.95028e-23	3.45517e-19	36.9748	LOC106440768	1.81333	0.293333	-2.62803	1.15897e-22	6.3405e-22	Genebody	BnaA08g22040D [Brassica napus]
NC_027759.2	40635101	40635300	8.60109e-08	3.71011e-05	-30.0274	LOC106440768	1.81333	0.293333	-2.62803	1.15897e-22	6.3405e-22	Genebody	BnaA08g22040D [Brassica napus]
NC_027760.2	3783501	3783700	5.26811e-05	0.0064856	-28.8462	LOC106445201	4.39667	0.626667	-2.81064	1.02846e-97	1.83115e-96	Genebody	PREDICTED: DNA helicase INO80-like [Brassica napus]
NC_027760.2	4027001	4027200	0.000314125	0.0239503	26.8236	LOC111214982	0.001	0.833333	9.70275	1.27812e-12	4.7741e-12	Genebody	BnaA04g02940D [Brassica napus]
NC_027760.2	4321901	4322100	2.8114e-09	1.92871e-06	-25.8427	LOC106445330	6.71667	1.62667	-2.04583	4.01975e-25	2.37194e-24	Genebody	PREDICTED: alpha-soluble NSF attachment protein 2-like isoform X1 [Brassica napus]
NC_027760.2	4322001	4322200	3.19962e-17	1.11121e-13	-40	LOC106445330	6.71667	1.62667	-2.04583	4.01975e-25	2.37194e-24	Genebody	PREDICTED: alpha-soluble NSF attachment protein 2-like isoform X1 [Brassica napus]
NC_027760.2	4511501	4511700	1.76742e-08	9.56723e-06	28.4122	LOC106445371	1.69	7.71667	2.19095	1.67067e-42	1.47691e-41	Genebody	PREDICTED: proline transporter 2 [Brassica napus]
NC_027760.2	5963201	5963400	4.47264e-15	1.09261e-11	-30.4878	LOC106445555	1.96333	11.7033	2.57554	1.15623e-26	7.12803e-26	Genebody	PREDICTED: histone H2B.8-like [Brassica napus]
NC_027760.2	6038901	6039100	5.99835e-09	3.73515e-06	42.1053	LOC106445551	0.37	0.00666667	-5.79442	3.10347e-13	1.19063e-12	Genebody	PREDICTED: disease resistance protein TAO1-like isoform X1 [Brassica napus]
NC_027760.2	6041101	6041300	3.64742e-05	0.00492464	29.5594	LOC106445551	0.37	0.00666667	-5.79442	3.10347e-13	1.19063e-12	Genebody	PREDICTED: disease resistance protein TAO1-like isoform X1 [Brassica napus]
NC_027760.2	7181101	7181300	8.42219e-08	3.64581e-05	-41.2381	LOC106445780	1.96333	0.15	-3.71027	3.80783e-28	2.44923e-27	Genebody	PREDICTED: cysteine-rich receptor-like protein kinase 7 [Brassica napus]
NC_027760.2	7181201	7181400	2.57796e-06	0.000619732	-27.401	LOC106445780	1.96333	0.15	-3.71027	3.80783e-28	2.44923e-27	Genebody	PREDICTED: cysteine-rich receptor-like protein kinase 7 [Brassica napus]
NC_027760.2	7181701	7181900	5.83017e-29	7.2321e-25	-53.3384	LOC106445780	1.96333	0.15	-3.71027	3.80783e-28	2.44923e-27	Genebody	PREDICTED: cysteine-rich receptor-like protein kinase 7 [Brassica napus]
NC_027760.2	7181801	7182000	4.3678e-35	9.04507e-31	-52.7121	LOC106445780	1.96333	0.15	-3.71027	3.80783e-28	2.44923e-27	Genebody	PREDICTED: cysteine-rich receptor-like protein kinase 7 [Brassica napus]
NC_027760.2	7181901	7182100	8.49899e-10	6.74891e-07	-51.9192	LOC106445780	1.96333	0.15	-3.71027	3.80783e-28	2.44923e-27	Genebody	PREDICTED: cysteine-rich receptor-like protein kinase 7 [Brassica napus]
NC_027760.2	7825301	7825500	6.90841e-05	0.00794612	32.4812	LOC106445805	7.10667	1.42667	-2.31652	8.61044e-42	7.50428e-41	Genebody	PREDICTED: serine/threonine-protein kinase HT1 [Brassica oleracea var. oleracea] [Brassica oleracea]
NC_027760.2	7876601	7876800	3.21296e-06	0.000741371	31.7087	LOC106445802	11.56	2.21	-2.38702	1.15219e-58	1.32548e-57	Genebody	PREDICTED: 3-hydroxyisobutyryl-CoA hydrolase-like protein 3, mitochondrial [Brassica rapa]
NC_027760.2	7877401	7877600	3.25678e-07	0.000113634	-38.8381	LOC106445802	11.56	2.21	-2.38702	1.15219e-58	1.32548e-57	Genebody	PREDICTED: 3-hydroxyisobutyryl-CoA hydrolase-like protein 3, mitochondrial [Brassica rapa]
NC_027760.2	9725401	9725600	5.41455e-11	5.80424e-08	-25.6955	LOC106446040	3.45667	33.42	3.27326	1.1095e-233	4.76199e-232	Genebody	BnaA04g09450D [Brassica napus]
NC_027760.2	10298101	10298300	0.000106502	0.0109648	36.1953	LOC106446137	6.80333	0.0333333	-7.67313	4.53698e-112	9.11769e-111	Genebody	PREDICTED: WAT1-related protein At5g40240-like isoform X1 [Brassica rapa]
NC_027760.2	10298201	10298400	1.69598e-08	9.22137e-06	41.3642	LOC106446137	6.80333	0.0333333	-7.67313	4.53698e-112	9.11769e-111	Genebody	PREDICTED: WAT1-related protein At5g40240-like isoform X1 [Brassica rapa]
NC_027760.2	10298301	10298500	0.000335111	0.025051	29.6784	LOC106446137	6.80333	0.0333333	-7.67313	4.53698e-112	9.11769e-111	Genebody	PREDICTED: WAT1-related protein At5g40240-like isoform X1 [Brassica rapa]
NC_027760.2	10298501	10298700	3.96359e-05	0.00524848	27.7311	LOC106446137	6.80333	0.0333333	-7.67313	4.53698e-112	9.11769e-111	Genebody	PREDICTED: WAT1-related protein At5g40240-like isoform X1 [Brassica rapa]
NC_027760.2	10813001	10813200	1.57392e-09	1.16268e-06	38.8707	LOC106448341	1.69	0.273333	-2.62829	1.10432e-19	5.47308e-19	Genebody	PREDICTED: AUGMIN subunit 6 [Brassica rapa]
NC_027760.2	12025801	12026000	6.82288e-13	1.10334e-09	-30.2083	LOC106449738	0.366667	0.001	-8.51833	5.07055e-07	1.35798e-06	Genebody	PREDICTED: cytochrome P450 85A1 isoform X2 [Brassica napus]
NC_027760.2	12025901	12026100	2.43623e-15	6.23229e-12	-35.2381	LOC106449738	0.366667	0.001	-8.51833	5.07055e-07	1.35798e-06	Genebody	PREDICTED: cytochrome P450 85A1 isoform X2 [Brassica napus]
NC_027760.2	12026001	12026200	4.27095e-23	3.00192e-19	-45.2381	LOC106449738	0.366667	0.001	-8.51833	5.07055e-07	1.35798e-06	Genebody	PREDICTED: cytochrome P450 85A1 isoform X2 [Brassica napus]
NC_027760.2	12026101	12026300	1.04766e-17	3.87478e-14	-49.4253	LOC106449738	0.366667	0.001	-8.51833	5.07055e-07	1.35798e-06	Genebody	PREDICTED: cytochrome P450 85A1 isoform X2 [Brassica napus]
NC_027761.2	225101	225300	0.000104425	0.01081	31.7308	LOC106450436	1.05333	0.233333	-2.1745	2.02315e-11	7.12788e-11	Genebody	PREDICTED: kinesin-4 [Brassica napus]
NC_027761.2	1298801	1299000	1.6732e-08	9.11908e-06	25.5853	LOC106450687	5.74667	1.06	-2.43866	2.30724e-34	1.72156e-33	Genebody	PREDICTED: E3 ubiquitin-protein ligase RING1-like [Brassica napus]
NC_027761.2	1620001	1620200	0.000261419	0.0210032	27.8658	LOC106450646	0.733333	0.103333	-2.82716	3.83976e-13	1.46572e-12	Genebody	BnaA05g02470D [Brassica napus]
NC_027761.2	3353801	3354000	2.05821e-07	7.74314e-05	42.2559	LOC106450857	1.47333	0.213333	-2.7879	2.04018e-19	1.00161e-18	Genebody	BnaA05g05330D [Brassica napus]
NC_027761.2	4605901	4606100	7.65056e-08	3.36026e-05	27.1343	LOC106396217	159.047	11.9167	-3.7384	0	0	Genebody	PREDICTED: ribulose bisphosphate carboxylase/oxygenase activase, chloroplastic-like isoform X1 [Brassica napus]
NC_027761.2	5233701	5233900	3.44682e-07	0.000119128	-26.2257	LOC106450948	0.52	2.10333	2.01609	1.46867e-26	9.02357e-26	Genebody	PREDICTED: ethylene-overproduction protein 1-like [Brassica napus]
NC_027761.2	10028501	10028700	3.28475e-05	0.004545	-33.4973	LOC106451394	0.206667	1.49333	2.85316	4.496e-18	2.10601e-17	Genebody	PREDICTED: pentatricopeptide repeat-containing protein At2g31400, chloroplastic-like [Brassica napus]
NC_027761.2	15776401	15776600	3.75686e-06	0.000838448	-39.7321	LOC106451645	2.02	0.42	-2.26589	2.03637e-11	7.17242e-11	Genebody	BnaA05g15260D [Brassica napus]
NC_027761.2	20171301	20171500	9.45453e-10	7.43232e-07	35.0331	LOC106357705	0.306667	0.02	-3.9386	5.25661e-06	1.30659e-05	Genebody	BnaA07g01600D [Brassica napus]
NC_027761.2	20171401	20171600	2.19489e-08	1.15421e-05	43.5393	LOC106357705	0.306667	0.02	-3.9386	5.25661e-06	1.30659e-05	Genebody	BnaA07g01600D [Brassica napus]
NC_027761.2	20482501	20482700	0.000100514	0.0105073	-25.5659	LOC106445601	3.06333	0.133333	-4.52199	8.93913e-50	8.98221e-49	Genebody	PREDICTED: protein NRT1/ PTR FAMILY 7.3 [Brassica oleracea var. oleracea] [Brassica oleracea]
NC_027761.2	26408901	26409100	1.0521e-06	0.000300173	28.5714	LOC106452163	0.13	12.95	6.6383	3.91294e-183	1.27702e-181	Genebody	PREDICTED: cytochrome P450 76C2-like [Brassica napus]
NC_027761.2	28170901	28171100	1.82527e-05	0.00290159	25.2507	LOC106452255	6.73	60.0567	3.15765	0	0	Genebody	BnaA05g25410D [Brassica napus]
NC_027762.2	1375501	1375700	0.000137572	0.0132373	-30.5882	LOC106447379	12.1	0.736667	-4.03785	5.74685e-247	2.62666e-245	Genebody	BnaA06g37500D, partial [Brassica napus]
NC_027762.2	3126501	3126700	3.54643e-10	3.10822e-07	-39.0805	LOC106351186	0.21	0.866667	2.04509	3.96293e-06	9.95475e-06	Genebody	PREDICTED: small nuclear ribonucleoprotein-associated protein B-like [Brassica napus]
NC_027762.2	7359701	7359900	2.31101e-05	0.00348129	26.2669	LOC106346610	3.72	0.563333	-2.72324	5.28333e-47	5.05885e-46	Genebody	PREDICTED: RNA-dependent RNA polymerase 1 [Brassica napus]
NC_027762.2	7797601	7797800	3.09416e-05	0.00434739	-27.907	LOC106346670	0.0633333	1.39	4.45598	2.89215e-18	1.3633e-17	Genebody	PREDICTED: signal recognition particle 54 kDa protein 3-like [Brassica napus]
NC_027762.2	8352701	8352900	2.6006e-14	5.49081e-11	36.8505	LOC106346793	1.46333	18.7533	3.67982	8.15982e-237	3.54914e-235	Genebody	PREDICTED: heat shock 70 kDa protein 5-like [Brassica napus]
NC_027762.2	9161301	9161500	3.93698e-07	0.00013297	32.8396	LOC106346850	11.36	1.86667	-2.60543	9.61432e-172	2.93735e-170	Genebody	PREDICTED: leucine-rich repeat receptor-like protein kinase PEPR2 [Brassica rapa]
NC_027762.2	10153001	10153200	2.32192e-11	2.73536e-08	-28.6795	LOC106346886	0.77	0.07	-3.45943	1.51248e-14	6.14091e-14	Genebody	PREDICTED: LOW QUALITY PROTEIN: G-type lectin S-receptor-like serine/threonine-protein kinase At1g61480 [Brassica napus]
NC_027762.2	10153101	10153300	6.30435e-10	5.19382e-07	-40.4558	LOC106346886	0.77	0.07	-3.45943	1.51248e-14	6.14091e-14	Genebody	PREDICTED: LOW QUALITY PROTEIN: G-type lectin S-receptor-like serine/threonine-protein kinase At1g61480 [Brassica napus]
NC_027762.2	10554201	10554400	2.66137e-05	0.00388042	-29.9918	LOC106346929	5.07333	0.71	-2.83704	1.70635e-53	1.82489e-52	Genebody	PREDICTED: protein IQ-DOMAIN 31-like [Brassica napus]
NC_027762.2	10554501	10554700	6.6994e-08	3.00249e-05	43.5378	LOC106346929	5.07333	0.71	-2.83704	1.70635e-53	1.82489e-52	Genebody	PREDICTED: protein IQ-DOMAIN 31-like [Brassica napus]
NC_027762.2	11078801	11079000	1.27976e-05	0.00220106	38.0987	LOC106346974	3.27	0.63	-2.37587	5.89553e-31	4.05782e-30	Genebody	PREDICTED: 3-oxoacyl-[acyl-carrier-protein] synthase II, chloroplastic-like [Brassica napus]
NC_027762.2	12197101	12197300	1.53216e-08	8.44613e-06	-29.5082	LOC106433719	16.2267	67.44	2.05524	2.6575e-166	7.84926e-165	Genebody	PREDICTED: V-type proton ATPase subunit B3-like [Brassica napus]
NC_027762.2	12197201	12197400	0.000630543	0.0387994	-33.2481	LOC106433719	16.2267	67.44	2.05524	2.6575e-166	7.84926e-165	Genebody	PREDICTED: V-type proton ATPase subunit B3-like [Brassica napus]
NC_027762.2	12339301	12339500	0.0009117	0.0497523	-25.3836	LOC111198590	5.64	0.9	-2.6477	1.3589e-31	9.48346e-31	Genebody	BnaA06g14450D [Brassica napus]
NC_027762.2	12751201	12751400	4.47783e-08	2.13272e-05	-28.6766	LOC106347303	3.68	0.176667	-4.3806	6.93839e-45	6.40925e-44	Genebody	BnaA06g14880D [Brassica napus]
NC_027762.2	13413601	13413800	3.46345e-12	4.89341e-09	-30.8642	LOC106347338	6.08	0.966667	-2.65298	1.53876e-68	2.01527e-67	Genebody	PREDICTED: wall-associated receptor kinase 2-like isoform X1 [Brassica rapa]
NC_027762.2	13416201	13416400	1.63835e-06	0.000429871	-26.4831	LOC106347336	9.89333	1	-3.30646	2.18548e-136	5.29954e-135	Genebody	PREDICTED: wall-associated receptor kinase 2-like [Brassica napus]
NC_027762.2	14998101	14998300	2.07777e-07	7.8062e-05	-27.7778	LOC106402141	2.74667	0.436667	-2.65308	6.45504e-21	3.33951e-20	Genebody	PREDICTED: aldehyde dehydrogenase family 2 member B4, mitochondrial-like [Brassica napus]
NC_027762.2	14998201	14998400	3.22363e-06	0.000743379	-25.7576	LOC106402141	2.74667	0.436667	-2.65308	6.45504e-21	3.33951e-20	Genebody	PREDICTED: aldehyde dehydrogenase family 2 member B4, mitochondrial-like [Brassica napus]
NC_027762.2	15032901	15033100	1.63154e-09	1.20064e-06	-28.9073	LOC106397267	0.853333	0.17	-2.32757	7.07677e-07	1.8745e-06	Genebody	PREDICTED: protein NRT1/ PTR FAMILY 2.10-like [Brassica napus]
NC_027762.2	17108701	17108900	1.37626e-05	0.00233064	-25	LOC106347554	23.3133	281.22	3.59247	0	0	Genebody	BnaA06g17850D [Brassica napus]
NC_027762.2	17108801	17109000	2.09821e-15	5.43698e-12	-33.0769	LOC106347554	23.3133	281.22	3.59247	0	0	Genebody	BnaA06g17850D [Brassica napus]
NC_027762.2	17109301	17109500	3.96086e-10	3.43005e-07	-27.396	LOC106347554	23.3133	281.22	3.59247	0	0	Genebody	BnaA06g17850D [Brassica napus]
NC_027762.2	17770801	17771000	6.60669e-05	0.00768224	-31.7886	LOC106347504	9.64667	1.36	-2.82642	3.80145e-110	7.52407e-109	Genebody	PREDICTED: L-type lectin-domain containing receptor kinase I.3-like [Brassica napus]
NC_027762.2	17770901	17771100	8.22551e-08	3.57177e-05	-35.8909	LOC106347504	9.64667	1.36	-2.82642	3.80145e-110	7.52407e-109	Genebody	PREDICTED: L-type lectin-domain containing receptor kinase I.3-like [Brassica napus]
NC_027762.2	19804601	19804800	8.41551e-06	0.00158192	-32.5	LOC106361520	0.496667	0.05	-3.31228	3.00978e-06	7.62488e-06	Genebody	PREDICTED: probable fatty acyl-CoA reductase 4 [Brassica napus]
NC_027762.2	20471801	20472000	2.88688e-07	0.000102818	-33.6534	LOC106347691	2.16667	0.39	-2.47393	3.30994e-13	1.26749e-12	Genebody	PREDICTED: outer envelope protein 80, chloroplastic isoform X1 [Brassica rapa]
NC_027762.2	20546501	20546700	2.00233e-11	2.38976e-08	-61.5385	LOC111197756	5.53333	0.776667	-2.83278	9.27886e-75	1.30943e-73	Genebody	PREDICTED: serine/threonine-protein kinase Nek5 [Brassica rapa]
NC_027762.2	21353401	21353600	6.93645e-08	3.09241e-05	-27.027	LOC106347875	24.8633	1.77	-3.8122	6.67758e-206	2.48455e-204	Genebody	PREDICTED: probable pectate lyase 22 [Brassica rapa]
NC_027762.2	21354001	21354200	1.77014e-20	9.34775e-17	-34.3565	LOC106347875	24.8633	1.77	-3.8122	6.67758e-206	2.48455e-204	Genebody	PREDICTED: probable pectate lyase 22 [Brassica rapa]
NC_027762.2	21359401	21359600	0.000586695	0.036946	-29.073	LOC106347874	30.1733	2.02	-3.90085	0	0	Genebody	PREDICTED: programmed cell death protein 4-like [Brassica napus]
NC_027762.2	21906401	21906600	1.26516e-09	9.58375e-07	46.613	LOC106347935	2.79333	12.15	2.1209	2.09388e-116	4.36301e-115	Genebody	PREDICTED: diacylglycerol kinase 2 [Brassica napus]
NC_027762.2	21906501	21906700	6.3932e-11	6.73943e-08	44.583	LOC106347935	2.79333	12.15	2.1209	2.09388e-116	4.36301e-115	Genebody	PREDICTED: diacylglycerol kinase 2 [Brassica napus]
NC_027762.2	21928001	21928200	4.17227e-06	0.000909652	-27.1605	LOC106347939	2.81	11.8433	2.07543	9.72034e-99	1.75286e-97	Genebody	PREDICTED: beta-galactosidase 10 [Brassica napus]
NC_027762.2	22228201	22228400	1.77127e-09	1.2904e-06	30.5613	LOC106401336	3.89333	0.58	-2.74688	9.02186e-24	5.1106e-23	Genebody	PREDICTED: GDSL esterase/lipase At3g53100 isoform X1 [Brassica napus]
NC_027762.2	22548201	22548400	1.95266e-08	1.04464e-05	-32.4375	LOC106348037	7.81	42.9933	2.46072	2.13294e-218	8.4906e-217	Genebody	BnaA06g23500D [Brassica napus]
NC_027762.2	22548301	22548500	3.20319e-11	3.64006e-08	-37.6231	LOC106348037	7.81	42.9933	2.46072	2.13294e-218	8.4906e-217	Genebody	BnaA06g23500D [Brassica napus]
NC_027762.2	23181601	23181800	0.000129513	0.0126676	26.2907	LOC106347976	1.23	0.133333	-3.20555	4.97013e-18	2.32359e-17	Genebody	PREDICTED: ubiquitin carboxyl-terminal hydrolase 17-like [Brassica napus]
NC_027762.2	23660601	23660800	6.26134e-15	1.48432e-11	-32.0537	LOC106348237	5.07667	1.04667	-2.27808	8.19026e-15	3.3627e-14	Genebody	PREDICTED: anaphase-promoting complex subunit 10 [Brassica oleracea var. oleracea] [Brassica oleracea]
NC_027762.2	23660701	23660900	1.04589e-10	1.04599e-07	-32.1128	LOC106348237	5.07667	1.04667	-2.27808	8.19026e-15	3.3627e-14	Genebody	PREDICTED: anaphase-promoting complex subunit 10 [Brassica oleracea var. oleracea] [Brassica oleracea]
NC_027762.2	23923701	23923900	6.40501e-09	3.9574e-06	-28.5127	LOC106348218	1.60333	0.263333	-2.60611	2.21031e-15	9.30054e-15	Genebody	PREDICTED: F-box/LRR-repeat protein At3g58930-like isoform X2 [Brassica napus]
NC_027762.2	26396201	26396400	1.9986e-09	1.43412e-06	-33.8365	LOC106348585	0.383333	0.05	-2.9386	0.000357289	0.000753443	Genebody	PREDICTED: pectin acetylesterase 10 [Brassica rapa]
NC_027762.2	26561101	26561300	6.90315e-07	0.00021194	41.4021	LOC106390349	0.156667	1.56	3.31578	4.95076e-27	3.08443e-26	Genebody	PREDICTED: lon protease homolog 1, mitochondrial [Brassica napus]
NC_027762.2	26564901	26565100	7.39359e-08	3.26312e-05	-25.1937	LOC106390349	0.156667	1.56	3.31578	4.95076e-27	3.08443e-26	Genebody	PREDICTED: lon protease homolog 1, mitochondrial [Brassica napus]
NC_027762.2	26843901	26844100	8.72318e-17	2.81131e-13	44.304	LOC106407315	2.06333	0.386667	-2.41581	4.51372e-11	1.56035e-10	Genebody	PREDICTED: pentatricopeptide repeat-containing protein At2g01390 [Brassica napus]
NC_027762.2	26945701	26945900	3.05611e-08	1.53571e-05	-29.0988	LOC106407110	0.356667	4.02	3.49455	1.81554e-77	2.64975e-76	Genebody	PREDICTED: protein ALWAYS EARLY 1-like isoform X1 [Brassica napus]
NC_027762.2	27229001	27229200	2.99145e-06	0.000699575	-35.7143	LOC106382229	2.95667	0.61	-2.27709	2.17033e-55	2.385e-54	Genebody	PREDICTED: protein MON2 homolog isoform X1 [Brassica rapa]
NC_027762.2	27230101	27230300	6.49426e-11	6.8273e-08	-34.6667	LOC106382229	2.95667	0.61	-2.27709	2.17033e-55	2.385e-54	Genebody	PREDICTED: protein MON2 homolog isoform X1 [Brassica rapa]
NC_027762.2	27231701	27231900	3.94276e-07	0.000133138	-37.938	LOC106382229	2.95667	0.61	-2.27709	2.17033e-55	2.385e-54	Genebody	PREDICTED: protein MON2 homolog isoform X1 [Brassica rapa]
NC_027762.2	27231801	27232000	2.43107e-06	0.000590531	-25.284	LOC106382229	2.95667	0.61	-2.27709	2.17033e-55	2.385e-54	Genebody	PREDICTED: protein MON2 homolog isoform X1 [Brassica rapa]
NC_027762.2	28296901	28297100	0.000268454	0.021405	-30.7937	LOC106351846	0.566667	0.0166667	-5.08746	4.94503e-07	1.32536e-06	Genebody	PREDICTED: rac-like GTP-binding protein ARAC10 isoform X1 [Brassica napus]
NC_027762.2	28308101	28308300	1.65007e-06	0.000432221	-36.7416	LOC106347861	33.32	6.26	-2.41215	7.5695e-244	3.4055e-242	Genebody	PREDICTED: nucleobase-ascorbate transporter 6 [Brassica rapa]
NC_027762.2	28308201	28308400	4.28287e-10	3.67148e-07	-47.1429	LOC106347861	33.32	6.26	-2.41215	7.5695e-244	3.4055e-242	Genebody	PREDICTED: nucleobase-ascorbate transporter 6 [Brassica rapa]
NC_027762.2	28309001	28309200	2.78934e-11	3.22015e-08	-31.157	LOC106347861	33.32	6.26	-2.41215	7.5695e-244	3.4055e-242	Genebody	PREDICTED: nucleobase-ascorbate transporter 6 [Brassica rapa]
NC_027762.2	30019601	30019800	3.72411e-08	1.81726e-05	43.7925	LOC106349149	0.253333	0.0466667	-2.44057	0.000421897	0.000883248	Genebody	PREDICTED: structural maintenance of chromosomes protein 4-like [Brassica napus]
NC_027762.2	30021301	30021500	8.68105e-06	0.00162018	-29.58	LOC106349149	0.253333	0.0466667	-2.44057	0.000421897	0.000883248	Genebody	PREDICTED: structural maintenance of chromosomes protein 4-like [Brassica napus]
NC_027762.2	30955801	30956000	3.84812e-06	0.000853986	-26.3252	LOC111198745	20.1767	157.867	2.96795	0	0	Genebody	PREDICTED: succinate dehydrogenase [ubiquinone] iron-sulfur subunit 2, mitochondrial-like [Brassica napus]
NC_027762.2	30955901	30956100	1.94934e-08	1.04303e-05	-35.499	LOC111198745	20.1767	157.867	2.96795	0	0	Genebody	PREDICTED: succinate dehydrogenase [ubiquinone] iron-sulfur subunit 2, mitochondrial-like [Brassica napus]
NC_027762.2	31415301	31415500	1.10242e-06	0.000312168	-26.546	LOC106349320	5.22	0.293333	-4.15344	2.11925e-56	2.35838e-55	Genebody	PREDICTED: nodulation receptor kinase-like [Brassica napus]
NC_027762.2	31511601	31511800	2.26577e-15	5.83795e-12	-31.8164	LOC106349341	4.39	0.803333	-2.45015	1.78231e-34	1.33268e-33	Genebody	BnaA06g32940D [Brassica napus]
NC_027762.2	31512901	31513100	7.42163e-09	4.50009e-06	-40.7297	LOC106349341	4.39	0.803333	-2.45015	1.78231e-34	1.33268e-33	Genebody	BnaA06g32940D [Brassica napus]
NC_027762.2	31513001	31513200	1.27029e-08	7.18754e-06	-31.0923	LOC106349341	4.39	0.803333	-2.45015	1.78231e-34	1.33268e-33	Genebody	BnaA06g32940D [Brassica napus]
NC_027762.2	31913601	31913800	1.77674e-11	2.14763e-08	-28.6486	LOC106349398	165.897	28.12	-2.56062	0	0	Genebody	PREDICTED: protein CHUP1, chloroplastic [Brassica napus]
NC_027762.2	31986701	31986900	5.51969e-05	0.00671336	-26.8538	LOC106349396	0.33	0.0466667	-2.822	3.50385e-05	8.12377e-05	Genebody	PREDICTED: ABC transporter G family member 21-like [Brassica napus]
NC_027762.2	32397601	32397800	7.94771e-06	0.00151328	-34.8318	LOC106396648	2.36667	11.9233	2.33286	9.59125e-80	1.44126e-78	Genebody	BnaA06g39850D [Brassica napus]
NC_027762.2	35757001	35757200	1.24164e-05	0.00215123	37.3199	LOC106349486	5.26667	0.976667	-2.43095	7.77595e-25	4.5563e-24	Genebody	PREDICTED: protein BASIC PENTACYSTEINE5-like [Brassica napus]
NC_027762.2	35757101	35757300	1.86033e-06	0.000476732	35.3588	LOC106349486	5.26667	0.976667	-2.43095	7.77595e-25	4.5563e-24	Genebody	PREDICTED: protein BASIC PENTACYSTEINE5-like [Brassica napus]
NC_027763.2	14555001	14555200	0.000329203	0.0247449	26.1765	LOC106352890	0.963333	6.17333	2.67994	1.87297e-70	2.50663e-69	Genebody	PREDICTED: ABC transporter G family member 18-like [Brassica napus]
NC_027763.2	15760701	15760900	0.00018307	0.0162916	28.5211	LOC106353375	3.23	0.783333	-2.04384	4.20084e-38	3.4003e-37	Genebody	PREDICTED: nuclear pore complex protein NUP96-like [Brassica napus]
NC_027763.2	15761401	15761600	7.39852e-05	0.00836585	31.4907	LOC106353375	3.23	0.783333	-2.04384	4.20084e-38	3.4003e-37	Genebody	PREDICTED: nuclear pore complex protein NUP96-like [Brassica napus]
NC_027763.2	15761501	15761700	2.6448e-05	0.00386356	40	LOC106353375	3.23	0.783333	-2.04384	4.20084e-38	3.4003e-37	Genebody	PREDICTED: nuclear pore complex protein NUP96-like [Brassica napus]
NC_027764.2	239101	239300	0.000148488	0.0139858	-33.0493	LOC106354090	1.24667	0.196667	-2.66425	3.70816e-17	1.67516e-16	Genebody	PREDICTED: probable galactinol--sucrose galactosyltransferase 1 [Brassica napus]
NC_027764.2	239201	239400	0.00026546	0.0212339	-29.8396	LOC106354090	1.24667	0.196667	-2.66425	3.70816e-17	1.67516e-16	Genebody	PREDICTED: probable galactinol--sucrose galactosyltransferase 1 [Brassica napus]
NC_027764.2	2429201	2429400	1.47838e-12	2.23091e-09	43.5554	LOC106360507	0.813333	0.18	-2.17585	1.16501e-06	3.04013e-06	Genebody	PREDICTED: nucleolin 1-like [Brassica napus]
NC_027764.2	2429301	2429500	4.22674e-09	2.75917e-06	30.8194	LOC106360507	0.813333	0.18	-2.17585	1.16501e-06	3.04013e-06	Genebody	PREDICTED: nucleolin 1-like [Brassica napus]
NC_027764.2	9460201	9460400	3.06108e-07	0.000107842	-27.668	LOC106418726	4.55667	0.933333	-2.28751	2.10956e-26	1.29145e-25	Genebody	PREDICTED: probable arabinosyltransferase ARAD2 [Brassica napus]
NC_027764.2	12970301	12970500	0.000338515	0.025234	29.4505	LOC106422366	1.15667	0.0766667	-3.91523	2.57397e-50	2.61134e-49	Genebody	PREDICTED: glycerophosphodiester phosphodiesterase protein kinase domain-containing GDPDL2-like isoform X1 [Brassica napus]
NC_027764.2	13913801	13914000	1.01806e-08	5.93805e-06	-25.8065	LOC106360922	40.2667	0.38	-6.72744	0	0	Genebody	BnaA08g09100D [Brassica napus]
NC_027764.2	13913901	13914100	1.63886e-09	1.20497e-06	-26.3736	LOC106360922	40.2667	0.38	-6.72744	0	0	Genebody	BnaA08g09100D [Brassica napus]
NC_027764.2	16013701	16013900	3.27904e-08	1.63072e-05	-36.0963	LOC106361044	2.58667	34.7467	3.74771	7.17276e-302	4.17924e-300	Genebody	PREDICTED: UDP-glycosyltransferase 73B1-like [Brassica napus]
NC_027764.2	18197501	18197700	2.99272e-05	0.00424318	33.7691	LOC106361317	6.54333	1.08	-2.59899	4.04482e-38	3.27615e-37	Genebody	PREDICTED: uncharacterized aarF domain-containing protein kinase 1-like [Brassica napus]
NC_027764.2	18197601	18197800	2.23589e-05	0.00339302	41.4985	LOC106361317	6.54333	1.08	-2.59899	4.04482e-38	3.27615e-37	Genebody	PREDICTED: uncharacterized aarF domain-containing protein kinase 1-like [Brassica napus]
NC_027764.2	18201701	18201900	0.000417732	0.0292786	-26.9492	LOC106361318	6.16333	0.346667	-4.15209	1.12246e-73	1.5607e-72	Genebody	PREDICTED: probable pectate lyase 18 [Brassica napus]
NC_027764.2	18318101	18318300	1.28523e-32	2.19078e-28	-44.3689	LOC106361302	1.30667	102.31	6.29091	0	0	Genebody	PREDICTED: thaumatin-like protein 1b [Brassica napus]
NC_027764.2	18318201	18318400	7.31777e-36	1.58756e-31	-38.6893	LOC106361302	1.30667	102.31	6.29091	0	0	Genebody	PREDICTED: thaumatin-like protein 1b [Brassica napus]
NC_027764.2	18318301	18318500	3.28351e-17	1.13877e-13	-30.6995	LOC106361302	1.30667	102.31	6.29091	0	0	Genebody	PREDICTED: thaumatin-like protein 1b [Brassica napus]
NC_027764.2	18386401	18386600	3.21217e-12	4.56543e-09	-30.7961	LOC106361289	3.26667	0.25	-3.70782	8.27039e-23	4.54488e-22	Genebody	PREDICTED: UPF0725 protein At5g63820-like [Brassica napus]
NC_027764.2	18386501	18386700	1.11282e-12	1.72072e-09	-28.2728	LOC106361289	3.26667	0.25	-3.70782	8.27039e-23	4.54488e-22	Genebody	PREDICTED: UPF0725 protein At5g63820-like [Brassica napus]
NC_027764.2	18447801	18448000	5.002e-11	5.41411e-08	56.5359	LOC106361281	48.91	10.8867	-2.16757	1.64351e-223	6.74374e-222	Genebody	PREDICTED: probable serine/threonine-protein kinase Cx32, chloroplastic [Brassica rapa]
NC_027764.2	18447901	18448100	5.84758e-06	0.00118533	26.2979	LOC106361281	48.91	10.8867	-2.16757	1.64351e-223	6.74374e-222	Genebody	PREDICTED: probable serine/threonine-protein kinase Cx32, chloroplastic [Brassica rapa]
NC_027764.2	20483401	20483600	7.82101e-08	3.42342e-05	-28.2213	LOC106359969	2.53	0.42	-2.59068	1.81835e-10	6.08081e-10	Genebody	BnaA08g16600D [Brassica napus]
NC_027764.2	20988101	20988300	1.29004e-15	3.47471e-12	-49.9077	LOC106361568	2.29	0.216667	-3.4018	1.18062e-23	6.65902e-23	Genebody	PREDICTED: casein kinase 1-like protein 8 [Brassica rapa]
NC_027764.2	20988201	20988400	7.09001e-11	7.37777e-08	-44.3191	LOC106361568	2.29	0.216667	-3.4018	1.18062e-23	6.65902e-23	Genebody	PREDICTED: casein kinase 1-like protein 8 [Brassica rapa]
NC_027764.2	21040401	21040600	3.78616e-06	0.000843224	-26.3715	LOC106361577	7.30333	0.613333	-3.57381	1.05921e-119	2.27633e-118	Genebody	PREDICTED: BTB/POZ domain-containing protein At1g30440-like [Brassica napus]
NC_027764.2	21040501	21040700	2.18762e-18	8.92768e-15	-43.2526	LOC106361577	7.30333	0.613333	-3.57381	1.05921e-119	2.27633e-118	Genebody	PREDICTED: BTB/POZ domain-containing protein At1g30440-like [Brassica napus]
NC_027764.2	21040601	21040800	2.1182e-18	8.6726e-15	-42.2958	LOC106361577	7.30333	0.613333	-3.57381	1.05921e-119	2.27633e-118	Genebody	PREDICTED: BTB/POZ domain-containing protein At1g30440-like [Brassica napus]
NC_027764.2	21449601	21449800	0.000837526	0.0471082	-27.5264	LOC106361646	13.6067	2.98667	-2.18771	1.828e-53	1.95443e-52	Genebody	BnaA08g17870D [Brassica napus]
NC_027764.2	21449701	21449900	1.22301e-05	0.0021284	-30.575	LOC106361646	13.6067	2.98667	-2.18771	1.828e-53	1.95443e-52	Genebody	BnaA08g17870D [Brassica napus]
NC_027764.2	22889801	22890000	5.3625e-10	4.48947e-07	-51.2454	LOC111199814	0.35	1.65667	2.24286	2.58778e-15	1.08522e-14	Genebody	BnaA08g19780D [Brassica napus]
NC_027764.2	22889901	22890100	1.98151e-13	3.53517e-10	-63.6957	LOC111199814	0.35	1.65667	2.24286	2.58778e-15	1.08522e-14	Genebody	BnaA08g19780D [Brassica napus]
NC_027764.2	22890201	22890400	3.87728e-08	1.88119e-05	-33.9737	LOC111199814	0.35	1.65667	2.24286	2.58778e-15	1.08522e-14	Genebody	BnaA08g19780D [Brassica napus]
NC_027764.2	22890301	22890500	3.71366e-13	6.33454e-10	-36.1488	LOC111199814	0.35	1.65667	2.24286	2.58778e-15	1.08522e-14	Genebody	BnaA08g19780D [Brassica napus]
NC_027764.2	22890701	22890900	1.49304e-07	5.91577e-05	-31.6624	LOC111199814	0.35	1.65667	2.24286	2.58778e-15	1.08522e-14	Genebody	BnaA08g19780D [Brassica napus]
NC_027764.2	22891201	22891400	4.86231e-06	0.0010269	-34.6429	LOC111199814	0.35	1.65667	2.24286	2.58778e-15	1.08522e-14	Genebody	BnaA08g19780D [Brassica napus]
NC_027764.2	22891301	22891500	2.88914e-07	0.000102878	-42.623	LOC111199814	0.35	1.65667	2.24286	2.58778e-15	1.08522e-14	Genebody	BnaA08g19780D [Brassica napus]
NC_027764.2	24152001	24152200	3.34129e-08	1.65649e-05	-40.4278	LOC106425982	3.43667	0.656667	-2.38778	2.92692e-26	1.78393e-25	Genebody	BnaA08g21320D [Brassica napus]
NC_027764.2	24152101	24152300	1.98871e-11	2.37691e-08	-50.8756	LOC106425982	3.43667	0.656667	-2.38778	2.92692e-26	1.78393e-25	Genebody	BnaA08g21320D [Brassica napus]
NC_027764.2	24446301	24446500	5.13248e-08	2.39445e-05	28.0808	LOC106416143	155.69	644.53	2.04957	0	0	Genebody	PREDICTED: high mobility group B protein 2 [Brassica rapa]
NC_027765.2	1305101	1305300	3.51657e-10	3.08529e-07	30.814	LOC106434955	10.8933	2.58333	-2.07614	5.3053e-65	6.63167e-64	Genebody	PREDICTED: probable glycerol-3-phosphate acyltransferase 8 [Brassica napus]
NC_027765.2	1305401	1305600	2.64563e-14	5.57781e-11	27.2557	LOC106434955	10.8933	2.58333	-2.07614	5.3053e-65	6.63167e-64	Genebody	PREDICTED: probable glycerol-3-phosphate acyltransferase 8 [Brassica napus]
NC_027765.2	1305501	1305700	3.66603e-11	4.10644e-08	28.119	LOC106434955	10.8933	2.58333	-2.07614	5.3053e-65	6.63167e-64	Genebody	PREDICTED: probable glycerol-3-phosphate acyltransferase 8 [Brassica napus]
NC_027765.2	10102901	10103100	1.88076e-06	0.000480751	-25.1643	LOC106421715	24.7633	1.57667	-3.97326	1.56822e-248	7.20746e-247	Genebody	BnaCnng10010D [Brassica napus]
NC_027765.2	12272201	12272400	9.25848e-15	2.12059e-11	-58.8261	LOC106434264	0.001	0.96	9.90689	3.28715e-15	1.37226e-14	Genebody	PREDICTED: alkane hydroxylase MAH1-like [Brassica napus]
NC_027765.2	12272301	12272500	5.03702e-18	1.95755e-14	-52.7311	LOC106434264	0.001	0.96	9.90689	3.28715e-15	1.37226e-14	Genebody	PREDICTED: alkane hydroxylase MAH1-like [Brassica napus]
NC_027765.2	12272401	12272600	7.57503e-11	7.82882e-08	-40.8555	LOC106434264	0.001	0.96	9.90689	3.28715e-15	1.37226e-14	Genebody	PREDICTED: alkane hydroxylase MAH1-like [Brassica napus]
NC_027765.2	12272501	12272700	1.64928e-05	0.00268393	-31.2645	LOC106434264	0.001	0.96	9.90689	3.28715e-15	1.37226e-14	Genebody	PREDICTED: alkane hydroxylase MAH1-like [Brassica napus]
NC_027765.2	12407701	12407900	2.47485e-05	0.00366899	-45.2273	LOC106432580	4.68333	0.6	-2.9645	2.85627e-49	2.84818e-48	Genebody	PREDICTED: probable receptor-like protein kinase At5g18500 isoform X1 [Brassica rapa]
NC_027765.2	12964201	12964400	3.14693e-20	1.60598e-16	-35.2525	LOC106433777	0.323333	0.0466667	-2.79256	3.5263e-05	8.17328e-05	Genebody	BnaA09g15540D [Brassica napus]
NC_027765.2	21160701	21160900	9.47277e-05	0.0100613	27.5194	LOC106366826	0.273333	1.11667	2.03047	9.5961e-07	2.51973e-06	Genebody	PREDICTED: AT-hook motif nuclear-localized protein 8-like [Brassica napus]
NC_027765.2	27352901	27353100	0.000159039	0.0147185	38.1402	LOC106367274	0.793333	0.0766667	-3.37126	3.73316e-19	1.81663e-18	Genebody	PREDICTED: ABC transporter C family member 12-like [Brassica napus]
NC_027765.2	33444901	33445100	6.67209e-12	8.84809e-09	-48.4848	LOC106415820	10.4433	2.42333	-2.10752	1.74532e-40	1.48453e-39	Genebody	PREDICTED: E3 ubiquitin-protein ligase SDIR1 [Brassica napus]
NC_027765.2	34359801	34360000	1.85806e-09	1.34619e-06	-41.3043	LOC106368087	0.28	4.33	3.95087	2.0213e-34	1.50941e-33	Genebody	PREDICTED: tRNA (guanine(26)-N(2))-dimethyltransferase-like [Brassica napus]
NC_027765.2	34410601	34410800	5.30334e-09	3.35998e-06	-34.9411	LOC106368075	0.686667	0.116667	-2.55722	2.42347e-07	6.64718e-07	Genebody	PREDICTED: stomatal closure-related actin-binding protein 3-like [Brassica napus]
NC_027765.2	34854101	34854300	8.28302e-05	0.00912028	26.5625	LOC106368008	0.001	3.63667	11.8284	1.59651e-113	3.24865e-112	Genebody	PREDICTED: glutamate receptor 1.2-like [Brassica napus]
NC_027765.2	36174701	36174900	0.000258036	0.0208184	-30.3408	LOC106414027	0.636667	0.133333	-2.2555	0.000122685	0.00027082	Genebody	BnaA09g38430D [Brassica napus]
NC_027765.2	36311001	36311200	0.000190297	0.0167643	-27.027	LOC106411609	34.86	5.7	-2.61254	1.64778e-157	4.60282e-156	Genebody	PREDICTED: vesicle-associated protein 1-1-like isoform X1 [Brassica napus]
NC_027765.2	36352301	36352500	7.35762e-06	0.00142146	-27.0588	LOC106414846	142.473	21.07	-2.75743	0	0	Genebody	PREDICTED: transketolase-1, chloroplastic-like [Brassica napus]
NC_027765.2	36352401	36352600	2.05539e-10	1.90293e-07	-47	LOC106414846	142.473	21.07	-2.75743	0	0	Genebody	PREDICTED: transketolase-1, chloroplastic-like [Brassica napus]
NC_027765.2	36553201	36553400	2.41307e-06	0.000587095	27.0072	LOC106415606	87.1167	15.5367	-2.48727	3.80567e-271	1.92836e-269	Genebody	PREDICTED: bifunctional L-3-cyanoalanine synthase/cysteine synthase C1, mitochondrial-like [Brassica napus]
NC_027765.2	36940301	36940500	7.71782e-13	1.23511e-09	38.2898	LOC106365121	6.5	0.0233333	-8.1219	2.21584e-50	2.25137e-49	Genebody	PREDICTED: universal stress protein A-like protein [Brassica napus]
NC_027765.2	36940401	36940600	3.28053e-19	1.47844e-15	43.8254	LOC106365121	6.5	0.0233333	-8.1219	2.21584e-50	2.25137e-49	Genebody	PREDICTED: universal stress protein A-like protein [Brassica napus]
NC_027765.2	36940501	36940700	1.30373e-16	4.07586e-13	32.4196	LOC106365121	6.5	0.0233333	-8.1219	2.21584e-50	2.25137e-49	Genebody	PREDICTED: universal stress protein A-like protein [Brassica napus]
NC_027765.2	43414401	43414600	1.19239e-05	0.00208667	25	LOC106402168	2.35	11.2167	2.25491	8.79452e-72	1.19673e-70	Genebody	PREDICTED: probable protein phosphatase 2C 1 [Brassica napus]
NC_027765.2	43414501	43414700	1.19239e-05	0.00208667	25	LOC106402168	2.35	11.2167	2.25491	8.79452e-72	1.19673e-70	Genebody	PREDICTED: probable protein phosphatase 2C 1 [Brassica napus]
NC_027765.2	44597001	44597200	1.57295e-09	1.16226e-06	-25.6408	LOC106419875	0.826667	9.57333	3.53364	1.33991e-97	2.38172e-96	Genebody	PREDICTED: zinc finger protein WIP3-like [Brassica napus]
NC_027765.2	45320501	45320700	3.2548e-05	0.00451212	25	LOC106369233	1.46	0.05	-4.8679	2.27753e-29	1.50741e-28	Genebody	PREDICTED: receptor-like protein 12 [Brassica napus]
NC_027766.2	3246401	3246600	3.0089e-06	0.000702951	37.5633	LOC106370103	2.72667	0.503333	-2.43755	1.39474e-06	3.61839e-06	Genebody	BnaA10g02690D [Brassica napus]
NC_027766.2	3246501	3246700	6.148e-06	0.00123306	36.0465	LOC106370103	2.72667	0.503333	-2.43755	1.39474e-06	3.61839e-06	Genebody	BnaA10g02690D [Brassica napus]
NC_027766.2	4828801	4829000	1.90956e-06	0.000486842	43.9831	LOC106370875	0.39	8.71	4.48113	1.77316e-131	4.12805e-130	Genebody	PREDICTED: 1-aminocyclopropane-1-carboxylate synthase 2 [Brassica napus]
NC_027766.2	5820101	5820300	3.82027e-11	4.26205e-08	54.8851	LOC106365732	2.25667	0.213333	-3.40301	5.20394e-39	4.29516e-38	Genebody	PREDICTED: lysine-specific demethylase JMJ25-like isoform X2 [Brassica napus]
NC_027766.2	10115801	10116000	0.000119761	0.0119653	-31.8519	LOC106420269	0.273333	0.0433333	-2.65711	6.32701e-05	0.000143384	Genebody	BnaA10g12100D [Brassica napus]
NC_027766.2	11312901	11313100	6.51098e-13	1.05666e-09	29.3284	LOC106437894	0.663333	0.13	-2.35122	5.64139e-06	1.39888e-05	Genebody	PREDICTED: leucine-rich repeat receptor-like protein kinase PXC1 [Brassica napus]
NC_027766.2	11313001	11313200	4.47685e-12	6.17379e-09	26.7116	LOC106437894	0.663333	0.13	-2.35122	5.64139e-06	1.39888e-05	Genebody	PREDICTED: leucine-rich repeat receptor-like protein kinase PXC1 [Brassica napus]
NC_027766.2	14343701	14343900	3.71514e-05	0.00499324	36.1167	LOC106451679	10.2267	1.41	-2.85857	5.11169e-42	4.47013e-41	Genebody	BnaC03g47950D [Brassica napus]
NC_027766.2	14361501	14361700	2.87568e-11	3.31067e-08	32.5661	LOC106435719	1.23667	0.0533333	-4.53528	7.95962e-12	2.85978e-11	Genebody	PREDICTED: 2-Cys peroxiredoxin BAS1, chloroplastic-like [Brassica napus]
NC_027766.2	14361601	14361800	8.58563e-12	1.11266e-08	35.22	LOC106435719	1.23667	0.0533333	-4.53528	7.95962e-12	2.85978e-11	Genebody	PREDICTED: 2-Cys peroxiredoxin BAS1, chloroplastic-like [Brassica napus]
NC_027766.2	15105201	15105400	3.06676e-05	0.00431833	32.2581	LOC106423269	5.35	27.59	2.36653	4.21794e-138	1.03321e-136	Genebody	PREDICTED: probable S-adenosylmethionine-dependent methyltransferase At5g37990 [Brassica rapa]
NC_027766.2	16596701	16596900	5.20036e-08	2.42319e-05	-25.0863	LOC111201478	1.63667	0.08	-4.35462	1.27944e-52	1.35033e-51	Genebody	BnaA10g19470D [Brassica napus]
NC_027766.2	16849701	16849900	0.000748861	0.0436814	28.7124	LOC106440729	4.1	0.94	-2.12489	7.69017e-32	5.40165e-31	Genebody	PREDICTED: cysteine-rich receptor-like protein kinase 11 isoform X1 [Brassica napus]
NC_027766.2	17222201	17222400	4.96889e-06	0.00104378	25.2703	LOC106372388	2.46	0.373333	-2.72012	4.22412e-10	1.38202e-09	Genebody	PREDICTED: protein slowmo homolog [Brassica napus]
NC_027766.2	17659501	17659700	2.67741e-08	1.3714e-05	-29.8507	LOC106372404	2.16333	0.52	-2.05667	2.76755e-15	1.1593e-14	Genebody	BnaA10g21020D [Brassica napus]
NC_027766.2	17659601	17659800	9.5702e-09	5.62986e-06	-30.303	LOC106372404	2.16333	0.52	-2.05667	2.76755e-15	1.1593e-14	Genebody	BnaA10g21020D [Brassica napus]
NC_027766.2	17708201	17708400	1.07323e-09	8.29494e-07	37.5714	LOC106372412	7.01667	1.4	-2.32536	1.36949e-73	1.90241e-72	Genebody	PREDICTED: carbon catabolite repressor protein 4 homolog 6-like [Brassica napus]
NC_027766.2	18541201	18541400	0.000153136	0.0143152	27.5689	LOC106372507	2.26	10.0033	2.14609	1.21795e-115	2.52375e-114	Genebody	BnaC09g50590D [Brassica napus]
NC_027766.2	18571501	18571700	3.88308e-08	1.88382e-05	34.8046	LOC106372502	8.91667	1.84	-2.2768	2.19722e-75	3.12373e-74	Genebody	BnaC09g50660D [Brassica napus]
NC_027766.2	19494601	19494800	1.10264e-06	0.000312178	-30.2358	LOC106419489	2.28667	0.476667	-2.26219	1.55284e-15	6.57443e-15	Genebody	PREDICTED: protein RFT1 homolog isoform X1 [Brassica napus]
NC_027766.2	19833401	19833600	4.20166e-10	3.61174e-07	-48.373	LOC106419000	0.866667	0.05	-4.11548	3.36531e-12	1.23013e-11	Genebody	BnaA10g23390D [Brassica napus]
NC_027766.2	19843001	19843200	2.72073e-09	1.87627e-06	33.3957	LOC106419403	1.01667	0.08	-3.6677	5.7916e-07	1.54461e-06	Genebody	PREDICTED: SNAP25 homologous protein SNAP33-like [Brassica napus]
NC_027766.2	19882901	19883100	4.48968e-05	0.00575827	26.9802	LOC106419145	0.336667	3.58333	3.41191	6.89787e-75	9.75636e-74	Genebody	PREDICTED: uncharacterized ATP-dependent helicase YprA [Brassica napus]
NC_027766.2	20259301	20259500	1.30682e-18	5.48041e-15	-26.3878	LOC106419069	0.366667	2.28	2.63649	6.88185e-30	4.61167e-29	Genebody	BnaA10g22320D [Brassica napus]
NC_027767.2	466801	467000	1.05948e-05	0.00189898	28.0118	LOC106438638	0.443333	0.0266667	-4.05528	2.12743e-13	8.22559e-13	Genebody	PREDICTED: cellulose synthase-like protein D4 [Brassica napus]
NC_027767.2	1116201	1116400	6.69218e-10	5.47196e-07	30.6015	LOC106373897	1.46667	0.186667	-2.974	1.3448e-10	4.52949e-10	Genebody	PREDICTED: cinnamyl alcohol dehydrogenase 7-like [Brassica napus]
NC_027767.2	1116301	1116500	4.45377e-12	6.14366e-09	28.1654	LOC106373897	1.46667	0.186667	-2.974	1.3448e-10	4.52949e-10	Genebody	PREDICTED: cinnamyl alcohol dehydrogenase 7-like [Brassica napus]
NC_027767.2	1379701	1379900	1.00505e-05	0.00182095	-28	LOC106426867	9.23	73.9733	3.0026	0	0	Genebody	PREDICTED: heptahelical transmembrane protein 4 [Brassica napus]
NC_027767.2	1892201	1892400	7.83446e-12	1.02352e-08	25.4786	LOC111202028	1.41667	0.09	-3.97643	4.37538e-29	2.87676e-28	Genebody	Pyridoxal phosphate (PLP)-dependent transferases superfamily protein [Arabidopsis thaliana]
NC_027767.2	2006901	2007100	6.85267e-08	3.0599e-05	41.4531	LOC106451405	74.8533	4.63667	-4.01291	0	0	Genebody	PREDICTED: long chain acyl-CoA synthetase 1-like [Brassica napus]
NC_027767.2	11264101	11264300	1.07253e-15	2.92753e-12	25.7661	LOC106438564	2.31333	0.18	-3.6839	1.49028e-28	9.66981e-28	Genebody	PREDICTED: cannabidiolic acid synthase-like 1 [Brassica napus]
NC_027767.2	11264201	11264400	3.24378e-14	6.70907e-11	38.9593	LOC106438564	2.31333	0.18	-3.6839	1.49028e-28	9.66981e-28	Genebody	PREDICTED: cannabidiolic acid synthase-like 1 [Brassica napus]
NC_027768.2	278101	278300	4.73966e-05	0.00599514	27.4359	LOC106382271	0.0933333	0.633333	2.7625	1.07281e-09	3.42645e-09	Genebody	PREDICTED: receptor-like protein 12 [Brassica napus]
NC_027768.2	278201	278400	3.94239e-06	0.000870128	34.1387	LOC106382271	0.0933333	0.633333	2.7625	1.07281e-09	3.42645e-09	Genebody	PREDICTED: receptor-like protein 12 [Brassica napus]
NC_027768.2	1138001	1138200	0.00019527	0.0170855	-29.6309	LOC106380822	4.63333	1.13	-2.03573	3.83202e-50	3.87179e-49	Genebody	PREDICTED: kinesin-related protein 4-like [Brassica napus]
NC_027768.2	27815201	27815400	3.19646e-05	0.00445267	25.8065	LOC106376638	9.32667	1.57333	-2.56754	1.17691e-71	1.59858e-70	Genebody	PREDICTED: isochorismate synthase 1, chloroplastic-like [Brassica napus]
NC_027768.2	27815301	27815500	9.07335e-07	0.000265631	25.3064	LOC106376638	9.32667	1.57333	-2.56754	1.17691e-71	1.59858e-70	Genebody	PREDICTED: isochorismate synthase 1, chloroplastic-like [Brassica napus]
NC_027768.2	39090201	39090400	5.52004e-10	4.60751e-07	32.2793	LOC106381804	52.7567	1.05333	-5.64632	0	0	Genebody	PREDICTED: probable xyloglucan endotransglucosylase/hydrolase protein 16 [Brassica oleracea var. oleracea] [Brassica oleracea]
NC_027768.2	39090301	39090500	7.08114e-10	5.74522e-07	30.2876	LOC106381804	52.7567	1.05333	-5.64632	0	0	Genebody	PREDICTED: probable xyloglucan endotransglucosylase/hydrolase protein 16 [Brassica oleracea var. oleracea] [Brassica oleracea]
NC_027768.2	58699801	58700000	1.82758e-12	2.70572e-09	-46.8845	LOC106347720	185.353	858.53	2.21159	0	0	Genebody	annexin D1-like [Brassica napus]
NC_027768.2	61888201	61888400	2.14001e-09	1.52273e-06	30.4917	LOC106400707	10.05	41.1867	2.03498	7.05559e-257	3.35637e-255	Genebody	PREDICTED: protein QUIRKY [Brassica oleracea var. oleracea] [Brassica oleracea]
NC_027768.2	61888301	61888500	1.46763e-06	0.000393084	28.602	LOC106400707	10.05	41.1867	2.03498	7.05559e-257	3.35637e-255	Genebody	PREDICTED: protein QUIRKY [Brassica oleracea var. oleracea] [Brassica oleracea]
NC_027768.2	65504301	65504500	1.0266e-21	6.36727e-18	-32.3289	LOC106382613	4.70667	24.4333	2.37607	3.06026e-154	8.33316e-153	Genebody	PREDICTED: pathogenesis-related protein 5-like [Brassica napus]
NC_027768.2	65714701	65714900	5.97626e-05	0.00712531	-38.2949	LOC106382679	5.23333	0.723333	-2.855	7.65747e-36	5.89701e-35	Genebody	PREDICTED: peroxisome biogenesis protein 3-1-like isoform X1 [Brassica napus]
NC_027768.2	65714801	65715000	0.000275194	0.0217909	-40.0876	LOC106382679	5.23333	0.723333	-2.855	7.65747e-36	5.89701e-35	Genebody	PREDICTED: peroxisome biogenesis protein 3-1-like isoform X1 [Brassica napus]
NC_027769.2	828801	829000	2.51405e-08	1.29874e-05	43.2717	LOC106375003	0.07	0.673333	3.26589	1.14711e-07	3.22066e-07	Genebody	PREDICTED: E3 ubiquitin-protein ligase CCNB1IP1 homolog isoform X1 [Brassica napus]
NC_027769.2	828901	829100	3.82959e-05	0.00511047	34.7101	LOC106375003	0.07	0.673333	3.26589	1.14711e-07	3.22066e-07	Genebody	PREDICTED: E3 ubiquitin-protein ligase CCNB1IP1 homolog isoform X1 [Brassica napus]
NC_027769.2	4221701	4221900	8.02539e-06	0.00152512	25.4518	LOC106389381	0.333333	0.02	-4.05889	2.80018e-07	7.64194e-07	Genebody	PREDICTED: probable LRR receptor-like serine/threonine-protein kinase At1g29720 isoform X1 [Brassica napus]
NC_027769.2	4460801	4461000	5.75125e-09	3.60412e-06	25.5845	LOC106382983	47.2733	11.3	-2.0647	0	0	Genebody	PREDICTED: cellulose synthase A catalytic subunit 3 [UDP-forming]-like [Brassica napus]
NC_027769.2	4460901	4461100	2.27357e-19	1.05304e-15	40.8496	LOC106382983	47.2733	11.3	-2.0647	0	0	Genebody	PREDICTED: cellulose synthase A catalytic subunit 3 [UDP-forming]-like [Brassica napus]
NC_027769.2	4461001	4461200	3.05306e-06	0.000711195	29.1071	LOC106382983	47.2733	11.3	-2.0647	0	0	Genebody	PREDICTED: cellulose synthase A catalytic subunit 3 [UDP-forming]-like [Brassica napus]
NC_027769.2	4461101	4461300	5.53776e-05	0.0067306	25.7488	LOC106382983	47.2733	11.3	-2.0647	0	0	Genebody	PREDICTED: cellulose synthase A catalytic subunit 3 [UDP-forming]-like [Brassica napus]
NC_027769.2	4461401	4461600	3.39836e-05	0.00466239	26.017	LOC106382983	47.2733	11.3	-2.0647	0	0	Genebody	PREDICTED: cellulose synthase A catalytic subunit 3 [UDP-forming]-like [Brassica napus]
NC_027769.2	4461801	4462000	1.06651e-05	0.00190898	34.375	LOC106382983	47.2733	11.3	-2.0647	0	0	Genebody	PREDICTED: cellulose synthase A catalytic subunit 3 [UDP-forming]-like [Brassica napus]
NC_027769.2	6458501	6458700	5.48841e-05	0.00668488	-31.2644	LOC106358515	4.86	0.813333	-2.57904	2.5038e-60	2.94575e-59	Genebody	PREDICTED: serine/threonine-protein kinase EDR1-like isoform X1 [Brassica napus]
NC_027769.2	6862201	6862400	1.85808e-06	0.000476305	-35.1204	LOC106454828	4.32	1.06333	-2.02244	8.25469e-40	6.93353e-39	Genebody	PREDICTED: ADP-ribosylation factor GTPase-activating protein AGD3-like [Brassica napus]
NC_027769.2	9480701	9480900	0.00026129	0.0209985	-29.7721	LOC106386602	8.83	1.77	-2.31866	1.81804e-41	1.574e-40	Genebody	PREDICTED: RING finger and CHY zinc finger domain-containing protein 1-like [Brassica napus]
NC_027769.2	9480801	9481000	2.13741e-05	0.00327841	-30.5131	LOC106386602	8.83	1.77	-2.31866	1.81804e-41	1.574e-40	Genebody	PREDICTED: RING finger and CHY zinc finger domain-containing protein 1-like [Brassica napus]
NC_027769.2	12447001	12447200	6.82743e-08	3.05086e-05	-25.4237	LOC106387439	1.55	0.116667	-3.7318	5.28847e-18	2.4704e-17	Genebody	PREDICTED: probable FBD-associated F-box protein At1g32375 [Brassica napus]
NC_027769.2	24198801	24199000	1.00088e-05	0.00181551	41.428	LOC106388269	0.06	0.36	2.58496	7.46497e-07	1.97396e-06	Genebody	BnaC03g23570D [Brassica napus]
NC_027769.2	24482301	24482500	5.58417e-06	0.00114299	-35.9375	LOC106384001	0.8	0.14	-2.51457	1.82669e-08	5.41507e-08	Genebody	PREDICTED: mitogen-activated protein kinase 20-like [Brassica oleracea var. oleracea] [Brassica oleracea]
NC_027769.2	34329801	34330000	9.46181e-07	0.000275044	32.6327	LOC106385605	0.0633333	0.346667	2.45251	0.000434332	0.000907855	Genebody	PREDICTED: NAC domain-containing protein 8 [Brassica oleracea var. oleracea] [Brassica oleracea]
NC_027769.2	38502001	38502200	1.59761e-05	0.00261757	25.6039	LOC106387064	467.853	39.4633	-3.56747	0	0	Genebody	PREDICTED: peroxisomal (S)-2-hydroxy-acid oxidase GLO2 [Brassica napus]
NC_027769.2	38502101	38502300	0.000592371	0.0371885	29.0796	LOC106387064	467.853	39.4633	-3.56747	0	0	Genebody	PREDICTED: peroxisomal (S)-2-hydroxy-acid oxidase GLO2 [Brassica napus]
NC_027769.2	38503701	38503900	1.16102e-07	4.79119e-05	-30.2344	LOC106387064	467.853	39.4633	-3.56747	0	0	Genebody	PREDICTED: peroxisomal (S)-2-hydroxy-acid oxidase GLO2 [Brassica napus]
NC_027769.2	38503801	38504000	2.29254e-07	8.47076e-05	-26.1543	LOC106387064	467.853	39.4633	-3.56747	0	0	Genebody	PREDICTED: peroxisomal (S)-2-hydroxy-acid oxidase GLO2 [Brassica napus]
NC_027769.2	38855701	38855900	1.99938e-11	2.3868e-08	34.2206	LOC106389192	1.43667	0.16	-3.16658	5.53028e-09	1.69431e-08	Genebody	PREDICTED: ras-related protein RABA1g [Brassica oleracea var. oleracea] [Brassica oleracea]
NC_027769.2	44119201	44119400	6.3942e-06	0.00127231	39.2857	LOC106416528	17.0433	1.72333	-3.30593	2.13926e-113	4.35068e-112	Genebody	BnaCnng77300D, partial [Brassica napus]
NC_027769.2	66743401	66743600	8.19379e-06	0.0015503	37.3372	LOC106388897	6.67	378.733	5.82735	0	0	Genebody	PREDICTED: cinnamyl alcohol dehydrogenase 8 [Brassica napus]
NC_027769.2	68614701	68614900	4.54947e-10	3.87746e-07	27.135	LOC106422161	4.6	0.216667	-4.40808	5.5107e-64	6.79398e-63	Genebody	BnaC03g63070D [Brassica napus]
NC_027769.2	69024101	69024300	9.76376e-07	0.00028251	31.6667	LOC106422222	0.536667	0.001	-9.06788	1.0026e-06	2.62899e-06	Genebody	PREDICTED: transmembrane protein 56-like [Brassica oleracea var. oleracea] [Brassica oleracea]
NC_027769.2	69024201	69024400	9.76376e-07	0.00028251	31.6667	LOC106422222	0.536667	0.001	-9.06788	1.0026e-06	2.62899e-06	Genebody	PREDICTED: transmembrane protein 56-like [Brassica oleracea var. oleracea] [Brassica oleracea]
NC_027769.2	69781801	69782000	5.01778e-05	0.00625097	-31.9196	LOC106397767	1.88	0.193333	-3.28157	2.5957e-27	1.63038e-26	Genebody	PREDICTED: receptor-like protein 12 [Brassica napus]
NC_027769.2	69781901	69782100	1.12193e-08	6.45601e-06	-35.483	LOC106397767	1.88	0.193333	-3.28157	2.5957e-27	1.63038e-26	Genebody	PREDICTED: receptor-like protein 12 [Brassica napus]
NC_027769.2	69782001	69782200	8.46478e-08	3.6614e-05	-40.9524	LOC106397767	1.88	0.193333	-3.28157	2.5957e-27	1.63038e-26	Genebody	PREDICTED: receptor-like protein 12 [Brassica napus]
NC_027769.2	69803701	69803900	1.63656e-07	6.39098e-05	29.5509	LOC106397797	2.22667	0.143333	-3.95744	6.92563e-54	7.45157e-53	Genebody	PREDICTED: receptor-like protein 12 isoform X1 [Brassica napus]
NC_027769.2	74055501	74055700	7.0798e-08	3.14422e-05	51.3711	LOC106361108	3.79667	0.676667	-2.48822	3.07664e-46	2.91045e-45	Genebody	PREDICTED: F-box/LRR-repeat protein 15-like [Brassica napus]
NC_027769.2	74063901	74064100	0.000376418	0.0272032	35.456	LOC106361106	9.10667	1.35667	-2.74686	1.28778e-123	2.84538e-122	Genebody	PREDICTED: F-box/LRR-repeat protein 15-like [Brassica napus]
NC_027769.2	74080901	74081100	1.05638e-06	0.00030119	32.0844	LOC106358982	0.396667	3.52333	3.15094	4.93607e-43	4.39745e-42	Genebody	PREDICTED: probable pre-mRNA-splicing factor ATP-dependent RNA helicase [Brassica oleracea var. oleracea] [Brassica oleracea]
NC_027769.2	75220601	75220800	8.35547e-05	0.00917989	-40.2015	LOC106390016	2.48333	0.363333	-2.77291	1.6409e-13	6.37518e-13	Genebody	PREDICTED: cysteine--tRNA ligase 2, cytoplasmic-like [Brassica napus]
NC_027769.2	75448001	75448200	5.56384e-06	0.0011398	27.1902	LOC106390041	0.863333	0.05	-4.10992	5.94229e-09	1.81637e-08	Genebody	BnaA08g12610D [Brassica napus]
NC_027769.2	75925901	75926100	1.53816e-06	0.000408501	-31.4204	LOC111204773	10.32	204.573	4.3091	0	0	Genebody	BnaC05g33690D [Brassica napus]
NC_027769.2	76127301	76127500	1.50773e-11	1.84878e-08	39.4005	LOC106453089	2.09	0.403333	-2.37346	1.29488e-07	3.6207e-07	Genebody	PREDICTED: CDK-activating kinase assembly factor MAT1-like isoform X1 [Brassica napus]
NC_027769.2	76127401	76127600	3.55576e-10	3.1153e-07	40.814	LOC106453089	2.09	0.403333	-2.37346	1.29488e-07	3.6207e-07	Genebody	PREDICTED: CDK-activating kinase assembly factor MAT1-like isoform X1 [Brassica napus]
NC_027770.2	101901	102100	0.000162853	0.014973	25	LOC106434848	0.06	0.763333	3.66928	1.14388e-09	3.64952e-09	Genebody	BnaCnng54520D [Brassica napus]
NC_027770.2	1459701	1459900	6.09917e-06	0.00122582	25.5486	LOC106414144	0.256667	0.01	-4.68182	7.41174e-05	0.000166973	Genebody	PREDICTED: probable L-gulonolactone oxidase 6 [Brassica napus]
NC_027770.2	1732201	1732400	1.7879e-05	0.00285614	-36.1111	LOC106390279	6.78	41.05	2.59803	1.23362e-205	4.5877e-204	Genebody	BnaC04g01070D [Brassica napus]
NC_027770.2	5658501	5658700	0.000170392	0.0154815	26.7148	LOC106396111	9.24333	41.6333	2.17125	7.81949e-157	2.17367e-155	Genebody	PREDICTED: pre-mRNA-splicing factor CWC25 homolog isoform X2 [Brassica napus]
NC_027770.2	6252101	6252300	4.50972e-05	0.00577806	-25	LOC106397027	3.17	0.606667	-2.38551	3.07611e-29	2.02948e-28	Genebody	PREDICTED: CRC domain-containing protein TSO1 [Brassica oleracea var. oleracea] [Brassica oleracea]
NC_027770.2	7643701	7643900	1.31933e-06	0.000360766	25.2147	LOC106454632	0.25	1.67	2.73985	3.28781e-17	1.48923e-16	Genebody	BnaC04g04480D [Brassica napus]
NC_027770.2	13359801	13360000	3.06967e-11	3.51142e-08	-35.8209	LOC106365725	3.03667	18.5767	2.61293	1.53064e-107	2.96198e-106	Genebody	PREDICTED: protein DJ-1 homolog A-like [Brassica napus]
NC_027770.2	17857201	17857400	2.92266e-05	0.0041699	26.7811	LOC106387234	5.16667	0.596667	-3.11424	3.61936e-42	3.17515e-41	Genebody	BnaC06g22840D [Brassica napus]
NC_027770.2	18817201	18817400	5.08785e-06	0.00106363	33.7041	LOC106451209	2.79333	0.653333	-2.0961	8.99515e-16	3.84436e-15	Genebody	BnaA05g09610D [Brassica napus]
NC_027770.2	18817301	18817500	5.08785e-06	0.00106363	33.7041	LOC106451209	2.79333	0.653333	-2.0961	8.99515e-16	3.84436e-15	Genebody	BnaA05g09610D [Brassica napus]
NC_027770.2	18847401	18847600	3.70806e-05	0.00498619	28.6442	LOC106451207	5.58	1.07667	-2.37369	9.48512e-18	4.38903e-17	Genebody	PREDICTED: calcineurin subunit B-like [Brassica oleracea var. oleracea] [Brassica oleracea]
NC_027770.2	19359501	19359700	1.86305e-06	0.000477305	-28.9326	LOC106451182	0.343333	1.75	2.34967	3.53436e-08	1.02937e-07	Genebody	BnaCnng05250D [Brassica napus]
NC_027770.2	20485801	20486000	4.07412e-12	5.65576e-09	-25.2874	LOC106390241	2.04333	0.233333	-3.13046	4.25087e-26	2.58158e-25	Genebody	PREDICTED: probable serine/threonine-protein kinase DDB_G0276461 [Brassica napus]
NC_027770.2	20486201	20486400	4.42224e-11	4.8622e-08	-25.1701	LOC106390241	2.04333	0.233333	-3.13046	4.25087e-26	2.58158e-25	Genebody	PREDICTED: probable serine/threonine-protein kinase DDB_G0276461 [Brassica napus]
NC_027770.2	20709901	20710100	3.64976e-05	0.00492677	29.564	LOC106440490	10.2067	2.54667	-2.00283	1.88829e-89	3.1126e-88	Genebody	PREDICTED: glutamate receptor 3.7 isoform X1 [Brassica napus]
NC_027770.2	20912201	20912400	2.21303e-12	3.23622e-09	-38.4444	LOC106396423	32.4467	3.70667	-3.12988	6.86771e-221	2.77978e-219	Genebody	PREDICTED: transcription factor Pur-alpha 1 [Brassica oleracea var. oleracea] [Brassica oleracea]
NC_027770.2	20912301	20912500	6.94904e-08	3.09692e-05	-38.3415	LOC106396423	32.4467	3.70667	-3.12988	6.86771e-221	2.77978e-219	Genebody	PREDICTED: transcription factor Pur-alpha 1 [Brassica oleracea var. oleracea] [Brassica oleracea]
NC_027770.2	43189701	43189900	6.25258e-05	0.00736418	25.8141	LOC106390767	9.68333	2.04333	-2.24458	8.58737e-72	1.16897e-70	Genebody	PREDICTED: DUF21 domain-containing protein At4g14240 [Brassica napus]
NC_027770.2	43189801	43190000	7.39172e-06	0.00142721	29.0387	LOC106390767	9.68333	2.04333	-2.24458	8.58737e-72	1.16897e-70	Genebody	PREDICTED: DUF21 domain-containing protein At4g14240 [Brassica napus]
NC_027770.2	43490701	43490900	1.24885e-05	0.00215977	33.4842	LOC106390778	1.74333	0.263333	-2.72689	6.10378e-15	2.51879e-14	Genebody	PREDICTED: selenium-binding protein 2-like [Brassica napus]
NC_027770.2	43490801	43491000	1.72313e-05	0.00277684	36.0577	LOC106390778	1.74333	0.263333	-2.72689	6.10378e-15	2.51879e-14	Genebody	PREDICTED: selenium-binding protein 2-like [Brassica napus]
NC_027770.2	45232901	45233100	1.22238e-06	0.000339536	25.2962	LOC106399201	1.16333	0.156667	-2.89249	4.21669e-09	1.30116e-08	Genebody	BnaCnng51080D [Brassica napus]
NC_027770.2	45493501	45493700	2.19549e-06	0.000544416	-34.5045	LOC106436199	1.27	0.303333	-2.06585	2.42944e-07	6.66258e-07	Genebody	transmembrane protein [Arabidopsis thaliana]
NC_027770.2	47225301	47225500	6.57219e-06	0.00130034	-25.974	LOC106435495	17.2467	3.97667	-2.11669	2.69218e-62	3.25408e-61	Genebody	BnaC04g56030D [Brassica napus]
NC_027770.2	50537101	50537300	5.90259e-05	0.00705897	-28.9266	LOC106374669	0.433333	0.0433333	-3.32193	4.27799e-07	1.15234e-06	Genebody	PREDICTED: probable receptor-like protein kinase At1g67000 [Brassica napus]
NC_027770.2	59237301	59237500	7.9301e-14	1.53205e-10	33.2082	LOC111205465	0.253333	0.001	-7.98489	1.65137e-08	4.90724e-08	Genebody	PREDICTED: nucleolin 1-like [Brassica napus]
NC_027770.2	59237401	59237600	8.27476e-19	3.53527e-15	48.7245	LOC111205465	0.253333	0.001	-7.98489	1.65137e-08	4.90724e-08	Genebody	PREDICTED: nucleolin 1-like [Brassica napus]
NC_027770.2	59237501	59237700	9.70216e-13	1.51944e-09	29.5209	LOC111205465	0.253333	0.001	-7.98489	1.65137e-08	4.90724e-08	Genebody	PREDICTED: nucleolin 1-like [Brassica napus]
NC_027771.2	5799001	5799200	4.91134e-11	5.3275e-08	28.4091	LOC106350560	4.99	33.06	2.72798	0	0	Genebody	PREDICTED: NF-X1-type zinc finger protein NFXL1-like isoform X2 [Brassica napus]
NC_027771.2	6988001	6988200	6.13675e-07	0.000192141	-29.892	LOC106401299	2.39667	0.22	-3.44545	1.29436e-52	1.36587e-51	Genebody	PREDICTED: starch synthase 3, chloroplastic/amyloplastic isoform X1 [Brassica napus]
NC_027771.2	7878301	7878500	0.000486144	0.0324342	30.2198	LOC106397434	1.28333	0.246667	-2.37926	5.06849e-10	1.6514e-09	Genebody	PREDICTED: transcription factor SCREAM2-like [Brassica napus]
NC_027771.2	13026901	13027100	7.23496e-11	7.51612e-08	25.3285	LOC106447224	0.0533333	0.35	2.71425	0.000164701	0.000358834	Genebody	PREDICTED: interactor of constitutive active ROPs 1-like [Brassica napus]
NC_027771.2	15282801	15283000	1.13441e-11	1.42661e-08	-30.4626	LOC106411456	5.40333	0.386667	-3.80469	1.80885e-78	2.67397e-77	Genebody	BnaC05g16310D [Brassica napus]
NC_027771.2	20234701	20234900	7.53523e-09	4.56014e-06	-36.2069	LOC106401738	3.21333	0.773333	-2.05491	9.8568e-17	4.3799e-16	Genebody	PREDICTED: tetraketide alpha-pyrone reductase 2 [Brassica oleracea var. oleracea] [Brassica oleracea]
NC_027771.2	21276901	21277100	3.38449e-05	0.00464755	32.2581	LOC106436676	4.37333	0.843333	-2.37456	2.86485e-39	2.37454e-38	Genebody	PREDICTED: probable glycosyltransferase At5g25310 [Brassica napus]
NC_027771.2	21283601	21283800	2.26552e-05	0.00342843	25.8431	LOC106436679	9.38667	2.04	-2.20204	1.51819e-70	2.03511e-69	Genebody	PREDICTED: TOM1-like protein 2 isoform X1 [Brassica napus]
NC_027771.2	24173301	24173500	4.21024e-06	0.000916372	-26.1305	LOC106407226	0.0266667	0.863333	5.01681	7.98643e-15	3.28117e-14	Genebody	PREDICTED: serine carboxypeptidase-like 14 isoform X1 [Brassica napus]
NC_027771.2	24173401	24173600	2.50613e-06	0.000605358	-33.0952	LOC106407226	0.0266667	0.863333	5.01681	7.98643e-15	3.28117e-14	Genebody	PREDICTED: serine carboxypeptidase-like 14 isoform X1 [Brassica napus]
NC_027771.2	27284601	27284800	6.73886e-09	4.13107e-06	-31.1042	LOC111206041	2.49667	0.58	-2.10588	4.2258e-12	1.53624e-11	Genebody	BnaC05g27140D [Brassica napus]
NC_027771.2	27284701	27284900	4.54972e-16	1.32332e-12	-25.1763	LOC111206041	2.49667	0.58	-2.10588	4.2258e-12	1.53624e-11	Genebody	BnaC05g27140D [Brassica napus]
NC_027771.2	27519601	27519800	0.000204037	0.0176282	29.3144	LOC106435106	6.36333	0.493333	-3.68915	4.74535e-149	1.248e-147	Genebody	PREDICTED: receptor-like protein kinase HSL1 [Brassica napus]
NC_027771.2	28999801	29000000	4.97688e-05	0.00621393	33.6813	LOC106433329	1.73333	0.19	-3.18948	6.5052e-08	1.85958e-07	Genebody	PREDICTED: lon protease homolog 1, mitochondrial-like [Brassica napus]
NC_027771.2	29142801	29143000	4.36247e-08	2.08461e-05	-26.0376	LOC106365602	16.5333	1.79333	-3.20466	1.60996e-207	6.02929e-206	Genebody	PREDICTED: CSC1-like protein At1g32090 [Brassica oleracea var. oleracea] [Brassica oleracea]
NC_027771.2	31699801	31700000	1.27891e-09	9.67576e-07	-37.3724	LOC106412793	4.72	0.44	-3.42321	2.95653e-55	3.24419e-54	Genebody	PREDICTED: NADPH-dependent diflavin oxidoreductase 1-like isoform X1 [Brassica oleracea var. oleracea] [Brassica oleracea]
NC_027771.2	32997701	32997900	2.50937e-05	0.00370875	-29.9584	LOC106397283	4.18333	56.59	3.75782	0	0	Genebody	BnaA05g18750D [Brassica napus]
NC_027771.2	34159601	34159800	0.00083713	0.0470937	31.071	LOC106377573	0.41	0.001	-8.67948	9.16673e-05	0.00020476	Genebody	BnaA05g27460D [Brassica napus]
NC_027771.2	34617101	34617300	1.62409e-05	0.00265212	-32.6291	LOC106425158	2.42333	0.266667	-3.18388	2.65238e-27	1.66556e-26	Genebody	PREDICTED: cytochrome P450 705A5-like [Brassica napus]
NC_027771.2	35324401	35324600	7.07965e-23	4.86019e-19	-55.7836	LOC106425150	18.42	3.33667	-2.46479	3.808e-56	4.22258e-55	Genebody	PREDICTED: LOW QUALITY PROTEIN: probable beta-D-xylosidase 5 [Brassica napus]
NC_027771.2	35324501	35324700	4.64938e-18	1.81466e-14	-41.6076	LOC106425150	18.42	3.33667	-2.46479	3.808e-56	4.22258e-55	Genebody	PREDICTED: LOW QUALITY PROTEIN: probable beta-D-xylosidase 5 [Brassica napus]
NC_027771.2	35744901	35745100	2.18063e-07	8.13168e-05	-53.2051	LOC106401017	16.1033	79.02	2.29486	0	0	Genebody	PREDICTED: calmodulin-binding transcription activator 6-like [Brassica napus]
NC_027771.2	35745001	35745200	3.74303e-34	7.27056e-30	-77.5582	LOC106401017	16.1033	79.02	2.29486	0	0	Genebody	PREDICTED: calmodulin-binding transcription activator 6-like [Brassica napus]
NC_027771.2	35745101	35745300	5.61184e-15	1.34562e-11	-29.429	LOC106401017	16.1033	79.02	2.29486	0	0	Genebody	PREDICTED: calmodulin-binding transcription activator 6-like [Brassica napus]
NC_027771.2	35746101	35746300	6.05725e-18	2.32433e-14	-73.5849	LOC106401017	16.1033	79.02	2.29486	0	0	Genebody	PREDICTED: calmodulin-binding transcription activator 6-like [Brassica napus]
NC_027771.2	35746201	35746400	4.4946e-17	1.5209e-13	-73.5849	LOC106401017	16.1033	79.02	2.29486	0	0	Genebody	PREDICTED: calmodulin-binding transcription activator 6-like [Brassica napus]
NC_027771.2	35746401	35746600	1.35407e-05	0.00230022	-26.7725	LOC106401017	16.1033	79.02	2.29486	0	0	Genebody	PREDICTED: calmodulin-binding transcription activator 6-like [Brassica napus]
NC_027771.2	35811101	35811300	0.000864673	0.0481195	-27.2321	LOC106401571	10.37	1.85	-2.48682	3.23131e-107	6.2336e-106	Genebody	PREDICTED: two-component response regulator ARR1-like [Brassica napus]
NC_027771.2	36886701	36886900	8.44778e-08	3.65499e-05	28.5518	LOC106401107	38.93	7.51667	-2.37272	1.99963e-215	7.86762e-214	Genebody	PREDICTED: coleoptile phototropism protein 1-like [Brassica napus]
NC_027771.2	42205001	42205200	2.95419e-05	0.00420359	-27.3722	LOC106410810	2.20333	0.446667	-2.30242	3.78563e-17	1.70902e-16	Genebody	BnaA05g30350D [Brassica napus]
NC_027771.2	42205101	42205300	1.7653e-08	9.55918e-06	-40.1723	LOC106410810	2.20333	0.446667	-2.30242	3.78563e-17	1.70902e-16	Genebody	BnaA05g30350D [Brassica napus]
NC_027771.2	42206401	42206600	4.76143e-07	0.000155644	26.4905	LOC106410811	3.03667	0.186667	-4.02395	2.96707e-24	1.70613e-23	Genebody	PREDICTED: E3 ubiquitin-protein ligase RNF4 [Brassica oleracea var. oleracea] [Brassica oleracea]
NC_027772.2	11301401	11301600	8.51518e-05	0.00930842	-30.6688	LOC106406756	13.6	0.5	-4.76553	2.72995e-281	1.44612e-279	Genebody	PREDICTED: TSK-associating protein 1-like isoform X1 [Brassica napus]
NC_027772.2	11301501	11301700	1.62296e-05	0.00265053	-31.656	LOC106406756	13.6	0.5	-4.76553	2.72995e-281	1.44612e-279	Genebody	PREDICTED: TSK-associating protein 1-like isoform X1 [Brassica napus]
NC_027772.2	16904601	16904800	0.000785801	0.0451431	-30.2837	LOC106406252	6.93333	1.64	-2.07985	1.64952e-66	2.10204e-65	Genebody	BnaC06g11680D [Brassica napus]
NC_027772.2	21054001	21054200	2.02895e-08	1.07883e-05	36.7647	LOC106390941	0.37	0.0166667	-4.47249	4.38355e-08	1.26848e-07	Genebody	PREDICTED: cysteine-rich receptor-like protein kinase 5 isoform X1 [Brassica napus]
NC_027772.2	21054101	21054300	2.02895e-08	1.07883e-05	36.7647	LOC106390941	0.37	0.0166667	-4.47249	4.38355e-08	1.26848e-07	Genebody	PREDICTED: cysteine-rich receptor-like protein kinase 5 isoform X1 [Brassica napus]
NC_027772.2	21069201	21069400	1.47282e-08	8.16031e-06	-30.0822	LOC106394730	0.826667	0.116667	-2.82491	3.16449e-10	1.04297e-09	Genebody	PREDICTED: cysteine-rich receptor-like protein kinase 14 [Brassica napus]
NC_027772.2	28467001	28467200	2.4889e-05	0.00368545	27.6688	LOC106405637	3.77	29.7767	2.98155	0	0	Genebody	BnaC06g19750D [Brassica napus]
NC_027772.2	31232901	31233100	0.000171507	0.0155549	-28.125	LOC106402331	1.61	0.23	-2.80735	1.00387e-24	5.86236e-24	Genebody	BnaC06g24010D [Brassica napus]
NC_027772.2	31233001	31233200	0.000737162	0.0432097	-25.6344	LOC106402331	1.61	0.23	-2.80735	1.00387e-24	5.86236e-24	Genebody	BnaC06g24010D [Brassica napus]
NC_027772.2	31790001	31790200	4.34303e-05	0.00561922	29.5946	LOC106446501	2.16667	0.103333	-4.3901	5.66626e-27	3.52461e-26	Genebody	BnaC06g24730D [Brassica napus]
NC_027772.2	36593701	36593900	8.17103e-06	0.00154705	27.819	LOC106406458	1.93333	0.283333	-2.77052	6.60271e-16	2.83944e-15	Genebody	PREDICTED: E3 ubiquitin-protein ligase RGLG2-like isoform X1 [Brassica napus]
NC_027772.2	38914401	38914600	4.88276e-05	0.0061274	27.2932	LOC106351570	0.07	0.816667	3.54432	5.34692e-09	1.63969e-08	Genebody	BnaC06g31220D [Brassica napus]
NC_027772.2	38914501	38914700	0.00015474	0.0144242	28.9249	LOC106351570	0.07	0.816667	3.54432	5.34692e-09	1.63969e-08	Genebody	BnaC06g31220D [Brassica napus]
NC_027773.2	5011701	5011900	0.000343654	0.0254968	33.9827	LOC106390830	1.30667	0.256667	-2.34792	3.71861e-16	1.61657e-15	Genebody	PREDICTED: probable LRR receptor-like serine/threonine-protein kinase At3g47570 [Brassica napus]
NC_027773.2	13527001	13527200	7.05799e-06	0.00137582	29.4715	LOC106434820	2.35667	17.6967	2.90866	1.126e-208	4.24887e-207	Genebody	PREDICTED: phosphatidylinositol/phosphatidylcholine transfer protein SFH9-like isoform X1 [Brassica napus]
NC_027773.2	14146501	14146700	0.000408935	0.0288457	-30.2069	LOC106411051	8.05	0.46	-4.12928	4.08053e-112	8.2048e-111	Genebody	PREDICTED: exocyst complex component EXO70A1-like [Brassica napus]
NC_027773.2	18747801	18748000	1.70663e-12	2.54696e-09	35.9252	LOC106358544	6.91667	1.04333	-2.72888	4.21915e-85	6.68455e-84	Genebody	PREDICTED: VIN3-like protein 2 isoform X2 [Brassica napus]
NC_027773.2	26918701	26918900	3.00969e-07	0.000106375	-34.1523	LOC106427547	4.37667	0.283333	-3.94926	1.52729e-92	2.59905e-91	Genebody	PREDICTED: probable LRR receptor-like serine/threonine-protein kinase At4g20940 [Brassica napus]
NC_027773.2	26919501	26919700	5.11635e-05	0.00634334	-29.9528	LOC106427547	4.37667	0.283333	-3.94926	1.52729e-92	2.59905e-91	Genebody	PREDICTED: probable LRR receptor-like serine/threonine-protein kinase At4g20940 [Brassica napus]
NC_027773.2	26920101	26920300	0.000629236	0.0387465	26.1905	LOC106427547	4.37667	0.283333	-3.94926	1.52729e-92	2.59905e-91	Genebody	PREDICTED: probable LRR receptor-like serine/threonine-protein kinase At4g20940 [Brassica napus]
NC_027773.2	26925901	26926100	2.65123e-09	1.83465e-06	40.878	LOC106427509	3.75	0.663333	-2.49908	5.76861e-18	2.6893e-17	Genebody	PREDICTED: probable 3-hydroxyisobutyrate dehydrogenase, mitochondrial [Brassica napus]
NC_027773.2	26926001	26926200	1.52396e-05	0.00252363	35.1838	LOC106427509	3.75	0.663333	-2.49908	5.76861e-18	2.6893e-17	Genebody	PREDICTED: probable 3-hydroxyisobutyrate dehydrogenase, mitochondrial [Brassica napus]
NC_027773.2	40151101	40151300	2.59378e-05	0.00380556	-25.9615	LOC106348989	1.84333	0.41	-2.16862	5.90145e-13	2.23386e-12	Genebody	PREDICTED: probable D-amino acid oxidase PA4548 [Brassica napus]
NC_027773.2	41459401	41459600	6.18182e-13	1.00846e-09	-50.6443	LOC106348633	3.31	0.383333	-3.11016	2.63575e-52	2.76496e-51	Genebody	BnaA05g17040D [Brassica napus]
NC_027773.2	41459501	41459700	2.12663e-22	1.39497e-18	-40.6509	LOC106348633	3.31	0.383333	-3.11016	2.63575e-52	2.76496e-51	Genebody	BnaA05g17040D [Brassica napus]
NC_027773.2	41591101	41591300	0.000389887	0.0278958	-46.6667	LOC106348650	3.92667	0.63	-2.63988	9.60706e-71	1.29152e-69	Genebody	PREDICTED: protein MON2 homolog isoform X1 [Brassica napus]
NC_027773.2	42550801	42551000	4.02797e-13	6.82191e-10	39.0244	LOC106348750	10.1233	53.27	2.39564	1.05683e-154	2.89362e-153	Genebody	PREDICTED: protein DEHYDRATION-INDUCED 19 homolog 4-like [Brassica napus]
NC_027773.2	46142601	46142800	1.4301e-18	5.96746e-15	-31.4848	LOC106436476	22.04	2.38	-3.21109	2.42364e-229	1.0197e-227	Genebody	BnaA06g26590D [Brassica napus]
NC_027773.2	46316201	46316400	8.05368e-05	0.00892976	25.9759	LOC106348321	17.5133	2.78333	-2.65357	7.71105e-158	2.16124e-156	Genebody	BnaC07g30700D [Brassica napus]
NC_027773.2	46355901	46356100	1.87481e-05	0.00296231	25.8697	LOC111207823	2.38333	0.28	-3.08948	3.91599e-34	2.90827e-33	Genebody	BnaC07g30760D [Brassica napus]
NC_027773.2	46356001	46356200	6.24747e-07	0.000194905	30.9821	LOC111207823	2.38333	0.28	-3.08948	3.91599e-34	2.90827e-33	Genebody	BnaC07g30760D [Brassica napus]
NC_027773.2	46858001	46858200	1.66081e-07	6.47357e-05	-27.6487	LOC106410384	7.83667	1.84333	-2.08792	4.65531e-63	5.67843e-62	Genebody	PREDICTED: histone deacetylase 5-like [Brassica napus]
NC_027773.2	46859001	46859200	3.21275e-06	0.000741371	29.4691	LOC106410384	7.83667	1.84333	-2.08792	4.65531e-63	5.67843e-62	Genebody	PREDICTED: histone deacetylase 5-like [Brassica napus]
NC_027773.2	46911801	46912000	4.69087e-10	3.98916e-07	42.5888	LOC106411071	1.64333	0.146667	-3.48601	1.27478e-25	7.63009e-25	Genebody	BnaA03g40000D [Brassica napus]
NC_027773.2	46911901	46912100	5.80375e-09	3.63021e-06	41.3804	LOC106411071	1.64333	0.146667	-3.48601	1.27478e-25	7.63009e-25	Genebody	BnaA03g40000D [Brassica napus]
NC_027773.2	47576301	47576500	2.26388e-10	2.07562e-07	26.2562	LOC106410295	12.3533	1.99	-2.63406	2.46957e-185	8.17762e-184	Genebody	PREDICTED: leucine-rich repeat receptor-like serine/threonine-protein kinase BAM2 [Brassica napus]
NC_027773.2	47576401	47576600	3.68391e-14	7.54158e-11	26.5993	LOC106410295	12.3533	1.99	-2.63406	2.46957e-185	8.17762e-184	Genebody	PREDICTED: leucine-rich repeat receptor-like serine/threonine-protein kinase BAM2 [Brassica napus]
NC_027773.2	47576501	47576700	8.23553e-12	1.07119e-08	25.9999	LOC106410295	12.3533	1.99	-2.63406	2.46957e-185	8.17762e-184	Genebody	PREDICTED: leucine-rich repeat receptor-like serine/threonine-protein kinase BAM2 [Brassica napus]
NC_027773.2	48165101	48165300	3.23008e-07	0.000112812	-29.0323	LOC106440114	1.46667	0.186667	-2.974	7.40006e-11	2.527e-10	Genebody	PREDICTED: UPF0183 protein At3g51130-like [Brassica napus]
NC_027773.2	48165601	48165800	4.46778e-08	2.12854e-05	28.766	LOC106440114	1.46667	0.186667	-2.974	7.40006e-11	2.527e-10	Genebody	PREDICTED: UPF0183 protein At3g51130-like [Brassica napus]
NC_027773.2	48165701	48165900	1.01913e-07	4.29368e-05	32.2813	LOC106440114	1.46667	0.186667	-2.974	7.40006e-11	2.527e-10	Genebody	PREDICTED: UPF0183 protein At3g51130-like [Brassica napus]
NC_027773.2	48190201	48190400	5.36717e-07	0.000171868	-27.8669	LOC106440110	4.52667	0.91	-2.31451	3.89833e-43	3.48251e-42	Genebody	PREDICTED: kinesin-like protein NACK1 isoform X1 [Brassica napus]
NC_027773.2	48190301	48190500	5.27199e-11	5.67448e-08	-27.3963	LOC106440110	4.52667	0.91	-2.31451	3.89833e-43	3.48251e-42	Genebody	PREDICTED: kinesin-like protein NACK1 isoform X1 [Brassica napus]
NC_027773.2	48481401	48481600	2.14813e-20	1.12138e-16	-26.3702	LOC106411044	0.66	0.0533333	-3.62936	5.30684e-08	1.52572e-07	Genebody	PREDICTED: 3-ketoacyl-CoA synthase 15 [Brassica oleracea var. oleracea] [Brassica oleracea]
NC_027773.2	48987901	48988100	4.05082e-06	0.000888816	38.0184	LOC106410257	38.4533	6.16333	-2.64133	1.75352e-126	3.95645e-125	Genebody	BnaA03g42540D [Brassica napus]
NC_027773.2	49313701	49313900	1.25608e-06	0.000346783	27.5605	LOC106445054	84.4067	469.61	2.47603	0	0	Genebody	PREDICTED: beta-amylase 3, chloroplastic [Brassica oleracea var. oleracea] [Brassica oleracea]
NC_027773.2	49398201	49398400	5.6695e-28	6.39921e-24	46.537	LOC106440229	1.55	0.2	-2.9542	7.71436e-20	3.84523e-19	Genebody	PREDICTED: pentatricopeptide repeat-containing protein At4g17616 [Brassica oleracea var. oleracea] [Brassica oleracea]
NC_027773.2	49739201	49739400	3.47217e-07	0.000119798	41.354	LOC106406947	10.7133	2.61667	-2.03361	2.45219e-53	2.6169e-52	Genebody	PREDICTED: nostrin-like [Brassica napus]
NC_027773.2	49739301	49739500	1.76673e-06	0.000456828	31.9838	LOC106406947	10.7133	2.61667	-2.03361	2.45219e-53	2.6169e-52	Genebody	PREDICTED: nostrin-like [Brassica napus]
NC_027773.2	49747601	49747800	1.95992e-06	0.00049724	-30.9474	LOC106411541	1.26667	0.306667	-2.04629	3.63525e-20	1.8307e-19	Genebody	PREDICTED: ABC transporter C family member 13-like isoform X1 [Brassica napus]
NC_027773.2	49823101	49823300	4.34976e-06	0.000940287	-30.7028	LOC106411499	0.75	0.0566667	-3.72632	5.74399e-07	1.53246e-06	Genebody	PREDICTED: cytochrome b561 domain-containing protein At4g18260-like [Brassica napus]
NC_027773.2	50610901	50611100	5.86457e-12	7.88361e-09	-34.2803	LOC106421176	3.37667	0.68	-2.31199	1.2592e-27	7.98505e-27	Genebody	PREDICTED: leucine-rich repeat receptor-like serine/threonine-protein kinase BAM3 [Brassica napus]
NC_027773.2	50704801	50705000	2.29849e-06	0.000565119	-32	LOC106421156	20.2233	4.53333	-2.15738	2.49629e-263	1.22739e-261	Genebody	PREDICTED: LOW QUALITY PROTEIN: tripeptidyl-peptidase 2-like [Brassica napus]
NC_027773.2	50706301	50706500	4.7837e-05	0.00603711	34.0367	LOC106421156	20.2233	4.53333	-2.15738	2.49629e-263	1.22739e-261	Genebody	PREDICTED: LOW QUALITY PROTEIN: tripeptidyl-peptidase 2-like [Brassica napus]
NC_027773.2	50798501	50798700	7.14624e-05	0.00815213	30.1581	LOC106421107	0.236667	3.05667	3.69103	7.69869e-24	4.37236e-23	Genebody	PREDICTED: gibberellin 2-beta-dioxygenase 8 isoform X1 [Brassica rapa]
NC_027773.2	50841101	50841300	1.3664e-05	0.002317	-39.4291	LOC106420970	2.5	0.61	-2.03505	1.98015e-16	8.70146e-16	Genebody	PREDICTED: cysteine-rich receptor-like protein kinase 29 isoform X1 [Brassica napus]
NC_027773.2	50841201	50841400	6.0523e-07	0.000190019	-26.9454	LOC106420970	2.5	0.61	-2.03505	1.98015e-16	8.70146e-16	Genebody	PREDICTED: cysteine-rich receptor-like protein kinase 29 isoform X1 [Brassica napus]
NC_027773.2	50841901	50842100	1.27762e-05	0.00219853	-25.5135	LOC106420970	2.5	0.61	-2.03505	1.98015e-16	8.70146e-16	Genebody	PREDICTED: cysteine-rich receptor-like protein kinase 29 isoform X1 [Brassica napus]
NC_027773.2	51423801	51424000	7.49785e-05	0.00845299	29.6644	LOC106440466	0.213333	0.0433333	-2.29956	6.56163e-07	1.74188e-06	Genebody	PREDICTED: separase [Brassica napus]
NC_027773.2	51424701	51424900	5.93919e-06	0.00119953	31.1634	LOC106440466	0.213333	0.0433333	-2.29956	6.56163e-07	1.74188e-06	Genebody	PREDICTED: separase [Brassica napus]
NC_027773.2	51424801	51425000	9.03556e-07	0.000264757	35.8582	LOC106440466	0.213333	0.0433333	-2.29956	6.56163e-07	1.74188e-06	Genebody	PREDICTED: separase [Brassica napus]
NC_027773.2	51426601	51426800	7.93895e-06	0.00151196	27.8571	LOC106440466	0.213333	0.0433333	-2.29956	6.56163e-07	1.74188e-06	Genebody	PREDICTED: separase [Brassica napus]
NC_027773.2	51469701	51469900	5.62901e-16	1.61845e-12	-50.7456	LOC106440463	1.17333	9.08667	2.95314	4.91662e-115	1.01176e-113	Genebody	PREDICTED: proline-rich receptor-like protein kinase PERK5 [Brassica napus]
NC_027773.2	51469801	51470000	5.53087e-14	1.09556e-10	-38.5754	LOC106440463	1.17333	9.08667	2.95314	4.91662e-115	1.01176e-113	Genebody	PREDICTED: proline-rich receptor-like protein kinase PERK5 [Brassica napus]
NC_027773.2	51479701	51479900	6.40265e-06	0.00127374	29.4872	LOC106440462	0.146667	4.41	4.91017	4.43721e-54	4.79075e-53	Genebody	BnaC07g37840D [Brassica napus]
NC_027773.2	51479801	51480000	1.71492e-05	0.0027665	28.2917	LOC106440462	0.146667	4.41	4.91017	4.43721e-54	4.79075e-53	Genebody	BnaC07g37840D [Brassica napus]
NC_027773.2	51517901	51518100	4.79194e-10	4.0627e-07	35.6523	LOC106440460	3.93667	0.41	-3.26328	4.8807e-30	3.28274e-29	Genebody	BnaC03g20030D [Brassica napus]
NC_027773.2	51518001	51518200	3.2365e-06	0.00074573	28.4071	LOC106440460	3.93667	0.41	-3.26328	4.8807e-30	3.28274e-29	Genebody	BnaC03g20030D [Brassica napus]
NC_027773.2	51551301	51551500	9.28702e-14	1.76964e-10	-52.7264	LOC106440457	1.08333	0.0466667	-4.53694	7.19607e-20	3.59048e-19	Genebody	PREDICTED: cysteine-rich receptor-like protein kinase 5 [Brassica napus]
NC_027773.2	51551401	51551600	1.94665e-11	2.33275e-08	-34.6506	LOC106440457	1.08333	0.0466667	-4.53694	7.19607e-20	3.59048e-19	Genebody	PREDICTED: cysteine-rich receptor-like protein kinase 5 [Brassica napus]
NC_027773.2	51551501	51551700	3.12497e-09	2.11374e-06	-29.6591	LOC106440457	1.08333	0.0466667	-4.53694	7.19607e-20	3.59048e-19	Genebody	PREDICTED: cysteine-rich receptor-like protein kinase 5 [Brassica napus]
NC_027773.2	51551601	51551800	8.7846e-14	1.68286e-10	-43	LOC106440457	1.08333	0.0466667	-4.53694	7.19607e-20	3.59048e-19	Genebody	PREDICTED: cysteine-rich receptor-like protein kinase 5 [Brassica napus]
NC_027773.2	51551901	51552100	6.57087e-05	0.00765023	-29.2462	LOC106440457	1.08333	0.0466667	-4.53694	7.19607e-20	3.59048e-19	Genebody	PREDICTED: cysteine-rich receptor-like protein kinase 5 [Brassica napus]
NC_027773.2	51553701	51553900	6.6955e-11	7.00946e-08	28.8619	LOC106440457	1.08333	0.0466667	-4.53694	7.19607e-20	3.59048e-19	Genebody	PREDICTED: cysteine-rich receptor-like protein kinase 5 [Brassica napus]
NC_027773.2	51553801	51554000	6.28197e-13	1.02314e-09	36.9559	LOC106440457	1.08333	0.0466667	-4.53694	7.19607e-20	3.59048e-19	Genebody	PREDICTED: cysteine-rich receptor-like protein kinase 5 [Brassica napus]
NC_027773.2	51553901	51554100	8.31497e-06	0.00156731	27.1467	LOC106440457	1.08333	0.0466667	-4.53694	7.19607e-20	3.59048e-19	Genebody	PREDICTED: cysteine-rich receptor-like protein kinase 5 [Brassica napus]
NC_027773.2	52073601	52073800	9.17332e-08	3.92552e-05	-29.815	LOC106398301	0.16	0.716667	2.16323	3.62457e-11	1.26075e-10	Genebody	BnaA08g10600D [Brassica napus]
NC_027773.2	52073701	52073900	3.14692e-08	1.57518e-05	-29.393	LOC106398301	0.16	0.716667	2.16323	3.62457e-11	1.26075e-10	Genebody	BnaA08g10600D [Brassica napus]
NC_027773.2	52074301	52074500	6.59292e-08	2.96324e-05	-34.5455	LOC106398301	0.16	0.716667	2.16323	3.62457e-11	1.26075e-10	Genebody	BnaA08g10600D [Brassica napus]
NC_027773.2	52074401	52074600	7.67405e-08	3.36733e-05	-31.6667	LOC106398301	0.16	0.716667	2.16323	3.62457e-11	1.26075e-10	Genebody	BnaA08g10600D [Brassica napus]
NC_027773.2	52077401	52077600	9.18151e-21	5.03992e-17	-49.2829	LOC106398301	0.16	0.716667	2.16323	3.62457e-11	1.26075e-10	Genebody	BnaA08g10600D [Brassica napus]
NC_027773.2	52077501	52077700	1.22162e-25	1.13583e-21	-54.4071	LOC106398301	0.16	0.716667	2.16323	3.62457e-11	1.26075e-10	Genebody	BnaA08g10600D [Brassica napus]
NC_027773.2	52077601	52077800	7.43011e-05	0.00839304	-33.2556	LOC106398301	0.16	0.716667	2.16323	3.62457e-11	1.26075e-10	Genebody	BnaA08g10600D [Brassica napus]
NC_027773.2	52143201	52143400	2.01747e-07	7.61677e-05	37.3188	LOC106398081	0.0533333	1.99667	5.22641	2.77612e-11	9.71146e-11	Genebody	PREDICTED: E3 ubiquitin-protein ligase At3g02290-like [Brassica oleracea var. oleracea] [Brassica oleracea]
NC_027773.2	52806001	52806200	7.63873e-20	3.74939e-16	-27.9946	LOC111207550	29.7367	7.08667	-2.06906	6.32739e-239	2.77802e-237	Genebody	PREDICTED: protein NLP7-like [Brassica oleracea var. oleracea] [Brassica oleracea]
NC_027773.2	52935701	52935900	2.4184e-05	0.00360459	-31.9411	LOC106346506	17.52	134.353	2.93896	0	0	Genebody	PREDICTED: IAA-amino acid hydrolase ILR1-like 4 [Brassica napus]
NC_027773.2	53592101	53592300	0.000252862	0.0205253	28	LOC106407467	1.31	6.34	2.27492	2.04513e-40	1.73716e-39	Genebody	PREDICTED: peptidyl-prolyl cis-trans isomerase FKBP53-like [Brassica napus]
NC_027773.2	53809701	53809900	1.81997e-07	6.99388e-05	-28.0148	LOC106406939	0.363333	0.0566667	-2.68072	0.000385373	0.000810262	Genebody	Core-2/I-branching beta-1,6-N-acetylglucosaminyltransferase family protein [Arabidopsis thaliana]
NC_027773.2	53809801	53810000	1.08384e-12	1.6811e-09	-26.2254	LOC106406939	0.363333	0.0566667	-2.68072	0.000385373	0.000810262	Genebody	Core-2/I-branching beta-1,6-N-acetylglucosaminyltransferase family protein [Arabidopsis thaliana]
NC_027773.2	53816101	53816300	2.60507e-09	1.8062e-06	-32.3962	LOC106410896	9.13	2.25	-2.02069	4.68708e-84	7.35564e-83	Genebody	PREDICTED: pumilio homolog 6, chloroplastic-like [Brassica napus]
NC_027773.2	53816201	53816400	2.60507e-09	1.8062e-06	-32.3962	LOC106410896	9.13	2.25	-2.02069	4.68708e-84	7.35564e-83	Genebody	PREDICTED: pumilio homolog 6, chloroplastic-like [Brassica napus]
NC_027773.2	53816601	53816800	7.14186e-07	0.000218	30.7631	LOC106410896	9.13	2.25	-2.02069	4.68708e-84	7.35564e-83	Genebody	PREDICTED: pumilio homolog 6, chloroplastic-like [Brassica napus]
NC_027773.2	53816701	53816900	7.14186e-07	0.000218	30.7631	LOC106410896	9.13	2.25	-2.02069	4.68708e-84	7.35564e-83	Genebody	PREDICTED: pumilio homolog 6, chloroplastic-like [Brassica napus]
NC_027773.2	54054001	54054200	3.87956e-05	0.00516395	48.19	LOC106407064	2.60667	0.56	-2.21871	7.45673e-37	5.87083e-36	Genebody	PREDICTED: glycerophosphodiester phosphodiesterase protein kinase domain-containing GDPDL2-like isoform X2 [Brassica napus]
NC_027773.2	54277101	54277300	1.60004e-05	0.0026206	-27.8956	LOC106409714	38.7533	202.017	2.38208	0	0	Genebody	PREDICTED: proton pump-interactor 1-like isoform X1 [Brassica napus]
NC_027773.2	55781501	55781700	1.77726e-08	9.61637e-06	-34.906	LOC106409201	0.593333	0.0366667	-4.0163	5.96923e-05	0.000135576	Genebody	PREDICTED: protein SUPPRESSOR OF GENE SILENCING 3-like [Brassica napus]
NC_027774.2	5460801	5461000	4.2383e-05	0.00552385	27.8378	LOC106412067	0.606667	0.146667	-2.04836	0.000279021	0.000594406	Genebody	PREDICTED: alkaline/neutral invertase CINV1-like [Brassica napus]
NC_027774.2	5478301	5478500	2.27504e-05	0.00343806	28.0129	LOC106416048	7.75	1.71	-2.1802	7.01561e-32	4.93387e-31	Genebody	PREDICTED: transcription factor bHLH80-like [Brassica napus]
NC_027774.2	19361801	19362000	0.00056251	0.0358994	30.9524	LOC106411958	2.11	0.416667	-2.34028	1.82603e-15	7.71139e-15	Genebody	PREDICTED: dol-P-Man:Man(6)GlcNAc(2)-PP-Dol alpha-1,2-mannosyltransferase [Brassica napus]
NC_027774.2	22494201	22494400	2.82706e-17	9.92832e-14	-46.3594	LOC106419519	0.98	9.55333	3.28515	2.39616e-132	5.60466e-131	Genebody	PREDICTED: potassium transporter 9-like [Brassica oleracea var. oleracea] [Brassica oleracea]
NC_027774.2	22496301	22496500	9.91426e-08	4.18999e-05	-26.7218	LOC106419519	0.98	9.55333	3.28515	2.39616e-132	5.60466e-131	Genebody	PREDICTED: potassium transporter 9-like [Brassica oleracea var. oleracea] [Brassica oleracea]
NC_027774.2	23125001	23125200	2.27038e-05	0.00343381	-31.8439	LOC106382427	3.19	0.3	-3.41052	7.39461e-29	4.83292e-28	Genebody	PREDICTED: UPF0481 protein At3g47200-like [Brassica napus]
NC_027774.2	23125101	23125300	2.23177e-07	8.29153e-05	-34.0304	LOC106382427	3.19	0.3	-3.41052	7.39461e-29	4.83292e-28	Genebody	PREDICTED: UPF0481 protein At3g47200-like [Brassica napus]
NC_027774.2	33498401	33498600	3.26765e-05	0.00452692	36.3193	LOC106416131	11.1867	1.12667	-3.31165	1.24201e-85	1.97531e-84	Genebody	PREDICTED: AT-hook motif nuclear-localized protein 11-like [Brassica napus]
NC_027774.2	33498501	33498700	3.29863e-05	0.00455753	27.3477	LOC106416131	11.1867	1.12667	-3.31165	1.24201e-85	1.97531e-84	Genebody	PREDICTED: AT-hook motif nuclear-localized protein 11-like [Brassica napus]
NC_027774.2	35733001	35733200	4.14509e-10	3.57353e-07	28.9292	LOC106412192	0.386667	4.63	3.58185	5.99946e-54	6.46531e-53	Genebody	PREDICTED: lactation elevated protein 1-like [Brassica napus]
NC_027774.2	38507601	38507800	7.18251e-12	9.44996e-09	27.7236	LOC106416026	3.55	22.3167	2.65223	2.39552e-167	7.10639e-166	Genebody	BnaC08g35650D [Brassica napus]
NC_027774.2	38507701	38507900	9.97104e-10	7.77372e-07	26.3819	LOC106416026	3.55	22.3167	2.65223	2.39552e-167	7.10639e-166	Genebody	BnaC08g35650D [Brassica napus]
NC_027774.2	38573401	38573600	5.47403e-05	0.00667207	42.3188	LOC106415249	5.89	1.09	-2.43394	3.22565e-89	5.30183e-88	Genebody	PREDICTED: kinesin-related protein 11-like isoform X1 [Brassica napus]
NC_027774.2	38573501	38573700	1.17438e-05	0.00206084	34.5877	LOC106415249	5.89	1.09	-2.43394	3.22565e-89	5.30183e-88	Genebody	PREDICTED: kinesin-related protein 11-like isoform X1 [Brassica napus]
NC_027774.2	38773701	38773900	1.69996e-11	2.06396e-08	36.4738	LOC106412459	0.593333	0.12	-2.30581	0.000175524	0.000381389	Genebody	PREDICTED: mannan endo-1,4-beta-mannosidase 2-like [Brassica napus]
NC_027774.2	38812401	38812600	3.67745e-35	7.64705e-31	57.0119	LOC106436697	71.6933	10.52	-2.7687	0	0	Genebody	PREDICTED: transcription activator GLK1-like isoform X1 [Brassica napus]
NC_027774.2	39040701	39040900	5.12766e-05	0.00635453	25.7506	LOC106368915	2.90667	18.0167	2.63189	4.68137e-108	9.09681e-107	Genebody	PREDICTED: nucleosome assembly protein 1;2-like isoform X1 [Brassica napus]
NC_027774.2	39041101	39041300	8.34514e-07	0.00024786	-41.0973	LOC106368915	2.90667	18.0167	2.63189	4.68137e-108	9.09681e-107	Genebody	PREDICTED: nucleosome assembly protein 1;2-like isoform X1 [Brassica napus]
NC_027774.2	39041201	39041400	2.48074e-06	0.000600384	-28.3051	LOC106368915	2.90667	18.0167	2.63189	4.68137e-108	9.09681e-107	Genebody	PREDICTED: nucleosome assembly protein 1;2-like isoform X1 [Brassica napus]
NC_027774.2	39084501	39084700	1.12941e-08	6.49233e-06	29.4793	LOC106368907	1.4	0.166667	-3.07039	7.11527e-10	2.2985e-09	Genebody	histone deacetylase complex subunit [Arabidopsis thaliana]
NC_027774.2	39267501	39267700	3.74219e-06	0.000836341	-29.5455	LOC106368892	9.09	52.09	2.51865	5.09103e-236	2.20281e-234	Genebody	calcium-dependent protein kinase 10-like [Brassica napus]
NC_027774.2	39268501	39268700	4.83791e-15	1.17466e-11	68.6508	LOC106368892	9.09	52.09	2.51865	5.09103e-236	2.20281e-234	Genebody	calcium-dependent protein kinase 10-like [Brassica napus]
NC_027774.2	39338601	39338800	8.62675e-07	0.000254804	26.8733	LOC106365280	0.163333	0.913333	2.48332	1.71401e-06	4.41961e-06	Genebody	PREDICTED: protein LURP-one-related 15-like [Brassica napus]
NC_027774.2	40517101	40517300	4.42918e-06	0.00095363	34.9417	LOC106416150	12.0633	2.83667	-2.08836	1.18341e-39	9.89992e-39	Genebody	BnaC08g38110D [Brassica napus]
NC_027774.2	40517201	40517400	4.22644e-17	1.4389e-13	39.2585	LOC106416150	12.0633	2.83667	-2.08836	1.18341e-39	9.89992e-39	Genebody	BnaC08g38110D [Brassica napus]
NC_027774.2	40517301	40517500	3.63378e-11	4.07563e-08	26.5572	LOC106416150	12.0633	2.83667	-2.08836	1.18341e-39	9.89992e-39	Genebody	BnaC08g38110D [Brassica napus]
NC_027774.2	40708801	40709000	3.75635e-10	3.27445e-07	50.8029	LOC106416221	0.953333	0.0966667	-3.30189	1.00317e-11	3.58714e-11	Genebody	PREDICTED: F-box/kelch-repeat protein At1g16250-like [Brassica napus]
NC_027774.2	40709501	40709700	5.3193e-15	1.28223e-11	25.4774	LOC106416221	0.953333	0.0966667	-3.30189	1.00317e-11	3.58714e-11	Genebody	PREDICTED: F-box/kelch-repeat protein At1g16250-like [Brassica napus]
NC_027774.2	40709601	40709800	2.12488e-17	7.58458e-14	29.547	LOC106416221	0.953333	0.0966667	-3.30189	1.00317e-11	3.58714e-11	Genebody	PREDICTED: F-box/kelch-repeat protein At1g16250-like [Brassica napus]
NC_027774.2	40709701	40709900	4.48351e-14	9.02729e-11	31.5254	LOC106416221	0.953333	0.0966667	-3.30189	1.00317e-11	3.58714e-11	Genebody	PREDICTED: F-box/kelch-repeat protein At1g16250-like [Brassica napus]
NC_027774.2	40738401	40738600	0.000195096	0.017076	25.7433	LOC106416133	3.41	0.5	-2.76977	4.44138e-32	3.14005e-31	Genebody	PREDICTED: vacuolar fusion protein CCZ1 homolog isoform X1 [Brassica oleracea var. oleracea] [Brassica oleracea]
NC_027774.2	40841201	40841400	4.86956e-07	0.000158578	26.7262	LOC106415399	20.4533	4.50667	-2.1822	1.93031e-178	6.11522e-177	Genebody	PREDICTED: protein TOPLESS-like [Brassica napus]
NC_027774.2	41057401	41057600	0.000210005	0.0179922	27.6476	LOC106411813	2.49667	0.4	-2.64193	3.1947e-28	2.05894e-27	Genebody	PREDICTED: sulfhydryl oxidase 1-like [Brassica napus]
NC_027774.2	41058201	41058400	1.14021e-07	4.72009e-05	-40.647	LOC106411813	2.49667	0.4	-2.64193	3.1947e-28	2.05894e-27	Genebody	PREDICTED: sulfhydryl oxidase 1-like [Brassica napus]
NC_027774.2	41539001	41539200	6.5363e-06	0.00129477	-27.0247	LOC106378873	2.29	0.413333	-2.46997	7.1312e-12	2.56708e-11	Genebody	BnaC02g39190D [Brassica napus]
NC_027774.2	42823501	42823700	5.46748e-06	0.00112457	-32.2751	LOC106412538	3.66	0.783333	-2.22415	1.41526e-42	1.25276e-41	Genebody	PREDICTED: importin-13-like isoform X1 [Brassica napus]
NC_027774.2	42824301	42824500	5.31438e-09	3.3657e-06	-37.7628	LOC106412538	3.66	0.783333	-2.22415	1.41526e-42	1.25276e-41	Genebody	PREDICTED: importin-13-like isoform X1 [Brassica napus]
NC_027774.2	42824401	42824600	5.31438e-09	3.3657e-06	-37.7628	LOC106412538	3.66	0.783333	-2.22415	1.41526e-42	1.25276e-41	Genebody	PREDICTED: importin-13-like isoform X1 [Brassica napus]
NC_027774.2	43764501	43764700	9.80609e-08	4.15163e-05	43.7937	LOC106414946	1.05	24.1367	4.52277	0	0	Genebody	PREDICTED: alpha-glucan water dikinase 1, chloroplastic-like [Brassica napus]
NC_027774.2	43764601	43764800	4.61773e-09	2.97871e-06	30.9934	LOC106414946	1.05	24.1367	4.52277	0	0	Genebody	PREDICTED: alpha-glucan water dikinase 1, chloroplastic-like [Brassica napus]
NC_027774.2	43765401	43765600	3.018e-05	0.00426899	-28.8987	LOC106414946	1.05	24.1367	4.52277	0	0	Genebody	PREDICTED: alpha-glucan water dikinase 1, chloroplastic-like [Brassica napus]
NC_027774.2	43765701	43765900	1.77282e-06	0.000458079	31.7295	LOC106414946	1.05	24.1367	4.52277	0	0	Genebody	PREDICTED: alpha-glucan water dikinase 1, chloroplastic-like [Brassica napus]
NC_027774.2	43765801	43766000	1.48417e-08	8.21684e-06	46.8789	LOC106414946	1.05	24.1367	4.52277	0	0	Genebody	PREDICTED: alpha-glucan water dikinase 1, chloroplastic-like [Brassica napus]
NC_027774.2	43767201	43767400	2.90011e-07	0.000103179	28.3835	LOC106414946	1.05	24.1367	4.52277	0	0	Genebody	PREDICTED: alpha-glucan water dikinase 1, chloroplastic-like [Brassica napus]
NC_027774.2	43767301	43767500	1.46452e-06	0.000392354	34.5173	LOC106414946	1.05	24.1367	4.52277	0	0	Genebody	PREDICTED: alpha-glucan water dikinase 1, chloroplastic-like [Brassica napus]
NC_027774.2	43924901	43925100	1.60719e-08	8.80452e-06	32.9377	LOC106415428	0.001	0.236667	7.88671	5.35418e-08	1.53897e-07	Genebody	PREDICTED: G-type lectin S-receptor-like serine/threonine-protein kinase At1g11330 [Brassica napus]
NC_027774.2	43925001	43925200	8.18883e-10	6.53088e-07	37.2175	LOC106415428	0.001	0.236667	7.88671	5.35418e-08	1.53897e-07	Genebody	PREDICTED: G-type lectin S-receptor-like serine/threonine-protein kinase At1g11330 [Brassica napus]
NC_027774.2	43977801	43978000	0.000917177	0.0499484	26.627	LOC106412261	0.001	1.74667	10.7704	1.73919e-25	1.0369e-24	Genebody	PREDICTED: glucose-6-phosphate/phosphate translocator 2, chloroplastic-like [Brassica napus]
NC_027774.2	43979001	43979200	1.87508e-05	0.00296233	27.451	LOC106412261	0.001	1.74667	10.7704	1.73919e-25	1.0369e-24	Genebody	PREDICTED: glucose-6-phosphate/phosphate translocator 2, chloroplastic-like [Brassica napus]
NC_027774.2	44314801	44315000	3.01549e-05	0.00426652	32.5012	LOC106405028	0.001	0.386667	8.59495	3.04087e-08	8.88842e-08	Genebody	PREDICTED: cytosolic sulfotransferase 18-like [Brassica napus]
NC_027774.2	44714801	44715000	4.95198e-09	3.16579e-06	30.8078	LOC106377015	1.29	0.173333	-2.89575	4.56794e-17	2.05486e-16	Genebody	BnaC08g42920D [Brassica napus]
NC_027774.2	44714901	44715100	4.12064e-09	2.69708e-06	28	LOC106377015	1.29	0.173333	-2.89575	4.56794e-17	2.05486e-16	Genebody	BnaC08g42920D [Brassica napus]
NC_027774.2	44733801	44734000	4.32837e-05	0.0056046	26.5152	LOC106377018	0.926667	0.186667	-2.31159	1.97096e-17	9.00461e-17	Genebody	PREDICTED: DNA replication ATP-dependent helicase/nuclease DNA2 isoform X2 [Brassica oleracea var. oleracea] [Brassica oleracea]
NC_027774.2	44734501	44734700	0.000433151	0.0300068	33.5242	LOC106377018	0.926667	0.186667	-2.31159	1.97096e-17	9.00461e-17	Genebody	PREDICTED: DNA replication ATP-dependent helicase/nuclease DNA2 isoform X2 [Brassica oleracea var. oleracea] [Brassica oleracea]
NC_027774.2	45613601	45613800	0.000168439	0.0153529	25.6631	LOC106420051	3.78	0.01	-8.56224	7.62497e-78	1.11876e-76	Genebody	PREDICTED: receptor-like protein 12 [Brassica napus]
NC_027774.2	45613701	45613900	4.43046e-07	0.000146545	41.7839	LOC106420051	3.78	0.01	-8.56224	7.62497e-78	1.11876e-76	Genebody	PREDICTED: receptor-like protein 12 [Brassica napus]
NC_027774.2	46144201	46144400	9.58153e-08	4.07204e-05	-25.8065	LOC106402801	2.38667	0.376667	-2.66364	1.32315e-15	5.61758e-15	Genebody	PREDICTED: TVP38/TMEM64 family membrane protein slr0305-like [Brassica napus]
NC_027774.2	46144401	46144600	4.34451e-09	2.82648e-06	-42.4441	LOC106402801	2.38667	0.376667	-2.66364	1.32315e-15	5.61758e-15	Genebody	PREDICTED: TVP38/TMEM64 family membrane protein slr0305-like [Brassica napus]
NC_027774.2	46144501	46144700	1.7508e-08	9.48853e-06	-33.3333	LOC106402801	2.38667	0.376667	-2.66364	1.32315e-15	5.61758e-15	Genebody	PREDICTED: TVP38/TMEM64 family membrane protein slr0305-like [Brassica napus]
NC_027774.2	46245201	46245400	1.37525e-06	0.000373329	-32.3188	LOC106413797	0.73	0.17	-2.10236	3.95393e-05	9.1211e-05	Genebody	PREDICTED: BTB/POZ domain-containing protein At1g03010 isoform X1 [Brassica napus]
NC_027775.2	3565701	3565900	3.40913e-06	0.00077718	36.2936	LOC106428390	0.756667	0.15	-2.3347	7.69618e-15	3.16349e-14	Genebody	BnaC09g04310D [Brassica napus]
NC_027775.2	3565801	3566000	0.000619345	0.0383378	28.5714	LOC106428390	0.756667	0.15	-2.3347	7.69618e-15	3.16349e-14	Genebody	BnaC09g04310D [Brassica napus]
NC_027775.2	4028701	4028900	0.000139221	0.0133483	-28.5197	LOC106428404	1.15	0.256667	-2.16367	1.0272e-13	4.02561e-13	Genebody	PREDICTED: uncharacterized protein LOC106428413 [Brassica napus]
NC_027775.2	4308501	4308700	6.50366e-08	2.9297e-05	-30.6691	LOC111209947	20.5933	97.0467	2.2365	0	0	Genebody	PREDICTED: DEAD-box ATP-dependent RNA helicase 7-like [Brassica oleracea var. oleracea] [Brassica oleracea]
NC_027775.2	5199301	5199500	6.72468e-07	0.000207235	-39.2857	LOC106396908	91.2533	20.6233	-2.1456	2.90663e-293	1.63117e-291	Genebody	PREDICTED: primary amine oxidase-like isoform X1 [Brassica napus]
NC_027775.2	6724701	6724900	3.08227e-06	0.000716351	-34.1049	LOC106360719	0.58	0.04	-3.85798	1.54127e-11	5.46157e-11	Genebody	PREDICTED: subtilisin-like protease SBT1.7 [Brassica napus]
NC_027775.2	6724801	6725000	1.05537e-05	0.00189371	-45.8616	LOC106360719	0.58	0.04	-3.85798	1.54127e-11	5.46157e-11	Genebody	PREDICTED: subtilisin-like protease SBT1.7 [Brassica napus]
NC_027775.2	10911301	10911500	9.46094e-10	7.43502e-07	-35.2941	LOC106392187	4.14667	0.646667	-2.68086	6.4805e-29	4.24403e-28	Genebody	PREDICTED: SEC14 cytosolic factor-like [Brassica oleracea var. oleracea] [Brassica oleracea]
NC_027775.2	29442701	29442900	1.15652e-06	0.000324407	28.7441	LOC106431762	5.59	31.6033	2.49916	6.77757e-199	2.43321e-197	Genebody	probable boron transporter 3 [Brassica napus]
NC_027775.2	45077101	45077300	6.44158e-06	0.0012799	30.3678	LOC106424707	0.04	26.3633	9.36432	5.05117e-97	8.93176e-96	Genebody	PREDICTED: stress-induced protein KIN2-like [Brassica rapa]
NC_027775.2	45093101	45093300	3.45095e-07	0.000119238	-40.5405	LOC106424761	1.67	0.213333	-2.96867	5.80623e-23	3.20655e-22	Genebody	PREDICTED: protein trichome birefringence-like 21 [Brassica napus]
NC_027775.2	45100901	45101100	2.51841e-13	4.42684e-10	-25.209	LOC106424763	0.476667	0.02	-4.57491	2.09394e-07	5.77345e-07	Genebody	BnaC09g41940D [Brassica napus]
NC_027775.2	49120401	49120600	3.42973e-05	0.00469451	-25.5411	LOC106414011	1.27333	0.126667	-3.3295	7.82055e-06	1.91663e-05	Genebody	BnaC09g45630D [Brassica napus]
NC_027775.2	50647201	50647400	8.512e-05	0.00930596	26.9632	LOC106446090	1.05667	0.0866667	-3.6079	1.17615e-24	6.85023e-24	Genebody	PREDICTED: LRR receptor-like serine/threonine-protein kinase ERL2 [Brassica napus]
NC_027775.2	51478001	51478200	4.65984e-07	0.000152891	-28.2069	LOC106372541	0.41	4.39	3.42053	6.29539e-67	8.061e-66	Genebody	PREDICTED: pullulanase 1, chloroplastic [Brassica napus]
NC_027775.2	51481501	51481700	1.43785e-06	0.000387052	38.4603	LOC106372541	0.41	4.39	3.42053	6.29539e-67	8.061e-66	Genebody	PREDICTED: pullulanase 1, chloroplastic [Brassica napus]
NC_027775.2	51482201	51482400	5.78913e-05	0.00695953	30.8345	LOC106372541	0.41	4.39	3.42053	6.29539e-67	8.061e-66	Genebody	PREDICTED: pullulanase 1, chloroplastic [Brassica napus]
NC_027775.2	51656601	51656800	8.20887e-05	0.00905894	28.0465	LOC106372519	3.13	0.58	-2.43204	1.56011e-18	7.42291e-18	Genebody	PREDICTED: short-chain dehydrogenase TIC 32, chloroplastic-like [Brassica napus]
ps01	11468201	11468400	0.000385966	0.0276911	26.6488	LOC106413732	9.04667	2.19333	-2.04426	1.75661e-18	8.34455e-18	Genebody	BnaC09g52780D [Brassica napus]
ps02	166401	166600	4.94111e-05	0.00618081	-25.9124	LOC106446858	1.03667	0.14	-2.88845	2.8082e-05	6.56329e-05	Genebody	PREDICTED: B3 domain-containing protein At3g18960-like [Brassica napus]
ps02	169001	169200	8.02696e-10	6.41986e-07	-25.2671	LOC106446857	1.28	0.316667	-2.01511	2.56461e-07	7.02218e-07	Genebody	PREDICTED: magnesium transporter MRS2-4-like [Brassica napus]
ps02	7292801	7293000	4.97638e-06	0.00104518	-28.3883	LOC106426670	7.73667	150.463	4.28156	0	0	Genebody	PREDICTED: NAC domain-containing protein 69-like isoform X1 [Brassica oleracea var. oleracea] [Brassica oleracea]
ps02	8611501	8611700	0.00045229	0.0308629	-32.677	LOC106426039	1.52	0.0433333	-5.13245	5.70642e-13	2.16146e-12	Genebody	BnaCnng09050D [Brassica napus]
ps02	8611601	8611800	0.000266711	0.0213083	-39.3939	LOC106426039	1.52	0.0433333	-5.13245	5.70642e-13	2.16146e-12	Genebody	BnaCnng09050D [Brassica napus]
ps02	8639901	8640100	7.35648e-05	0.00833128	-28.0299	LOC106426029	5.87333	1.1	-2.41668	3.14614e-68	4.10456e-67	Genebody	PREDICTED: armadillo repeat-containing kinesin-like protein 2 isoform X1 [Brassica oleracea var. oleracea] [Brassica oleracea]
ps02	13827901	13828100	2.71341e-14	5.70393e-11	30.4515	LOC106440648	6.62333	1.59333	-2.05551	7.97789e-65	9.9491e-64	Genebody	PREDICTED: histone-lysine N-methyltransferase, H3 lysine-9 specific SUVH1-like [Brassica napus]
ps02	18394801	18395000	3.97771e-07	0.000134192	35.2091	LOC106431140	0.29	0.0566667	-2.35548	0.000272787	0.000581738	Genebody	PREDICTED: expansin-A11-like [Brassica napus]
ps03	2713401	2713600	2.54541e-09	1.77194e-06	-29.1592	LOC106452027	7.41	1.67667	-2.14388	2.18966e-111	4.38273e-110	Genebody	PREDICTED: probable serine/threonine protein kinase IREH1 [Brassica napus]
ps03	2713501	2713700	0.000395534	0.0281751	-30.6113	LOC106452027	7.41	1.67667	-2.14388	2.18966e-111	4.38273e-110	Genebody	PREDICTED: probable serine/threonine protein kinase IREH1 [Brassica napus]
ps03	11318801	11319000	2.61473e-11	3.03987e-08	-43.8854	LOC111210994	1.19	0.266667	-2.15785	4.11961e-06	1.03348e-05	Genebody	PREDICTED: F-box/kelch-repeat protein At5g48990-like [Brassica napus]
ps03	11919601	11919800	0.000138138	0.0132736	-29.527	LOC106347268	3.36667	0.363333	-3.21196	4.06096e-17	1.83099e-16	Genebody	PREDICTED: probable dolichol-phosphate mannosyltransferase [Brassica oleracea var. oleracea] [Brassica oleracea]
ps03	11928001	11928200	0.000259095	0.0208753	-25.1513	LOC106347271	3.69	0.38	-3.27955	5.21731e-26	3.15823e-25	Genebody	PREDICTED: WD repeat-containing protein DWA2 [Brassica napus]
ps03	12623201	12623400	3.20642e-06	0.000740056	36.3426	LOC106432212	2.26667	0.0966667	-4.55141	1.21441e-24	7.06808e-24	Genebody	PREDICTED: probable sugar phosphate/phosphate translocator At3g11320 [Brassica oleracea var. oleracea] [Brassica oleracea]
ps03	12623301	12623500	2.0128e-06	0.000507742	36.0594	LOC106432212	2.26667	0.0966667	-4.55141	1.21441e-24	7.06808e-24	Genebody	PREDICTED: probable sugar phosphate/phosphate translocator At3g11320 [Brassica oleracea var. oleracea] [Brassica oleracea]
ps03	12714801	12715000	2.78739e-05	0.00402321	31.4084	LOC106432171	2.02667	8.46	2.06155	8.20681e-60	9.60545e-59	Genebody	PREDICTED: rop guanine nucleotide exchange factor 5-like [Brassica napus]
ps03	12715301	12715500	9.70919e-14	1.84168e-10	39.8456	LOC106432171	2.02667	8.46	2.06155	8.20681e-60	9.60545e-59	Genebody	PREDICTED: rop guanine nucleotide exchange factor 5-like [Brassica napus]
ps03	12715401	12715600	1.04833e-16	3.34203e-13	37.3839	LOC106432171	2.02667	8.46	2.06155	8.20681e-60	9.60545e-59	Genebody	PREDICTED: rop guanine nucleotide exchange factor 5-like [Brassica napus]
ps03	12715501	12715700	2.32788e-05	0.00350038	34.3413	LOC106432171	2.02667	8.46	2.06155	8.20681e-60	9.60545e-59	Genebody	PREDICTED: rop guanine nucleotide exchange factor 5-like [Brassica napus]
ps03	12746401	12746600	1.07976e-10	1.07599e-07	-41.8367	LOC106432217	4.98667	0.963333	-2.37197	5.14378e-24	2.93765e-23	Genebody	PREDICTED: tropinone reductase homolog At5g06060-like [Brassica napus]
ps03	18479901	18480100	1.24779e-10	1.22349e-07	34.3273	LOC106433861	6.48333	1.58	-2.03681	5.74295e-34	4.24988e-33	Genebody	BnaCnng10510D [Brassica napus]
ps03	18623101	18623300	3.81304e-10	3.31522e-07	47.585	LOC106433837	2.86333	0.603333	-2.24667	2.24185e-15	9.43087e-15	Genebody	PREDICTED: probable 3-deoxy-D-manno-octulosonic acid transferase, mitochondrial [Brassica napus]
ps03	19677601	19677800	5.64745e-07	0.000179209	-29.7915	LOC106433934	6.82667	51.2133	2.90727	0	0	Genebody	PREDICTED: serine/threonine-protein kinase atg1-like [Brassica napus]
ps04	2761701	2761900	5.07887e-12	6.91458e-09	-30.524	LOC106388852	3.76667	0.87	-2.1142	9.49305e-32	6.65548e-31	Genebody	O-fucosyltransferase family protein [Arabidopsis thaliana]
ps04	5771101	5771300	3.27431e-08	1.6287e-05	30.4298	LOC106353578	5.80667	0.646667	-3.16662	7.872e-164	2.29154e-162	Genebody	PREDICTED: myosin-11-like [Brassica napus]
ps04	6195701	6195900	1.94195e-09	1.39908e-06	26.9055	LOC106416657	5.37	0.04	-7.06878	6.69225e-98	1.19497e-96	Genebody	PREDICTED: uncharacterized WD repeat-containing protein C2A9.03 isoform X1 [Brassica oleracea var. oleracea] [Brassica oleracea]
ps04	6195801	6196000	6.11887e-08	2.78186e-05	26.3647	LOC106416657	5.37	0.04	-7.06878	6.69225e-98	1.19497e-96	Genebody	PREDICTED: uncharacterized WD repeat-containing protein C2A9.03 isoform X1 [Brassica oleracea var. oleracea] [Brassica oleracea]
ps04	7580601	7580800	9.3241e-06	0.00171655	-29.386	LOC106382204	1.34667	43.9467	5.02829	0	0	Genebody	PREDICTED: protein NEN2 [Brassica napus]
ps04	7580701	7580900	3.15563e-09	2.13268e-06	-34.9277	LOC106382203	0.04	8.95	7.80574	3.08637e-202	1.12922e-200	Genebody	PREDICTED: two-component response regulator-like APRR1 isoform X1 [Brassica napus]
ps04	7581601	7581800	5.87049e-12	7.88945e-09	-49.6377	LOC106382203	0.04	8.95	7.80574	3.08637e-202	1.12922e-200	Genebody	PREDICTED: two-component response regulator-like APRR1 isoform X1 [Brassica napus]
ps04	7581801	7582000	0.000285846	0.0223766	26.326	LOC106382203	0.04	8.95	7.80574	3.08637e-202	1.12922e-200	Genebody	PREDICTED: two-component response regulator-like APRR1 isoform X1 [Brassica napus]
ps04	7582401	7582600	0.000429026	0.0298183	29.602	LOC106382203	0.04	8.95	7.80574	3.08637e-202	1.12922e-200	Genebody	PREDICTED: two-component response regulator-like APRR1 isoform X1 [Brassica napus]
ps04	7612801	7613000	0.00035567	0.0261407	-32.7425	LOC106382199	2.24333	29.7167	3.72756	0	0	Genebody	BnaC09g05190D [Brassica napus]
ps04	7612901	7613100	0.00035567	0.0261407	-32.7425	LOC106382199	2.24333	29.7167	3.72756	0	0	Genebody	BnaC09g05190D [Brassica napus]
ps04	9797301	9797500	2.0719e-07	7.78529e-05	32.7869	LOC106429314	1.36667	6.21	2.18393	9.72724e-66	1.22867e-64	Genebody	PREDICTED: probable ATP-dependent DNA helicase CHR12 [Brassica oleracea var. oleracea] [Brassica oleracea]
ps04	13649801	13650000	8.92571e-11	9.07136e-08	-42.4901	LOC111211457	222.903	50.2533	-2.14913	0	0	Genebody	PREDICTED: granule-bound starch synthase 1, chloroplastic/amyloplastic [Brassica oleracea var. oleracea] [Brassica oleracea]
ps04	13649901	13650100	1.22462e-10	1.2043e-07	-33.4369	LOC111211457	222.903	50.2533	-2.14913	0	0	Genebody	PREDICTED: granule-bound starch synthase 1, chloroplastic/amyloplastic [Brassica oleracea var. oleracea] [Brassica oleracea]
ps04	14385401	14385600	1.87245e-07	7.16097e-05	-41.6842	LOC111211492	3.84333	0.553333	-2.79614	4.76939e-48	4.65635e-47	Genebody	BnaC05g34730D [Brassica napus]
ps05	11849501	11849700	4.37766e-17	1.48735e-13	48.9583	LOC106436249	0.953333	0.213333	-2.15987	4.99706e-06	1.24406e-05	Genebody	BnaC05g35180D [Brassica napus]
ps05	15704601	15704800	0.000899525	0.049322	31.7527	LOC111212154	4.16667	0.27	-3.94786	2.84641e-66	3.61925e-65	Genebody	PREDICTED: QWRF motif-containing protein 2-like [Brassica oleracea var. oleracea] [Brassica oleracea]
ps05	16821701	16821900	1.09945e-08	6.34629e-06	31.3821	LOC106429801	0.436667	1.85667	2.08811	2.515e-19	1.23148e-18	Genebody	PREDICTED: pentatricopeptide repeat-containing protein DOT4, chloroplastic isoform X3 [Brassica napus]
ps05	17828501	17828700	3.66124e-11	4.10198e-08	31.8103	LOC111197933	6.52	28	2.10248	4.92344e-155	1.35052e-153	Genebody	PREDICTED: NAC domain-containing protein 78-like isoform X1 [Brassica oleracea var. oleracea] [Brassica oleracea]
ps05	17829001	17829200	1.331e-05	0.00226919	-32.7969	LOC111197933	6.52	28	2.10248	4.92344e-155	1.35052e-153	Genebody	PREDICTED: NAC domain-containing protein 78-like isoform X1 [Brassica oleracea var. oleracea] [Brassica oleracea]
ps05	18941901	18942100	7.19695e-06	0.0013979	-34.5238	LOC106453533	80.88	8.57667	-3.23729	0	0	Genebody	BnaA01g24160D [Brassica napus]
ps06	288901	289100	5.788e-14	1.14307e-10	25.3279	LOC106371449	1.28667	5.9	2.19708	1.63561e-44	1.49919e-43	Genebody	PREDICTED: phenylalanine ammonia-lyase 2-like [Brassica napus]
ps06	289001	289200	1.22792e-13	2.2859e-10	26.1598	LOC106371449	1.28667	5.9	2.19708	1.63561e-44	1.49919e-43	Genebody	PREDICTED: phenylalanine ammonia-lyase 2-like [Brassica napus]
ps06	6288201	6288400	1.18057e-08	6.7531e-06	-46.6742	LOC106436760	6.37333	1.33667	-2.25341	2.03833e-31	1.418e-30	Genebody	PREDICTED: DUF21 domain-containing protein At1g47330 [Brassica napus]
ps06	6288301	6288500	3.01027e-05	0.00426057	-33.5165	LOC106436760	6.37333	1.33667	-2.25341	2.03833e-31	1.418e-30	Genebody	PREDICTED: DUF21 domain-containing protein At1g47330 [Brassica napus]
ps06	6288701	6288900	4.70693e-07	0.000154235	-35.0008	LOC106436760	6.37333	1.33667	-2.25341	2.03833e-31	1.418e-30	Genebody	PREDICTED: DUF21 domain-containing protein At1g47330 [Brassica napus]
ps06	6288801	6289000	2.05476e-09	1.46794e-06	-46.3248	LOC106436760	6.37333	1.33667	-2.25341	2.03833e-31	1.418e-30	Genebody	PREDICTED: DUF21 domain-containing protein At1g47330 [Brassica napus]
ps06	6515201	6515400	0.000532313	0.0345584	26.0351	LOC111212681	0.913333	0.18	-2.34314	8.17973e-11	2.78788e-10	Genebody	BnaC08g37590D [Brassica napus]
ps06	12588401	12588600	1.86823e-05	0.0029534	-32.2813	LOC106346463	7.94667	0.933333	-3.08989	3.979e-39	3.29287e-38	Genebody	BnaC07g22250D [Brassica napus]
ps06	12633301	12633500	9.26157e-05	0.0099044	-29.7498	LOC111213084	9.69	2.38667	-2.0215	1.07177e-80	1.62625e-79	Genebody	BnaA07g11750D [Brassica napus]
ps06	14808801	14809000	6.05981e-06	0.00121928	-30.7229	LOC111213227	0.476667	0.04	-3.57491	6.79754e-08	1.94047e-07	Genebody	PREDICTED: probable alkaline/neutral invertase B [Brassica napus]
ps06	17393001	17393200	4.34329e-09	2.82605e-06	44.9419	LOC106407057	4.85333	0.97	-2.32292	1.24312e-20	6.3616e-20	Genebody	BnaA08g20210D, partial [Brassica napus]
ps06	17393101	17393300	4.23072e-07	0.000141075	27.807	LOC106407057	4.85333	0.97	-2.32292	1.24312e-20	6.3616e-20	Genebody	BnaA08g20210D, partial [Brassica napus]
ps06	18446701	18446900	2.65869e-05	0.00387808	35.4098	LOC106435048	2.39667	0.19	-3.65696	4.31871e-28	2.77401e-27	Genebody	BnaA08g29240D [Brassica napus]
ps06	19658201	19658400	0.000187504	0.0165814	29.4892	LOC111213702	4.17333	0.356667	-3.54855	4.10013e-34	3.04412e-33	Genebody	BnaC08g29780D [Brassica napus]
ps07	924001	924200	3.55942e-14	7.31061e-11	-28.5855	LOC111213868	1.42333	0.203333	-2.80735	3.25106e-12	1.18924e-11	Genebody	PREDICTED: BTB/POZ and TAZ domain-containing protein 5-like [Brassica oleracea var. oleracea] [Brassica oleracea]
NC_027757.2	5538101	5538300	4.38291e-06	0.000945915	39.5062	LOC106358858	0.653333	0.1	-2.70782	9.7775e-08	2.75823e-07	Upstream	PREDICTED: adenylosuccinate lyase-like [Brassica napus]
NC_027757.2	5538201	5538400	2.40887e-14	5.12609e-11	42.2222	LOC106358858	0.653333	0.1	-2.70782	9.7775e-08	2.75823e-07	Upstream	PREDICTED: adenylosuccinate lyase-like [Brassica napus]
NC_027757.2	5538301	5538500	3.80695e-10	3.3105e-07	38.0263	LOC106358858	0.653333	0.1	-2.70782	9.7775e-08	2.75823e-07	Upstream	PREDICTED: adenylosuccinate lyase-like [Brassica napus]
NC_027757.2	11214301	11214500	5.22587e-06	0.00108647	32.7626	LOC106366054	14.3267	1.04	-3.78405	5.02777e-92	8.4978e-91	Upstream	PREDICTED: transcription factor TCP7-like [Brassica napus]
NC_027757.2	11939701	11939900	2.54068e-09	1.76967e-06	25.2525	LOC106445120	0.0166667	3.22667	7.59694	1.87122e-44	1.71262e-43	Upstream	40S ribosomal protein S3-3, partial [Noccaea caerulescens]
NC_027757.2	12835001	12835200	0.000106687	0.0109785	32.3058	LOC106440825	4.69667	0.98	-2.26078	6.51757e-44	5.9029e-43	Upstream	PREDICTED: membrane protein of ER body-like protein isoform X1 [Brassica napus]
NC_027757.2	23147201	23147400	2.79991e-05	0.00403584	-26.0101	LOC106449809	0.816667	9.31333	3.51148	1.14043e-77	1.66933e-76	Upstream	PREDICTED: LOW QUALITY PROTEIN: probable aldo-keto reductase 6 [Brassica napus]
NC_027757.2	29864301	29864500	0.000169027	0.0153904	-36.6784	LOC106349419	8.07667	42.5467	2.39721	5.02951e-156	1.39034e-154	Upstream	PREDICTED: ethylene-responsive transcription factor 4-like [Brassica napus]
NC_027758.2	265001	265200	3.68401e-13	6.29252e-10	40.7895	LOC106352655	3.93	0.253333	-3.95542	6.19958e-35	4.67965e-34	Upstream	PREDICTED: probable LRR receptor-like serine/threonine-protein kinase At1g29720 isoform X1 [Brassica rapa]
NC_027758.2	2822201	2822400	0.000181494	0.0161934	26.4103	LOC106422614	3.78333	49.24	3.7021	0	0	Upstream	PREDICTED: flavonol synthase/flavanone 3-hydroxylase-like [Brassica napus]
NC_027758.2	3829201	3829400	4.95676e-09	3.16845e-06	-29.6875	LOC106383274	0.0733333	1.24667	4.08746	7.98498e-16	3.42086e-15	Upstream	PREDICTED: probable mitochondrial chaperone BCS1-B [Brassica napus]
NC_027758.2	3829301	3829500	1.89069e-15	4.94324e-12	-26.0939	LOC106383274	0.0733333	1.24667	4.08746	7.98498e-16	3.42086e-15	Upstream	PREDICTED: probable mitochondrial chaperone BCS1-B [Brassica napus]
NC_027758.2	3860501	3860700	6.46578e-11	6.80329e-08	-44.7504	LOC111204254	27.8233	4.20667	-2.72555	2.16369e-135	5.18771e-134	Upstream	PREDICTED: CBS domain-containing protein CBSX3, mitochondrial [Brassica rapa]
NC_027758.2	3860601	3860800	3.65806e-12	5.13939e-09	-49.9232	LOC111204254	27.8233	4.20667	-2.72555	2.16369e-135	5.18771e-134	Upstream	PREDICTED: CBS domain-containing protein CBSX3, mitochondrial [Brassica rapa]
NC_027758.2	4015101	4015300	0.000326977	0.0246225	-35.5507	LOC106383583	16.8933	3.40667	-2.31002	2.54353e-110	5.05039e-109	Upstream	PREDICTED: ultraviolet-B receptor UVR8-like [Brassica napus]
NC_027758.2	5652101	5652300	0.000829388	0.0468032	-32.3704	LOC106432464	0.333333	13.7033	5.36142	1.06456e-197	3.79993e-196	Upstream	PREDICTED: cation/calcium exchanger 2-like [Brassica napus]
NC_027758.2	5652201	5652400	3.85009e-10	3.34627e-07	-37.4973	LOC106432464	0.333333	13.7033	5.36142	1.06456e-197	3.79993e-196	Upstream	PREDICTED: cation/calcium exchanger 2-like [Brassica napus]
NC_027758.2	5652301	5652500	2.40049e-08	1.24741e-05	-41.4583	LOC106432464	0.333333	13.7033	5.36142	1.06456e-197	3.79993e-196	Upstream	PREDICTED: cation/calcium exchanger 2-like [Brassica napus]
NC_027758.2	7646801	7647000	0.000153461	0.0143372	-26.9669	LOC106409043	2.17	0.12	-4.17659	8.53678e-18	3.95757e-17	Upstream	PREDICTED: acid phosphatase 1-like [Brassica napus]
NC_027758.2	7647101	7647300	8.80327e-09	5.23523e-06	-43.1707	LOC106409043	2.17	0.12	-4.17659	8.53678e-18	3.95757e-17	Upstream	PREDICTED: acid phosphatase 1-like [Brassica napus]
NC_027758.2	7647201	7647400	1.72478e-07	6.68341e-05	-44.0411	LOC106409043	2.17	0.12	-4.17659	8.53678e-18	3.95757e-17	Upstream	PREDICTED: acid phosphatase 1-like [Brassica napus]
NC_027758.2	7647301	7647500	0.000155307	0.0144652	-35.0369	LOC106409043	2.17	0.12	-4.17659	8.53678e-18	3.95757e-17	Upstream	PREDICTED: acid phosphatase 1-like [Brassica napus]
NC_027758.2	11619701	11619900	0.00019879	0.0172986	-35.0814	LOC106391759	4.52	0.736667	-2.61724	1.4796e-19	7.30434e-19	Upstream	PREDICTED: abscisic acid receptor PYL8-like isoform X2 [Brassica napus]
NC_027758.2	23665401	23665600	0.000461317	0.031297	37.3913	LOC106407331	1.75667	0.326667	-2.42695	1.88245e-14	7.61405e-14	Upstream	BnaC09g30680D [Brassica napus]
NC_027758.2	23815201	23815400	0.000794142	0.0454654	25.8491	LOC106445741	4.40333	30.32	2.7836	2.11728e-146	5.49287e-145	Upstream	BnaCnng17310D [Brassica napus]
NC_027758.2	27934401	27934600	4.06351e-06	0.000891093	27.7453	LOC106401786	1.13667	0.253333	-2.1657	1.37078e-06	3.55856e-06	Upstream	PREDICTED: uncharacterized CRM domain-containing protein At3g25440, chloroplastic-like [Brassica napus]
NC_027758.2	30473201	30473400	1.29739e-16	4.0611e-13	49.3091	LOC106403283	1.55	7.32	2.23958	8.52679e-28	5.43347e-27	Upstream	PREDICTED: E3 ubiquitin-protein ligase RNF4-like [Brassica napus]
NC_027758.2	30473201	30473400	1.29739e-16	4.0611e-13	49.3091	LOC106403250	0.306667	0.0133333	-4.52356	0.000232923	0.000500602	Upstream	PREDICTED: protein XRI1-like [Brassica napus]
NC_027758.2	30473301	30473500	7.86964e-13	1.2564e-09	48.3821	LOC106403250	0.306667	0.0133333	-4.52356	0.000232923	0.000500602	Upstream	PREDICTED: protein XRI1-like [Brassica napus]
NC_027759.2	106601	106800	3.54579e-14	7.28561e-11	53.6232	LOC106427255	3.23333	31.3633	3.27798	0	0	Upstream	PREDICTED: L-type lectin-domain containing receptor kinase VI.2-like [Brassica napus]
NC_027759.2	2288501	2288700	5.73752e-09	3.59691e-06	-43.043	LOC106430328	1.51	0.176667	-3.09545	4.49341e-13	1.7092e-12	Upstream	PREDICTED: protein TRANSPARENT TESTA 12-like [Brassica napus]
NC_027759.2	2307701	2307900	1.06004e-06	0.00030206	28.1818	LOC106430302	14.43	3.44333	-2.06719	1.58832e-50	1.61732e-49	Upstream	PREDICTED: very-long-chain (3R)-3-hydroxyacyl-CoA dehydratase PASTICCINO 2-like [Brassica napus]
NC_027759.2	3711001	3711200	0.000137885	0.0132561	25.1276	LOC111197931	1.12333	0.0766667	-3.87304	5.05142e-10	1.64598e-09	Upstream	PREDICTED: F-box protein At4g22390-like isoform X5 [Brassica napus]
NC_027759.2	4923401	4923600	0.000671105	0.0404997	30.814	LOC106443223	0.24	1.00667	2.06848	9.31515e-06	2.26751e-05	Upstream	PREDICTED: hyccin-like [Brassica rapa]
NC_027759.2	9794201	9794400	3.98436e-13	6.75033e-10	-44.026	LOC106345884	223.257	31.3567	-2.83186	0	0	Upstream	PREDICTED: non-specific lipid-transfer protein 3-like [Brassica rapa]
NC_027759.2	9794301	9794500	3.98436e-13	6.75033e-10	-44.026	LOC106345884	223.257	31.3567	-2.83186	0	0	Upstream	PREDICTED: non-specific lipid-transfer protein 3-like [Brassica rapa]
NC_027759.2	11714401	11714600	1.08173e-09	8.35424e-07	29.8742	LOC106437852	1.52333	0.18	-3.08116	7.4473e-11	2.54266e-10	Upstream	PREDICTED: transcription factor HBP-1a-like isoform X1 [Brassica napus]
NC_027759.2	12016801	12017000	7.85606e-14	1.52127e-10	41.2903	LOC106420047	3.36333	0.38	-3.14582	4.94005e-13	1.87603e-12	Upstream	BnaC03g20570D [Brassica napus]
NC_027759.2	15502201	15502400	1.78743e-05	0.00285557	31.4092	LOC106441931	3.48	0.503333	-2.7895	3.28727e-38	2.66835e-37	Upstream	PREDICTED: uncharacterized protein LOC106441931 [Brassica napus]
NC_027759.2	15502301	15502500	0.00044876	0.0306956	26.0934	LOC106441931	3.48	0.503333	-2.7895	3.28727e-38	2.66835e-37	Upstream	PREDICTED: uncharacterized protein LOC106441931 [Brassica napus]
NC_027759.2	16516201	16516400	7.25385e-06	0.00140596	-25.5146	LOC106438387	1.72	65.7867	5.25731	0	0	Upstream	PREDICTED: heat stress transcription factor A-2-like [Brassica napus]
NC_027759.2	16650001	16650200	1.89189e-15	4.94324e-12	40.9659	LOC106445806	25.6733	4.74	-2.43731	6.46532e-108	1.25536e-106	Upstream	serine/threonine-protein kinase HT1-like [Brassica napus]
NC_027759.2	18144201	18144400	9.03996e-05	0.00973116	-26.6667	LOC106438459	14.42	108.373	2.90987	0	0	Upstream	PREDICTED: reticulon-like protein B1 [Brassica napus]
NC_027759.2	19016201	19016400	1.78432e-06	0.000460527	39.3762	LOC106438777	10.87	1.86667	-2.54182	8.00682e-91	1.33904e-89	Upstream	PREDICTED: cytochrome P450 76C1-like isoform X1 [Brassica napus]
NC_027759.2	19016301	19016500	1.78432e-06	0.000460527	39.3762	LOC106438777	10.87	1.86667	-2.54182	8.00682e-91	1.33904e-89	Upstream	PREDICTED: cytochrome P450 76C1-like isoform X1 [Brassica napus]
NC_027759.2	19100501	19100700	6.48883e-09	4.00376e-06	50.2935	LOC106443820	0.973333	0.0266667	-5.18982	1.12083e-06	2.92904e-06	Upstream	PREDICTED: lipid transfer protein EARLI 1-like [Brassica napus]
NC_027759.2	19180401	19180600	5.08761e-07	0.000164228	35.5394	LOC106438765	4.64667	0.833333	-2.47923	1.63527e-33	1.19837e-32	Upstream	PREDICTED: malonyl-CoA decarboxylase, mitochondrial [Brassica napus]
NC_027759.2	30048401	30048600	0.000337729	0.0251904	-36.9192	LOC106439637	0.001	1.33333	10.3808	5.78688e-11	1.98758e-10	Upstream	BnaA03g36580D [Brassica napus]
NC_027759.2	47098701	47098900	3.35154e-08	1.66052e-05	-31.6948	LOC106348166	1.97667	23.7067	3.58415	1.56946e-73	2.17815e-72	Upstream	PREDICTED: cysteine-rich and transmembrane domain-containing protein A [Brassica rapa]
NC_027759.2	47098801	47099000	5.14118e-06	0.00107241	-36.0229	LOC106348166	1.97667	23.7067	3.58415	1.56946e-73	2.17815e-72	Upstream	PREDICTED: cysteine-rich and transmembrane domain-containing protein A [Brassica rapa]
NC_027759.2	47098901	47099100	4.09731e-06	0.000897131	-26.7117	LOC106348166	1.97667	23.7067	3.58415	1.56946e-73	2.17815e-72	Upstream	PREDICTED: cysteine-rich and transmembrane domain-containing protein A [Brassica rapa]
NC_027759.2	47099501	47099700	2.18735e-06	0.000542799	32.2917	LOC106348166	1.97667	23.7067	3.58415	1.56946e-73	2.17815e-72	Upstream	PREDICTED: cysteine-rich and transmembrane domain-containing protein A [Brassica rapa]
NC_027759.2	47099601	47099800	7.47751e-06	0.00144061	31.5341	LOC106348166	1.97667	23.7067	3.58415	1.56946e-73	2.17815e-72	Upstream	PREDICTED: cysteine-rich and transmembrane domain-containing protein A [Brassica rapa]
NC_027759.2	47230301	47230500	2.9624e-05	0.0042115	-36.6061	LOC106348183	8.27	0.99	-3.06239	7.83892e-67	1.00271e-65	Upstream	PREDICTED: lysosomal Pro-X carboxypeptidase-like [Brassica napus]
NC_027759.2	47231301	47231500	2.51757e-15	6.41418e-12	-32.1644	LOC106351948	0.476667	0.05	-3.25298	7.89114e-05	0.000177371	Upstream	PREDICTED: E3 ubiquitin-protein ligase FANCL-like [Brassica napus]
NC_027759.2	47231401	47231600	8.03008e-17	2.60638e-13	-43.2257	LOC106351948	0.476667	0.05	-3.25298	7.89114e-05	0.000177371	Upstream	PREDICTED: E3 ubiquitin-protein ligase FANCL-like [Brassica napus]
NC_027760.2	43201	43400	4.60634e-05	0.00586905	32.6961	LOC106444940	0.83	0.0866667	-3.25956	3.09142e-09	9.61365e-09	Upstream	PREDICTED: probable inactive patatin-like protein 9 [Brassica napus]
NC_027760.2	1028601	1028800	5.91612e-11	6.28277e-08	43.1373	LOC106445013	7.99667	1.73333	-2.20585	1.39909e-56	1.56092e-55	Upstream	PREDICTED: polygalacturonate 4-alpha-galacturonosyltransferase [Brassica napus]
NC_027760.2	2351901	2352100	0.000169655	0.0154305	35.7711	LOC106445050	2.11667	0.373333	-2.50326	3.80883e-11	1.32317e-10	Upstream	PREDICTED: cysteine-rich repeat secretory protein 15-like [Brassica napus]
NC_027760.2	2352001	2352200	3.90281e-05	0.00518856	31.5945	LOC106445050	2.11667	0.373333	-2.50326	3.80883e-11	1.32317e-10	Upstream	PREDICTED: cysteine-rich repeat secretory protein 15-like [Brassica napus]
NC_027760.2	4765901	4766100	8.13953e-08	3.53996e-05	-35.7143	LOC106445354	2.31	47.34	4.35709	0	0	Upstream	PREDICTED: glucan endo-1,3-beta-glucosidase-like [Brassica napus]
NC_027760.2	5963201	5963400	4.47264e-15	1.09261e-11	-30.4878	LOC106445555	1.96333	11.7033	2.57554	1.15623e-26	7.12803e-26	Upstream	PREDICTED: histone H2B.8-like [Brassica napus]
NC_027760.2	5963301	5963500	8.97782e-16	2.483e-12	-34.685	LOC106445555	1.96333	11.7033	2.57554	1.15623e-26	7.12803e-26	Upstream	PREDICTED: histone H2B.8-like [Brassica napus]
NC_027760.2	7148201	7148400	2.27972e-07	8.43029e-05	31.0578	LOC106445782	0.543333	0.0233333	-4.54137	0.000259903	0.000555644	Upstream	PREDICTED: protein RALF-like 32 [Brassica napus]
NC_027760.2	7148301	7148500	2.62318e-06	0.000628241	32.2324	LOC106445782	0.543333	0.0233333	-4.54137	0.000259903	0.000555644	Upstream	PREDICTED: protein RALF-like 32 [Brassica napus]
NC_027760.2	9645101	9645300	7.36966e-08	3.25428e-05	-35.7164	LOC106445962	0.0133333	0.31	4.53916	1.35969e-05	3.268e-05	Upstream	BnaC04g31510D [Brassica napus]
NC_027760.2	9724401	9724600	2.49389e-08	1.29018e-05	31.8369	LOC106446040	3.45667	33.42	3.27326	1.1095e-233	4.76199e-232	Upstream	BnaA04g09450D [Brassica napus]
NC_027760.2	9808301	9808500	2.33468e-10	2.13506e-07	30.3607	LOC106449564	0.693333	0.113333	-2.61298	0.000457746	0.000954256	Upstream	PREDICTED: uncharacterized protein LOC106449564 [Brassica napus]
NC_027760.2	9808401	9808600	6.73507e-15	1.58836e-11	34.006	LOC106449564	0.693333	0.113333	-2.61298	0.000457746	0.000954256	Upstream	PREDICTED: uncharacterized protein LOC106449564 [Brassica napus]
NC_027760.2	10287501	10287700	2.05865e-06	0.000517291	29.9481	LOC106446134	2.54333	0.103333	-4.62134	2.43565e-28	1.57341e-27	Upstream	PREDICTED: WAT1-related protein At5g40230 [Brassica rapa]
NC_027760.2	10298101	10298300	0.000106502	0.0109648	36.1953	LOC106446136	3.43333	0.326667	-3.39372	3.67811e-42	3.22593e-41	Upstream	PREDICTED: WAT1-related protein At5g40240-like isoform X1 [Brassica napus]
NC_027760.2	10298201	10298400	1.69598e-08	9.22137e-06	41.3642	LOC106446136	3.43333	0.326667	-3.39372	3.67811e-42	3.22593e-41	Upstream	PREDICTED: WAT1-related protein At5g40240-like isoform X1 [Brassica napus]
NC_027760.2	10298301	10298500	0.000335111	0.025051	29.6784	LOC106446136	3.43333	0.326667	-3.39372	3.67811e-42	3.22593e-41	Upstream	PREDICTED: WAT1-related protein At5g40240-like isoform X1 [Brassica napus]
NC_027760.2	10298501	10298700	3.96359e-05	0.00524848	27.7311	LOC106446136	3.43333	0.326667	-3.39372	3.67811e-42	3.22593e-41	Upstream	PREDICTED: WAT1-related protein At5g40240-like isoform X1 [Brassica napus]
NC_027760.2	14919601	14919800	9.01583e-06	0.00167001	26.6667	LOC106448656	0.163333	1.08667	2.73402	2.05458e-07	5.66828e-07	Upstream	PREDICTED: protein STRICTOSIDINE SYNTHASE-LIKE 9 [Brassica napus]
NC_027761.2	1755101	1755300	4.40947e-11	4.84922e-08	48.6842	LOC106454492	1.69667	0.156667	-3.43693	3.94361e-11	1.36828e-10	Upstream	PREDICTED: glucosidase 2 subunit beta isoform X1 [Brassica napus]
NC_027761.2	20171301	20171500	9.45453e-10	7.43232e-07	35.0331	LOC106357705	0.306667	0.02	-3.9386	5.25661e-06	1.30659e-05	Upstream	BnaA07g01600D [Brassica napus]
NC_027761.2	20171401	20171600	2.19489e-08	1.15421e-05	43.5393	LOC106357705	0.306667	0.02	-3.9386	5.25661e-06	1.30659e-05	Upstream	BnaA07g01600D [Brassica napus]
NC_027762.2	5947901	5948100	0.000767503	0.0444009	-27.0833	LOC106376268	0.993333	6.79	2.77306	1.34451e-53	1.44039e-52	Upstream	PREDICTED: choline/ethanolaminephosphotransferase 1 [Brassica rapa]
NC_027762.2	7953701	7953900	0.000588113	0.0370123	-38.0952	LOC106346646	0.103333	1.24667	3.5927	8.86184e-13	3.33315e-12	Upstream	PREDICTED: F-box/kelch-repeat protein At1g15670-like [Brassica napus]
NC_027762.2	8352701	8352900	2.6006e-14	5.49081e-11	36.8505	LOC106346794	1.21667	0.0633333	-4.26383	8.32705e-12	2.9892e-11	Upstream	PREDICTED: phosphatidylinositol-glycan biosynthesis class F protein-like [Brassica napus]
NC_027762.2	8586901	8587100	2.48211e-12	3.60134e-09	39.1892	LOC106346759	2.33333	0.463333	-2.33227	3.78818e-16	1.64624e-15	Upstream	PREDICTED: chitobiosyldiphosphodolichol beta-mannosyltransferase-like [Brassica napus]
NC_027762.2	13416201	13416400	1.63835e-06	0.000429871	-26.4831	LOC106347336	9.89333	1	-3.30646	2.18548e-136	5.29954e-135	Upstream	PREDICTED: wall-associated receptor kinase 2-like [Brassica napus]
NC_027762.2	17083501	17083700	1.04839e-08	6.08735e-06	-46.7873	LOC106351690	0.453333	2.75667	2.60428	3.66537e-09	1.13479e-08	Upstream	BnaA06g17800D [Brassica napus]
NC_027762.2	17083601	17083800	1.83598e-10	1.72173e-07	-30.1599	LOC106351690	0.453333	2.75667	2.60428	3.66537e-09	1.13479e-08	Upstream	BnaA06g17800D [Brassica napus]
NC_027762.2	17768601	17768800	2.03137e-11	2.42211e-08	-51.3095	LOC106347504	9.64667	1.36	-2.82642	3.80145e-110	7.52407e-109	Upstream	PREDICTED: L-type lectin-domain containing receptor kinase I.3-like [Brassica napus]
NC_027762.2	17768701	17768900	4.34279e-12	5.99718e-09	-37.5653	LOC106347504	9.64667	1.36	-2.82642	3.80145e-110	7.52407e-109	Upstream	PREDICTED: L-type lectin-domain containing receptor kinase I.3-like [Brassica napus]
NC_027762.2	18447701	18447900	0.000117703	0.0118102	31.7647	LOC106429873	44.2167	3.97333	-3.47617	0	0	Upstream	PREDICTED: probable pectinesterase/pectinesterase inhibitor 34 [Brassica napus]
NC_027762.2	18447801	18448000	1.42298e-08	7.92404e-06	25.5556	LOC106429873	44.2167	3.97333	-3.47617	0	0	Upstream	PREDICTED: probable pectinesterase/pectinesterase inhibitor 34 [Brassica napus]
NC_027762.2	20518301	20518500	2.55272e-26	2.5637e-22	49.1985	LOC106347690	3.85333	106.007	4.7819	0	0	Upstream	PREDICTED: apoptosis-inducing factor 2-like [Brassica napus]
NC_027762.2	20518401	20518600	3.16627e-25	2.82846e-21	45.2054	LOC106347690	3.85333	106.007	4.7819	0	0	Upstream	PREDICTED: apoptosis-inducing factor 2-like [Brassica napus]
NC_027762.2	25131501	25131700	5.39536e-09	3.40924e-06	43.8596	LOC106348279	20.7033	2.63333	-2.9749	2.19788e-117	4.6236e-116	Upstream	PREDICTED: squalene monooxygenase 1,2-like [Brassica napus]
NC_027762.2	27293001	27293200	1.47766e-09	1.09903e-06	-50.6645	LOC106348793	11.4833	1.01	-3.50711	3.82809e-141	9.5751e-140	Upstream	BnaC07g27370D [Brassica napus]
NC_027762.2	29398001	29398200	1.74814e-20	9.25107e-17	57.6335	LOC106348965	0.976667	0.11	-3.15036	7.6496e-11	2.61078e-10	Upstream	PREDICTED: protein ROOT PRIMORDIUM DEFECTIVE 1 [Brassica rapa]
NC_027762.2	29501801	29502000	0.000146577	0.013848	25.1874	LOC106348911	1.31667	6.17667	2.22994	2.26712e-48	2.22532e-47	Upstream	PREDICTED: glutamic acid-rich protein-like [Brassica napus]
NC_027762.2	29502301	29502500	9.07784e-09	5.37367e-06	25.714	LOC106348911	1.31667	6.17667	2.22994	2.26712e-48	2.22532e-47	Upstream	PREDICTED: glutamic acid-rich protein-like [Brassica napus]
NC_027762.2	29502401	29502600	8.91048e-12	1.14896e-08	40.9117	LOC106348911	1.31667	6.17667	2.22994	2.26712e-48	2.22532e-47	Upstream	PREDICTED: glutamic acid-rich protein-like [Brassica napus]
NC_027762.2	31428801	31429000	3.3048e-09	2.22128e-06	-26.0506	LOC111198750	12.27	2.66	-2.20564	2.77566e-72	3.80197e-71	Upstream	PREDICTED: pentatricopeptide repeat-containing protein At3g26630, chloroplastic-like [Brassica napus]
NC_027762.2	31428901	31429100	8.76788e-17	2.82209e-13	-43.7517	LOC111198750	12.27	2.66	-2.20564	2.77566e-72	3.80197e-71	Upstream	PREDICTED: pentatricopeptide repeat-containing protein At3g26630, chloroplastic-like [Brassica napus]
NC_027762.2	31429001	31429200	3.74929e-16	1.10396e-12	-49.475	LOC111198750	12.27	2.66	-2.20564	2.77566e-72	3.80197e-71	Upstream	PREDICTED: pentatricopeptide repeat-containing protein At3g26630, chloroplastic-like [Brassica napus]
NC_027762.2	31512901	31513100	7.42163e-09	4.50009e-06	-40.7297	LOC106349342	2.98	0.66	-2.17477	1.21752e-08	3.64778e-08	Upstream	BnaA06g32950D [Brassica napus]
NC_027762.2	31513001	31513200	1.27029e-08	7.18754e-06	-31.0923	LOC106349342	2.98	0.66	-2.17477	1.21752e-08	3.64778e-08	Upstream	BnaA06g32950D [Brassica napus]
NC_027762.2	33598001	33598200	9.56396e-06	0.00175206	30.5551	LOC106401445	3.73	0.806667	-2.20913	4.46377e-14	1.77803e-13	Upstream	PREDICTED: serine/threonine-protein kinase D6PKL2-like [Brassica napus]
NC_027763.2	3825001	3825200	7.9857e-09	4.80087e-06	29.117	LOC106454469	0.55	3.79	2.78469	8.24799e-22	4.38909e-21	Upstream	PREDICTED: pumilio homolog 5-like isoform X1 [Brassica napus]
NC_027763.2	3825101	3825300	6.93843e-09	4.2389e-06	25.4158	LOC106454469	0.55	3.79	2.78469	8.24799e-22	4.38909e-21	Upstream	PREDICTED: pumilio homolog 5-like isoform X1 [Brassica napus]
NC_027763.2	5138301	5138500	0.000355358	0.0261212	-37.1318	LOC106450552	1.57333	11.1167	2.82083	2.70798e-69	3.57604e-68	Upstream	PREDICTED: WAT1-related protein At4g15540 [Brassica napus]
NC_027763.2	5272001	5272200	1.94633e-12	2.87389e-09	64.7841	LOC106450560	24.6867	1.53	-4.01213	3.72843e-124	8.27975e-123	Upstream	PREDICTED: protein CHLORORESPIRATORY REDUCTION 7, chloroplastic [Brassica rapa]
NC_027763.2	5272101	5272300	3.54485e-13	6.07763e-10	59.5685	LOC106450560	24.6867	1.53	-4.01213	3.72843e-124	8.27975e-123	Upstream	PREDICTED: protein CHLORORESPIRATORY REDUCTION 7, chloroplastic [Brassica rapa]
NC_027763.2	11685801	11686000	1.1024e-07	4.58419e-05	-30.8255	LOC106359833	4.38333	0.83	-2.40085	6.84555e-10	2.21367e-09	Upstream	PREDICTED: uncharacterized protein LOC106359833 [Brassica napus]
NC_027763.2	17093401	17093600	7.54666e-06	0.00145143	-25	LOC106353652	17.7467	3.40333	-2.38253	6.35418e-127	1.43934e-125	Upstream	PREDICTED: mannose-1-phosphate guanyltransferase alpha-like isoform X1 [Brassica rapa]
NC_027763.2	17771001	17771200	3.51737e-12	4.9654e-09	31.7924	LOC106430180	5.1	41.1333	3.01174	0	0	Upstream	PREDICTED: lipase 1-like isoform X1 [Brassica napus]
NC_027763.2	25645601	25645800	0.000385782	0.027683	-25	LOC106421656	3.53333	25.6333	2.85892	4.8599e-212	1.86495e-210	Upstream	PREDICTED: probable alpha-amylase 2 [Brassica napus]
NC_027764.2	1514101	1514300	0.000553578	0.0355243	-36.8421	LOC106360471	2.45667	0.3	-3.03367	3.01169e-11	1.05153e-10	Upstream	PREDICTED: acyl-coenzyme A thioesterase 13 [Brassica oleracea var. oleracea] [Brassica oleracea]
NC_027764.2	2429201	2429400	1.47838e-12	2.23091e-09	43.5554	LOC106360507	0.813333	0.18	-2.17585	1.16501e-06	3.04013e-06	Upstream	PREDICTED: nucleolin 1-like [Brassica napus]
NC_027764.2	2429301	2429500	4.22674e-09	2.75917e-06	30.8194	LOC106360507	0.813333	0.18	-2.17585	1.16501e-06	3.04013e-06	Upstream	PREDICTED: nucleolin 1-like [Brassica napus]
NC_027764.2	9733801	9734000	0.000895059	0.0491584	-30.4398	LOC106418824	0.313333	0.001	-8.29155	1.47436e-09	4.67672e-09	Upstream	PREDICTED: uncharacterized protein LOC106418824 [Brassica napus]
NC_027764.2	9733901	9734100	1.41517e-09	1.05805e-06	-28.2828	LOC106418824	0.313333	0.001	-8.29155	1.47436e-09	4.67672e-09	Upstream	PREDICTED: uncharacterized protein LOC106418824 [Brassica napus]
NC_027764.2	12630801	12631000	2.52218e-07	9.17925e-05	30.5603	LOC106422311	0.0366667	0.55	3.90689	0.00011914	0.000263368	Upstream	PREDICTED: uncharacterized protein LOC106448003 [Brassica napus]
NC_027764.2	17154301	17154500	1.74082e-05	0.00279933	34.1283	LOC106424110	2.63667	0.603333	-2.12769	5.6373e-08	1.61786e-07	Upstream	PREDICTED: CDK-activating kinase assembly factor MAT1-like isoform X1 [Brassica napus]
NC_027764.2	18194501	18194700	1.373e-15	3.67562e-12	-29.2081	LOC106361317	6.54333	1.08	-2.59899	4.04482e-38	3.27615e-37	Upstream	PREDICTED: uncharacterized aarF domain-containing protein kinase 1-like [Brassica napus]
NC_027764.2	18194601	18194800	2.58479e-17	9.12225e-14	-37.446	LOC106361317	6.54333	1.08	-2.59899	4.04482e-38	3.27615e-37	Upstream	PREDICTED: uncharacterized aarF domain-containing protein kinase 1-like [Brassica napus]
NC_027764.2	18200701	18200900	0.000506672	0.0334031	-31.234	LOC106361318	6.16333	0.346667	-4.15209	1.12246e-73	1.5607e-72	Upstream	PREDICTED: probable pectate lyase 18 [Brassica napus]
NC_027764.2	18307001	18307200	2.90053e-10	2.60081e-07	-34.2231	LOC106359872	5.86333	52.9167	3.17393	1.53504e-246	7.0075e-245	Upstream	PREDICTED: chaperone protein dnaJ 11, chloroplastic-like [Brassica napus]
NC_027764.2	18307101	18307300	4.64779e-13	7.79005e-10	-42.3063	LOC106359872	5.86333	52.9167	3.17393	1.53504e-246	7.0075e-245	Upstream	PREDICTED: chaperone protein dnaJ 11, chloroplastic-like [Brassica napus]
NC_027764.2	19501401	19501600	1.43998e-07	5.74464e-05	-27.5379	LOC106361439	1.04667	5.21333	2.3164	3.04458e-29	2.00903e-28	Upstream	PREDICTED: pentatricopeptide repeat-containing protein At4g36680, mitochondrial-like isoform X1 [Brassica napus]
NC_027764.2	19501701	19501900	3.19433e-06	0.00073764	-37.3043	LOC106361439	1.04667	5.21333	2.3164	3.04458e-29	2.00903e-28	Upstream	PREDICTED: pentatricopeptide repeat-containing protein At4g36680, mitochondrial-like isoform X1 [Brassica napus]
NC_027764.2	19604401	19604600	9.68356e-07	0.000280497	-37.3016	LOC106361429	12.88	0.576667	-4.48125	8.63456e-74	1.20214e-72	Upstream	PREDICTED: cold-regulated 413 plasma membrane protein 4-like [Brassica napus]
NC_027764.2	23325801	23326000	1.73363e-07	6.71407e-05	-32.2557	LOC111199823	0.283333	0.07	-2.01707	0.000348083	0.000734776	Upstream	BnaA08g20170D [Brassica napus]
NC_027764.2	23325901	23326100	3.17597e-05	0.00443066	-27.381	LOC111199823	0.283333	0.07	-2.01707	0.000348083	0.000734776	Upstream	BnaA08g20170D [Brassica napus]
NC_027764.2	24152001	24152200	3.34129e-08	1.65649e-05	-40.4278	LOC106425884	2.19333	0.443333	-2.30666	8.2431e-15	3.38383e-14	Upstream	PREDICTED: probable glucuronosyltransferase GUT1 [Brassica rapa]
NC_027764.2	24152101	24152300	1.98871e-11	2.37691e-08	-50.8756	LOC106425884	2.19333	0.443333	-2.30666	8.2431e-15	3.38383e-14	Upstream	PREDICTED: probable glucuronosyltransferase GUT1 [Brassica rapa]
NC_027764.2	24520301	24520500	2.16247e-06	0.000537983	-39.4576	LOC106361960	2.16667	0.463333	-2.22535	3.65589e-26	2.2235e-25	Upstream	PREDICTED: auxin response factor 19-like [Brassica napus]
NC_027764.2	24520401	24520600	2.84902e-05	0.00409235	-38.7806	LOC106361960	2.16667	0.463333	-2.22535	3.65589e-26	2.2235e-25	Upstream	PREDICTED: auxin response factor 19-like [Brassica napus]
NC_027764.2	26363501	26363700	3.7562e-06	0.000838339	-28.3309	LOC106362435	1.75333	0.34	-2.36649	5.39139e-14	2.14067e-13	Upstream	PREDICTED: transmembrane 9 superfamily member 1-like [Brassica napus]
NC_027765.2	721501	721700	2.11382e-08	1.11697e-05	40.2901	LOC106426582	26.3467	3.55333	-2.89038	2.84792e-75	4.0442e-74	Upstream	PREDICTED: NDR1/HIN1-like protein 12 [Brassica rapa]
NC_027765.2	7798501	7798700	0.000262797	0.0210808	30.4688	LOC106366535	0.703333	0.06	-3.55117	5.6539e-07	1.50939e-06	Upstream	PREDICTED: homeobox protein HD1-like isoform X2 [Brassica napus]
NC_027765.2	12446701	12446900	3.25268e-06	0.000748665	-36.2636	LOC106432582	3.01333	0.593333	-2.34445	5.16395e-16	2.23255e-15	Upstream	PREDICTED: GDSL esterase/lipase LIP-4 [Brassica napus]
NC_027765.2	12446801	12447000	0.000165288	0.0151421	-33.4901	LOC106432582	3.01333	0.593333	-2.34445	5.16395e-16	2.23255e-15	Upstream	PREDICTED: GDSL esterase/lipase LIP-4 [Brassica napus]
NC_027765.2	18209901	18210100	5.26e-11	5.66523e-08	-47.1761	LOC106442146	0.13	9.43333	6.18118	2.13232e-51	2.20402e-50	Upstream	PREDICTED: transcription factor bHLH92-like [Brassica napus]
NC_027765.2	18210001	18210200	4.51959e-10	3.85528e-07	-44.6924	LOC106442146	0.13	9.43333	6.18118	2.13232e-51	2.20402e-50	Upstream	PREDICTED: transcription factor bHLH92-like [Brassica napus]
NC_027765.2	18210301	18210500	2.25888e-07	8.37053e-05	-31.5798	LOC106442146	0.13	9.43333	6.18118	2.13232e-51	2.20402e-50	Upstream	PREDICTED: transcription factor bHLH92-like [Brassica napus]
NC_027765.2	18210401	18210600	5.36331e-11	5.75794e-08	-34.528	LOC106442146	0.13	9.43333	6.18118	2.13232e-51	2.20402e-50	Upstream	PREDICTED: transcription factor bHLH92-like [Brassica napus]
NC_027765.2	18210501	18210700	2.51885e-05	0.00371981	-28.4901	LOC106442146	0.13	9.43333	6.18118	2.13232e-51	2.20402e-50	Upstream	PREDICTED: transcription factor bHLH92-like [Brassica napus]
NC_027765.2	29261501	29261700	0.000279776	0.022043	-44.1839	LOC106429770	5.89	49.0533	3.05801	0	0	Upstream	PREDICTED: LOW QUALITY PROTEIN: protein GIGANTEA-like [Brassica napus]
NC_027765.2	32070201	32070400	3.96094e-06	0.000873376	27.519	LOC106417067	8.24667	99.6667	3.59523	3.17187e-279	1.66251e-277	Upstream	PREDICTED: NAC domain-containing protein 69-like isoform X1 [Brassica napus]
NC_027765.2	34127301	34127500	2.24009e-09	1.58629e-06	-49.2063	LOC106364954	0.001	0.263333	8.04075	6.07309e-05	0.000137847	Upstream	PREDICTED: probable 2-oxoglutarate/Fe(II)-dependent dioxygenase [Brassica napus]
NC_027765.2	34177101	34177300	9.51188e-13	1.49057e-09	32.8472	LOC106368117	0.286667	2.21333	2.94877	2.32597e-18	1.10058e-17	Upstream	PREDICTED: pentatricopeptide repeat-containing protein At3g56030-like [Brassica napus]
NC_027765.2	34177201	34177400	1.42487e-06	0.000384325	26.4918	LOC106368117	0.286667	2.21333	2.94877	2.32597e-18	1.10058e-17	Upstream	PREDICTED: pentatricopeptide repeat-containing protein At3g56030-like [Brassica napus]
NC_027765.2	34177301	34177500	5.17603e-06	0.00107803	30.0152	LOC106368117	0.286667	2.21333	2.94877	2.32597e-18	1.10058e-17	Upstream	PREDICTED: pentatricopeptide repeat-containing protein At3g56030-like [Brassica napus]
NC_027765.2	34177401	34177600	2.79519e-06	0.000662223	28.4774	LOC106368117	0.286667	2.21333	2.94877	2.32597e-18	1.10058e-17	Upstream	PREDICTED: pentatricopeptide repeat-containing protein At3g56030-like [Brassica napus]
NC_027765.2	34177501	34177700	0.000641443	0.0392667	25.2924	LOC106368117	0.286667	2.21333	2.94877	2.32597e-18	1.10058e-17	Upstream	PREDICTED: pentatricopeptide repeat-containing protein At3g56030-like [Brassica napus]
NC_027765.2	34748701	34748900	7.20226e-05	0.0081998	-34.3137	LOC106368030	3.01	0.576667	-2.38395	7.76735e-08	2.20702e-07	Upstream	BnaA09g36410D [Brassica napus]
NC_027765.2	36146501	36146700	0.000372427	0.0270032	27.0117	LOC106411633	0.666667	2.76	2.04963	2.00462e-11	7.06558e-11	Upstream	PREDICTED: ELMO domain-containing protein C-like [Brassica napus]
NC_027765.2	36349301	36349500	8.31855e-08	3.60811e-05	-35.6576	LOC106414846	142.473	21.07	-2.75743	0	0	Upstream	PREDICTED: transketolase-1, chloroplastic-like [Brassica napus]
NC_027765.2	36940301	36940500	7.71782e-13	1.23511e-09	38.2898	LOC106368520	1.95667	0.24	-3.02729	7.17081e-22	3.82323e-21	Upstream	PREDICTED: pentatricopeptide repeat-containing protein At3g62470, mitochondrial-like [Brassica napus]
NC_027765.2	36940401	36940600	3.28053e-19	1.47844e-15	43.8254	LOC106368520	1.95667	0.24	-3.02729	7.17081e-22	3.82323e-21	Upstream	PREDICTED: pentatricopeptide repeat-containing protein At3g62470, mitochondrial-like [Brassica napus]
NC_027765.2	36940501	36940700	1.30373e-16	4.07586e-13	32.4196	LOC106368520	1.95667	0.24	-3.02729	7.17081e-22	3.82323e-21	Upstream	PREDICTED: pentatricopeptide repeat-containing protein At3g62470, mitochondrial-like [Brassica napus]
NC_027765.2	40188101	40188300	0.000255055	0.0206438	30.2591	LOC106365226	0.0266667	0.786667	4.88264	6.7241e-10	2.17591e-09	Upstream	PREDICTED: ethylene-responsive transcription factor ERF053 [Brassica rapa]
NC_027765.2	44401901	44402100	1.74471e-06	0.000452223	25.8065	LOC111200788	0.00666667	0.173333	4.70044	8.18878e-07	2.15993e-06	Upstream	PREDICTED: uncharacterized protein LOC106369981 [Brassica napus]
NC_027765.2	44402001	44402200	2.77775e-05	0.00401146	25.5319	LOC111200788	0.00666667	0.173333	4.70044	8.18878e-07	2.15993e-06	Upstream	PREDICTED: uncharacterized protein LOC106369981 [Brassica napus]
NC_027766.2	3246401	3246600	3.0089e-06	0.000702951	37.5633	LOC106371003	0.001	0.843333	9.71996	2.40413e-08	7.07152e-08	Upstream	BnaC08g50170D [Brassica napus]
NC_027766.2	3246501	3246700	6.148e-06	0.00123306	36.0465	LOC106371003	0.001	0.843333	9.71996	2.40413e-08	7.07152e-08	Upstream	BnaC08g50170D [Brassica napus]
NC_027766.2	6698301	6698500	7.53956e-07	0.000228138	-25.8986	LOC106370232	2.18	0.486667	-2.16332	1.33566e-06	3.46981e-06	Upstream	PREDICTED: NDR1/HIN1-like protein 12 [Brassica rapa]
NC_027766.2	16807901	16808100	9.25519e-08	3.95279e-05	40.4386	LOC106440619	0.22	0.04	-2.45943	7.32061e-06	1.79878e-05	Upstream	PREDICTED: LOW QUALITY PROTEIN: separase-like [Brassica napus]
NC_027766.2	17654201	17654400	2.86845e-08	1.45365e-05	-32	LOC106372404	2.16333	0.52	-2.05667	2.76755e-15	1.1593e-14	Upstream	BnaA10g21020D [Brassica napus]
NC_027766.2	17654301	17654500	9.01703e-05	0.00971358	-26.5152	LOC106372404	2.16333	0.52	-2.05667	2.76755e-15	1.1593e-14	Upstream	BnaA10g21020D [Brassica napus]
NC_027766.2	19124901	19125100	0.000174902	0.0157697	-27.5283	LOC106419396	3.94667	0.673333	-2.55124	6.56358e-15	2.70569e-14	Upstream	BnaA10g30510D [Brassica napus]
NC_027766.2	19494601	19494800	1.10264e-06	0.000312178	-30.2358	LOC106419491	1.03	0.116667	-3.14218	5.05335e-09	1.55208e-08	Upstream	PREDICTED: F-box protein At5g07670-like [Brassica napus]
NC_027766.2	19738301	19738500	7.31904e-17	2.38952e-13	-28.2152	LOC106419462	5.77333	25.6433	2.15111	2.93232e-143	7.43672e-142	Upstream	PREDICTED: CBL-interacting serine/threonine-protein kinase 2-like [Brassica napus]
NC_027766.2	19882901	19883100	4.48968e-05	0.00575827	26.9802	LOC106419389	0.306667	1.80333	2.55592	2.30454e-07	6.33541e-07	Upstream	PREDICTED: isoaspartyl peptidase/L-asparaginase 1-like [Brassica napus]
NC_027766.2	19888901	19889100	5.35835e-05	0.00656796	-30.121	LOC106419145	0.336667	3.58333	3.41191	6.89787e-75	9.75636e-74	Upstream	PREDICTED: uncharacterized ATP-dependent helicase YprA [Brassica napus]
NC_027766.2	19889001	19889200	3.1538e-15	7.89864e-12	-52.7924	LOC106419145	0.336667	3.58333	3.41191	6.89787e-75	9.75636e-74	Upstream	PREDICTED: uncharacterized ATP-dependent helicase YprA [Brassica napus]
NC_027766.2	19889101	19889300	4.31119e-07	0.000143329	-32.9201	LOC106419145	0.336667	3.58333	3.41191	6.89787e-75	9.75636e-74	Upstream	PREDICTED: uncharacterized ATP-dependent helicase YprA [Brassica napus]
NC_027767.2	1154401	1154600	1.03711e-07	4.35846e-05	30.0867	LOC106426838	11.4033	63.16	2.46956	0	0	Upstream	PREDICTED: heat shock 70 kDa protein 9, mitochondrial-like [Brassica napus]
NC_027767.2	1394501	1394700	9.1587e-06	0.00169205	26.1475	LOC106426803	1.22	0.04	-4.93074	5.19745e-11	1.78999e-10	Upstream	PREDICTED: uncharacterized protein LOC106426803 [Brassica napus]
NC_027767.2	10182101	10182300	4.68962e-05	0.00594958	29.6032	LOC106394410	19.6567	2.28667	-3.1037	1.27522e-64	1.58475e-63	Upstream	At5g35732 [Arabidopsis thaliana]
NC_027767.2	28099401	28099600	0.000435069	0.0300948	29.1351	LOC106368362	22.41	3.23	-2.79454	9.45747e-131	2.19015e-129	Upstream	PREDICTED: GDSL esterase/lipase At1g33811 [Brassica napus]
NC_027768.2	1563401	1563600	3.68247e-27	3.87701e-23	-30.0518	LOC106380537	6.57333	1.55667	-2.07817	5.98752e-36	4.62434e-35	Upstream	PREDICTED: transcription factor DIVARICATA-like [Brassica oleracea var. oleracea] [Brassica oleracea]
NC_027768.2	11737501	11737700	1.18947e-05	0.00208281	-26.9231	LOC106429167	14.6833	1.15	-3.67447	7.44703e-82	1.14322e-80	Upstream	BnaC02g12160D [Brassica napus]
NC_027768.2	13042301	13042500	1.00193e-06	0.000288655	27.1656	LOC106409049	1.36333	0.233333	-2.54667	2.43509e-09	7.62118e-09	Upstream	PREDICTED: CRS2-associated factor 2, mitochondrial-like [Brassica napus]
NC_027768.2	39078001	39078200	1.55898e-09	1.15267e-06	40.5532	LOC106381801	6.7	0.18	-5.21809	1.98061e-169	5.94883e-168	Upstream	PREDICTED: receptor-like kinase TMK4 [Brassica napus]
NC_027768.2	56502401	56502600	1.34826e-07	5.43324e-05	40.6944	LOC106401484	13.4967	3.03	-2.15521	8.93479e-73	1.22881e-71	Upstream	PREDICTED: protein translocase subunit SecA-like isoform X1 [Brassica napus]
NC_027768.2	64023701	64023900	0.000227194	0.0190493	34.1463	LOC111203410	20.8233	124.74	2.58265	0	0	Upstream	BnaC02g39950D [Brassica napus]
NC_027769.2	887701	887900	4.12892e-08	1.98732e-05	44.5089	LOC106374043	1.02	0.09	-3.5025	1.10233e-23	6.22734e-23	Upstream	BnaAnng23430D, partial [Brassica napus]
NC_027769.2	1538101	1538300	8.5134e-05	0.00930688	36.2136	LOC106418713	6.44667	1.45667	-2.14588	1.17528e-19	5.81896e-19	Upstream	PREDICTED: sirohydrochlorin ferrochelatase-like [Brassica napus]
NC_027769.2	1703001	1703200	3.03742e-07	0.000107169	38.5714	LOC106433816	37.9267	158.003	2.05867	6.86983e-224	2.82351e-222	Upstream	ferritin-1, chloroplastic [Brassica napus]
NC_027769.2	3475301	3475500	3.00722e-11	3.44944e-08	-38.0952	LOC106389877	19.4733	4.36667	-2.1569	2.49517e-112	5.02521e-111	Upstream	BnaA08g30470D [Brassica napus]
NC_027769.2	19196001	19196200	1.25693e-05	0.00217104	29.25	LOC106444737	2.8	0.336667	-3.05603	5.54617e-11	1.90763e-10	Upstream	BnaC03g20570D [Brassica napus]
NC_027769.2	21554601	21554800	2.29985e-08	1.2024e-05	40.0682	LOC106427771	2.47333	0.126667	-4.28735	3.60123e-35	2.73493e-34	Upstream	PREDICTED: auxin transporter protein 1-like [Brassica napus]
NC_027769.2	22777301	22777500	0.000150584	0.0141317	28.0427	LOC106438090	14.77	2.10333	-2.81192	3.35954e-204	1.24256e-202	Upstream	BnaC03g22060D [Brassica napus]
NC_027769.2	24482301	24482500	5.58417e-06	0.00114299	-35.9375	LOC106384001	0.8	0.14	-2.51457	1.82669e-08	5.41507e-08	Upstream	PREDICTED: mitogen-activated protein kinase 20-like [Brassica oleracea var. oleracea] [Brassica oleracea]
NC_027769.2	24482401	24482600	1.29855e-18	5.45028e-15	-48.787	LOC106384001	0.8	0.14	-2.51457	1.82669e-08	5.41507e-08	Upstream	PREDICTED: mitogen-activated protein kinase 20-like [Brassica oleracea var. oleracea] [Brassica oleracea]
NC_027769.2	24482501	24482700	1.46204e-09	1.0887e-06	-31.6944	LOC106384001	0.8	0.14	-2.51457	1.82669e-08	5.41507e-08	Upstream	PREDICTED: mitogen-activated protein kinase 20-like [Brassica oleracea var. oleracea] [Brassica oleracea]
NC_027769.2	26612001	26612200	0.000290009	0.0226163	-44.6154	LOC106437432	0.001	0.556667	9.12067	3.78368e-10	1.24162e-09	Upstream	PREDICTED: probable serine/threonine-protein kinase RLCKVII isoform X1 [Brassica napus]
NC_027769.2	36398601	36398800	1.65113e-07	6.44049e-05	-29.6057	LOC106389087	1.35333	25.6167	4.24249	7.39983e-242	3.29934e-240	Upstream	PREDICTED: serine carboxypeptidase-like 49 [Brassica napus]
NC_027769.2	38855601	38855800	0.000174394	0.0157364	35.4167	LOC106389192	1.43667	0.16	-3.16658	5.53028e-09	1.69431e-08	Upstream	PREDICTED: ras-related protein RABA1g [Brassica oleracea var. oleracea] [Brassica oleracea]
NC_027769.2	38855701	38855900	1.99938e-11	2.3868e-08	34.2206	LOC106389192	1.43667	0.16	-3.16658	5.53028e-09	1.69431e-08	Upstream	PREDICTED: ras-related protein RABA1g [Brassica oleracea var. oleracea] [Brassica oleracea]
NC_027769.2	46648701	46648900	0.000463357	0.0313954	25.9058	LOC106429493	0.95	0.19	-2.32193	5.3555e-06	1.33037e-05	Upstream	PREDICTED: purple acid phosphatase 10-like [Brassica napus]
NC_027769.2	65902501	65902700	2.26717e-05	0.0034302	-32.5	LOC106419194	0.996667	0.203333	-2.29326	5.42426e-09	1.66279e-08	Upstream	PREDICTED: isochorismate synthase 2, chloroplastic-like [Brassica napus]
NC_027769.2	71857201	71857400	6.82878e-07	0.000209978	25.9107	LOC106389923	14.96	2.46	-2.60438	1.22842e-125	2.75253e-124	Upstream	PREDICTED: serine/threonine-protein kinase HT1-like [Brassica napus]
NC_027769.2	73011001	73011200	0.000179631	0.0160724	27.4304	LOC106361951	1.83667	0.256667	-2.83912	8.18733e-24	4.64421e-23	Upstream	PREDICTED: probable beta-1,3-galactosyltransferase 17 isoform X3 [Brassica napus]
NC_027769.2	73508901	73509100	0.000279656	0.0220366	31.6109	LOC106361082	0.02	8.55	8.73978	1.60107e-89	2.63974e-88	Upstream	BnaC03g77120D [Brassica napus]
NC_027769.2	73940301	73940500	4.61901e-11	5.04534e-08	-45.2381	LOC106359782	14.0267	1.44667	-3.27737	1.17878e-47	1.14173e-46	Upstream	Bifunctional inhibitor/lipid-transfer protein/seed storage 2S albumin superfamily protein [Arabidopsis thaliana]
NC_027769.2	73940401	73940600	2.66265e-07	9.60743e-05	-37.2104	LOC106359782	14.0267	1.44667	-3.27737	1.17878e-47	1.14173e-46	Upstream	Bifunctional inhibitor/lipid-transfer protein/seed storage 2S albumin superfamily protein [Arabidopsis thaliana]
NC_027769.2	74085301	74085500	1.13043e-05	0.00200038	44.2857	LOC106358982	0.396667	3.52333	3.15094	4.93607e-43	4.39745e-42	Upstream	PREDICTED: probable pre-mRNA-splicing factor ATP-dependent RNA helicase [Brassica oleracea var. oleracea] [Brassica oleracea]
NC_027769.2	75448001	75448200	5.56384e-06	0.0011398	27.1902	LOC106390040	15.14	3.03333	-2.31939	2.1272e-108	4.14977e-107	Upstream	PREDICTED: serine/threonine-protein kinase HT1-like [Brassica napus]
NC_027769.2	77933401	77933600	8.53922e-05	0.00932656	-33.7986	LOC106359488	1.13667	0.11	-3.36923	1.72154e-06	4.43782e-06	Upstream	PREDICTED: trafficking protein particle complex subunit 1-like [Brassica napus]
NC_027769.2	79780901	79781100	7.35021e-12	9.6478e-09	-41.4286	LOC106433595	3.12333	0.37	-3.07749	3.01201e-20	1.52022e-19	Upstream	BnaC03g70420D [Brassica napus]
NC_027769.2	79781001	79781200	1.38087e-15	3.69273e-12	-38.2353	LOC106433595	3.12333	0.37	-3.07749	3.01201e-20	1.52022e-19	Upstream	BnaC03g70420D [Brassica napus]
NC_027769.2	79781101	79781300	7.13542e-05	0.00814202	-31.0714	LOC106433595	3.12333	0.37	-3.07749	3.01201e-20	1.52022e-19	Upstream	BnaC03g70420D [Brassica napus]
NC_027769.2	79781201	79781400	8.49847e-06	0.00159333	-36.7669	LOC106433595	3.12333	0.37	-3.07749	3.01201e-20	1.52022e-19	Upstream	BnaC03g70420D [Brassica napus]
NC_027769.2	79781601	79781800	1.72011e-13	3.10304e-10	-39.4366	LOC106433595	3.12333	0.37	-3.07749	3.01201e-20	1.52022e-19	Upstream	BnaC03g70420D [Brassica napus]
NC_027770.2	469901	470100	0.000353214	0.0260059	-37.1795	LOC106394351	1.07	0.216667	-2.30406	4.17438e-15	1.73479e-14	Upstream	PREDICTED: kinesin-4-like [Brassica oleracea var. oleracea] [Brassica oleracea]
NC_027770.2	2771401	2771600	0.000165706	0.0151688	26.1204	LOC106390384	2.96333	0.6	-2.30419	6.826e-15	2.81247e-14	Upstream	PREDICTED: AP2-like ethylene-responsive transcription factor At2g41710 isoform X1 [Brassica oleracea var. oleracea] [Brassica oleracea]
NC_027770.2	7138801	7139000	0.000574346	0.0364102	32.4444	LOC106396639	4.5	0.766667	-2.55325	4.80517e-52	5.01396e-51	Upstream	PREDICTED: myosin heavy chain, non-muscle-like isoform X1 [Brassica napus]
NC_027770.2	13064701	13064900	1.64859e-05	0.00268364	36.1677	LOC106452334	29.4467	1.88	-3.9693	3.00221e-278	1.56699e-276	Upstream	PREDICTED: protein WALLS ARE THIN 1-like [Brassica napus]
NC_027770.2	20601501	20601700	0.000111705	0.0113662	32.6144	LOC106380580	4.32	0.723333	-2.5783	4.51444e-78	6.6407e-77	Upstream	PREDICTED: protein FAR1-RELATED SEQUENCE 2 isoform X1 [Brassica napus]
NC_027770.2	29480201	29480400	0.000856086	0.0477971	-25.0964	LOC106367561	64.1767	5.04333	-3.6696	0	0	Upstream	PREDICTED: zinc finger protein CONSTANS-LIKE 16-like [Brassica napus]
NC_027770.2	45232901	45233100	1.22238e-06	0.000339536	25.2962	LOC106399201	1.16333	0.156667	-2.89249	4.21669e-09	1.30116e-08	Upstream	BnaCnng51080D [Brassica napus]
NC_027770.2	45798201	45798400	4.38894e-07	0.000145431	-45.2711	LOC106397609	16.9833	1.6	-3.40798	3.04054e-118	6.43435e-117	Upstream	BnaC01g35270D [Brassica napus]
NC_027770.2	49382601	49382800	2.84476e-08	1.44296e-05	28.6198	LOC106394944	0.303333	2.97	3.29149	4.36005e-12	1.58381e-11	Upstream	PREDICTED: cyclin-dependent protein kinase inhibitor SMR3 [Brassica oleracea var. oleracea] [Brassica oleracea]
NC_027770.2	50794101	50794300	5.97745e-07	0.000187999	-44.6136	LOC106374464	0.406667	0.001	-8.6677	2.41569e-06	6.16209e-06	Upstream	PREDICTED: early nodulin-like protein 1 [Brassica oleracea var. oleracea] [Brassica oleracea]
NC_027770.2	64679901	64680100	9.98103e-05	0.0104547	-28.9287	LOC106392443	2.33	0.38	-2.61626	9.09833e-06	2.21589e-05	Upstream	PREDICTED: homeobox-leucine zipper protein HDG2-like [Brassica napus]
NC_027770.2	67292601	67292800	0.000211476	0.0180829	-28.9195	LOC106397298	1.06667	15.7933	3.88813	8.84287e-143	2.23734e-141	Upstream	PREDICTED: probable galacturonosyltransferase-like 1 isoform X2 [Brassica napus]
NC_027770.2	70074001	70074200	1.30624e-05	0.00223686	-33.9091	LOC106392044	31.49	7.01333	-2.16672	9.2869e-117	1.94216e-115	Upstream	PREDICTED: peroxisomal membrane protein 11D isoform X3 [Brassica oleracea var. oleracea] [Brassica oleracea]
NC_027771.2	5799001	5799200	4.91134e-11	5.3275e-08	28.4091	LOC106350560	4.99	33.06	2.72798	0	0	Upstream	PREDICTED: NF-X1-type zinc finger protein NFXL1-like isoform X2 [Brassica napus]
NC_027771.2	5799101	5799300	1.24947e-08	7.08493e-06	30.3704	LOC106350560	4.99	33.06	2.72798	0	0	Upstream	PREDICTED: NF-X1-type zinc finger protein NFXL1-like isoform X2 [Brassica napus]
NC_027771.2	6988001	6988200	6.13675e-07	0.000192141	-29.892	LOC106401301	1.29667	0.253333	-2.3557	3.71839e-06	9.35935e-06	Upstream	PREDICTED: probable beta-1,3-galactosyltransferase 1 isoform X1 [Brassica napus]
NC_027771.2	8994601	8994800	3.94991e-05	0.00523438	-36.1761	LOC106400777	3.72667	0.366667	-3.34534	7.37184e-50	7.41536e-49	Upstream	PREDICTED: protein IQ-DOMAIN 31-like [Brassica napus]
NC_027771.2	12629101	12629300	2.917e-05	0.00416437	-30.8429	LOC106365578	6.91333	59.1567	3.09709	0	0	Upstream	PREDICTED: uncharacterized membrane protein At1g16860-like [Brassica napus]
NC_027771.2	12629101	12629300	2.917e-05	0.00416437	-30.8429	LOC106365579	5.99667	118.817	4.30843	0	0	Upstream	transmembrane protein [Arabidopsis thaliana]
NC_027771.2	21780301	21780500	3.53824e-05	0.00480919	-35.5615	LOC106347090	5.37333	0.001	-12.3916	3.51235e-10	1.15476e-09	Upstream	PREDICTED: 24-methylenesterol C-methyltransferase 2-like [Brassica napus]
NC_027771.2	21780801	21781000	0.000135472	0.0130955	-29.1168	LOC106347090	5.37333	0.001	-12.3916	3.51235e-10	1.15476e-09	Upstream	PREDICTED: 24-methylenesterol C-methyltransferase 2-like [Brassica napus]
NC_027771.2	21780901	21781100	0.000812405	0.046154	-30.7588	LOC106347090	5.37333	0.001	-12.3916	3.51235e-10	1.15476e-09	Upstream	PREDICTED: 24-methylenesterol C-methyltransferase 2-like [Brassica napus]
NC_027771.2	27284601	27284800	6.73886e-09	4.13107e-06	-31.1042	LOC111206041	2.49667	0.58	-2.10588	4.2258e-12	1.53624e-11	Upstream	BnaC05g27140D [Brassica napus]
NC_027771.2	27582401	27582600	2.75685e-05	0.00399014	38.1106	LOC106435101	1.62333	12.2233	2.91261	4.96899e-44	4.51132e-43	Upstream	PREDICTED: glutaredoxin-C9-like isoform X1 [Brassica oleracea var. oleracea] [Brassica oleracea]
NC_027771.2	28425701	28425900	3.55328e-12	5.01327e-09	45.0241	LOC106432385	2.72	0.513333	-2.40564	1.03145e-09	3.29828e-09	Upstream	BnaC05g28830D [Brassica napus]
NC_027771.2	30149101	30149300	0.000443632	0.0304479	-32.7381	LOC106397404	0.783333	0.06	-3.70659	5.95586e-12	2.15e-11	Upstream	BnaC05g29490D [Brassica napus]
NC_027771.2	30677201	30677400	1.90146e-07	7.25364e-05	-47.5	LOC106444239	0.0566667	1.41667	4.64386	3.56907e-14	1.42751e-13	Upstream	PREDICTED: transcription factor bHLH117 [Brassica napus]
NC_027771.2	32995501	32995700	3.88869e-07	0.000131534	38.9995	LOC106397283	4.18333	56.59	3.75782	0	0	Upstream	BnaA05g18750D [Brassica napus]
NC_027771.2	34161401	34161600	2.23505e-08	1.17225e-05	33.378	LOC106377573	0.41	0.001	-8.67948	9.16673e-05	0.00020476	Upstream	BnaA05g27460D [Brassica napus]
NC_027771.2	34161501	34161700	2.89502e-05	0.00414073	29.5646	LOC106377573	0.41	0.001	-8.67948	9.16673e-05	0.00020476	Upstream	BnaA05g27460D [Brassica napus]
NC_027771.2	34161601	34161800	4.03916e-05	0.00532818	28.2107	LOC106377573	0.41	0.001	-8.67948	9.16673e-05	0.00020476	Upstream	BnaA05g27460D [Brassica napus]
NC_027771.2	35749101	35749300	1.26264e-37	3.29567e-33	77.2335	LOC106401017	16.1033	79.02	2.29486	0	0	Upstream	PREDICTED: calmodulin-binding transcription activator 6-like [Brassica napus]
NC_027771.2	35749201	35749400	1.82157e-41	6.16806e-37	81.6959	LOC106401017	16.1033	79.02	2.29486	0	0	Upstream	PREDICTED: calmodulin-binding transcription activator 6-like [Brassica napus]
NC_027771.2	36582201	36582400	4.27441e-05	0.00555547	38.2068	LOC106401752	6.16667	0.593333	-3.37758	7.81661e-75	1.10391e-73	Upstream	PREDICTED: protein NRT1/ PTR FAMILY 1.1 [Brassica napus]
NC_027771.2	36740701	36740900	0.000846353	0.047431	-30.2907	LOC106399522	13.1733	287.763	4.44919	0	0	Upstream	BnaC05g37530D [Brassica napus]
NC_027771.2	41760101	41760300	9.72026e-09	5.70808e-06	-37.7049	LOC106452917	4.25333	0.163333	-4.7027	2.72995e-56	3.03437e-55	Upstream	BnaC05g44630D [Brassica napus]
NC_027772.2	25971901	25972100	0.000190077	0.0167503	25.8717	LOC106402843	0.586667	0.1	-2.55254	3.41682e-08	9.95997e-08	Upstream	PREDICTED: protein NLP9-like [Brassica napus]
NC_027772.2	26675501	26675700	7.42258e-07	0.000225265	33.5435	LOC106376662	21.7767	104.723	2.26573	0	0	Upstream	PREDICTED: ADP,ATP carrier protein 1, chloroplastic-like [Brassica oleracea var. oleracea] [Brassica oleracea]
NC_027772.2	30071001	30071200	2.7815e-13	4.8468e-10	-27.1186	LOC111207292	2.16333	0.313333	-2.78749	1.50043e-17	6.88822e-17	Upstream	Geranylgeranyl transferase type-2 subunit beta, partial [Noccaea caerulescens]
NC_027772.2	37775701	37775900	8.49292e-08	3.6704e-05	-53.3333	LOC106406516	1.24	0.136667	-3.18161	2.25408e-23	1.25928e-22	Upstream	PREDICTED: protease 2-like [Brassica napus]
NC_027772.2	37775801	37776000	1.83947e-08	9.91441e-06	-37.827	LOC106406516	1.24	0.136667	-3.18161	2.25408e-23	1.25928e-22	Upstream	PREDICTED: protease 2-like [Brassica napus]
NC_027773.2	3849001	3849200	6.64798e-07	0.000205364	32.905	LOC106446574	11.07	1.33333	-3.05355	2.82625e-52	2.96188e-51	Upstream	BnaC03g47950D [Brassica napus]
NC_027773.2	17414401	17414600	1.02481e-05	0.00184949	26.5204	LOC106357984	40.7633	2.08333	-4.29031	0	0	Upstream	PREDICTED: GDSL esterase/lipase At1g29660-like [Brassica oleracea var. oleracea] [Brassica oleracea]
NC_027773.2	28558801	28559000	0.000758396	0.0440397	27.5194	LOC106439331	1.83333	0.41	-2.16077	1.90948e-05	4.53076e-05	Upstream	BnaCnng19120D [Brassica napus]
NC_027773.2	33001101	33001300	7.59911e-09	4.59325e-06	31.871	LOC106410211	17.7967	3.24667	-2.45458	8.9733e-232	3.80972e-230	Upstream	Transposon Ty3-G Gag-Pol polyprotein [Noccaea caerulescens]
NC_027773.2	40151101	40151300	2.59378e-05	0.00380556	-25.9615	LOC106348989	1.84333	0.41	-2.16862	5.90145e-13	2.23386e-12	Upstream	PREDICTED: probable D-amino acid oxidase PA4548 [Brassica napus]
NC_027773.2	41461501	41461700	5.72826e-06	0.0011661	26.0467	LOC106348633	3.31	0.383333	-3.11016	2.63575e-52	2.76496e-51	Upstream	BnaA05g17040D [Brassica napus]
NC_027773.2	42053601	42053800	6.91378e-10	5.63293e-07	-28.6985	LOC106348707	0.61	5.17333	3.08421	5.63274e-85	8.90712e-84	Upstream	PREDICTED: lon protease homolog 1, mitochondrial-like [Brassica napus]
NC_027773.2	42053701	42053900	5.28602e-10	4.43954e-07	-29.4607	LOC106348707	0.61	5.17333	3.08421	5.63274e-85	8.90712e-84	Upstream	PREDICTED: lon protease homolog 1, mitochondrial-like [Brassica napus]
NC_027773.2	42926501	42926700	0.000192436	0.0169045	-25.0336	LOC106407468	1.50333	0.0666667	-4.49506	1.05597e-19	5.23623e-19	Upstream	PREDICTED: ACT domain-containing protein ACR2 [Brassica napus]
NC_027773.2	46468701	46468900	2.68504e-06	0.000640272	-35.1997	LOC106440148	32.8	7.15	-2.19768	5.17215e-110	1.02262e-108	Upstream	PREDICTED: protein pleiotropic regulatory locus 1-like isoform X2 [Brassica oleracea var. oleracea] [Brassica oleracea]
NC_027773.2	50607801	50608000	1.41488e-24	1.1455e-20	-76.3076	LOC106421176	3.37667	0.68	-2.31199	1.2592e-27	7.98505e-27	Upstream	PREDICTED: leucine-rich repeat receptor-like serine/threonine-protein kinase BAM3 [Brassica napus]
NC_027773.2	50607901	50608100	3.60226e-12	5.07666e-09	-38.16	LOC106421176	3.37667	0.68	-2.31199	1.2592e-27	7.98505e-27	Upstream	PREDICTED: leucine-rich repeat receptor-like serine/threonine-protein kinase BAM3 [Brassica napus]
NC_027773.2	52081101	52081300	1.62375e-08	8.88554e-06	58.3333	LOC106398301	0.16	0.716667	2.16323	3.62457e-11	1.26075e-10	Upstream	BnaA08g10600D [Brassica napus]
NC_027773.2	52081201	52081400	1.20915e-05	0.0021096	39.6119	LOC106398301	0.16	0.716667	2.16323	3.62457e-11	1.26075e-10	Upstream	BnaA08g10600D [Brassica napus]
NC_027773.2	52081801	52082000	0.000194789	0.0170565	27.1296	LOC106398301	0.16	0.716667	2.16323	3.62457e-11	1.26075e-10	Upstream	BnaA08g10600D [Brassica napus]
NC_027773.2	52155401	52155600	1.13789e-09	8.72073e-07	56.3492	LOC106398050	3.61	0.683333	-2.40134	2.22809e-15	9.37429e-15	Upstream	BnaCnng42060D [Brassica napus]
NC_027773.2	52155501	52155700	1.13789e-09	8.72073e-07	56.3492	LOC106398050	3.61	0.683333	-2.40134	2.22809e-15	9.37429e-15	Upstream	BnaCnng42060D [Brassica napus]
NC_027773.2	56102901	56103100	5.20113e-07	0.000167364	36.5449	LOC106366442	7.13	0.99	-2.8484	5.93022e-39	4.88489e-38	Upstream	PREDICTED: acid phosphatase 1-like [Brassica napus]
NC_027774.2	13122601	13122800	4.89653e-05	0.006139	36.7589	LOC111208799	2.56333	0.001	-11.3238	1.82089e-31	1.26721e-30	Upstream	PREDICTED: tricyclene synthase, chloroplastic-like isoform X2 [Brassica napus]
NC_027774.2	33498401	33498600	3.26765e-05	0.00452692	36.3193	LOC106415934	2.88333	0.433333	-2.73419	5.53367e-18	2.58252e-17	Upstream	PREDICTED: UPF0187 protein At3g61320, chloroplastic-like [Brassica napus]
NC_027774.2	33498501	33498700	3.29863e-05	0.00455753	27.3477	LOC106415934	2.88333	0.433333	-2.73419	5.53367e-18	2.58252e-17	Upstream	PREDICTED: UPF0187 protein At3g61320, chloroplastic-like [Brassica napus]
NC_027774.2	41539001	41539200	6.5363e-06	0.00129477	-27.0247	LOC106378873	2.29	0.413333	-2.46997	7.1312e-12	2.56708e-11	Upstream	BnaC02g39190D [Brassica napus]
NC_027774.2	42929901	42930100	1.48315e-09	1.10262e-06	51.4957	LOC106411727	3.73667	0.566667	-2.72118	1.07829e-18	5.1614e-18	Upstream	PREDICTED: copper chaperone for superoxide dismutase, chloroplastic/cytosolic-like [Brassica napus]
NC_027774.2	43922501	43922700	0.000323182	0.024423	36.413	LOC106415428	0.001	0.236667	7.88671	5.35418e-08	1.53897e-07	Upstream	PREDICTED: G-type lectin S-receptor-like serine/threonine-protein kinase At1g11330 [Brassica napus]
NC_027774.2	44739401	44739600	0.00020903	0.0179377	32.8767	LOC106377019	52.0833	12.3067	-2.08138	2.8157e-136	6.82111e-135	Upstream	PREDICTED: superoxide dismutase [Cu-Zn] [Brassica oleracea var. oleracea] [Brassica oleracea]
NC_027774.2	46308001	46308200	6.14686e-06	0.00123288	38.9581	LOC106411577	9.67667	114.457	3.56415	0	0	Upstream	PREDICTED: protein DEHYDRATION-INDUCED 19 homolog 2-like [Brassica napus]
NC_027774.2	46308101	46308300	2.13222e-05	0.00327235	28.8194	LOC106411577	9.67667	114.457	3.56415	0	0	Upstream	PREDICTED: protein DEHYDRATION-INDUCED 19 homolog 2-like [Brassica napus]
NC_027775.2	10911301	10911500	9.46094e-10	7.43502e-07	-35.2941	LOC106392186	7.4	0.626667	-3.56176	7.81603e-129	1.79004e-127	Upstream	PREDICTED: cellulose synthase-like protein E1 [Brassica napus]
NC_027775.2	36380601	36380800	3.04442e-06	0.000709462	27.0588	LOC106444810	0.36	0.0166667	-4.43296	0.00017175	0.000373571	Upstream	PREDICTED: E3 ubiquitin-protein ligase SINA-like 7 [Brassica napus]
NC_027775.2	43977201	43977400	4.52152e-05	0.00579007	-28.8351	LOC106431020	0.183333	0.00666667	-4.78136	1.87229e-06	4.81344e-06	Upstream	PREDICTED: mucin-17-like [Brassica napus]
NC_027775.2	46672601	46672800	0.000223654	0.0188318	-29.5758	LOC106372269	5.28	99.6833	4.23874	0	0	Upstream	PREDICTED: protein ZINC INDUCED FACILITATOR-LIKE 1 [Brassica napus]
NC_027775.2	48354501	48354700	3.63352e-07	0.000124312	25.3174	LOC106424544	1.03	0.0666667	-3.94953	5.20446e-08	1.49709e-07	Upstream	PREDICTED: U-box domain-containing protein 25-like [Brassica oleracea var. oleracea] [Brassica oleracea]
NC_027775.2	49118601	49118800	9.88105e-05	0.0103781	35.4041	LOC106414011	1.27333	0.126667	-3.3295	7.82055e-06	1.91663e-05	Upstream	BnaC09g45630D [Brassica napus]
NC_027775.2	50446701	50446900	3.04526e-07	0.000107389	-28.4471	LOC111209958	5.38	0.826667	-2.70223	1.19697e-38	9.79277e-38	Upstream	PREDICTED: transcription factor DIVARICATA-like [Brassica oleracea var. oleracea] [Brassica oleracea]
NC_027775.2	50447401	50447600	3.04471e-05	0.00429374	28.4153	LOC111209958	5.38	0.826667	-2.70223	1.19697e-38	9.79277e-38	Upstream	PREDICTED: transcription factor DIVARICATA-like [Brassica oleracea var. oleracea] [Brassica oleracea]
ps02	166401	166600	4.94111e-05	0.00618081	-25.9124	LOC106446858	1.03667	0.14	-2.88845	2.8082e-05	6.56329e-05	Upstream	PREDICTED: B3 domain-containing protein At3g18960-like [Brassica napus]
ps02	13640701	13640900	5.73333e-10	4.76096e-07	49.2097	LOC106444569	2.19	0.436667	-2.32633	1.17082e-06	3.05498e-06	Upstream	BnaC09g50030D [Brassica napus]
ps03	4632501	4632700	3.86404e-10	3.35723e-07	39.247	LOC106430033	0.236667	6.28	4.72984	7.13084e-77	1.03426e-75	Upstream	PREDICTED: heat stress transcription factor A-3 [Brassica oleracea var. oleracea] [Brassica oleracea]
ps03	4632601	4632800	3.38308e-06	0.000772683	26.4922	LOC106430033	0.236667	6.28	4.72984	7.13084e-77	1.03426e-75	Upstream	PREDICTED: heat stress transcription factor A-3 [Brassica oleracea var. oleracea] [Brassica oleracea]
ps03	6978201	6978400	7.52196e-16	2.11301e-12	38.607	LOC106422905	13.3733	1.54333	-3.11524	8.41228e-188	2.83465e-186	Upstream	PREDICTED: probable cyclic nucleotide-gated ion channel 20, chloroplastic isoform X2 [Brassica napus]
ps03	7028501	7028700	1.0148e-13	1.91622e-10	-29.3172	LOC106444013	0.001	1.09333	10.0945	9.31479e-09	2.8104e-08	Upstream	PREDICTED: indole-3-acetic acid-induced protein ARG2-like [Brassica oleracea var. oleracea] [Brassica oleracea]
ps03	11888601	11888800	9.4334e-05	0.0100299	26.2232	LOC111198032	2.11667	0.0766667	-4.78705	2.75716e-11	9.64696e-11	Upstream	PREDICTED: cyclin-B2-3-like isoform X1 [Brassica oleracea var. oleracea] [Brassica oleracea]
ps03	11895101	11895300	1.9396e-07	7.37444e-05	25.7908	LOC106350058	2.73	0.16	-4.09276	4.85908e-19	2.35624e-18	Upstream	BnaC05g15900D [Brassica napus]
ps03	11895101	11895300	1.9396e-07	7.37444e-05	25.7908	LOC111211009	1.6	0.06	-4.73697	6.35866e-36	4.90794e-35	Upstream	PREDICTED: transposon Ty3-I Gag-Pol polyprotein isoform X1 [Daucus carota subsp. sativus] [Daucus carota]
ps03	11919601	11919800	0.000138138	0.0132736	-29.527	LOC106347269	36.66	3.32667	-3.46206	0	0	Upstream	PREDICTED: probable acyl-activating enzyme 1, peroxisomal [Brassica oleracea var. oleracea] [Brassica oleracea]
ps03	16046901	16047100	0.000234243	0.0194725	34.7105	LOC106433521	3.89667	0.873333	-2.15764	4.75597e-21	2.47215e-20	Upstream	PREDICTED: phosphatidylinositol N-acetylglucosaminyltransferase gpi3 subunit [Brassica oleracea var. oleracea] [Brassica oleracea]
ps04	5387801	5388000	4.08905e-05	0.00537753	25.0657	LOC106353581	5.43333	1.09667	-2.30871	4.43702e-21	2.30813e-20	Upstream	PREDICTED: mannan endo-1,4-beta-mannosidase 6-like [Brassica napus]
ps04	5387801	5388000	4.08905e-05	0.00537753	25.0657	LOC106353589	2.69667	0.386667	-2.80201	4.76455e-12	1.72814e-11	Upstream	PREDICTED: eukaryotic translation initiation factor 2 subunit beta [Brassica oleracea var. oleracea] [Brassica oleracea]
ps04	9330701	9330900	9.29852e-06	0.00171277	-35.6838	LOC106399225	1	0.233333	-2.09954	5.33001e-05	0.000121554	Upstream	PREDICTED: nodal modulator 3-like isoform X3 [Brassica oleracea var. oleracea] [Brassica oleracea]
ps04	17438701	17438900	3.20887e-05	0.00446421	34.0909	LOC106403588	9.13667	1.73333	-2.39812	2.39162e-68	3.12565e-67	Upstream	BnaCnng02820D [Brassica napus]
ps04	17438701	17438900	3.20887e-05	0.00446421	34.0909	LOC106425256	3.37333	18.39	2.44667	6.46233e-100	1.17643e-98	Upstream	BnaCnng02830D [Brassica napus]
ps05	6019501	6019700	3.19168e-12	4.53887e-09	-37.8593	LOC106453943	0.323333	1.36333	2.07604	3.51904e-05	8.15748e-05	Upstream	PREDICTED: auxin-responsive protein IAA18-like [Brassica napus]
ps05	6019601	6019800	0.000391603	0.0279772	-26.6667	LOC106453943	0.323333	1.36333	2.07604	3.51904e-05	8.15748e-05	Upstream	PREDICTED: auxin-responsive protein IAA18-like [Brassica napus]
ps05	6019701	6019900	6.82827e-09	4.18026e-06	-66.6667	LOC106453943	0.323333	1.36333	2.07604	3.51904e-05	8.15748e-05	Upstream	PREDICTED: auxin-responsive protein IAA18-like [Brassica napus]
ps06	1393901	1394100	9.3762e-05	0.00998478	35.2381	LOC111212412	2.17	0.52	-2.06111	1.55575e-09	4.92904e-09	Upstream	PREDICTED: B3 domain-containing transcription factor VRN1 [Brassica oleracea var. oleracea] [Brassica oleracea]
ps06	5020801	5021000	2.27752e-07	8.42282e-05	26.66	LOC111212603	5.49333	0.37	-3.89208	6.03138e-19	2.9158e-18	Upstream	BnaC09g47200D [Brassica napus]
ps06	12549501	12549700	0.000907411	0.0496044	38.3224	LOC111213075	4.50667	1.07333	-2.06996	1.18261e-12	4.42467e-12	Upstream	PREDICTED: histone H3-like isoform X1 [Brassica oleracea var. oleracea] [Brassica oleracea]
ps06	12719701	12719900	5.36222e-06	0.00110765	-33.0556	LOC106437138	1.25333	0.106667	-3.55459	2.29331e-09	7.18741e-09	Upstream	PREDICTED: espin-like [Brassica napus]
ps06	18192701	18192900	0.000408841	0.0288402	-28	LOC111213528	1.51333	0.256667	-2.55976	5.98261e-31	4.11624e-30	Upstream	PREDICTED: DNA polymerase zeta catalytic subunit isoform X1 [Brassica oleracea var. oleracea] [Brassica oleracea]
NC_027757.2	6067701	6067900	1.26481e-07	5.15134e-05	-44.7866	LOC106415502	27.63	5.61	-2.30016	1.09646e-127	2.49353e-126	Downstream	PREDICTED: syntaxin-23 [Brassica napus]
NC_027757.2	6067801	6068000	5.27804e-08	2.4546e-05	-28.0183	LOC106415502	27.63	5.61	-2.30016	1.09646e-127	2.49353e-126	Downstream	PREDICTED: syntaxin-23 [Brassica napus]
NC_027757.2	6992801	6993000	0.00013959	0.0133749	34.0909	LOC106437869	0.636667	0.13	-2.29203	5.97263e-05	0.00013565	Downstream	PREDICTED: iron-sulfur protein NUBPL-like [Brassica napus]
NC_027757.2	13990301	13990500	0.000640322	0.0392158	-29.6053	LOC106361141	5.55	0.64	-3.11634	9.67866e-43	8.58768e-42	Downstream	PREDICTED: protein WVD2-like 1 isoform X1 [Brassica napus]
NC_027757.2	19232701	19232900	0.000293886	0.0228313	25.5728	LOC106447604	38.1567	2.79333	-3.77188	6.02141e-118	1.27136e-116	Downstream	PREDICTED: bidirectional sugar transporter SWEET11-like [Brassica napus]
NC_027757.2	23920801	23921000	0.000132107	0.0128553	35.2364	LOC106453227	1.50667	6.78333	2.17063	9.71172e-50	9.75065e-49	Downstream	PREDICTED: MLO-like protein 6 [Brassica napus]
NC_027757.2	23920901	23921100	4.63962e-05	0.00590089	38.5646	LOC106453227	1.50667	6.78333	2.17063	9.71172e-50	9.75065e-49	Downstream	PREDICTED: MLO-like protein 6 [Brassica napus]
NC_027757.2	28352301	28352500	0.000135681	0.0131108	36.1739	LOC106389053	46.7667	4.47333	-3.38606	5.2734e-296	3.00685e-294	Downstream	PREDICTED: beta-glucosidase 44 [Brassica napus]
NC_027757.2	30915001	30915200	1.89469e-09	1.36956e-06	41.6667	LOC106350938	4.84667	1.01333	-2.25788	9.75492e-24	5.52041e-23	Downstream	PREDICTED: protein indeterminate-domain 11-like isoform X1 [Brassica napus]
NC_027757.2	31099501	31099700	3.898e-05	0.00518409	-33.4225	LOC106347582	2.77667	11.56	2.05772	2.86488e-47	2.75588e-46	Downstream	BnaCnng01030D [Brassica napus]
NC_027757.2	34188101	34188300	4.23783e-05	0.00552361	29.8815	LOC106434591	5.47	1.25	-2.12961	1.55447e-31	1.08331e-30	Downstream	glycosyl transferase family 1 protein [Arabidopsis lyrata subsp. lyrata] [Arabidopsis lyrata]
NC_027758.2	3253701	3253900	6.35583e-08	2.8724e-05	-26.0758	LOC106422599	0.753333	4.15	2.46175	1.65922e-19	8.17592e-19	Downstream	PREDICTED: uncharacterized acetyltransferase At3g50280-like [Brassica napus]
NC_027758.2	3253801	3254000	9.04835e-09	5.35998e-06	-35.0033	LOC106422599	0.753333	4.15	2.46175	1.65922e-19	8.17592e-19	Downstream	PREDICTED: uncharacterized acetyltransferase At3g50280-like [Brassica napus]
NC_027758.2	3254401	3254600	0.000200364	0.0173994	-31.2987	LOC106422770	4.85667	25.92	2.41603	5.99232e-158	1.68015e-156	Downstream	PREDICTED: diacylglycerol kinase 1 [Brassica rapa]
NC_027758.2	3514001	3514200	2.65353e-06	0.000634329	-45.5686	LOC106390497	9.17333	78.1367	3.09048	1.62632e-191	5.60154e-190	Downstream	PREDICTED: protein EXORDIUM-like 4 [Brassica napus]
NC_027758.2	4919401	4919600	1.75614e-05	0.00281735	25.2557	LOC106364606	0.133333	6.13667	5.52435	4.37919e-98	7.83635e-97	Downstream	PREDICTED: vacuolar amino acid transporter 1-like [Brassica napus]
NC_027758.2	5020001	5020200	0.000672895	0.0405799	-31.202	LOC106364603	5.99667	1.12333	-2.41637	9.69108e-28	6.16801e-27	Downstream	PREDICTED: splicing factor 3A subunit 2-like [Brassica napus]
NC_027758.2	6013601	6013800	0.000125599	0.0123918	-28.5024	LOC106431463	2.16	0.226667	-3.25239	1.16354e-16	5.15609e-16	Downstream	PREDICTED: ATP-dependent (S)-NAD(P)H-hydrate dehydratase [Brassica napus]
NC_027758.2	6013701	6013900	0.000125599	0.0123918	-28.5024	LOC106431463	2.16	0.226667	-3.25239	1.16354e-16	5.15609e-16	Downstream	PREDICTED: ATP-dependent (S)-NAD(P)H-hydrate dehydratase [Brassica napus]
NC_027758.2	7513201	7513400	1.23888e-07	5.06328e-05	-36.1971	LOC106407327	4.31333	0.683333	-2.65814	1.2627e-18	6.03094e-18	Downstream	PREDICTED: probable tetraacyldisaccharide 4'-kinase, mitochondrial isoform X1 [Brassica napus]
NC_027758.2	16278601	16278800	9.28343e-08	3.96379e-05	35.6794	LOC111206097	0.516667	11.69	4.4999	2.83365e-194	9.92949e-193	Downstream	PREDICTED: probable disease resistance protein At5g66900 isoform X1 [Brassica rapa]
NC_027758.2	16278701	16278900	1.23934e-18	5.21923e-15	47.449	LOC111206097	0.516667	11.69	4.4999	2.83365e-194	9.92949e-193	Downstream	PREDICTED: probable disease resistance protein At5g66900 isoform X1 [Brassica rapa]
NC_027758.2	16278801	16279000	4.46255e-14	8.99233e-11	53.5406	LOC111206097	0.516667	11.69	4.4999	2.83365e-194	9.92949e-193	Downstream	PREDICTED: probable disease resistance protein At5g66900 isoform X1 [Brassica rapa]
NC_027758.2	18721501	18721700	5.23676e-06	0.00108828	-29.9386	LOC106397250	0.813333	0.0933333	-3.12338	2.30877e-06	5.89881e-06	Downstream	BnaA02g17190D [Brassica napus]
NC_027758.2	18721601	18721800	5.23676e-06	0.00108828	-29.9386	LOC106397250	0.813333	0.0933333	-3.12338	2.30877e-06	5.89881e-06	Downstream	BnaA02g17190D [Brassica napus]
NC_027758.2	27380601	27380800	7.18324e-05	0.00818428	27.4094	LOC106371102	5.07333	0.836667	-2.60021	6.2471e-43	5.55945e-42	Downstream	PREDICTED: BAG family molecular chaperone regulator 8, chloroplastic-like [Brassica napus]
NC_027758.2	30449001	30449200	1.1889e-06	0.000332095	36.2069	LOC106425127	1.36	0.1	-3.76553	1.87712e-17	8.58218e-17	Downstream	PREDICTED: GTP cyclohydrolase 1-like [Brassica napus]
NC_027759.2	361301	361500	9.11895e-18	3.40025e-14	-58.6466	LOC106428987	3.7	0.276667	-3.7413	1.67237e-32	1.19447e-31	Downstream	PREDICTED: transcription factor-like protein DPA [Brassica rapa]
NC_027759.2	3853501	3853700	0.00088474	0.0487828	34.8485	LOC111210955	2.79667	97.9333	5.13002	0	0	Downstream	BnaA03g05800D [Brassica napus]
NC_027759.2	4431401	4431600	1.02484e-05	0.00184949	28.266	LOC106443194	19.8033	0.426667	-5.53649	3.14549e-191	1.08091e-189	Downstream	BnaC03g09530D [Brassica napus]
NC_027759.2	9666001	9666200	8.54855e-10	6.78397e-07	43.2106	LOC106345904	7.13667	52.1167	2.86842	1.46184e-219	5.8535e-218	Downstream	BnaA03g12870D [Brassica napus]
NC_027759.2	10727101	10727300	8.91117e-06	0.00165412	26.5306	LOC106443442	0.00666667	0.44	6.04439	6.48833e-13	2.45265e-12	Downstream	BnaA03g14540D [Brassica napus]
NC_027759.2	11337401	11337600	3.36404e-14	6.93491e-11	-33.5271	LOC106437796	6.42667	112.31	4.12727	0	0	Downstream	PREDICTED: probable peroxygenase 3 [Brassica napus]
NC_027759.2	11767601	11767800	0.000229413	0.0191859	29.4294	LOC106437857	1.92333	8.51333	2.14612	4.96149e-16	2.14626e-15	Downstream	BnaC03g19510D [Brassica napus]
NC_027759.2	13337601	13337800	1.74925e-10	1.64842e-07	57.8901	LOC106438025	6.68	1.20333	-2.47281	8.49769e-63	1.03231e-61	Downstream	PREDICTED: protein NRT1/ PTR FAMILY 5.1-like isoform X1 [Brassica napus]
NC_027759.2	13360101	13360300	1.24351e-08	7.05689e-06	-48.3146	LOC106438022	1.2	0.001	-10.2288	1.92527e-15	8.12499e-15	Downstream	expansin precursor [Brassica rapa]
NC_027759.2	13611301	13611500	2.35732e-08	1.22879e-05	-29.8701	LOC106437985	13.6233	2.50667	-2.44224	3.87314e-56	4.29417e-55	Downstream	PREDICTED: S-formylglutathione hydrolase [Brassica napus]
NC_027759.2	16542901	16543100	0.000165773	0.0151724	33.3333	LOC106438383	4.94	0.88	-2.48894	1.07293e-33	7.8867e-33	Downstream	PREDICTED: transcription factor UNE10-like [Brassica napus]
NC_027759.2	16646001	16646200	0.000182664	0.0162675	25.8236	LOC106445806	25.6733	4.74	-2.43731	6.46532e-108	1.25536e-106	Downstream	serine/threonine-protein kinase HT1-like [Brassica napus]
NC_027759.2	17805201	17805400	2.79282e-09	1.91798e-06	38.0725	LOC106388428	6.42667	1.07333	-2.58197	2.10398e-37	1.6799e-36	Downstream	PREDICTED: cycloeucalenol cycloisomerase [Brassica oleracea var. oleracea] [Brassica oleracea]
NC_027759.2	17805301	17805500	6.78964e-05	0.00784432	31.8681	LOC106388428	6.42667	1.07333	-2.58197	2.10398e-37	1.6799e-36	Downstream	PREDICTED: cycloeucalenol cycloisomerase [Brassica oleracea var. oleracea] [Brassica oleracea]
NC_027759.2	18214501	18214700	0.000171973	0.0155813	29.1751	LOC106443735	0.09	1.68333	4.22525	4.73852e-06	1.18187e-05	Downstream	PREDICTED: uncharacterized protein LOC106443735 [Brassica napus]
NC_027759.2	18214601	18214800	1.27698e-05	0.00219787	28.8796	LOC106443735	0.09	1.68333	4.22525	4.73852e-06	1.18187e-05	Downstream	PREDICTED: uncharacterized protein LOC106443735 [Brassica napus]
NC_027759.2	18215401	18215600	4.95733e-20	2.49183e-16	41.8801	LOC106443735	0.09	1.68333	4.22525	4.73852e-06	1.18187e-05	Downstream	PREDICTED: uncharacterized protein LOC106443735 [Brassica napus]
NC_027759.2	18985701	18985900	5.17971e-08	2.41491e-05	-34.8626	LOC106442047	0.51	2.34333	2.19999	9.5928e-07	2.51895e-06	Downstream	BnaA03g24980D [Brassica napus]
NC_027759.2	19016201	19016400	1.78432e-06	0.000460527	39.3762	LOC106438776	82.7733	12.5767	-2.71842	0	0	Downstream	PREDICTED: cytochrome P450 76C2-like [Brassica napus]
NC_027759.2	19016301	19016500	1.78432e-06	0.000460527	39.3762	LOC106438776	82.7733	12.5767	-2.71842	0	0	Downstream	PREDICTED: cytochrome P450 76C2-like [Brassica napus]
NC_027759.2	26263801	26264000	2.60218e-06	0.000624467	31.8182	LOC106444055	0.796667	12.2967	3.94815	1.99542e-57	2.25317e-56	Downstream	PREDICTED: GATA transcription factor 17-like [Brassica napus]
NC_027759.2	27864001	27864200	3.80886e-08	1.85176e-05	31.5328	LOC106439068	3.78667	0.356667	-3.40828	5.04279e-33	3.65067e-32	Downstream	PREDICTED: U-box domain-containing protein 26 [Brassica rapa]
NC_027759.2	37740501	37740700	9.73794e-10	7.62163e-07	46.4502	LOC106440322	2.33667	0.316667	-2.88342	3.78503e-12	1.37903e-11	Downstream	PREDICTED: GDSL esterase/lipase At4g18970 [Brassica napus]
NC_027759.2	37740601	37740800	8.19034e-10	6.53088e-07	37.5643	LOC106440322	2.33667	0.316667	-2.88342	3.78503e-12	1.37903e-11	Downstream	PREDICTED: GDSL esterase/lipase At4g18970 [Brassica napus]
NC_027759.2	47136001	47136200	9.58902e-24	7.15104e-20	-62.34	LOC106348174	13.0233	111.13	3.09308	2.31425e-195	8.1708e-194	Downstream	PREDICTED: phytosulfokines 5 [Brassica rapa]
NC_027759.2	47136101	47136300	1.8165e-15	4.76864e-12	-33.1492	LOC106348174	13.0233	111.13	3.09308	2.31425e-195	8.1708e-194	Downstream	PREDICTED: phytosulfokines 5 [Brassica rapa]
NC_027760.2	53201	53400	0.000777683	0.0448084	30.9524	LOC111214957	0.75	0.001	-9.55075	0.000104729	0.000232767	Downstream	PREDICTED: uncharacterized protein LOC103841248 [Brassica rapa]
NC_027760.2	646801	647000	5.04183e-05	0.00627261	38.5381	LOC106449048	0.0233333	2.99333	7.00322	5.4579e-24	3.11442e-23	Downstream	PREDICTED: auxin-responsive protein IAA30-like [Brassica napus]
NC_027760.2	1488701	1488900	1.48159e-10	1.4205e-07	35.4903	LOC106408888	0.143333	2.04667	3.83583	1.02162e-32	7.34034e-32	Downstream	PREDICTED: ABC transporter G family member 19-like [Brassica rapa]
NC_027760.2	1489201	1489400	1.97243e-08	1.0528e-05	28.2864	LOC106408888	0.143333	2.04667	3.83583	1.02162e-32	7.34034e-32	Downstream	PREDICTED: ABC transporter G family member 19-like [Brassica rapa]
NC_027760.2	1489301	1489500	7.73231e-07	0.00023272	35.9179	LOC106408888	0.143333	2.04667	3.83583	1.02162e-32	7.34034e-32	Downstream	PREDICTED: ABC transporter G family member 19-like [Brassica rapa]
NC_027760.2	2215901	2216100	1.63797e-06	0.000429793	44.9419	LOC106445039	11.9333	2.79667	-2.09322	1.27788e-52	1.34887e-51	Downstream	PREDICTED: F-box protein PP2-A13 [Brassica napus]
NC_027760.2	5672901	5673100	1.58159e-05	0.00259744	33.4529	LOC106445456	5.11333	1.08667	-2.23435	2.87477e-33	2.09416e-32	Downstream	BnaC04g26450D [Brassica napus]
NC_027760.2	5731701	5731900	4.34756e-07	0.000144298	52.1488	LOC106449312	0.683333	17.7867	4.70206	3.13846e-150	8.30964e-149	Downstream	PREDICTED: calcium uniporter protein 1, mitochondrial-like [Brassica rapa]
NC_027760.2	5731801	5732000	7.51338e-10	6.05257e-07	47.9798	LOC106449312	0.683333	17.7867	4.70206	3.13846e-150	8.30964e-149	Downstream	PREDICTED: calcium uniporter protein 1, mitochondrial-like [Brassica rapa]
NC_027760.2	5731901	5732100	1.21418e-05	0.00211515	40.03	LOC106449312	0.683333	17.7867	4.70206	3.13846e-150	8.30964e-149	Downstream	PREDICTED: calcium uniporter protein 1, mitochondrial-like [Brassica rapa]
NC_027760.2	5808701	5808900	0.000561358	0.0358432	-25.1584	LOC106445527	13.2467	169.84	3.68047	0	0	Downstream	PREDICTED: phosphatidylinositol:ceramide inositolphosphotransferase 1 isoform X1 [Brassica napus]
NC_027760.2	6520401	6520600	2.22519e-07	8.272e-05	42.5872	LOC106445157	6.64667	0.86	-2.95022	6.91317e-49	6.85058e-48	Downstream	PREDICTED: lipase-like PAD4 isoform X1 [Brassica napus]
NC_027760.2	6520501	6520700	1.83018e-06	0.000470161	41.7677	LOC106445157	6.64667	0.86	-2.95022	6.91317e-49	6.85058e-48	Downstream	PREDICTED: lipase-like PAD4 isoform X1 [Brassica napus]
NC_027760.2	6777501	6777700	9.53498e-12	1.22242e-08	28.5581	LOC106445665	7.23667	0.596667	-3.60033	7.61488e-28	4.85985e-27	Downstream	BnaA09g32510D [Brassica napus]
NC_027760.2	6777601	6777800	5.08842e-16	1.47231e-12	44.018	LOC106445665	7.23667	0.596667	-3.60033	7.61488e-28	4.85985e-27	Downstream	BnaA09g32510D [Brassica napus]
NC_027760.2	7148201	7148400	2.27972e-07	8.43029e-05	31.0578	LOC106449425	6.44667	0.001	-12.6543	4.11662e-55	4.50522e-54	Downstream	PREDICTED: selenium-binding protein 1-like [Brassica napus]
NC_027760.2	7148301	7148500	2.62318e-06	0.000628241	32.2324	LOC106449425	6.44667	0.001	-12.6543	4.11662e-55	4.50522e-54	Downstream	PREDICTED: selenium-binding protein 1-like [Brassica napus]
NC_027760.2	7151501	7151700	3.39211e-08	1.67713e-05	33.4483	LOC106445782	0.543333	0.0233333	-4.54137	0.000259903	0.000555644	Downstream	PREDICTED: protein RALF-like 32 [Brassica napus]
NC_027760.2	7827201	7827400	5.81112e-05	0.00697812	42.0639	LOC106445805	7.10667	1.42667	-2.31652	8.61044e-42	7.50428e-41	Downstream	PREDICTED: serine/threonine-protein kinase HT1 [Brassica oleracea var. oleracea] [Brassica oleracea]
NC_027760.2	7827301	7827500	5.70759e-08	2.62344e-05	33.639	LOC106445805	7.10667	1.42667	-2.31652	8.61044e-42	7.50428e-41	Downstream	PREDICTED: serine/threonine-protein kinase HT1 [Brassica oleracea var. oleracea] [Brassica oleracea]
NC_027760.2	7827601	7827800	5.06615e-12	6.90289e-09	38.7941	LOC106445805	7.10667	1.42667	-2.31652	8.61044e-42	7.50428e-41	Downstream	PREDICTED: serine/threonine-protein kinase HT1 [Brassica oleracea var. oleracea] [Brassica oleracea]
NC_027760.2	11773401	11773600	6.38874e-13	1.03917e-09	51.0623	LOC106446326	1.02667	6.53	2.66912	8.10517e-48	7.87905e-47	Downstream	PREDICTED: scarecrow-like protein 23 [Brassica napus]
NC_027760.2	11773501	11773700	1.38614e-21	8.47147e-18	44.8247	LOC106446326	1.02667	6.53	2.66912	8.10517e-48	7.87905e-47	Downstream	PREDICTED: scarecrow-like protein 23 [Brassica napus]
NC_027760.2	11773601	11773800	1.82597e-21	1.10784e-17	27.2694	LOC106446326	1.02667	6.53	2.66912	8.10517e-48	7.87905e-47	Downstream	PREDICTED: scarecrow-like protein 23 [Brassica napus]
NC_027760.2	11911101	11911300	9.6924e-19	4.10246e-15	-31.9018	LOC106446346	1.14	0.0333333	-5.09592	1.80799e-11	6.38489e-11	Downstream	PREDICTED: E3 ubiquitin-protein ligase SINA-like 7 [Brassica napus]
NC_027760.2	11911201	11911400	7.13634e-09	4.34445e-06	-27.7873	LOC106446346	1.14	0.0333333	-5.09592	1.80799e-11	6.38489e-11	Downstream	PREDICTED: E3 ubiquitin-protein ligase SINA-like 7 [Brassica napus]
NC_027760.2	12199701	12199900	4.83184e-06	0.00102232	26.8617	LOC106446365	0.483333	0.11	-2.13551	7.58757e-07	2.00517e-06	Downstream	PREDICTED: RNA-binding protein 28-like [Brassica napus]
NC_027761.2	352201	352400	4.14167e-06	0.000904786	45.4737	LOC106436388	0.63	0.15	-2.07039	4.23602e-05	9.74354e-05	Downstream	PREDICTED: F-box/LRR-repeat protein At1g48400-like [Brassica napus]
NC_027761.2	352301	352500	1.16426e-05	0.00204667	37.206	LOC106436388	0.63	0.15	-2.07039	4.23602e-05	9.74354e-05	Downstream	PREDICTED: F-box/LRR-repeat protein At1g48400-like [Brassica napus]
NC_027761.2	931201	931400	1.418e-05	0.00238673	26.5111	LOC106450492	8.65667	1.12667	-2.94175	1.86025e-23	1.04199e-22	Downstream	PREDICTED: calcium-binding protein KIC-like [Brassica rapa]
NC_027761.2	3352401	3352600	0.000238988	0.0197428	28.7927	LOC106450857	1.47333	0.213333	-2.7879	2.04018e-19	1.00161e-18	Downstream	BnaA05g05330D [Brassica napus]
NC_027761.2	3734201	3734400	0.000466331	0.0315322	-37.3737	LOC106396553	4.2	0.686667	-2.61271	9.52433e-31	6.51941e-30	Downstream	PREDICTED: ubiquitin-like-specific protease 1D isoform X1 [Brassica rapa]
NC_027761.2	3734501	3734700	5.61629e-09	3.53147e-06	-56.0776	LOC106396553	4.2	0.686667	-2.61271	9.52433e-31	6.51941e-30	Downstream	PREDICTED: ubiquitin-like-specific protease 1D isoform X1 [Brassica rapa]
NC_027761.2	3734601	3734800	1.09419e-07	4.55744e-05	-40.6734	LOC106396553	4.2	0.686667	-2.61271	9.52433e-31	6.51941e-30	Downstream	PREDICTED: ubiquitin-like-specific protease 1D isoform X1 [Brassica rapa]
NC_027761.2	7099801	7100000	3.12834e-07	0.00010981	-27.8852	LOC106451028	0.646667	0.0166667	-5.27798	3.4095e-07	9.25073e-07	Downstream	BnaA05g07120D [Brassica napus]
NC_027761.2	7432901	7433100	9.13732e-06	0.00168866	40.9605	LOC106363312	1.92333	10.5733	2.45875	5.58697e-05	0.000127173	Downstream	PREDICTED: chaperonin CPN60-like 1, mitochondrial [Brassica rapa]
NC_027761.2	9598701	9598900	7.53718e-05	0.0084874	31.5871	LOC106454829	0.0366667	0.983333	4.74514	3.59599e-10	1.18159e-09	Downstream	PREDICTED: uncharacterized N-acetyltransferase p20-like [Brassica napus]
NC_027761.2	11028601	11028800	4.5509e-05	0.00581728	-26.1004	LOC106429840	1.72	0.143333	-3.58496	9.03587e-09	2.7289e-08	Downstream	omega-3 fatty acid desaturase, endoplasmic reticulum [Brassica napus]
NC_027761.2	12987601	12987800	4.83181e-06	0.00102232	-29.0909	LOC106399247	9.47333	0.616667	-3.94131	5.38668e-33	3.89584e-32	Downstream	Bifunctional inhibitor/lipid-transfer protein/seed storage 2S albumin superfamily protein [Arabidopsis thaliana]
NC_027761.2	20482501	20482700	0.000100514	0.0105073	-25.5659	LOC106445600	11.5333	65.3433	2.50223	4.98482e-308	2.98362e-306	Downstream	PREDICTED: LOW QUALITY PROTEIN: plastidial pyruvate kinase 3, chloroplastic [Brassica napus]
NC_027762.2	2971801	2972000	7.65983e-07	0.000230941	-34.6866	LOC106346316	7.06	32.7667	2.21449	7.49169e-153	2.01283e-151	Downstream	PREDICTED: probable low-specificity L-threonine aldolase 1 isoform X1 [Brassica napus]
NC_027762.2	4068701	4068900	9.42736e-06	0.00173191	-27.5918	LOC106349829	0.12	0.483333	2.00998	0.000174426	0.000379136	Downstream	PREDICTED: G-type lectin S-receptor-like serine/threonine-protein kinase SD1-13 [Brassica napus]
NC_027762.2	5418701	5418900	7.91193e-14	1.53031e-10	-60	LOC106445566	4.28667	0.463333	-3.20973	3.15741e-27	1.97787e-26	Downstream	BnaA06g38110D [Brassica napus]
NC_027762.2	7359701	7359900	2.31101e-05	0.00348129	26.2669	LOC106346611	4.68333	80.4667	4.10278	0	0	Downstream	PREDICTED: MACPF domain-containing protein At1g14780 [Brassica napus]
NC_027762.2	8581301	8581500	3.66543e-06	0.000822549	30.3713	LOC106346759	2.33333	0.463333	-2.33227	3.78818e-16	1.64624e-15	Downstream	PREDICTED: chitobiosyldiphosphodolichol beta-mannosyltransferase-like [Brassica napus]
NC_027762.2	10416601	10416800	0.000309029	0.0236842	26.6667	LOC106346917	6.50667	1.2	-2.43888	7.42165e-60	8.6892e-59	Downstream	PREDICTED: rab9 effector protein with kelch motifs-like [Brassica napus]
NC_027762.2	10416801	10417000	4.61301e-07	0.000151603	41.6667	LOC106346917	6.50667	1.2	-2.43888	7.42165e-60	8.6892e-59	Downstream	PREDICTED: rab9 effector protein with kelch motifs-like [Brassica napus]
NC_027762.2	10417301	10417500	9.32452e-09	5.50147e-06	37.045	LOC106346917	6.50667	1.2	-2.43888	7.42165e-60	8.6892e-59	Downstream	PREDICTED: rab9 effector protein with kelch motifs-like [Brassica napus]
NC_027762.2	10426301	10426500	1.20998e-07	4.9642e-05	-31.8706	LOC106346920	89.2833	4.5	-4.31039	0	0	Downstream	PREDICTED: PLASMODESMATA CALLOSE-BINDING PROTEIN 3-like isoform X1 [Brassica rapa]
NC_027762.2	10426401	10426600	0.000685338	0.0410984	-25.5575	LOC106346920	89.2833	4.5	-4.31039	0	0	Downstream	PREDICTED: PLASMODESMATA CALLOSE-BINDING PROTEIN 3-like isoform X1 [Brassica rapa]
NC_027762.2	11063201	11063400	4.16621e-08	2.00276e-05	-28.7179	LOC106346975	1.69667	0.29	-2.54858	5.98117e-12	2.15903e-11	Downstream	PREDICTED: probable flavin-containing monooxygenase 1 [Brassica rapa]
NC_027762.2	11063301	11063500	6.78518e-08	3.03496e-05	-25.3022	LOC106346975	1.69667	0.29	-2.54858	5.98117e-12	2.15903e-11	Downstream	PREDICTED: probable flavin-containing monooxygenase 1 [Brassica rapa]
NC_027762.2	12181201	12181400	5.36324e-05	0.00657188	40.7738	LOC106433709	0.001	0.59	9.20457	4.11813e-08	1.19371e-07	Downstream	PREDICTED: UPF0496 protein At1g20180-like [Brassica napus]
NC_027762.2	12181301	12181500	3.34416e-05	0.00460467	37.6742	LOC106433709	0.001	0.59	9.20457	4.11813e-08	1.19371e-07	Downstream	PREDICTED: UPF0496 protein At1g20180-like [Brassica napus]
NC_027762.2	13416201	13416400	1.63835e-06	0.000429871	-26.4831	LOC106347338	6.08	0.966667	-2.65298	1.53876e-68	2.01527e-67	Downstream	PREDICTED: wall-associated receptor kinase 2-like isoform X1 [Brassica rapa]
NC_027762.2	18183701	18183900	5.54971e-08	2.56115e-05	32.0599	LOC106347766	14.4567	157.243	3.44319	0	0	Downstream	BnaCnng24580D [Brassica napus]
NC_027762.2	20471801	20472000	2.88688e-07	0.000102818	-33.6534	LOC106347692	4.38667	0.846667	-2.37326	4.44247e-17	1.9995e-16	Downstream	BnaA06g38910D [Brassica napus]
NC_027762.2	21860901	21861100	7.19553e-05	0.00819539	29.7887	LOC106347932	0.456667	12.9	4.82009	2.22159e-141	5.56801e-140	Downstream	PREDICTED: serine/threonine-protein kinase SRK2H [Brassica napus]
NC_027762.2	21910201	21910400	4.29894e-24	3.31957e-20	-47.8648	LOC106347937	4.13667	90.4333	4.45031	0	0	Downstream	PREDICTED: NAC domain-containing protein 102-like [Brassica napus]
NC_027762.2	21910301	21910500	6.57567e-31	9.6356e-27	-50.6787	LOC106347937	4.13667	90.4333	4.45031	0	0	Downstream	PREDICTED: NAC domain-containing protein 102-like [Brassica napus]
NC_027762.2	21910401	21910600	8.91025e-06	0.00165401	-26.8092	LOC106347937	4.13667	90.4333	4.45031	0	0	Downstream	PREDICTED: NAC domain-containing protein 102-like [Brassica napus]
NC_027762.2	21910601	21910800	1.48597e-07	5.89478e-05	-27.1953	LOC106347937	4.13667	90.4333	4.45031	0	0	Downstream	PREDICTED: NAC domain-containing protein 102-like [Brassica napus]
NC_027762.2	21910901	21911100	3.60631e-11	4.0504e-08	-29.5652	LOC106347937	4.13667	90.4333	4.45031	0	0	Downstream	PREDICTED: NAC domain-containing protein 102-like [Brassica napus]
NC_027762.2	22314001	22314200	1.33514e-10	1.29872e-07	-56.1905	LOC106348079	28.3467	338.977	3.57993	0	0	Downstream	PREDICTED: non-specific lipid-transfer protein-like protein At5g64080 [Brassica napus]
NC_027762.2	22314101	22314300	1.41871e-11	1.74903e-08	-47.1295	LOC106348079	28.3467	338.977	3.57993	0	0	Downstream	PREDICTED: non-specific lipid-transfer protein-like protein At5g64080 [Brassica napus]
NC_027762.2	22314401	22314600	9.48818e-11	9.57697e-08	-32.3202	LOC106348079	28.3467	338.977	3.57993	0	0	Downstream	PREDICTED: non-specific lipid-transfer protein-like protein At5g64080 [Brassica napus]
NC_027762.2	23132001	23132200	1.1763e-05	0.00206385	25.9661	LOC106347983	11.4233	92.6867	3.02038	0	0	Downstream	PREDICTED: protein TRANSPARENT TESTA 12-like [Brassica napus]
NC_027762.2	23185001	23185200	1.28828e-10	1.25851e-07	-41.7753	LOC106347976	1.23	0.133333	-3.20555	4.97013e-18	2.32359e-17	Downstream	PREDICTED: ubiquitin carboxyl-terminal hydrolase 17-like [Brassica napus]
NC_027762.2	26994201	26994400	5.76737e-05	0.00694075	26.1922	LOC106407427	4.83	0.75	-2.68706	7.60848e-16	3.26294e-15	Downstream	PREDICTED: signal peptidase complex subunit 3B [Brassica rapa]
NC_027762.2	26994301	26994500	2.6486e-07	9.56294e-05	36.5141	LOC106407427	4.83	0.75	-2.68706	7.60848e-16	3.26294e-15	Downstream	PREDICTED: signal peptidase complex subunit 3B [Brassica rapa]
NC_027762.2	26994601	26994800	1.1128e-16	3.52736e-13	38.3016	LOC106407427	4.83	0.75	-2.68706	7.60848e-16	3.26294e-15	Downstream	PREDICTED: signal peptidase complex subunit 3B [Brassica rapa]
NC_027762.2	26994701	26994900	8.24891e-12	1.07235e-08	32.02	LOC106407427	4.83	0.75	-2.68706	7.60848e-16	3.26294e-15	Downstream	PREDICTED: signal peptidase complex subunit 3B [Brassica rapa]
NC_027762.2	27120601	27120800	2.93717e-10	2.62821e-07	30.64	LOC106407398	0.803333	0.113333	-2.82543	2.06974e-11	7.28684e-11	Downstream	BnaC07g27770D [Brassica napus]
NC_027762.2	27918701	27918900	6.5206e-20	3.21948e-16	-47.2554	LOC106424825	1.61667	8.94667	2.46833	4.82464e-35	3.65288e-34	Downstream	PREDICTED: glutathione S-transferase U9 [Brassica rapa]
NC_027762.2	27918801	27919000	2.70867e-21	1.59511e-17	-49.8034	LOC106424825	1.61667	8.94667	2.46833	4.82464e-35	3.65288e-34	Downstream	PREDICTED: glutathione S-transferase U9 [Brassica rapa]
NC_027762.2	28038401	28038600	7.47092e-08	3.29207e-05	-40.4713	LOC106347833	27.21	128.637	2.24109	0	0	Downstream	PREDICTED: probable inactive poly [ADP-ribose] polymerase SRO5 [Brassica rapa]
NC_027762.2	28038501	28038700	4.86373e-07	0.000158452	-35.6102	LOC106347833	27.21	128.637	2.24109	0	0	Downstream	PREDICTED: probable inactive poly [ADP-ribose] polymerase SRO5 [Brassica rapa]
NC_027762.2	29391601	29391800	5.95628e-08	2.71979e-05	-27.4194	LOC111198708	0.426667	1.73667	2.02514	2.00653e-05	4.75395e-05	Downstream	PREDICTED: ras-related protein RABA4c [Brassica rapa]
NC_027762.2	31495001	31495200	1.55154e-05	0.00255807	34.8718	LOC106349335	1.6	6.48333	2.01866	2.96172e-43	2.65215e-42	Downstream	BnaA06g32890D [Brassica napus]
NC_027762.2	31927501	31927700	1.57603e-06	0.000416813	-50.303	LOC106349397	2.5	0.293333	-3.09132	9.04297e-25	5.28833e-24	Downstream	PREDICTED: piriformospora indica-insensitive protein 2 [Brassica napus]
NC_027762.2	31927601	31927800	0.000871434	0.0482976	-29.3684	LOC106349397	2.5	0.293333	-3.09132	9.04297e-25	5.28833e-24	Downstream	PREDICTED: piriformospora indica-insensitive protein 2 [Brassica napus]
NC_027762.2	31987301	31987500	3.9403e-15	9.70237e-12	-35.7778	LOC106349396	0.33	0.0466667	-2.822	3.50385e-05	8.12377e-05	Downstream	PREDICTED: ABC transporter G family member 21-like [Brassica napus]
NC_027762.2	31987401	31987600	5.67665e-44	2.22253e-39	-58.8477	LOC106349396	0.33	0.0466667	-2.822	3.50385e-05	8.12377e-05	Downstream	PREDICTED: ABC transporter G family member 21-like [Brassica napus]
NC_027762.2	31987501	31987700	7.71469e-25	6.47603e-21	-44.8547	LOC106349396	0.33	0.0466667	-2.822	3.50385e-05	8.12377e-05	Downstream	PREDICTED: ABC transporter G family member 21-like [Brassica napus]
NC_027762.2	31987601	31987800	5.86823e-06	0.00118861	-25.4135	LOC106349396	0.33	0.0466667	-2.822	3.50385e-05	8.12377e-05	Downstream	PREDICTED: ABC transporter G family member 21-like [Brassica napus]
NC_027762.2	31988701	31988900	1.70923e-23	1.23962e-19	-49.1059	LOC106349396	0.33	0.0466667	-2.822	3.50385e-05	8.12377e-05	Downstream	PREDICTED: ABC transporter G family member 21-like [Brassica napus]
NC_027762.2	31988801	31989000	8.06006e-11	8.27889e-08	-34.5665	LOC106349396	0.33	0.0466667	-2.822	3.50385e-05	8.12377e-05	Downstream	PREDICTED: ABC transporter G family member 21-like [Brassica napus]
NC_027762.2	32266201	32266400	3.89648e-17	1.3329e-13	-25.0105	LOC106348886	3.09333	15.4267	2.31819	3.52541e-94	6.07548e-93	Downstream	PREDICTED: mitochondrial thiamine pyrophosphate carrier [Brassica rapa]
NC_027762.2	32266901	32267100	2.21574e-31	3.39575e-27	-27.619	LOC106348886	3.09333	15.4267	2.31819	3.52541e-94	6.07548e-93	Downstream	PREDICTED: mitochondrial thiamine pyrophosphate carrier [Brassica rapa]
NC_027762.2	32749201	32749400	4.80658e-07	0.000156894	30.2579	LOC106365437	0.71	0.0133333	-5.73471	1.92305e-10	6.4209e-10	Downstream	PREDICTED: protein PHYTOCHROME KINASE SUBSTRATE 1-like [Brassica napus]
NC_027762.2	32749301	32749500	1.20747e-17	4.43637e-14	49.2207	LOC106365437	0.71	0.0133333	-5.73471	1.92305e-10	6.4209e-10	Downstream	PREDICTED: protein PHYTOCHROME KINASE SUBSTRATE 1-like [Brassica napus]
NC_027762.2	32749401	32749600	3.42654e-06	0.000780438	33.6364	LOC106365437	0.71	0.0133333	-5.73471	1.92305e-10	6.4209e-10	Downstream	PREDICTED: protein PHYTOCHROME KINASE SUBSTRATE 1-like [Brassica napus]
NC_027762.2	32806801	32807000	3.61474e-14	7.41209e-11	-49.8482	LOC106369335	2.67667	0.556667	-2.26555	3.15423e-21	1.64863e-20	Downstream	PREDICTED: protein IQ-DOMAIN 31-like [Brassica napus]
NC_027762.2	32806901	32807100	1.29029e-11	1.60334e-08	-29.2993	LOC106369335	2.67667	0.556667	-2.26555	3.15423e-21	1.64863e-20	Downstream	PREDICTED: protein IQ-DOMAIN 31-like [Brassica napus]
NC_027763.2	7709601	7709800	0.000433527	0.0300265	29.5082	LOC106358073	4.53	0.493333	-3.19888	4.38238e-33	3.17781e-32	Downstream	BnaC07g11170D [Brassica napus]
NC_027763.2	11633301	11633500	5.55988e-05	0.00675028	-28.0148	LOC106361213	15.6567	112.807	2.849	1.58897e-286	8.60651e-285	Downstream	PREDICTED: SUMO-conjugating enzyme UBC9 [Brassica rapa]
NC_027763.2	15527601	15527800	1.96259e-07	7.44547e-05	28.6712	LOC106353336	0.75	3.43333	2.19465	9.10256e-23	4.99667e-22	Downstream	BnaA07g19680D [Brassica napus]
NC_027763.2	19117901	19118100	0.000284002	0.0222775	33.1557	LOC106353951	6.51667	103.463	3.98884	0	0	Downstream	PREDICTED: glutathione S-transferase U11 [Brassica rapa]
NC_027763.2	19118001	19118200	0.000765915	0.0443402	30.8786	LOC106353951	6.51667	103.463	3.98884	0	0	Downstream	PREDICTED: glutathione S-transferase U11 [Brassica rapa]
NC_027763.2	19265801	19266000	0.000588542	0.0370307	27.2792	LOC106353819	0.72	0.0566667	-3.66742	3.49233e-12	1.275e-11	Downstream	PREDICTED: probable serine/threonine-protein kinase At1g18390 [Brassica napus]
NC_027763.2	25645601	25645800	0.000385782	0.027683	-25	LOC106421676	2.15333	9.7	2.17141	3.16037e-59	3.66507e-58	Downstream	PREDICTED: probable folate-biopterin transporter 7 [Brassica napus]
NC_027763.2	26743301	26743500	0.000156748	0.0145615	28.2308	LOC106354701	3.92667	19.9067	2.34187	2.93655e-65	3.68367e-64	Downstream	PREDICTED: VQ motif-containing protein 9-like [Brassica napus]
NC_027764.2	268301	268500	8.49567e-07	0.000251475	-43.4921	LOC106354088	495.217	117.127	-2.07999	0	0	Downstream	PREDICTED: photosystem I reaction center subunit V, chloroplastic-like [Brassica rapa]
NC_027764.2	268401	268600	3.1737e-11	3.61228e-08	-68.6364	LOC106354088	495.217	117.127	-2.07999	0	0	Downstream	PREDICTED: photosystem I reaction center subunit V, chloroplastic-like [Brassica rapa]
NC_027764.2	1048301	1048500	4.77505e-08	2.25223e-05	-47.725	LOC106360424	1.35333	0.223333	-2.59925	2.85429e-13	1.09678e-12	Downstream	PREDICTED: ABC transporter G family member 10-like [Brassica napus]
NC_027764.2	3865601	3865800	9.16667e-06	0.00169311	30.8659	LOC111198083	3.18333	0.65	-2.29203	1.74966e-13	6.78819e-13	Downstream	PREDICTED: deSI-like protein At4g17486 [Brassica rapa]
NC_027764.2	3918601	3918800	4.67991e-05	0.00594097	-40.0491	LOC111199684	0.686667	0.001	-9.42347	5.15199e-05	0.000117656	Downstream	PREDICTED: pentatricopeptide repeat-containing protein DWY1, chloroplastic-like [Brassica napus]
NC_027764.2	7597701	7597900	3.80341e-05	0.00508324	-26.1473	LOC106360609	0.62	0.0666667	-3.21723	3.64443e-06	9.17691e-06	Downstream	PREDICTED: protein TIFY 4B-like isoform X2 [Brassica napus]
NC_027764.2	8017401	8017600	1.33749e-12	2.03424e-09	-56.2236	LOC106359582	0.0266667	3.1	6.86109	9.63973e-23	5.28415e-22	Downstream	PREDICTED: monothiol glutaredoxin-S4-like [Brassica napus]
NC_027764.2	8203701	8203900	1.4762e-09	1.0981e-06	53.1267	LOC106360641	4.63667	0.613333	-2.91834	1.15948e-14	4.72956e-14	Downstream	PREDICTED: dynein light chain LC6, flagellar outer arm [Brassica rapa]
NC_027764.2	8203801	8204000	3.23452e-06	0.000745376	38.7646	LOC106360641	4.63667	0.613333	-2.91834	1.15948e-14	4.72956e-14	Downstream	PREDICTED: dynein light chain LC6, flagellar outer arm [Brassica rapa]
NC_027764.2	8203901	8204100	1.00572e-05	0.00182185	29.7396	LOC106360641	4.63667	0.613333	-2.91834	1.15948e-14	4.72956e-14	Downstream	PREDICTED: dynein light chain LC6, flagellar outer arm [Brassica rapa]
NC_027764.2	8204001	8204200	1.28242e-05	0.00220482	30.6023	LOC106360641	4.63667	0.613333	-2.91834	1.15948e-14	4.72956e-14	Downstream	PREDICTED: dynein light chain LC6, flagellar outer arm [Brassica rapa]
NC_027764.2	10985701	10985900	0.000276217	0.0218471	-31.4893	LOC106418759	1.89667	0.133333	-3.83036	3.02162e-22	1.62966e-21	Downstream	PREDICTED: cysteine-rich receptor-like protein kinase 10 isoform X1 [Brassica rapa]
NC_027764.2	18200701	18200900	0.000506672	0.0334031	-31.234	LOC106361317	6.54333	1.08	-2.59899	4.04482e-38	3.27615e-37	Downstream	PREDICTED: uncharacterized aarF domain-containing protein kinase 1-like [Brassica napus]
NC_027764.2	19369901	19370100	0.000400445	0.0284207	31.2198	LOC106384865	3.86333	24.77	2.68068	9.22881e-85	1.4572e-83	Downstream	PREDICTED: glycine-rich RNA-binding protein 2, mitochondrial-like [Brassica napus]
NC_027764.2	19448101	19448300	6.54589e-19	2.83776e-15	-29.9299	LOC106359957	0.0233333	1.95333	6.3874	2.65486e-23	1.48006e-22	Downstream	PREDICTED: embryonic protein DC-8-like [Brassica napus]
NC_027764.2	19722901	19723100	0.000291806	0.0227148	-26.9017	LOC106361412	3.27667	0.646667	-2.34113	1.56829e-14	6.36163e-14	Downstream	PREDICTED: transcription factor MYB44-like [Brassica napus]
NC_027764.2	20154701	20154900	1.59895e-06	0.000421763	-44.8864	LOC106361378	27.04	1.21333	-4.47805	5.78945e-273	2.95968e-271	Downstream	PREDICTED: homeobox-leucine zipper protein ATHB-16-like [Brassica napus]
NC_027764.2	20154801	20155000	7.43766e-06	0.00143459	-51.0965	LOC106361378	27.04	1.21333	-4.47805	5.78945e-273	2.95968e-271	Downstream	PREDICTED: homeobox-leucine zipper protein ATHB-16-like [Brassica napus]
NC_027764.2	20434801	20435000	0.000657341	0.039908	-27.9412	LOC106361506	20.1833	2.69	-2.90749	1.32858e-292	7.45022e-291	Downstream	PREDICTED: protein BRASSINOSTEROID INSENSITIVE 1-like [Brassica rapa]
NC_027764.2	20483401	20483600	7.82101e-08	3.42342e-05	-28.2213	LOC106359969	2.53	0.42	-2.59068	1.81835e-10	6.08081e-10	Downstream	BnaA08g16600D [Brassica napus]
NC_027764.2	20488301	20488500	9.1393e-06	0.0016889	27.5	LOC106361501	5.81667	402.563	6.11288	0	0	Downstream	PREDICTED: glycine-rich RNA-binding protein 10-like [Brassica rapa]
NC_027764.2	20986401	20986600	1.91835e-11	2.30269e-08	-26.0832	LOC106361568	2.29	0.216667	-3.4018	1.18062e-23	6.65902e-23	Downstream	PREDICTED: casein kinase 1-like protein 8 [Brassica rapa]
NC_027764.2	20986501	20986700	1.0228e-12	1.5962e-09	-38.8336	LOC106361568	2.29	0.216667	-3.4018	1.18062e-23	6.65902e-23	Downstream	PREDICTED: casein kinase 1-like protein 8 [Brassica rapa]
NC_027764.2	20987001	20987200	7.0842e-13	1.14365e-09	-46.8778	LOC106361568	2.29	0.216667	-3.4018	1.18062e-23	6.65902e-23	Downstream	PREDICTED: casein kinase 1-like protein 8 [Brassica rapa]
NC_027764.2	20987101	20987300	2.00726e-08	1.06889e-05	-26.0291	LOC106361568	2.29	0.216667	-3.4018	1.18062e-23	6.65902e-23	Downstream	PREDICTED: casein kinase 1-like protein 8 [Brassica rapa]
NC_027764.2	21538101	21538300	1.55721e-11	1.90154e-08	-48.2258	LOC106360040	0.0533333	0.416667	2.96578	2.4863e-05	5.83506e-05	Downstream	PREDICTED: CBL-interacting serine/threonine-protein kinase 18 [Brassica napus]
NC_027764.2	21538201	21538400	1.09452e-09	8.44e-07	-27.2449	LOC106360040	0.0533333	0.416667	2.96578	2.4863e-05	5.83506e-05	Downstream	PREDICTED: CBL-interacting serine/threonine-protein kinase 18 [Brassica napus]
NC_027764.2	21947201	21947400	1.19383e-11	1.49458e-08	-52.1739	LOC106361703	1.34	6.43333	2.26333	8.86381e-31	6.0762e-30	Downstream	PREDICTED: zinc finger protein CONSTANS-LIKE 15-like [Brassica napus]
NC_027764.2	21947301	21947500	1.81669e-11	2.1901e-08	-32.4324	LOC106361703	1.34	6.43333	2.26333	8.86381e-31	6.0762e-30	Downstream	PREDICTED: zinc finger protein CONSTANS-LIKE 15-like [Brassica napus]
NC_027765.2	260901	261100	2.16689e-05	0.00331268	35.1957	LOC111200814	2.15667	0.42	-2.36034	5.67985e-09	1.73836e-08	Downstream	BnaA09g00830D [Brassica napus]
NC_027765.2	261001	261200	5.08512e-06	0.00106329	34.1201	LOC111200814	2.15667	0.42	-2.36034	5.67985e-09	1.73836e-08	Downstream	BnaA09g00830D [Brassica napus]
NC_027765.2	1538101	1538300	1.36481e-06	0.000370957	25.5867	LOC106410543	2.29	0.346667	-2.72373	3.3311e-24	1.91266e-23	Downstream	PREDICTED: histone-lysine N-methyltransferase SUVR2 [Brassica napus]
NC_027765.2	1729701	1729900	2.33738e-05	0.00351078	-33.4177	LOC106365909	3.57	0.62	-2.52558	3.34202e-15	1.39454e-14	Downstream	PREDICTED: nuclear nucleic acid-binding protein C1D-like isoform X1 [Brassica napus]
NC_027765.2	1887201	1887400	8.49284e-06	0.00159258	-33.6203	LOC106365894	28.3967	3.59667	-2.98099	1.95279e-211	7.47446e-210	Downstream	PREDICTED: pentatricopeptide repeat-containing protein At5g25630-like [Brassica napus]
NC_027765.2	4609301	4609500	8.79835e-05	0.00953313	-28.3944	LOC106423673	0.106667	31.2033	8.19245	0	0	Downstream	PREDICTED: mitogen-activated protein kinase kinase kinase 2-like [Brassica napus]
NC_027765.2	4609401	4609600	3.74024e-05	0.0050181	-27.0154	LOC106423673	0.106667	31.2033	8.19245	0	0	Downstream	PREDICTED: mitogen-activated protein kinase kinase kinase 2-like [Brassica napus]
NC_027765.2	5014501	5014700	3.28183e-08	1.63162e-05	27.5781	LOC106366285	26.41	6.21667	-2.08687	7.82523e-116	1.62374e-114	Downstream	PREDICTED: UPF0496 protein At5g66675-like [Brassica napus]
NC_027765.2	9725001	9725200	0.000465418	0.0314882	-26.393	LOC106417496	2.25333	19.7533	3.13196	2.41655e-184	7.9667e-183	Downstream	PREDICTED: WRKY transcription factor 6-like [Brassica napus]
NC_027765.2	9844601	9844800	4.11211e-07	0.000137881	25.7062	LOC106357147	8.49333	1.39667	-2.60434	1.16712e-38	9.55174e-38	Downstream	PREDICTED: uncharacterized GPI-anchored protein At1g61900-like, partial [Brassica napus]
NC_027765.2	12269901	12270100	5.06237e-06	0.00105964	-33.1579	LOC106434264	0.001	0.96	9.90689	3.28715e-15	1.37226e-14	Downstream	PREDICTED: alkane hydroxylase MAH1-like [Brassica napus]
NC_027765.2	12270001	12270200	7.0043e-10	5.69927e-07	-35.0009	LOC106434264	0.001	0.96	9.90689	3.28715e-15	1.37226e-14	Downstream	PREDICTED: alkane hydroxylase MAH1-like [Brassica napus]
NC_027765.2	12270101	12270300	8.19963e-08	3.5627e-05	-30.8995	LOC106434264	0.001	0.96	9.90689	3.28715e-15	1.37226e-14	Downstream	PREDICTED: alkane hydroxylase MAH1-like [Brassica napus]
NC_027765.2	12270201	12270400	3.54334e-11	3.99041e-08	-28.2843	LOC106434264	0.001	0.96	9.90689	3.28715e-15	1.37226e-14	Downstream	PREDICTED: alkane hydroxylase MAH1-like [Brassica napus]
NC_027765.2	12270301	12270500	6.81065e-17	2.23519e-13	-33.8715	LOC106434264	0.001	0.96	9.90689	3.28715e-15	1.37226e-14	Downstream	PREDICTED: alkane hydroxylase MAH1-like [Brassica napus]
NC_027765.2	12270401	12270600	6.22658e-12	8.31227e-09	-40.5708	LOC106434264	0.001	0.96	9.90689	3.28715e-15	1.37226e-14	Downstream	PREDICTED: alkane hydroxylase MAH1-like [Brassica napus]
NC_027765.2	12270501	12270700	1.40503e-23	1.02943e-19	-61.4286	LOC106434264	0.001	0.96	9.90689	3.28715e-15	1.37226e-14	Downstream	PREDICTED: alkane hydroxylase MAH1-like [Brassica napus]
NC_027765.2	12270601	12270800	3.9713e-23	2.80705e-19	-63.4833	LOC106434264	0.001	0.96	9.90689	3.28715e-15	1.37226e-14	Downstream	PREDICTED: alkane hydroxylase MAH1-like [Brassica napus]
NC_027765.2	14828701	14828900	1.04156e-08	6.0547e-06	-27.4197	LOC106451238	2.54	0.0433333	-5.87321	5.1925e-33	3.75686e-32	Downstream	BnaA02g23600D [Brassica napus]
NC_027765.2	16427401	16427600	5.71484e-05	0.00689194	-40.6473	LOC106367340	1.99333	0.233333	-3.09472	2.9315e-14	1.1766e-13	Downstream	PREDICTED: very-long-chain 3-oxoacyl-CoA reductase-like protein At1g24470 isoform X1 [Brassica rapa]
NC_027765.2	21160701	21160900	9.47277e-05	0.0100613	27.5194	LOC106366826	0.273333	1.11667	2.03047	9.5961e-07	2.51973e-06	Downstream	PREDICTED: AT-hook motif nuclear-localized protein 8-like [Brassica napus]
NC_027765.2	23198201	23198400	7.24212e-06	0.00140433	-26.559	LOC111200555	28.0033	1.89333	-3.8866	1.90141e-83	2.96712e-82	Downstream	PREDICTED: EG45-like domain containing protein 2 isoform X1 [Brassica rapa]
NC_027765.2	23198801	23199000	1.18829e-11	1.48914e-08	-32.505	LOC111200555	28.0033	1.89333	-3.8866	1.90141e-83	2.96712e-82	Downstream	PREDICTED: EG45-like domain containing protein 2 isoform X1 [Brassica rapa]
NC_027765.2	23198901	23199100	2.69585e-10	2.43342e-07	-38.3111	LOC111200555	28.0033	1.89333	-3.8866	1.90141e-83	2.96712e-82	Downstream	PREDICTED: EG45-like domain containing protein 2 isoform X1 [Brassica rapa]
NC_027765.2	28294801	28295000	0.000870854	0.0482745	31.18	LOC106347143	8.38333	1.44333	-2.53812	1.73807e-87	2.81341e-86	Downstream	BnaA09g28710D [Brassica napus]
NC_027765.2	34169901	34170100	5.36651e-05	0.00657444	-25.5814	LOC106368120	1.51333	0.11	-3.78215	4.45356e-16	1.9299e-15	Downstream	PREDICTED: protein ESKIMO 1-like [Brassica napus]
NC_027765.2	34235301	34235500	2.44291e-08	1.26708e-05	-32.8358	LOC106368104	0.89	0.163333	-2.44599	3.7984e-13	1.45038e-12	Downstream	PREDICTED: leucine-rich repeat receptor-like protein kinase TDR [Brassica napus]
NC_027765.2	34235401	34235600	1.14286e-09	8.75617e-07	-29.3333	LOC106368104	0.89	0.163333	-2.44599	3.7984e-13	1.45038e-12	Downstream	PREDICTED: leucine-rich repeat receptor-like protein kinase TDR [Brassica napus]
NC_027765.2	34235701	34235900	2.60485e-05	0.00381869	28.9613	LOC106368104	0.89	0.163333	-2.44599	3.7984e-13	1.45038e-12	Downstream	PREDICTED: leucine-rich repeat receptor-like protein kinase TDR [Brassica napus]
NC_027765.2	34410601	34410800	5.30334e-09	3.35998e-06	-34.9411	LOC106368077	0.656667	0.0133333	-5.62205	8.91719e-09	2.6936e-08	Downstream	BnaA09g35900D [Brassica napus]
NC_027765.2	35314201	35314400	2.19484e-06	0.000544281	27.8541	LOC106368185	0.226667	0.0133333	-4.08746	0.000164419	0.000358251	Downstream	PREDICTED: probable inactive leucine-rich repeat receptor-like protein kinase At1g66830 [Brassica napus]
NC_027765.2	35585601	35585800	1.04894e-06	0.000299461	26.2552	LOC111200351	87.9433	13.5133	-2.70219	0	0	Downstream	BnaA09g37540D [Brassica napus]
NC_027765.2	36141601	36141800	1.51932e-07	6.00237e-05	-25.1782	LOC111200620	0.866667	0.0833333	-3.37851	0.000222875	0.000479946	Downstream	PREDICTED: protein MARD1-like [Raphanus sativus]
NC_027765.2	36141701	36141900	9.61136e-07	0.00027876	-29.7778	LOC111200620	0.866667	0.0833333	-3.37851	0.000222875	0.000479946	Downstream	PREDICTED: protein MARD1-like [Raphanus sativus]
NC_027765.2	36174701	36174900	0.000258036	0.0208184	-30.3408	LOC106414027	0.636667	0.133333	-2.2555	0.000122685	0.00027082	Downstream	BnaA09g38430D [Brassica napus]
NC_027765.2	36176201	36176400	5.35893e-06	0.00110711	-43.2653	LOC106414027	0.636667	0.133333	-2.2555	0.000122685	0.00027082	Downstream	BnaA09g38430D [Brassica napus]
NC_027765.2	38371001	38371200	1.02062e-20	5.55351e-17	-25.6757	LOC106365162	0.673333	0.001	-9.39518	1.65631e-06	4.27498e-06	Downstream	BnaC08g34390D [Brassica napus]
NC_027765.2	40791301	40791500	1.00124e-05	0.00181584	-26.7606	LOC106369029	0.87	0.0966667	-3.16993	1.3454e-19	6.65021e-19	Downstream	PREDICTED: LOW QUALITY PROTEIN: disease resistance protein RML1B [Brassica napus]
NC_027765.2	42841701	42841900	0.000169754	0.0154375	-25.7514	LOC106401698	2.49667	0.503333	-2.31042	1.1767e-08	3.52745e-08	Downstream	PREDICTED: copper chaperone for superoxide dismutase, chloroplastic/cytosolic-like isoform X1 [Brassica napus]
NC_027765.2	45320501	45320700	3.2548e-05	0.00451212	25	LOC106369233	1.46	0.05	-4.8679	2.27753e-29	1.50741e-28	Downstream	PREDICTED: receptor-like protein 12 [Brassica napus]
NC_027766.2	3246401	3246600	3.0089e-06	0.000702951	37.5633	LOC106371002	0.193333	112.13	9.17987	0	0	Downstream	PREDICTED: probable folate-biopterin transporter 8, chloroplastic [Brassica napus]
NC_027766.2	6341901	6342100	0.000573725	0.0363802	32.381	LOC106371301	3.96333	0.773333	-2.35755	1.84812e-20	9.3958e-20	Downstream	PREDICTED: probable beta-1,3-galactosyltransferase 11 isoform X1 [Brassica napus]
NC_027766.2	16821001	16821200	0.000744769	0.0435223	-27.2227	LOC106440619	0.22	0.04	-2.45943	7.32061e-06	1.79878e-05	Downstream	PREDICTED: LOW QUALITY PROTEIN: separase-like [Brassica napus]
NC_027766.2	17222201	17222400	4.96889e-06	0.00104378	25.2703	LOC106370642	0.186667	1.12	2.58496	1.69656e-05	4.04563e-05	Downstream	PREDICTED: probable WRKY transcription factor 75 [Brassica rapa]
NC_027766.2	17222201	17222400	4.96889e-06	0.00104378	25.2703	LOC106372387	0.0833333	0.416667	2.32193	0.000189076	0.000409681	Downstream	PREDICTED: ARMADILLO BTB ARABIDOPSIS PROTEIN 1-like [Brassica napus]
NC_027766.2	19440801	19441000	1.41018e-11	1.74022e-08	-35.7143	LOC106419442	11.48	146.487	3.67357	0	0	Downstream	PREDICTED: polygalacturonase inhibitor 1-like [Brassica napus]
NC_027766.2	19440901	19441100	1.38107e-09	1.03502e-06	-36.9565	LOC106419442	11.48	146.487	3.67357	0	0	Downstream	PREDICTED: polygalacturonase inhibitor 1-like [Brassica napus]
NC_027766.2	19490701	19490900	7.44716e-09	4.51174e-06	49.4408	LOC106419491	1.03	0.116667	-3.14218	5.05335e-09	1.55208e-08	Downstream	PREDICTED: F-box protein At5g07670-like [Brassica napus]
NC_027766.2	19490801	19491000	0.000498016	0.0329942	31.2023	LOC106419491	1.03	0.116667	-3.14218	5.05335e-09	1.55208e-08	Downstream	PREDICTED: F-box protein At5g07670-like [Brassica napus]
NC_027766.2	19490801	19491000	0.000498016	0.0329942	31.2023	LOC106419489	2.28667	0.476667	-2.26219	1.55284e-15	6.57443e-15	Downstream	PREDICTED: protein RFT1 homolog isoform X1 [Brassica napus]
NC_027767.2	1379701	1379900	1.00505e-05	0.00182095	-28	LOC106426867	9.23	73.9733	3.0026	0	0	Downstream	PREDICTED: heptahelical transmembrane protein 4 [Brassica napus]
NC_027767.2	1818901	1819100	2.34693e-11	2.75963e-08	33.7448	LOC111202002	0.843333	13.8433	4.03694	7.42177e-93	1.26761e-91	Downstream	BnaC01g01730D [Brassica napus]
NC_027767.2	2466001	2466200	1.15137e-07	4.758e-05	48.057	LOC106352044	3.88333	18.47	2.24982	2.49689e-51	2.5755e-50	Downstream	PREDICTED: NEP1-interacting protein 1 [Brassica oleracea var. oleracea] [Brassica oleracea]
NC_027767.2	4568901	4569100	0.00039856	0.028328	-26.8657	LOC106375331	0.523333	0.07	-2.9023	4.68413e-10	1.52897e-09	Downstream	PREDICTED: myb-related protein 3R-1-like isoform X1 [Brassica oleracea var. oleracea] [Brassica oleracea]
NC_027767.2	26457201	26457400	0.000104246	0.0107979	27.1069	LOC106349067	5.11667	1.20667	-2.08418	6.47767e-39	5.33113e-38	Downstream	PREDICTED: acylamino-acid-releasing enzyme-like [Brassica napus]
NC_027767.2	48804901	48805100	6.72058e-10	5.4907e-07	33.6117	LOC106375061	0.616667	0.0166667	-5.20945	9.5762e-07	2.51468e-06	Downstream	PREDICTED: hemK methyltransferase family member 2-like [Brassica oleracea var. oleracea] [Brassica oleracea]
NC_027767.2	49225701	49225900	8.74838e-09	5.20444e-06	29.2707	LOC106433265	10.37	1.59667	-2.69928	3.03895e-65	3.81019e-64	Downstream	PREDICTED: aminoacylase-1B-like isoform X1 [Brassica napus]
NC_027767.2	49225801	49226000	3.30234e-09	2.22049e-06	29.1583	LOC106433265	10.37	1.59667	-2.69928	3.03895e-65	3.81019e-64	Downstream	PREDICTED: aminoacylase-1B-like isoform X1 [Brassica napus]
NC_027767.2	50646801	50647000	1.73828e-05	0.00279622	-25.6909	LOC106349213	1.51333	0.25	-2.59773	7.88594e-13	2.96983e-12	Downstream	PREDICTED: FHA domain-containing protein At4g14490-like [Brassica napus]
NC_027768.2	975301	975500	1.23797e-05	0.0021465	-34.7401	LOC106379247	0.0533333	0.716667	3.74819	0.000303368	0.00064392	Downstream	PREDICTED: WUSCHEL-related homeobox 7-like [Brassica oleracea var. oleracea] [Brassica oleracea]
NC_027768.2	1948601	1948800	2.01243e-07	7.60461e-05	36.4464	LOC106417708	1.24	0.001	-10.2761	8.65242e-18	4.01068e-17	Downstream	PREDICTED: protein TRANSPARENT TESTA 12-like [Brassica napus]
NC_027768.2	1948701	1948900	9.60771e-05	0.0101689	36.0642	LOC106417708	1.24	0.001	-10.2761	8.65242e-18	4.01068e-17	Downstream	PREDICTED: protein TRANSPARENT TESTA 12-like [Brassica napus]
NC_027768.2	10203101	10203300	9.13903e-05	0.00980841	26.4606	LOC106388090	0.673333	0.13	-2.37281	3.6782e-07	9.95517e-07	Downstream	PREDICTED: phosphoinositide phospholipase C 1-like isoform X1 [Brassica napus]
NC_027768.2	13042301	13042500	1.00193e-06	0.000288655	27.1656	LOC106409084	2.82333	0.35	-3.01197	9.15871e-20	4.55179e-19	Downstream	DTW domain-containing protein [Arabidopsis thaliana]
NC_027768.2	18862801	18863000	3.1684e-05	0.00442158	-28.0103	LOC111203064	6.23667	0.93	-2.74547	7.08491e-26	4.26971e-25	Downstream	BnaA02g13610D [Brassica napus]
NC_027768.2	18862901	18863100	0.000141856	0.0135338	-36.7985	LOC111203064	6.23667	0.93	-2.74547	7.08491e-26	4.26971e-25	Downstream	BnaA02g13610D [Brassica napus]
NC_027768.2	35083901	35084100	0.000673762	0.0406141	30.5495	LOC106447135	8.36667	40.0467	2.25896	4.2854e-154	1.16522e-152	Downstream	BnaA02g21550D [Brassica napus]
NC_027768.2	45735501	45735700	0.000337256	0.0251663	29.3333	LOC106410339	124.033	15.6167	-2.98957	0	0	Downstream	PREDICTED: 3-ketoacyl-CoA synthase 9 [Brassica oleracea var. oleracea] [Brassica oleracea]
NC_027768.2	59267701	59267900	1.01394e-13	1.91531e-10	25.9004	LOC106375466	1.60333	7.83667	2.28917	3.99389e-46	3.77146e-45	Downstream	PREDICTED: F-box protein At5g06550 [Brassica oleracea var. oleracea] [Brassica oleracea]
NC_027769.2	255701	255900	4.34416e-07	0.000144234	-36.9228	LOC106375027	4.28333	0.683333	-2.64807	4.79328e-16	2.07434e-15	Downstream	transmembrane protein [Arabidopsis thaliana]
NC_027769.2	255801	256000	2.26409e-06	0.00055822	-33.0159	LOC106375027	4.28333	0.683333	-2.64807	4.79328e-16	2.07434e-15	Downstream	transmembrane protein [Arabidopsis thaliana]
NC_027769.2	637101	637300	1.21204e-05	0.0021127	26.1321	LOC106377308	29.09	1.35667	-4.42239	0	0	Downstream	PREDICTED: protein STRUBBELIG-RECEPTOR FAMILY 6-like [Brassica napus]
NC_027769.2	637201	637400	2.2733e-15	5.85436e-12	41.5902	LOC106377308	29.09	1.35667	-4.42239	0	0	Downstream	PREDICTED: protein STRUBBELIG-RECEPTOR FAMILY 6-like [Brassica napus]
NC_027769.2	828801	829000	2.51405e-08	1.29874e-05	43.2717	LOC106377305	0.776667	19.6867	4.66378	0	0	Downstream	PREDICTED: mechanosensitive ion channel protein 4 [Brassica napus]
NC_027769.2	828901	829100	3.82959e-05	0.00511047	34.7101	LOC106377305	0.776667	19.6867	4.66378	0	0	Downstream	PREDICTED: mechanosensitive ion channel protein 4 [Brassica napus]
NC_027769.2	1472601	1472800	4.29486e-08	2.05829e-05	30.6741	LOC106418683	3.36333	13.4833	2.00321	3.47067e-73	4.798e-72	Downstream	PREDICTED: scarecrow-like protein 3 [Brassica napus]
NC_027769.2	1750201	1750400	0.000340585	0.0253367	29.4444	LOC106433805	0.11	22.43	7.67178	3.71754e-283	1.98476e-281	Downstream	PREDICTED: trihelix transcription factor GT-3a-like [Brassica oleracea var. oleracea] [Brassica oleracea]
NC_027769.2	5534801	5535000	7.23058e-05	0.00822293	29.7045	LOC106384992	7.69	32.7533	2.09059	4.77349e-134	1.13286e-132	Downstream	PREDICTED: diacylglycerol kinase 1-like [Brassica napus]
NC_027769.2	5534901	5535100	0.000520181	0.0340087	25.9846	LOC106384992	7.69	32.7533	2.09059	4.77349e-134	1.13286e-132	Downstream	PREDICTED: diacylglycerol kinase 1-like [Brassica napus]
NC_027769.2	17495501	17495700	7.67072e-05	0.00860317	26.1061	LOC106387881	3.66	15.6433	2.09563	1.65924e-91	2.79428e-90	Downstream	PREDICTED: probable WRKY transcription factor 25 [Brassica oleracea var. oleracea] [Brassica oleracea]
NC_027769.2	18653601	18653800	5.81349e-07	0.000183533	38.2979	LOC106388010	0.05	5.2	6.70044	4.32868e-83	6.73231e-82	Downstream	PREDICTED: cytochrome P450 71B11-like [Brassica napus]
NC_027769.2	27829301	27829500	1.98796e-07	7.52744e-05	30.9524	LOC106388487	19.56	3.15667	-2.63143	1.4437e-155	3.9762e-154	Downstream	PREDICTED: serine/threonine-protein kinase HT1 [Brassica napus]
NC_027769.2	33026901	33027100	5.62932e-05	0.00681329	31.6239	LOC111204484	0.406667	0.001	-8.6677	8.63829e-05	0.000193431	Downstream	PREDICTED: F-box protein SKIP17-like isoform X1 [Brassica napus]
NC_027769.2	35057301	35057500	1.46288e-05	0.00244601	38.5676	LOC106385642	0.0933333	0.76	3.02554	0.000207214	0.000447409	Downstream	BnaA03g29250D [Brassica napus]
NC_027769.2	37928601	37928800	0.000281743	0.0221542	-26.5578	LOC111204522	0.623333	0.03	-4.37697	1.61312e-07	4.47884e-07	Downstream	BnaC01g15190D [Brassica napus]
NC_027769.2	38296301	38296500	7.2919e-08	3.22448e-05	32.9746	LOC106389153	9.63333	2.02667	-2.24893	2.87053e-72	3.93049e-71	Downstream	PREDICTED: transmembrane 9 superfamily member 7-like [Brassica napus]
NC_027769.2	50205901	50206100	2.24694e-07	8.33492e-05	-28.7075	LOC106348339	6.57	0.913333	-2.84668	3.52282e-46	3.32957e-45	Downstream	PREDICTED: neurofilament medium polypeptide-like isoform X2 [Brassica napus]
NC_027769.2	61643001	61643200	6.46265e-06	0.00128287	27.6437	LOC106389561	2.53	0.246667	-3.3585	1.54248e-21	8.14141e-21	Downstream	PREDICTED: serine carboxypeptidase-like 45 [Brassica napus]
NC_027769.2	65871101	65871300	1.71654e-09	1.25472e-06	34.8591	LOC106419009	2.60333	11.0733	2.08866	5.20171e-63	6.33869e-62	Downstream	BnaC05g14530D [Brassica napus]
NC_027769.2	65909201	65909400	0.00024606	0.0201339	-37.3795	LOC106419194	0.996667	0.203333	-2.29326	5.42426e-09	1.66279e-08	Downstream	PREDICTED: isochorismate synthase 2, chloroplastic-like [Brassica napus]
NC_027769.2	67464201	67464400	4.50032e-10	3.8395e-07	-33.0827	LOC106386118	5.17333	0.15	-5.10806	1.23211e-27	7.81595e-27	Downstream	BnaC03g61750D [Brassica napus]
NC_027769.2	68616701	68616900	2.67636e-11	3.10475e-08	-35.0391	LOC106422161	4.6	0.216667	-4.40808	5.5107e-64	6.79398e-63	Downstream	BnaC03g63070D [Brassica napus]
NC_027769.2	68616801	68617000	8.96397e-17	2.87597e-13	-52.038	LOC106422161	4.6	0.216667	-4.40808	5.5107e-64	6.79398e-63	Downstream	BnaC03g63070D [Brassica napus]
NC_027769.2	71453601	71453800	6.32211e-06	0.00126066	-31.6903	LOC106389945	3.27333	0.79	-2.05084	1.69574e-28	1.09886e-27	Downstream	PREDICTED: homeobox-leucine zipper protein MERISTEM L1-like [Brassica napus]
NC_027769.2	73937501	73937700	4.23533e-28	4.86816e-24	-30.4613	LOC106359782	14.0267	1.44667	-3.27737	1.17878e-47	1.14173e-46	Downstream	Bifunctional inhibitor/lipid-transfer protein/seed storage 2S albumin superfamily protein [Arabidopsis thaliana]
NC_027769.2	73937601	73937800	1.12668e-41	3.92105e-37	-40.3107	LOC106359782	14.0267	1.44667	-3.27737	1.17878e-47	1.14173e-46	Downstream	Bifunctional inhibitor/lipid-transfer protein/seed storage 2S albumin superfamily protein [Arabidopsis thaliana]
NC_027769.2	73937701	73937900	1.63688e-58	1.5191e-53	-59.7357	LOC106359782	14.0267	1.44667	-3.27737	1.17878e-47	1.14173e-46	Downstream	Bifunctional inhibitor/lipid-transfer protein/seed storage 2S albumin superfamily protein [Arabidopsis thaliana]
NC_027769.2	73937801	73938000	3.2433e-48	1.7667e-43	-72.431	LOC106359782	14.0267	1.44667	-3.27737	1.17878e-47	1.14173e-46	Downstream	Bifunctional inhibitor/lipid-transfer protein/seed storage 2S albumin superfamily protein [Arabidopsis thaliana]
NC_027769.2	75222101	75222300	1.79725e-09	1.30667e-06	38.376	LOC106390016	2.48333	0.363333	-2.77291	1.6409e-13	6.37518e-13	Downstream	PREDICTED: cysteine--tRNA ligase 2, cytoplasmic-like [Brassica napus]
NC_027769.2	75452401	75452600	6.18249e-08	2.8057e-05	31.4896	LOC106390040	15.14	3.03333	-2.31939	2.1272e-108	4.14977e-107	Downstream	PREDICTED: serine/threonine-protein kinase HT1-like [Brassica napus]
NC_027769.2	75452501	75452700	1.42171e-07	5.68397e-05	28.4946	LOC106390040	15.14	3.03333	-2.31939	2.1272e-108	4.14977e-107	Downstream	PREDICTED: serine/threonine-protein kinase HT1-like [Brassica napus]
NC_027769.2	76124901	76125100	4.65159e-06	0.000991126	38.1123	LOC106453089	2.09	0.403333	-2.37346	1.29488e-07	3.6207e-07	Downstream	PREDICTED: CDK-activating kinase assembly factor MAT1-like isoform X1 [Brassica napus]
NC_027769.2	77131901	77132100	3.79304e-06	0.00084423	32.1102	LOC106360365	1.79333	0.333333	-2.42761	7.2291e-09	2.19666e-08	Downstream	PREDICTED: nuclear pore complex protein NUP214-like [Brassica napus]
NC_027770.2	1002101	1002300	8.58213e-06	0.00160487	-33.5227	LOC106396142	0.39	1.93	2.30705	1.15047e-09	3.66976e-09	Downstream	PREDICTED: galactinol synthase 1-like [Brassica napus]
NC_027770.2	1728601	1728800	3.25721e-06	0.000749468	46.4373	LOC106390279	6.78	41.05	2.59803	1.23362e-205	4.5877e-204	Downstream	BnaC04g01070D [Brassica napus]
NC_027770.2	2765601	2765800	1.05363e-06	0.000300576	29.6412	LOC106390384	2.96333	0.6	-2.30419	6.826e-15	2.81247e-14	Downstream	PREDICTED: AP2-like ethylene-responsive transcription factor At2g41710 isoform X1 [Brassica oleracea var. oleracea] [Brassica oleracea]
NC_027770.2	5099801	5100000	3.77302e-32	6.24039e-28	-42.0395	LOC106394632	0.686667	0.0866667	-2.98606	0.000266717	0.000569396	Downstream	PREDICTED: proline-rich receptor-like protein kinase PERK8 [Brassica oleracea var. oleracea] [Brassica oleracea]
NC_027770.2	5099901	5100100	5.2688e-35	1.0866e-30	-37.6157	LOC106394632	0.686667	0.0866667	-2.98606	0.000266717	0.000569396	Downstream	PREDICTED: proline-rich receptor-like protein kinase PERK8 [Brassica oleracea var. oleracea] [Brassica oleracea]
NC_027770.2	15062801	15063000	2.34599e-06	0.000574342	34.0787	LOC106396429	33.77	0.713333	-5.56502	6.97337e-301	4.05357e-299	Downstream	BnaC04g10590D [Brassica napus]
NC_027770.2	18846801	18847000	1.01152e-05	0.00182996	-25.2448	LOC106451207	5.58	1.07667	-2.37369	9.48512e-18	4.38903e-17	Downstream	PREDICTED: calcineurin subunit B-like [Brassica oleracea var. oleracea] [Brassica oleracea]
NC_027770.2	18847401	18847600	3.70806e-05	0.00498619	28.6442	LOC106451207	5.58	1.07667	-2.37369	9.48512e-18	4.38903e-17	Downstream	PREDICTED: calcineurin subunit B-like [Brassica oleracea var. oleracea] [Brassica oleracea]
NC_027770.2	19655801	19656000	3.67975e-11	4.11903e-08	-27.9203	LOC106451152	6.92	176.34	4.67144	0	0	Downstream	PREDICTED: probable peroxygenase 3 [Brassica oleracea var. oleracea] [Brassica oleracea]
NC_027770.2	19655901	19656100	1.40806e-15	3.75342e-12	-44.3089	LOC106451152	6.92	176.34	4.67144	0	0	Downstream	PREDICTED: probable peroxygenase 3 [Brassica oleracea var. oleracea] [Brassica oleracea]
NC_027770.2	20315101	20315300	2.94585e-05	0.00419476	-33.667	LOC106396926	3.56333	0.6	-2.57019	2.75644e-41	2.37679e-40	Downstream	PREDICTED: receptor-like protein 12 [Brassica napus]
NC_027770.2	20702301	20702500	5.90083e-05	0.00705754	-27.8707	LOC106440489	0.676667	0.15	-2.17348	7.95797e-08	2.25946e-07	Downstream	PREDICTED: glutamate receptor 3.5-like isoform X1 [Brassica napus]
NC_027770.2	21532201	21532400	2.69371e-12	3.88026e-09	37.6812	LOC106374937	0.973333	0.186667	-2.38247	1.85984e-05	4.41734e-05	Downstream	BnaC04g13750D [Brassica napus]
NC_027770.2	29475901	29476100	0.000713721	0.0422663	-25.0947	LOC106367561	64.1767	5.04333	-3.6696	0	0	Downstream	PREDICTED: zinc finger protein CONSTANS-LIKE 16-like [Brassica napus]
NC_027770.2	37128701	37128900	3.31101e-08	1.64352e-05	28.0921	LOC106396799	0.306667	1.59	2.37428	7.58184e-14	2.98924e-13	Downstream	PREDICTED: auxin response factor 18-like [Brassica oleracea var. oleracea] [Brassica oleracea]
NC_027770.2	37742001	37742200	2.23356e-06	0.000552242	-25.6022	LOC106402979	7.17	1.08	-2.73094	1.05372e-55	1.16205e-54	Downstream	PREDICTED: actin-related protein 7-like [Brassica napus]
NC_027770.2	42800001	42800200	2.73437e-06	0.000650242	-25.742	LOC106390740	0.001	1.16667	10.1882	5.58387e-10	1.81433e-09	Downstream	PREDICTED: protein DJ-1 homolog A-like [Brassica napus]
NC_027770.2	42800501	42800700	1.51589e-05	0.00251294	-26.1129	LOC106390740	0.001	1.16667	10.1882	5.58387e-10	1.81433e-09	Downstream	PREDICTED: protein DJ-1 homolog A-like [Brassica napus]
NC_027770.2	43493101	43493300	0.000514527	0.0337429	28.9794	LOC106390778	1.74333	0.263333	-2.72689	6.10378e-15	2.51879e-14	Downstream	PREDICTED: selenium-binding protein 2-like [Brassica napus]
NC_027770.2	43727801	43728000	2.18968e-05	0.00334029	-28.2424	LOC106374732	0.09	1.20333	3.74097	2.43864e-19	1.19464e-18	Downstream	PREDICTED: ABC transporter G family member 19-like [Brassica napus]
NC_027770.2	45073601	45073800	1.7945e-06	0.000462655	30.4995	LOC106427002	9.8	2.23	-2.13574	2.23645e-76	3.22185e-75	Downstream	PREDICTED: cysteine-rich receptor-like protein kinase 18 [Brassica napus]
NC_027770.2	45073701	45073900	1.5928e-08	8.73621e-06	35.5899	LOC106427002	9.8	2.23	-2.13574	2.23645e-76	3.22185e-75	Downstream	PREDICTED: cysteine-rich receptor-like protein kinase 18 [Brassica napus]
NC_027770.2	45073801	45074000	5.71409e-13	9.38885e-10	-37.191	LOC106427002	9.8	2.23	-2.13574	2.23645e-76	3.22185e-75	Downstream	PREDICTED: cysteine-rich receptor-like protein kinase 18 [Brassica napus]
NC_027770.2	45073901	45074100	4.73903e-20	2.38928e-16	-46.7226	LOC106427002	9.8	2.23	-2.13574	2.23645e-76	3.22185e-75	Downstream	PREDICTED: cysteine-rich receptor-like protein kinase 18 [Brassica napus]
NC_027770.2	46928401	46928600	1.20219e-06	0.000335006	39.1429	LOC106406046	0.843333	0.0166667	-5.66107	1.55391e-08	4.62351e-08	Downstream	PREDICTED: mediator-associated protein 1-like isoform X3 [Brassica napus]
NC_027770.2	46928501	46928700	2.19799e-05	0.0033498	37.2378	LOC106406046	0.843333	0.0166667	-5.66107	1.55391e-08	4.62351e-08	Downstream	PREDICTED: mediator-associated protein 1-like isoform X3 [Brassica napus]
NC_027770.2	48539901	48540100	1.89385e-06	0.000483517	26.3096	LOC106426576	9.03	50.7133	2.48957	7.47003e-263	3.66086e-261	Downstream	PREDICTED: phenolic glucoside malonyltransferase 1-like [Brassica napus]
NC_027770.2	50797201	50797400	2.79735e-12	4.02031e-09	35.7143	LOC106374464	0.406667	0.001	-8.6677	2.41569e-06	6.16209e-06	Downstream	PREDICTED: early nodulin-like protein 1 [Brassica oleracea var. oleracea] [Brassica oleracea]
NC_027770.2	50797301	50797500	4.28482e-10	3.67252e-07	32.8602	LOC106374464	0.406667	0.001	-8.6677	2.41569e-06	6.16209e-06	Downstream	PREDICTED: early nodulin-like protein 1 [Brassica oleracea var. oleracea] [Brassica oleracea]
NC_027770.2	60799901	60800100	2.57982e-06	0.000620052	37.3828	LOC106380485	0.666667	3.20667	2.26604	2.3438e-19	1.14893e-18	Downstream	PREDICTED: UDP-glycosyltransferase 74D1-like [Brassica napus]
NC_027770.2	60800401	60800600	0.000229035	0.0191614	-30.6894	LOC106380485	0.666667	3.20667	2.26604	2.3438e-19	1.14893e-18	Downstream	PREDICTED: UDP-glycosyltransferase 74D1-like [Brassica napus]
NC_027770.2	62288301	62288500	5.86481e-05	0.00702485	-27.4049	LOC106427687	1.24333	0.116667	-3.41375	3.12479e-22	1.68469e-21	Downstream	PREDICTED: receptor-like protein 12 [Brassica napus]
NC_027770.2	67532601	67532800	7.2677e-05	0.00825428	-25.4005	LOC106401000	0.126667	0.753333	2.57225	2.3997e-05	5.64033e-05	Downstream	PREDICTED: two-component response regulator ARR7-like [Brassica napus]
NC_027771.2	107601	107800	1.67973e-05	0.00272131	-40.872	LOC106358393	6.02	40.2333	2.74056	0	0	Downstream	PREDICTED: phospholipase D beta 1 [Brassica oleracea var. oleracea] [Brassica oleracea]
NC_027771.2	2908801	2909000	7.60354e-07	0.000229589	44.281	LOC106400692	1.68	0.336667	-2.31907	2.46371e-06	6.28006e-06	Downstream	PREDICTED: motile sperm domain-containing protein 2-like [Brassica napus]
NC_027771.2	5571201	5571400	2.11066e-06	0.000527634	25.484	LOC106401749	0.84	0.001	-9.71425	0.000284087	0.000604646	Downstream	BnaC05g07290D [Brassica napus]
NC_027771.2	7878301	7878500	0.000486144	0.0324342	30.2198	LOC106397434	1.28333	0.246667	-2.37926	5.06849e-10	1.6514e-09	Downstream	PREDICTED: transcription factor SCREAM2-like [Brassica napus]
NC_027771.2	8988301	8988500	9.68686e-08	4.11018e-05	-28.7506	LOC106400777	3.72667	0.366667	-3.34534	7.37184e-50	7.41536e-49	Downstream	PREDICTED: protein IQ-DOMAIN 31-like [Brassica napus]
NC_027771.2	9661201	9661400	5.54491e-05	0.00673651	27.8254	LOC106439975	0.45	0.0966667	-2.21883	0.000111402	0.00024704	Downstream	PREDICTED: sulfhydryl oxidase 1 [Brassica oleracea var. oleracea] [Brassica oleracea]
NC_027771.2	9661201	9661400	5.54491e-05	0.00673651	27.8254	LOC106439977	10.82	130.55	3.59283	0	0	Downstream	mediator of RNA polymerase II transcription subunit [Arabidopsis thaliana]
NC_027771.2	9903601	9903800	2.55185e-07	9.26569e-05	27.6973	LOC106452251	13.74	3.33	-2.04479	6.79552e-71	9.15531e-70	Downstream	PREDICTED: sulfite oxidase-like isoform X1 [Brassica napus]
NC_027771.2	9903701	9903900	9.87911e-09	5.78847e-06	31.5616	LOC106452251	13.74	3.33	-2.04479	6.79552e-71	9.15531e-70	Downstream	PREDICTED: sulfite oxidase-like isoform X1 [Brassica napus]
NC_027771.2	13919201	13919400	3.14757e-07	0.000110346	-32.4316	LOC106427145	30.76	3.09	-3.31538	7.58764e-170	2.28542e-168	Downstream	PREDICTED: phosphoserine phosphatase, chloroplastic-like isoform X4 [Brassica napus]
NC_027771.2	16968201	16968400	1.21178e-17	4.44894e-14	-32.6935	LOC106397288	3.28333	0.703333	-2.22288	1.90343e-17	8.6993e-17	Downstream	PREDICTED: lysM domain-containing GPI-anchored protein 1 [Brassica napus]
NC_027771.2	18184701	18184900	0.000460831	0.031275	37.7778	LOC106401457	8.72667	40.7	2.22153	1.70231e-173	5.26334e-172	Downstream	BnaC05g18130D [Brassica napus]
NC_027771.2	20159501	20159700	2.55668e-06	0.000615315	-26.9113	LOC106402024	30.6233	6.50667	-2.23464	4.28218e-119	9.1266e-118	Downstream	PREDICTED: AP2/ERF and B3 domain-containing transcription repressor TEM1-like [Brassica napus]
NC_027771.2	27618601	27618800	1.83838e-10	1.7236e-07	-39.2184	LOC106397516	1.13333	0.253333	-2.16146	1.10756e-07	3.11361e-07	Downstream	PREDICTED: GDSL esterase/lipase At1g28580-like [Brassica oleracea var. oleracea] [Brassica oleracea]
NC_027771.2	27618701	27618900	2.25293e-12	3.29073e-09	-26.3706	LOC106397516	1.13333	0.253333	-2.16146	1.10756e-07	3.11361e-07	Downstream	PREDICTED: GDSL esterase/lipase At1g28580-like [Brassica oleracea var. oleracea] [Brassica oleracea]
NC_027771.2	29142801	29143000	4.36247e-08	2.08461e-05	-26.0376	LOC106365602	16.5333	1.79333	-3.20466	1.60996e-207	6.02929e-206	Downstream	PREDICTED: CSC1-like protein At1g32090 [Brassica oleracea var. oleracea] [Brassica oleracea]
NC_027771.2	29247801	29248000	2.17611e-06	0.000540546	26.2659	LOC106365610	10.52	0.533333	-4.30195	6.36196e-160	1.81169e-158	Downstream	PREDICTED: pentatricopeptide repeat-containing protein At1g31920-like [Brassica napus]
NC_027771.2	29248001	29248200	0.000358614	0.0262927	25.4067	LOC106365610	10.52	0.533333	-4.30195	6.36196e-160	1.81169e-158	Downstream	PREDICTED: pentatricopeptide repeat-containing protein At1g31920-like [Brassica napus]
NC_027771.2	30677201	30677400	1.90146e-07	7.25364e-05	-47.5	LOC106444240	1.33	0.23	-2.53172	0.000101944	0.000226778	Downstream	BnaA05g36210D [Brassica napus]
NC_027771.2	31350201	31350400	8.2307e-06	0.00155586	30.6397	LOC111206422	0.173333	2.38	3.77934	6.4785e-09	1.97477e-08	Downstream	BnaCnng31390D [Brassica napus]
NC_027771.2	34617101	34617300	1.62409e-05	0.00265212	-32.6291	LOC106425158	2.42333	0.266667	-3.18388	2.65238e-27	1.66556e-26	Downstream	PREDICTED: cytochrome P450 705A5-like [Brassica napus]
NC_027771.2	35316801	35317000	2.37468e-08	1.23682e-05	46.7742	LOC106425161	0.001	1.29	10.3332	1.15663e-05	2.79479e-05	Downstream	BnaA01g25980D [Brassica napus]
NC_027771.2	36360401	36360600	0.00070129	0.041767	-28.8265	LOC106452114	17.8733	3.53	-2.34007	4.0748e-46	3.84737e-45	Downstream	PREDICTED: rapid alkalinization factor 23 [Brassica oleracea var. oleracea] [Brassica oleracea]
NC_027771.2	36737801	36738000	2.20779e-05	0.00336125	-31.0386	LOC106399522	13.1733	287.763	4.44919	0	0	Downstream	BnaC05g37530D [Brassica napus]
NC_027771.2	36737901	36738100	9.43775e-15	2.15672e-11	-37.2664	LOC106399522	13.1733	287.763	4.44919	0	0	Downstream	BnaC05g37530D [Brassica napus]
NC_027771.2	36738001	36738200	5.58813e-10	4.65272e-07	-32.2807	LOC106399522	13.1733	287.763	4.44919	0	0	Downstream	BnaC05g37530D [Brassica napus]
NC_027771.2	36740701	36740900	0.000846353	0.047431	-30.2907	LOC106400840	10.9133	52.97	2.27908	8.23911e-290	4.54173e-288	Downstream	PREDICTED: phospholipase D alpha 1 [Brassica oleracea var. oleracea] [Brassica oleracea]
NC_027771.2	37637801	37638000	1.22926e-06	0.000341145	-26.3285	LOC111206467	3.61	0.693333	-2.38038	8.72435e-35	6.56684e-34	Downstream	BnaC05g38510D [Brassica napus]
NC_027771.2	39358401	39358600	3.22883e-05	0.00448468	33.3142	LOC106452498	3.81333	0.84	-2.18259	1.83111e-10	6.12214e-10	Downstream	MD-2-related lipid recognition domain-containing protein / ML domain-containing protein [Arabidopsis thaliana]
NC_027771.2	39801201	39801400	2.18671e-08	1.15088e-05	-39.0244	LOC106345518	0.001	0.48	8.90689	3.81949e-09	1.18133e-08	Downstream	PREDICTED: leucoanthocyanidin dioxygenase-like [Brassica oleracea var. oleracea] [Brassica oleracea]
NC_027771.2	42187201	42187400	0.000332041	0.0248942	-40.4762	LOC106407578	1.18667	0.126667	-3.22781	2.96953e-13	1.14024e-12	Downstream	BnaC05g44760D [Brassica napus]
NC_027771.2	42205001	42205200	2.95419e-05	0.00420359	-27.3722	LOC106410811	3.03667	0.186667	-4.02395	2.96707e-24	1.70613e-23	Downstream	PREDICTED: E3 ubiquitin-protein ligase RNF4 [Brassica oleracea var. oleracea] [Brassica oleracea]
NC_027771.2	42205101	42205300	1.7653e-08	9.55918e-06	-40.1723	LOC106410811	3.03667	0.186667	-4.02395	2.96707e-24	1.70613e-23	Downstream	PREDICTED: E3 ubiquitin-protein ligase RNF4 [Brassica oleracea var. oleracea] [Brassica oleracea]
NC_027771.2	42206401	42206600	4.76143e-07	0.000155644	26.4905	LOC106410810	2.20333	0.446667	-2.30242	3.78563e-17	1.70902e-16	Downstream	BnaA05g30350D [Brassica napus]
NC_027772.2	6551201	6551400	0.000210356	0.0180154	-25.447	LOC106402926	0.103333	1.75667	4.08746	1.62204e-15	6.86314e-15	Downstream	PREDICTED: probable carboxylesterase 5 [Brassica napus]
NC_027772.2	7303601	7303800	0.000541335	0.0349679	28.3154	LOC106453934	1.31667	0.136667	-3.26816	1.17285e-13	4.58514e-13	Downstream	PREDICTED: serine/threonine-protein kinase BUR1-like, partial [Brassica napus]
NC_027772.2	7303701	7303900	0.000127047	0.0124942	33.3333	LOC106453934	1.31667	0.136667	-3.26816	1.17285e-13	4.58514e-13	Downstream	PREDICTED: serine/threonine-protein kinase BUR1-like, partial [Brassica napus]
NC_027772.2	9623901	9624100	0.000495085	0.0328631	-30.4598	LOC106435350	16.67	3.13333	-2.41148	1.57865e-110	3.13787e-109	Downstream	PREDICTED: transcription factor bHLH122 [Brassica oleracea var. oleracea] [Brassica oleracea]
NC_027772.2	14960601	14960800	1.24807e-05	0.00215878	-38.9177	LOC106360445	3.69	0.633333	-2.54258	5.98001e-25	3.51501e-24	Downstream	PREDICTED: probable arabinosyltransferase ARAD1 [Brassica napus]
NC_027772.2	16904501	16904700	0.000140309	0.0134218	-45.8791	LOC106406252	6.93333	1.64	-2.07985	1.64952e-66	2.10204e-65	Downstream	BnaC06g11680D [Brassica napus]
NC_027772.2	16904601	16904800	0.000785801	0.0451431	-30.2837	LOC106406252	6.93333	1.64	-2.07985	1.64952e-66	2.10204e-65	Downstream	BnaC06g11680D [Brassica napus]
NC_027772.2	21067201	21067400	9.50534e-13	1.49001e-09	-35.9524	LOC106394730	0.826667	0.116667	-2.82491	3.16449e-10	1.04297e-09	Downstream	PREDICTED: cysteine-rich receptor-like protein kinase 14 [Brassica napus]
NC_027772.2	21067301	21067500	2.2325e-14	4.79146e-11	-27.3562	LOC106394730	0.826667	0.116667	-2.82491	3.16449e-10	1.04297e-09	Downstream	PREDICTED: cysteine-rich receptor-like protein kinase 14 [Brassica napus]
NC_027773.2	576801	577000	0.000254709	0.0206252	37.1637	LOC106380683	1.21667	0.296667	-2.03602	3.08921e-11	1.078e-10	Downstream	PREDICTED: transmembrane E3 ubiquitin-protein ligase 1-like isoform X1 [Brassica napus]
NC_027773.2	2902301	2902500	3.57676e-07	0.000122697	35.1332	LOC106432748	70.58	3.56	-4.30931	0	0	Downstream	PREDICTED: transcription factor HBI1-like [Brassica napus]
NC_027773.2	2902401	2902600	3.57676e-07	0.000122697	35.1332	LOC106432748	70.58	3.56	-4.30931	0	0	Downstream	PREDICTED: transcription factor HBI1-like [Brassica napus]
NC_027773.2	5007801	5008000	0.000353483	0.0260203	27.9716	LOC106390830	1.30667	0.256667	-2.34792	3.71861e-16	1.61657e-15	Downstream	PREDICTED: probable LRR receptor-like serine/threonine-protein kinase At3g47570 [Brassica napus]
NC_027773.2	5386901	5387100	5.42452e-05	0.0066251	-26.1429	LOC106391843	2.66667	0.576667	-2.20923	7.9801e-08	2.26557e-07	Downstream	BnaC03g55140D [Brassica napus]
NC_027773.2	5737501	5737700	1.68221e-06	0.000439297	35.1489	LOC106391860	0.83	0.15	-2.46815	2.76151e-11	9.66171e-11	Downstream	PREDICTED: squamosa promoter-binding-like protein 15 [Brassica oleracea var. oleracea] [Brassica oleracea]
NC_027773.2	7716301	7716500	5.43089e-06	0.00111888	-38.0047	LOC106394415	0.676667	3.26667	2.2713	1.0472e-26	6.46813e-26	Downstream	PREDICTED: U-box domain-containing protein 16-like [Brassica napus]
NC_027773.2	8531601	8531800	9.32805e-05	0.00994537	32.0494	LOC106449354	0.346667	3.91333	3.49678	5.31e-29	3.48481e-28	Downstream	calmodulin-binding protein [Arabidopsis lyrata subsp. lyrata] [Arabidopsis lyrata]
NC_027773.2	8531701	8531900	5.46873e-05	0.00666771	41.0588	LOC106449354	0.346667	3.91333	3.49678	5.31e-29	3.48481e-28	Downstream	calmodulin-binding protein [Arabidopsis lyrata subsp. lyrata] [Arabidopsis lyrata]
NC_027773.2	26915701	26915900	6.07789e-09	3.77905e-06	-37.6545	LOC106427547	4.37667	0.283333	-3.94926	1.52729e-92	2.59905e-91	Downstream	PREDICTED: probable LRR receptor-like serine/threonine-protein kinase At4g20940 [Brassica napus]
NC_027773.2	30649801	30650000	0.000110387	0.0112634	25.5061	LOC106409018	10.19	2.09667	-2.28098	3.56712e-33	2.59066e-32	Downstream	PREDICTED: RING-H2 finger protein ATL79-like [Brassica napus]
NC_027773.2	39405601	39405800	3.63802e-06	0.000817459	-48.4432	LOC106410954	6.38	0.783333	-3.02586	4.91618e-68	6.39257e-67	Downstream	PREDICTED: pentatricopeptide repeat-containing protein At3g29290-like isoform X1 [Brassica napus]
NC_027773.2	39532801	39533000	0.000490636	0.0326539	27.6301	LOC106410940	78.0367	15.78	-2.30605	0	0	Downstream	PREDICTED: COBRA-like protein 2 [Brassica napus]
NC_027773.2	44748501	44748700	0.00048692	0.0324712	25.2418	LOC106415752	2.20667	16.5133	2.90369	3.60473e-127	8.17532e-126	Downstream	PREDICTED: adenosylhomocysteinase 2-like [Brassica napus]
NC_027773.2	45428401	45428600	3.67656e-05	0.00495334	26.2745	LOC106378186	0.53	0.001	-9.04985	7.06711e-08	2.0158e-07	Downstream	PREDICTED: golgin subfamily A member 6-like protein 2 [Brassica oleracea var. oleracea] [Brassica oleracea]
NC_027773.2	46353401	46353600	5.36396e-06	0.00110782	-25.1281	LOC111207823	2.38333	0.28	-3.08948	3.91599e-34	2.90827e-33	Downstream	BnaC07g30760D [Brassica napus]
NC_027773.2	46859001	46859200	3.21275e-06	0.000741371	29.4691	LOC106407639	0.406667	0.0966667	-2.07276	0.000300974	0.000639056	Downstream	BnaC07g31000D [Brassica napus]
NC_027773.2	47436501	47436700	6.16828e-07	0.000192936	-25.2632	LOC106402063	7.63667	1.68667	-2.17877	3.30639e-50	3.34393e-49	Downstream	PREDICTED: sugar transport protein 3 [Brassica napus]
NC_027773.2	47578601	47578800	3.40556e-11	3.84388e-08	-41.5094	LOC106410295	12.3533	1.99	-2.63406	2.46957e-185	8.17762e-184	Downstream	PREDICTED: leucine-rich repeat receptor-like serine/threonine-protein kinase BAM2 [Brassica napus]
NC_027773.2	47578701	47578900	7.7417e-40	2.33718e-35	-51.5071	LOC106410295	12.3533	1.99	-2.63406	2.46957e-185	8.17762e-184	Downstream	PREDICTED: leucine-rich repeat receptor-like serine/threonine-protein kinase BAM2 [Brassica napus]
NC_027773.2	47578801	47579000	2.91739e-34	5.71108e-30	-54.8432	LOC106410295	12.3533	1.99	-2.63406	2.46957e-185	8.17762e-184	Downstream	PREDICTED: leucine-rich repeat receptor-like serine/threonine-protein kinase BAM2 [Brassica napus]
NC_027773.2	47881901	47882100	0.000798914	0.0456593	-25.2638	LOC106425640	3.52	0.856667	-2.03877	6.57862e-12	2.37125e-11	Downstream	PREDICTED: cyclin-dependent kinase inhibitor 2-like [Brassica oleracea var. oleracea] [Brassica oleracea]
NC_027773.2	47932301	47932500	8.53366e-10	6.77322e-07	29.1281	LOC106425644	6.13667	0.58	-3.40333	1.05012e-35	8.06284e-35	Downstream	BnaC07g31880D [Brassica napus]
NC_027773.2	47932401	47932600	9.83636e-07	0.000284266	31.7201	LOC106425644	6.13667	0.58	-3.40333	1.05012e-35	8.06284e-35	Downstream	BnaC07g31880D [Brassica napus]
NC_027773.2	48784401	48784600	1.09476e-05	0.00195069	-28.2764	LOC106409405	15.23	1.11667	-3.76965	3.15595e-64	3.90312e-63	Downstream	BnaA03g42300D [Brassica napus]
NC_027773.2	48784501	48784700	4.61662e-05	0.00587835	-32.0264	LOC106409405	15.23	1.11667	-3.76965	3.15595e-64	3.90312e-63	Downstream	BnaA03g42300D [Brassica napus]
NC_027773.2	48987901	48988100	4.05082e-06	0.000888816	38.0184	LOC106410257	38.4533	6.16333	-2.64133	1.75352e-126	3.95645e-125	Downstream	BnaA03g42540D [Brassica napus]
NC_027773.2	49234901	49235100	3.99311e-10	3.45439e-07	-46.5315	LOC106438365	1.64333	0.273333	-2.58789	1.01385e-14	4.14729e-14	Downstream	PREDICTED: zinc finger CCCH domain-containing protein 32-like [Brassica oleracea var. oleracea] [Brassica oleracea]
NC_027773.2	49235001	49235200	5.26976e-07	0.000169181	-42.9691	LOC106438365	1.64333	0.273333	-2.58789	1.01385e-14	4.14729e-14	Downstream	PREDICTED: zinc finger CCCH domain-containing protein 32-like [Brassica oleracea var. oleracea] [Brassica oleracea]
NC_027773.2	49323301	49323500	1.79709e-10	1.68905e-07	40.6571	LOC106445062	4.70667	0.856667	-2.4579	1.03064e-58	1.1862e-57	Downstream	BnaA03g42960D [Brassica napus]
NC_027773.2	49323401	49323600	3.45266e-08	1.70388e-05	40.5882	LOC106445062	4.70667	0.856667	-2.4579	1.03064e-58	1.1862e-57	Downstream	BnaA03g42960D [Brassica napus]
NC_027773.2	49323701	49323900	1.12833e-08	6.48685e-06	34.0329	LOC106445062	4.70667	0.856667	-2.4579	1.03064e-58	1.1862e-57	Downstream	BnaA03g42960D [Brassica napus]
NC_027773.2	49398201	49398400	5.6695e-28	6.39921e-24	46.537	LOC111198139	1.66	48.6433	4.87299	0	0	Downstream	CBL1 [Brassica napus]
NC_027773.2	49747101	49747300	4.30158e-10	3.68563e-07	36.075	LOC106411541	1.26667	0.306667	-2.04629	3.63525e-20	1.8307e-19	Downstream	PREDICTED: ABC transporter C family member 13-like isoform X1 [Brassica napus]
NC_027773.2	49747601	49747800	1.95992e-06	0.00049724	-30.9474	LOC106411541	1.26667	0.306667	-2.04629	3.63525e-20	1.8307e-19	Downstream	PREDICTED: ABC transporter C family member 13-like isoform X1 [Brassica napus]
NC_027773.2	50838201	50838400	6.48386e-07	0.000201099	-25.0223	LOC106420970	2.5	0.61	-2.03505	1.98015e-16	8.70146e-16	Downstream	PREDICTED: cysteine-rich receptor-like protein kinase 29 isoform X1 [Brassica napus]
NC_027773.2	50838501	50838700	3.16909e-13	5.4727e-10	-33.197	LOC106420970	2.5	0.61	-2.03505	1.98015e-16	8.70146e-16	Downstream	PREDICTED: cysteine-rich receptor-like protein kinase 29 isoform X1 [Brassica napus]
NC_027773.2	51001001	51001200	0.000516457	0.0338345	-28.6629	LOC106420998	0.266667	0.001	-8.05889	1.33317e-06	3.4637e-06	Downstream	PREDICTED: beta-glucosidase 47-like isoform X1 [Brassica napus]
NC_027773.2	51070501	51070700	1.65304e-07	6.44482e-05	32.6011	LOC106420982	25.6	2.16333	-3.56482	3.00533e-108	5.85824e-107	Downstream	PREDICTED: protein DETOXIFICATION 39-like [Raphanus sativus]
NC_027773.2	51482401	51482600	1.38332e-06	0.000375051	37.538	LOC106440462	0.146667	4.41	4.91017	4.43721e-54	4.79075e-53	Downstream	BnaC07g37840D [Brassica napus]
NC_027773.2	51482501	51482700	2.23425e-08	1.17196e-05	35.5169	LOC106440462	0.146667	4.41	4.91017	4.43721e-54	4.79075e-53	Downstream	BnaC07g37840D [Brassica napus]
NC_027773.2	51482601	51482800	1.3226e-06	0.000361346	38.0983	LOC106440462	0.146667	4.41	4.91017	4.43721e-54	4.79075e-53	Downstream	BnaC07g37840D [Brassica napus]
NC_027773.2	51553701	51553900	6.6955e-11	7.00946e-08	28.8619	LOC106440455	1.25	0.0566667	-4.46328	7.97181e-20	3.97117e-19	Downstream	PREDICTED: cysteine-rich receptor-like protein kinase 5 isoform X4 [Brassica napus]
NC_027773.2	51553801	51554000	6.28197e-13	1.02314e-09	36.9559	LOC106440455	1.25	0.0566667	-4.46328	7.97181e-20	3.97117e-19	Downstream	PREDICTED: cysteine-rich receptor-like protein kinase 5 isoform X4 [Brassica napus]
NC_027773.2	51553901	51554100	8.31497e-06	0.00156731	27.1467	LOC106440455	1.25	0.0566667	-4.46328	7.97181e-20	3.97117e-19	Downstream	PREDICTED: cysteine-rich receptor-like protein kinase 5 isoform X4 [Brassica napus]
NC_027773.2	52140701	52140900	8.20002e-71	1.7867e-65	-43.4907	LOC106398081	0.0533333	1.99667	5.22641	2.77612e-11	9.71146e-11	Downstream	PREDICTED: E3 ubiquitin-protein ligase At3g02290-like [Brassica oleracea var. oleracea] [Brassica oleracea]
NC_027773.2	52140801	52141000	4.33357e-61	5.71514e-56	-45.3642	LOC106398081	0.0533333	1.99667	5.22641	2.77612e-11	9.71146e-11	Downstream	PREDICTED: E3 ubiquitin-protein ligase At3g02290-like [Brassica oleracea var. oleracea] [Brassica oleracea]
NC_027773.2	52141701	52141900	1.44037e-17	5.24589e-14	-31.7768	LOC106398081	0.0533333	1.99667	5.22641	2.77612e-11	9.71146e-11	Downstream	PREDICTED: E3 ubiquitin-protein ligase At3g02290-like [Brassica oleracea var. oleracea] [Brassica oleracea]
NC_027773.2	52444501	52444700	1.20572e-10	1.18711e-07	34.9769	LOC111207886	0.776667	0.06	-3.69426	7.78988e-09	2.36216e-08	Downstream	BnaC07g50260D [Brassica napus]
NC_027773.2	52806601	52806800	9.3187e-08	3.97585e-05	-48.4175	LOC111207550	29.7367	7.08667	-2.06906	6.32739e-239	2.77802e-237	Downstream	PREDICTED: protein NLP7-like [Brassica oleracea var. oleracea] [Brassica oleracea]
NC_027773.2	52806701	52806900	1.66739e-14	3.65852e-11	-55.1681	LOC111207550	29.7367	7.08667	-2.06906	6.32739e-239	2.77802e-237	Downstream	PREDICTED: protein NLP7-like [Brassica oleracea var. oleracea] [Brassica oleracea]
NC_027773.2	53715301	53715500	1.82658e-06	0.000469453	26.5208	LOC106411169	0.0666667	0.45	2.75489	4.93547e-06	1.22922e-05	Downstream	PREDICTED: probable transcriptional regulator SLK1 isoform X2 [Brassica napus]
NC_027773.2	53715401	53715600	1.26843e-18	5.3283e-15	42.6705	LOC106411169	0.0666667	0.45	2.75489	4.93547e-06	1.22922e-05	Downstream	PREDICTED: probable transcriptional regulator SLK1 isoform X2 [Brassica napus]
NC_027773.2	53715501	53715700	1.29136e-11	1.60426e-08	39.821	LOC106411169	0.0666667	0.45	2.75489	4.93547e-06	1.22922e-05	Downstream	PREDICTED: probable transcriptional regulator SLK1 isoform X2 [Brassica napus]
NC_027773.2	53715901	53716100	0.000124085	0.0122801	25.1613	LOC106411169	0.0666667	0.45	2.75489	4.93547e-06	1.22922e-05	Downstream	PREDICTED: probable transcriptional regulator SLK1 isoform X2 [Brassica napus]
NC_027773.2	54054001	54054200	3.87956e-05	0.00516395	48.19	LOC106410812	8.52667	42.5967	2.32069	2.63175e-171	8.02077e-170	Downstream	PREDICTED: tryptophan synthase beta chain 2, chloroplastic-like [Brassica napus]
NC_027773.2	56102901	56103100	5.20113e-07	0.000167364	36.5449	LOC106366441	8.10333	0.116667	-6.11805	1.37085e-109	2.70109e-108	Downstream	PREDICTED: leucine-rich repeat extensin-like protein 4 [Brassica napus]
NC_027773.2	56483801	56484000	3.24031e-05	0.00449667	-28.0702	LOC106410981	10.9267	2.72667	-2.00264	6.48282e-77	9.41005e-76	Downstream	PREDICTED: chloroplastic group IIA intron splicing facilitator CRS1, chloroplastic-like [Brassica napus]
NC_027773.2	56938501	56938700	1.67004e-05	0.00270888	25.579	LOC111207698	0.0666667	0.386667	2.53605	6.89729e-05	0.000155849	Downstream	PREDICTED: lactation elevated protein 1 isoform X1 [Brassica napus]
NC_027773.2	58755001	58755200	0.000398545	0.0283276	-31.1794	LOC111207771	2.85	58.9733	4.37103	0	0	Downstream	PREDICTED: D-3-phosphoglycerate dehydrogenase 1, chloroplastic-like [Brassica oleracea var. oleracea] [Brassica oleracea]
NC_027774.2	6554101	6554300	0.000289774	0.0226026	29.7888	LOC106410311	20.7667	3.67	-2.50042	1.02619e-195	3.62828e-194	Downstream	PREDICTED: trihelix transcription factor GTL1-like isoform X1 [Brassica napus]
NC_027774.2	10650501	10650700	1.20005e-13	2.23819e-10	-59.4915	LOC106435444	9.21667	1.44	-2.67818	1.28175e-72	1.76053e-71	Downstream	BnaC08g11270D [Brassica napus]
NC_027774.2	10650601	10650800	6.7227e-19	2.90938e-15	-39.5728	LOC106435444	9.21667	1.44	-2.67818	1.28175e-72	1.76053e-71	Downstream	BnaC08g11270D [Brassica napus]
NC_027774.2	18262301	18262500	0.000466509	0.031539	38.3333	LOC106362074	24.2333	5.82333	-2.05708	6.91805e-69	9.10188e-68	Downstream	PREDICTED: allene oxide cyclase 4, chloroplastic [Brassica oleracea var. oleracea] [Brassica oleracea]
NC_027774.2	18724901	18725100	3.33127e-05	0.00459095	27.7784	LOC106360213	3.70333	0.47	-2.97809	1.59567e-19	7.86745e-19	Downstream	BnaA08g31440D [Brassica napus]
NC_027774.2	21624001	21624200	0.000163842	0.0150399	-25.8566	LOC106428655	0.001	0.626667	9.29155	3.05684e-05	7.12388e-05	Downstream	PREDICTED: RPM1-interacting protein 4-like [Brassica napus]
NC_027774.2	21925901	21926100	1.19736e-06	0.000333883	31.9608	LOC106444908	1.95	0.216667	-3.16993	3.6286e-19	1.76644e-18	Downstream	BnaA06g16240D [Brassica napus]
NC_027774.2	22407301	22407500	8.29137e-08	3.59757e-05	30.846	LOC106419554	1.96333	0.466667	-2.07284	6.73996e-08	1.92447e-07	Downstream	PREDICTED: serine/threonine-protein kinase ULK3-like isoform X2 [Brassica napus]
NC_027774.2	22496301	22496500	9.91426e-08	4.18999e-05	-26.7218	LOC106419523	1.08	0.0933333	-3.5325	4.59117e-10	1.49935e-09	Downstream	PREDICTED: transcription factor DIVARICATA-like [Brassica oleracea var. oleracea] [Brassica oleracea]
NC_027774.2	23125001	23125200	2.27038e-05	0.00343381	-31.8439	LOC106382428	1.06	0.216667	-2.29052	2.95188e-07	8.03979e-07	Downstream	PREDICTED: small RNA degrading nuclease 1-like isoform X1 [Brassica napus]
NC_027774.2	23125101	23125300	2.23177e-07	8.29153e-05	-34.0304	LOC106382428	1.06	0.216667	-2.29052	2.95188e-07	8.03979e-07	Downstream	PREDICTED: small RNA degrading nuclease 1-like isoform X1 [Brassica napus]
NC_027774.2	33548001	33548200	3.37806e-08	1.67111e-05	33.0769	LOC106415710	18.75	3.97667	-2.23726	1.47036e-100	2.69444e-99	Downstream	PREDICTED: bifunctional L-3-cyanoalanine synthase/cysteine synthase C1, mitochondrial-like [Brassica napus]
NC_027774.2	37410101	37410300	6.12341e-11	6.47547e-08	-26.1898	LOC106416264	0.58	0.07	-3.05063	4.34079e-09	1.33835e-08	Downstream	PREDICTED: filament-like plant protein 7 isoform X2 [Brassica napus]
NC_027774.2	37524401	37524600	0.000759602	0.044094	-35.7143	LOC106411903	17.1567	662.117	5.27024	0	0	Downstream	Late embryogenesis abundant protein, group 6 [Arabidopsis thaliana]
NC_027774.2	38264701	38264900	1.68597e-13	3.04475e-10	-48.4855	LOC106415945	45.96	10.3733	-2.1475	1.25226e-119	2.68734e-118	Downstream	PREDICTED: stress enhanced protein 2, chloroplastic [Brassica rapa]
NC_027774.2	38812101	38812300	7.26015e-09	4.41285e-06	36.7286	LOC106436697	71.6933	10.52	-2.7687	0	0	Downstream	PREDICTED: transcription activator GLK1-like isoform X1 [Brassica napus]
NC_027774.2	38812201	38812400	2.33394e-10	2.13478e-07	46.6287	LOC106436697	71.6933	10.52	-2.7687	0	0	Downstream	PREDICTED: transcription activator GLK1-like isoform X1 [Brassica napus]
NC_027774.2	38812301	38812500	7.65902e-40	2.32624e-35	56.973	LOC106436697	71.6933	10.52	-2.7687	0	0	Downstream	PREDICTED: transcription activator GLK1-like isoform X1 [Brassica napus]
NC_027774.2	38812401	38812600	3.67745e-35	7.64705e-31	57.0119	LOC106436697	71.6933	10.52	-2.7687	0	0	Downstream	PREDICTED: transcription activator GLK1-like isoform X1 [Brassica napus]
NC_027774.2	39010101	39010300	1.01769e-05	0.00183911	30.7884	LOC106368922	5.57	29.4733	2.40366	1.14658e-127	2.60672e-126	Downstream	PREDICTED: pollen-specific protein SF21 isoform X1 [Brassica oleracea var. oleracea] [Brassica oleracea]
NC_027774.2	39010201	39010400	8.8094e-05	0.00954303	26.4014	LOC106368922	5.57	29.4733	2.40366	1.14658e-127	2.60672e-126	Downstream	PREDICTED: pollen-specific protein SF21 isoform X1 [Brassica oleracea var. oleracea] [Brassica oleracea]
NC_027774.2	39010501	39010700	4.48624e-08	2.13571e-05	28.2166	LOC106368922	5.57	29.4733	2.40366	1.14658e-127	2.60672e-126	Downstream	PREDICTED: pollen-specific protein SF21 isoform X1 [Brassica oleracea var. oleracea] [Brassica oleracea]
NC_027774.2	39010801	39011000	5.75116e-06	0.00116969	-30.5843	LOC106368922	5.57	29.4733	2.40366	1.14658e-127	2.60672e-126	Downstream	PREDICTED: pollen-specific protein SF21 isoform X1 [Brassica oleracea var. oleracea] [Brassica oleracea]
NC_027774.2	39028601	39028800	3.89583e-19	1.73545e-15	-40.4196	LOC106368921	2.54	16.5367	2.70277	7.16576e-101	1.31474e-99	Downstream	PREDICTED: tetraspanin-2-like [Brassica napus]
NC_027774.2	39028701	39028900	3.89583e-19	1.73545e-15	-40.4196	LOC106368921	2.54	16.5367	2.70277	7.16576e-101	1.31474e-99	Downstream	PREDICTED: tetraspanin-2-like [Brassica napus]
NC_027774.2	39038401	39038600	3.01941e-07	0.000106644	34.8485	LOC106368915	2.90667	18.0167	2.63189	4.68137e-108	9.09681e-107	Downstream	PREDICTED: nucleosome assembly protein 1;2-like isoform X1 [Brassica napus]
NC_027774.2	39038501	39038700	2.99648e-07	0.000105968	29.7297	LOC106368915	2.90667	18.0167	2.63189	4.68137e-108	9.09681e-107	Downstream	PREDICTED: nucleosome assembly protein 1;2-like isoform X1 [Brassica napus]
NC_027774.2	39039301	39039500	9.77591e-10	7.64658e-07	-34.625	LOC106368915	2.90667	18.0167	2.63189	4.68137e-108	9.09681e-107	Downstream	PREDICTED: nucleosome assembly protein 1;2-like isoform X1 [Brassica napus]
NC_027774.2	40707301	40707500	4.42013e-17	1.49772e-13	-27.6924	LOC106416221	0.953333	0.0966667	-3.30189	1.00317e-11	3.58714e-11	Downstream	PREDICTED: F-box/kelch-repeat protein At1g16250-like [Brassica napus]
NC_027774.2	40736501	40736700	3.17119e-08	1.58469e-05	25.8828	LOC106416133	3.41	0.5	-2.76977	4.44138e-32	3.14005e-31	Downstream	PREDICTED: vacuolar fusion protein CCZ1 homolog isoform X1 [Brassica oleracea var. oleracea] [Brassica oleracea]
NC_027774.2	40736701	40736900	1.29189e-07	5.2419e-05	27.7681	LOC106416133	3.41	0.5	-2.76977	4.44138e-32	3.14005e-31	Downstream	PREDICTED: vacuolar fusion protein CCZ1 homolog isoform X1 [Brassica oleracea var. oleracea] [Brassica oleracea]
NC_027774.2	41057401	41057600	0.000210005	0.0179922	27.6476	LOC106411884	5.54667	0.676667	-3.0351	5.04292e-47	4.83237e-46	Downstream	PREDICTED: serine carboxypeptidase-like 50 [Brassica napus]
NC_027774.2	41058201	41058400	1.14021e-07	4.72009e-05	-40.647	LOC106411884	5.54667	0.676667	-3.0351	5.04292e-47	4.83237e-46	Downstream	PREDICTED: serine carboxypeptidase-like 50 [Brassica napus]
NC_027774.2	42908501	42908700	2.12871e-05	0.00326796	26.8438	LOC106413930	6.09	100.45	4.04389	0	0	Downstream	PREDICTED: dehydration-responsive element-binding protein 1F-like [Brassica napus]
NC_027774.2	42908601	42908800	2.12871e-05	0.00326796	26.8438	LOC106413930	6.09	100.45	4.04389	0	0	Downstream	PREDICTED: dehydration-responsive element-binding protein 1F-like [Brassica napus]
NC_027774.2	43949001	43949200	1.11164e-07	4.61708e-05	-33.1085	LOC106415427	0.246667	2.78333	3.49618	1.73686e-45	1.62065e-44	Downstream	PREDICTED: G-type lectin S-receptor-like serine/threonine-protein kinase At1g11330 isoform X1 [Brassica napus]
NC_027774.2	43949101	43949300	2.2454e-14	4.81399e-11	-40.8382	LOC106415427	0.246667	2.78333	3.49618	1.73686e-45	1.62065e-44	Downstream	PREDICTED: G-type lectin S-receptor-like serine/threonine-protein kinase At1g11330 isoform X1 [Brassica napus]
NC_027774.2	44165901	44166100	8.36026e-05	0.00918394	32.9839	LOC106406670	8.24333	52.8	2.67924	1.74448e-208	6.57266e-207	Downstream	PREDICTED: bZIP transcription factor 60-like [Brassica napus]
NC_027774.2	44734501	44734700	0.000433151	0.0300068	33.5242	LOC106377019	52.0833	12.3067	-2.08138	2.8157e-136	6.82111e-135	Downstream	PREDICTED: superoxide dismutase [Cu-Zn] [Brassica oleracea var. oleracea] [Brassica oleracea]
NC_027774.2	45613701	45613900	4.43046e-07	0.000146545	41.7839	LOC106420051	3.78	0.01	-8.56224	7.62497e-78	1.11876e-76	Downstream	PREDICTED: receptor-like protein 12 [Brassica napus]
NC_027774.2	45884001	45884200	0.000171364	0.0155439	37.9048	LOC106402507	0.226667	1.61	2.82842	9.00005e-39	7.3802e-38	Downstream	PREDICTED: myosin-8 [Brassica napus]
NC_027775.2	2716501	2716700	7.13689e-07	0.000217888	-41.9753	LOC106444459	0.65	0.0933333	-2.79998	0.000159718	0.000348396	Downstream	PREDICTED: GATA transcription factor 12-like [Brassica napus]
NC_027775.2	2716601	2716800	7.13689e-07	0.000217888	-41.9753	LOC106444459	0.65	0.0933333	-2.79998	0.000159718	0.000348396	Downstream	PREDICTED: GATA transcription factor 12-like [Brassica napus]
NC_027775.2	3362801	3363000	1.18477e-06	0.00033113	47.6829	LOC106427310	10.42	1.68	-2.63282	1.32839e-39	1.10991e-38	Downstream	PREDICTED: calvin cycle protein CP12-3, chloroplastic-like [Brassica napus]
NC_027775.2	3519501	3519700	0.000191976	0.0168739	27.3956	LOC106365994	1.27667	0.13	-3.2958	1.06726e-08	3.20761e-08	Downstream	PREDICTED: nuclear nucleic acid-binding protein C1D-like [Brassica napus]
NC_027775.2	3519601	3519800	6.6621e-05	0.00773305	40.9185	LOC106365994	1.27667	0.13	-3.2958	1.06726e-08	3.20761e-08	Downstream	PREDICTED: nuclear nucleic acid-binding protein C1D-like [Brassica napus]
NC_027775.2	4319801	4320000	0.000741875	0.0434037	25.5261	LOC111210035	3.65667	0.48	-2.92942	3.52887e-13	1.34995e-12	Downstream	BnaC09g05530D [Brassica napus]
NC_027775.2	4319901	4320100	2.33594e-05	0.00350893	35.6146	LOC111210035	3.65667	0.48	-2.92942	3.52887e-13	1.34995e-12	Downstream	BnaC09g05530D [Brassica napus]
NC_027775.2	6326301	6326500	0.000253288	0.0205465	37.4086	LOC106413853	0.703333	0.0566667	-3.63364	4.31991e-08	1.2506e-07	Downstream	PREDICTED: transcription factor RAX3-like [Brassica oleracea var. oleracea] [Brassica oleracea]
NC_027775.2	6446101	6446300	0.000108041	0.0110847	-30.1791	LOC106412138	1.83667	0.0933333	-4.29855	2.12429e-17	9.69266e-17	Downstream	BnaC09g07290D [Brassica napus]
NC_027775.2	6633901	6634100	2.89981e-11	3.33462e-08	30.958	LOC111209611	1.12	0.173333	-2.69188	1.89638e-07	5.24211e-07	Downstream	T25N20.19 [Arabidopsis thaliana]
NC_027775.2	10094101	10094300	1.55659e-05	0.00256462	29.7348	LOC106445420	0.736667	0.0766667	-3.26434	1.04041e-07	2.93001e-07	Downstream	PREDICTED: flavin-containing monooxygenase FMO GS-OX-like 4 [Brassica napus]
NC_027775.2	20145601	20145800	0.000210207	0.0180066	26.3736	LOC111209337	1.04333	0.0866667	-3.58958	7.69294e-16	3.29821e-15	Downstream	BnaC09g22100D [Brassica napus]
NC_027775.2	31584501	31584700	0.000315674	0.02403	29.4778	LOC106418645	0.463333	0.03	-3.94902	1.68273e-08	4.99863e-08	Downstream	PREDICTED: MLO-like protein 11 [Brassica napus]
NC_027775.2	46046601	46046800	1.48748e-10	1.42451e-07	31.7658	LOC106416427	2.29	0.53	-2.11128	5.09569e-13	1.93376e-12	Downstream	BnaA10g19230D [Brassica napus]
NC_027775.2	46046701	46046900	1.72128e-06	0.000447392	38.5676	LOC106416427	2.29	0.53	-2.11128	5.09569e-13	1.93376e-12	Downstream	BnaA10g19230D [Brassica napus]
NC_027775.2	46944701	46944900	0.00015883	0.0147058	29.7559	LOC106370612	0.19	1.12333	2.56371	7.25579e-05	0.000163583	Downstream	PREDICTED: ethylene-responsive transcription factor ERF113, partial [Brassica napus]
NC_027775.2	50511201	50511400	4.49385e-09	2.90853e-06	39.1465	LOC106446114	1.98333	0.273333	-2.85919	2.21317e-11	7.77969e-11	Downstream	BnaA10g23360D [Brassica napus]
NC_027775.2	50511501	50511700	3.76516e-05	0.00504477	27.7249	LOC106446114	1.98333	0.273333	-2.85919	2.21317e-11	7.77969e-11	Downstream	BnaA10g23360D [Brassica napus]
NC_027775.2	50511601	50511800	2.53305e-18	1.02788e-14	44.2786	LOC106446114	1.98333	0.273333	-2.85919	2.21317e-11	7.77969e-11	Downstream	BnaA10g23360D [Brassica napus]
NC_027775.2	50511701	50511900	2.80177e-12	4.02205e-09	39.6111	LOC106446114	1.98333	0.273333	-2.85919	2.21317e-11	7.77969e-11	Downstream	BnaA10g23360D [Brassica napus]
NC_027775.2	50558701	50558900	0.000423694	0.0295728	25	LOC106446102	2.73333	0.68	-2.00705	2.62067e-42	2.30581e-41	Downstream	PREDICTED: formin-like protein 20 [Brassica napus]
ps02	163201	163400	5.48292e-51	3.61546e-46	77.6552	LOC106446858	1.03667	0.14	-2.88845	2.8082e-05	6.56329e-05	Downstream	PREDICTED: B3 domain-containing protein At3g18960-like [Brassica napus]
ps02	164401	164600	3.1182e-14	6.48414e-11	-25.2941	LOC106446858	1.03667	0.14	-2.88845	2.8082e-05	6.56329e-05	Downstream	PREDICTED: B3 domain-containing protein At3g18960-like [Brassica napus]
ps02	164501	164700	8.64006e-13	1.3672e-09	-31.8396	LOC106446858	1.03667	0.14	-2.88845	2.8082e-05	6.56329e-05	Downstream	PREDICTED: B3 domain-containing protein At3g18960-like [Brassica napus]
ps02	164801	165000	2.6336e-20	1.36204e-16	-30.6123	LOC106446858	1.03667	0.14	-2.88845	2.8082e-05	6.56329e-05	Downstream	PREDICTED: B3 domain-containing protein At3g18960-like [Brassica napus]
ps02	166401	166600	4.94111e-05	0.00618081	-25.9124	LOC106446857	1.28	0.316667	-2.01511	2.56461e-07	7.02218e-07	Downstream	PREDICTED: magnesium transporter MRS2-4-like [Brassica napus]
ps02	206101	206300	3.85471e-06	0.000855222	25.6735	LOC106446849	2.03	0.27	-2.91045	7.72736e-11	2.63659e-10	Downstream	PREDICTED: transcription termination factor MTEF1, chloroplastic [Brassica rapa]
ps02	228601	228800	6.55553e-07	0.000202996	-27.4658	LOC106446845	6.51333	1.21667	-2.42046	1.62571e-37	1.30193e-36	Downstream	PREDICTED: probable 1-acyl-sn-glycerol-3-phosphate acyltransferase 5 [Brassica napus]
ps02	5408901	5409100	3.76165e-09	2.49521e-06	-27.4977	LOC106425973	4.15333	36.78	3.14658	6.136e-280	3.22748e-278	Downstream	PREDICTED: transcription factor TGA3-like [Brassica napus]
ps02	8635501	8635700	2.90863e-05	0.00415498	27.7778	LOC106426029	5.87333	1.1	-2.41668	3.14614e-68	4.10456e-67	Downstream	PREDICTED: armadillo repeat-containing kinesin-like protein 2 isoform X1 [Brassica oleracea var. oleracea] [Brassica oleracea]
ps02	9460701	9460900	9.99975e-05	0.0104706	26.0433	LOC106382219	14.4367	366.91	4.66762	0	0	Downstream	PREDICTED: REF/SRPP-like protein At3g05500 [Brassica rapa]
ps02	11458501	11458700	9.32842e-05	0.00994555	30.2521	LOC106430622	0.06	1.47	4.61471	1.35981e-17	6.25539e-17	Downstream	PREDICTED: probable WRKY transcription factor 28 [Brassica napus]
ps02	13673401	13673600	1.31313e-07	5.31561e-05	34.8588	LOC106444564	0.001	2.22	11.1163	1.12359e-13	4.39624e-13	Downstream	AT5g05220/K18I23_2 [Arabidopsis thaliana]
ps02	15486801	15487000	0.000153094	0.0143117	-28.5581	LOC106374119	1.76	17.38	3.30378	7.45377e-53	7.898e-52	Downstream	PREDICTED: agamous-like MADS-box protein AGL97 isoform X1 [Brassica oleracea var. oleracea] [Brassica oleracea]
ps03	4406801	4407000	4.66598e-17	1.5757e-13	-33.6116	LOC106430021	21.2767	1.43333	-3.89183	0	0	Downstream	PREDICTED: type II inositol polyphosphate 5-phosphatase 14-like [Brassica napus]
ps03	4407501	4407700	2.77164e-08	1.41144e-05	-26.2573	LOC106430021	21.2767	1.43333	-3.89183	0	0	Downstream	PREDICTED: type II inositol polyphosphate 5-phosphatase 14-like [Brassica napus]
ps03	11317101	11317300	0.00031642	0.0240623	-29.6503	LOC111210994	1.19	0.266667	-2.15785	4.11961e-06	1.03348e-05	Downstream	PREDICTED: F-box/kelch-repeat protein At5g48990-like [Brassica napus]
ps03	11317501	11317700	5.15404e-07	0.00016603	-29.5741	LOC111210994	1.19	0.266667	-2.15785	4.11961e-06	1.03348e-05	Downstream	PREDICTED: F-box/kelch-repeat protein At5g48990-like [Brassica napus]
ps03	18623001	18623200	1.01433e-09	7.8884e-07	44.7381	LOC106433837	2.86333	0.603333	-2.24667	2.24185e-15	9.43087e-15	Downstream	PREDICTED: probable 3-deoxy-D-manno-octulosonic acid transferase, mitochondrial [Brassica napus]
ps03	18623101	18623300	3.81304e-10	3.31522e-07	47.585	LOC106433837	2.86333	0.603333	-2.24667	2.24185e-15	9.43087e-15	Downstream	PREDICTED: probable 3-deoxy-D-manno-octulosonic acid transferase, mitochondrial [Brassica napus]
ps04	7580601	7580800	9.3241e-06	0.00171655	-29.386	LOC106382203	0.04	8.95	7.80574	3.08637e-202	1.12922e-200	Downstream	PREDICTED: two-component response regulator-like APRR1 isoform X1 [Brassica napus]
ps04	7580601	7580800	9.3241e-06	0.00171655	-29.386	LOC106382204	1.34667	43.9467	5.02829	0	0	Downstream	PREDICTED: protein NEN2 [Brassica napus]
ps04	7580701	7580900	3.15563e-09	2.13268e-06	-34.9277	LOC106382204	1.34667	43.9467	5.02829	0	0	Downstream	PREDICTED: protein NEN2 [Brassica napus]
ps04	7581601	7581800	5.87049e-12	7.88945e-09	-49.6377	LOC106382204	1.34667	43.9467	5.02829	0	0	Downstream	PREDICTED: protein NEN2 [Brassica napus]
ps04	7581801	7582000	0.000285846	0.0223766	26.326	LOC106382204	1.34667	43.9467	5.02829	0	0	Downstream	PREDICTED: protein NEN2 [Brassica napus]
ps04	7582401	7582600	0.000429026	0.0298183	29.602	LOC106382204	1.34667	43.9467	5.02829	0	0	Downstream	PREDICTED: protein NEN2 [Brassica napus]
ps04	8159201	8159400	0.000126593	0.012464	29.8535	LOC106348100	12.4967	1.13333	-3.4629	6.1318e-205	2.27355e-203	Downstream	PREDICTED: leucine-rich repeat receptor-like serine/threonine-protein kinase BAM1 [Brassica napus]
ps04	18924601	18924800	3.37426e-06	0.000770772	31.4815	LOC106376600	2.08333	0.256667	-3.02093	2.22462e-15	9.36024e-15	Downstream	PREDICTED: LOW QUALITY PROTEIN: chaperone protein dnaJ 39-like [Brassica napus]
ps05	3279701	3279900	3.71532e-07	0.000126592	35.2941	LOC106440549	30.5133	2.60667	-3.54916	2.69684e-177	8.48596e-176	Downstream	PREDICTED: pheophorbidase-like [Brassica napus]
ps05	13018701	13018900	2.37899e-09	1.67236e-06	42.6044	LOC106436336	0.14	11.4733	6.35671	1.01839e-95	1.77761e-94	Downstream	PREDICTED: trihelix transcription factor GT-3a-like [Brassica oleracea var. oleracea] [Brassica oleracea]
ps06	204301	204500	0.000750925	0.0437654	-26.5504	LOC106398320	3.92	0.743333	-2.39877	3.38575e-09	1.05045e-08	Downstream	PREDICTED: F-box/kelch-repeat protein At5g48990-like [Brassica napus]
ps06	204401	204600	1.12274e-15	3.05957e-12	-39.6736	LOC106398320	3.92	0.743333	-2.39877	3.38575e-09	1.05045e-08	Downstream	PREDICTED: F-box/kelch-repeat protein At5g48990-like [Brassica napus]
ps06	204501	204700	1.95134e-15	5.09062e-12	-44.5967	LOC106398320	3.92	0.743333	-2.39877	3.38575e-09	1.05045e-08	Downstream	PREDICTED: F-box/kelch-repeat protein At5g48990-like [Brassica napus]
ps06	4338701	4338900	6.59017e-05	0.00766683	26.2745	LOC106351986	0.713333	0.01	-6.1565	9.19864e-13	3.45634e-12	Downstream	PREDICTED: uncharacterized protein LOC106351986 [Brassica napus]
ps06	6508101	6508300	4.87491e-06	0.00102887	29.298	LOC111212682	1.45333	0.216667	-2.74582	2.38277e-11	8.36249e-11	Downstream	Disease resistance protein (TIR-NBS class) [Arabidopsis thaliana]
ps06	6515201	6515400	0.000532313	0.0345584	26.0351	LOC111212681	0.913333	0.18	-2.34314	8.17973e-11	2.78788e-10	Downstream	BnaC08g37590D [Brassica napus]
ps06	18150801	18151000	6.66919e-26	6.41504e-22	31.0362	LOC111213524	5.96667	1.41	-2.08123	8.43094e-39	6.91884e-38	Downstream	PREDICTED: alpha-L-arabinofuranosidase 2-like [Brassica napus]
ps06	18150901	18151100	7.66572e-20	3.75895e-16	31.6505	LOC111213524	5.96667	1.41	-2.08123	8.43094e-39	6.91884e-38	Downstream	PREDICTED: alpha-L-arabinofuranosidase 2-like [Brassica napus]

## Sheet: 15NS_CHG
Table S5. All DMGs identified in genomic sequence context of CHG in 15NS under freezing stress
chr	start	end	pvalue	qvalue	meth.diff	GeneID	15NSt0_fpkm	15NSt2_fpkm	log2(FC)	Pvalue	FDR	position	Description
NC_027757.2	9144501	9144700	0.000365288	0.0471813	-25.9126	LOC106441119	0.496667	0.00666667	-6.21917	3.48472e-15	1.45295e-14	Genebody	BnaAnng24050D, partial [Brassica napus]
NC_027758.2	268601	268800	4.61907e-05	0.0128226	-26.2987	LOC106352655	3.93	0.253333	-3.95542	6.19958e-35	4.67965e-34	Genebody	PREDICTED: probable LRR receptor-like serine/threonine-protein kinase At1g29720 isoform X1 [Brassica rapa]
NC_027758.2	13358901	13359100	2.36307e-08	4.80891e-05	-25.7653	LOC106360860	1.52333	0.001	-10.573	1.26051e-23	7.10105e-23	Genebody	PREDICTED: probable purine permease 10 isoform X1 [Brassica napus]
NC_027758.2	13359001	13359200	9.54184e-06	0.00438279	-29.7769	LOC106360860	1.52333	0.001	-10.573	1.26051e-23	7.10105e-23	Genebody	PREDICTED: probable purine permease 10 isoform X1 [Brassica napus]
NC_027759.2	1076301	1076500	0.000130591	0.0250183	-35	LOC106427845	8.47333	37.2767	2.13727	4.68037e-207	1.75017e-205	Genebody	PREDICTED: probable zinc metalloprotease EGY2, chloroplastic isoform X1 [Brassica napus]
NC_027759.2	41914701	41914900	0.000319951	0.043578	-37.5	LOC106444643	0.916667	0.166667	-2.45943	0.000177943	0.000386445	Genebody	BnaA03g48010D [Brassica napus]
NC_027760.2	10287101	10287300	1.56416e-05	0.0061822	36.5319	LOC106446134	2.54333	0.103333	-4.62134	2.43565e-28	1.57341e-27	Genebody	PREDICTED: WAT1-related protein At5g40230 [Brassica rapa]
NC_027761.2	3713801	3714000	9.24236e-05	0.0201334	28.7051	LOC106396553	4.2	0.686667	-2.61271	9.52433e-31	6.51941e-30	Genebody	PREDICTED: ubiquitin-like-specific protease 1D isoform X1 [Brassica rapa]
NC_027761.2	3713901	3714100	2.23017e-08	4.59303e-05	42.6158	LOC106396553	4.2	0.686667	-2.61271	9.52433e-31	6.51941e-30	Genebody	PREDICTED: ubiquitin-like-specific protease 1D isoform X1 [Brassica rapa]
NC_027761.2	3721801	3722000	0.000367565	0.0473668	-35.2045	LOC106396553	4.2	0.686667	-2.61271	9.52433e-31	6.51941e-30	Genebody	PREDICTED: ubiquitin-like-specific protease 1D isoform X1 [Brassica rapa]
NC_027762.2	27171401	27171600	3.00434e-05	0.00961145	28.6122	LOC106358167	22.9	3.83333	-2.57868	7.70308e-85	1.21707e-83	Genebody	PREDICTED: probable sulfate transporter 3.3 isoform X1 [Brassica rapa]
NC_027762.2	27171501	27171700	3.00434e-05	0.00961145	28.6122	LOC106358167	22.9	3.83333	-2.57868	7.70308e-85	1.21707e-83	Genebody	PREDICTED: probable sulfate transporter 3.3 isoform X1 [Brassica rapa]
NC_027763.2	7565101	7565300	2.52541e-05	0.00855305	40.9142	LOC106358028	6.39667	0.923333	-2.7924	3.72519e-46	3.51951e-45	Genebody	PREDICTED: lecithin-cholesterol acyltransferase-like 1 [Brassica napus]
NC_027763.2	7565201	7565400	4.6072e-07	0.000490853	45.1518	LOC106358028	6.39667	0.923333	-2.7924	3.72519e-46	3.51951e-45	Genebody	PREDICTED: lecithin-cholesterol acyltransferase-like 1 [Brassica napus]
NC_027764.2	2429101	2429300	7.29067e-06	0.00363292	27.6391	LOC106360507	0.813333	0.18	-2.17585	1.16501e-06	3.04013e-06	Genebody	PREDICTED: nucleolin 1-like [Brassica napus]
NC_027764.2	18405301	18405500	6.97267e-05	0.0168162	26.9937	LOC106359034	2.82667	0.116667	-4.59864	2.89511e-20	1.4627e-19	Genebody	PREDICTED: UPF0725 protein At4g29550-like [Brassica napus]
NC_027764.2	18405401	18405600	9.3791e-07	0.000829347	35.8419	LOC106359034	2.82667	0.116667	-4.59864	2.89511e-20	1.4627e-19	Genebody	PREDICTED: UPF0725 protein At4g29550-like [Brassica napus]
NC_027764.2	22889901	22890100	2.62617e-15	4.40995e-11	-61.01	LOC111199814	0.35	1.65667	2.24286	2.58778e-15	1.08522e-14	Genebody	BnaA08g19780D [Brassica napus]
NC_027764.2	22890001	22890200	2.45012e-25	1.77322e-20	-70.0189	LOC111199814	0.35	1.65667	2.24286	2.58778e-15	1.08522e-14	Genebody	BnaA08g19780D [Brassica napus]
NC_027764.2	22890101	22890300	7.73835e-18	2.07099e-13	-52.0192	LOC111199814	0.35	1.65667	2.24286	2.58778e-15	1.08522e-14	Genebody	BnaA08g19780D [Brassica napus]
NC_027764.2	22890201	22890400	1.55563e-16	3.47545e-12	-46.4002	LOC111199814	0.35	1.65667	2.24286	2.58778e-15	1.08522e-14	Genebody	BnaA08g19780D [Brassica napus]
NC_027764.2	22890301	22890500	1.54582e-08	3.40086e-05	-35.4794	LOC111199814	0.35	1.65667	2.24286	2.58778e-15	1.08522e-14	Genebody	BnaA08g19780D [Brassica napus]
NC_027764.2	22890401	22890600	4.52299e-19	1.45257e-14	-51.5675	LOC111199814	0.35	1.65667	2.24286	2.58778e-15	1.08522e-14	Genebody	BnaA08g19780D [Brassica napus]
NC_027764.2	22890501	22890700	3.80286e-23	2.1712e-18	-57.7056	LOC111199814	0.35	1.65667	2.24286	2.58778e-15	1.08522e-14	Genebody	BnaA08g19780D [Brassica napus]
NC_027764.2	22890601	22890800	6.64696e-09	1.7172e-05	-45.2459	LOC111199814	0.35	1.65667	2.24286	2.58778e-15	1.08522e-14	Genebody	BnaA08g19780D [Brassica napus]
NC_027764.2	22890701	22890900	2.40896e-15	4.09877e-11	-44.5575	LOC111199814	0.35	1.65667	2.24286	2.58778e-15	1.08522e-14	Genebody	BnaA08g19780D [Brassica napus]
NC_027764.2	22890801	22891000	6.19483e-15	9.646e-11	-44.6461	LOC111199814	0.35	1.65667	2.24286	2.58778e-15	1.08522e-14	Genebody	BnaA08g19780D [Brassica napus]
NC_027764.2	22891101	22891300	5.05355e-09	1.37466e-05	-56.6056	LOC111199814	0.35	1.65667	2.24286	2.58778e-15	1.08522e-14	Genebody	BnaA08g19780D [Brassica napus]
NC_027764.2	22891201	22891400	1.76899e-08	3.79852e-05	-59.8611	LOC111199814	0.35	1.65667	2.24286	2.58778e-15	1.08522e-14	Genebody	BnaA08g19780D [Brassica napus]
NC_027764.2	22891401	22891600	7.19997e-22	3.62712e-17	-52.6991	LOC111199814	0.35	1.65667	2.24286	2.58778e-15	1.08522e-14	Genebody	BnaA08g19780D [Brassica napus]
NC_027764.2	22891501	22891700	1.50611e-29	1.88757e-24	-45.2309	LOC111199814	0.35	1.65667	2.24286	2.58778e-15	1.08522e-14	Genebody	BnaA08g19780D [Brassica napus]
NC_027764.2	22891601	22891800	3.0747e-25	2.19433e-20	-45.436	LOC111199814	0.35	1.65667	2.24286	2.58778e-15	1.08522e-14	Genebody	BnaA08g19780D [Brassica napus]
NC_027764.2	22891701	22891900	1.87037e-22	1.00112e-17	-43.6259	LOC111199814	0.35	1.65667	2.24286	2.58778e-15	1.08522e-14	Genebody	BnaA08g19780D [Brassica napus]
NC_027764.2	22891801	22892000	1.71669e-15	3.0629e-11	-38.5224	LOC111199814	0.35	1.65667	2.24286	2.58778e-15	1.08522e-14	Genebody	BnaA08g19780D [Brassica napus]
NC_027765.2	12385201	12385400	1.00065e-09	3.59818e-06	-33.5551	LOC111200679	0.26	0.01	-4.70044	6.16384e-08	1.76551e-07	Genebody	PREDICTED: uncharacterized protein LOC103860050 [Brassica rapa]
NC_027765.2	12387801	12388000	0.000105812	0.0218832	-28.7057	LOC111200679	0.26	0.01	-4.70044	6.16384e-08	1.76551e-07	Genebody	PREDICTED: uncharacterized protein LOC103860050 [Brassica rapa]
NC_027765.2	24320801	24321000	6.32793e-05	0.0157599	-35	LOC111200716	1.92	0.386667	-2.31194	6.27091e-19	3.02826e-18	Genebody	PREDICTED: polyadenylate-binding protein, cytoplasmic and nuclear-like [Brassica oleracea var. oleracea] [Brassica oleracea]
NC_027765.2	34853501	34853700	4.72585e-07	0.000499456	-27.8657	LOC106368008	0.001	3.63667	11.8284	1.59651e-113	3.24865e-112	Genebody	PREDICTED: glutamate receptor 1.2-like [Brassica napus]
NC_027765.2	44597101	44597300	7.76541e-51	1.33007e-44	-27.4585	LOC106419875	0.826667	9.57333	3.53364	1.33991e-97	2.38172e-96	Genebody	PREDICTED: zinc finger protein WIP3-like [Brassica napus]
NC_027765.2	44597201	44597400	2.05074e-39	9.57963e-34	-30.5637	LOC106419875	0.826667	9.57333	3.53364	1.33991e-97	2.38172e-96	Genebody	PREDICTED: zinc finger protein WIP3-like [Brassica napus]
NC_027765.2	44597301	44597500	7.23282e-15	1.10283e-10	-29.9921	LOC106419875	0.826667	9.57333	3.53364	1.33991e-97	2.38172e-96	Genebody	PREDICTED: zinc finger protein WIP3-like [Brassica napus]
NC_027765.2	44598101	44598300	1.27719e-06	0.0010399	-36.2558	LOC106419875	0.826667	9.57333	3.53364	1.33991e-97	2.38172e-96	Genebody	PREDICTED: zinc finger protein WIP3-like [Brassica napus]
NC_027766.2	16838101	16838300	3.12708e-05	0.00986505	-30.0185	LOC106358693	0.86	0.163333	-2.39652	6.23108e-09	1.90191e-08	Genebody	PREDICTED: cysteine-rich receptor-like protein kinase 11 [Brassica oleracea var. oleracea] [Brassica oleracea]
NC_027767.2	4601201	4601400	4.29856e-05	0.0122166	-25	LOC106375334	0.483333	0.106667	-2.17991	3.02502e-13	1.16125e-12	Genebody	PREDICTED: helicase and polymerase-containing protein TEBICHI [Brassica napus]
NC_027767.2	8156601	8156800	6.36713e-05	0.0158322	-38.6325	LOC106372906	3.76333	0.39	-3.27047	2.30064e-35	1.75632e-34	Genebody	ethylene responsive element binding factor -related [Brassica oleracea]
NC_027767.2	8156701	8156900	8.68545e-05	0.0193495	-40.2132	LOC106372906	3.76333	0.39	-3.27047	2.30064e-35	1.75632e-34	Genebody	ethylene responsive element binding factor -related [Brassica oleracea]
NC_027768.2	45281301	45281500	1.75676e-05	0.00669264	-30.6443	LOC106405794	1.58	0.193333	-3.03076	4.11716e-13	1.56864e-12	Genebody	PREDICTED: protein TRANSPARENT TESTA 12-like [Brassica napus]
NC_027769.2	8684301	8684500	1.12604e-07	0.000166458	-35.6304	LOC106433068	7.35333	0.47	-3.96767	3.633e-96	6.37873e-95	Genebody	PREDICTED: probable mannan synthase 11 [Brassica napus]
NC_027769.2	24541001	24541200	6.23745e-05	0.0156132	-42.8205	LOC106388297	1.32333	0.133333	-3.31107	2.42956e-10	8.06409e-10	Genebody	PREDICTED: transcription factor JUNGBRUNNEN 1 [Brassica napus]
NC_027769.2	24541101	24541300	0.000117669	0.0234309	-27.8723	LOC106388297	1.32333	0.133333	-3.31107	2.42956e-10	8.06409e-10	Genebody	PREDICTED: transcription factor JUNGBRUNNEN 1 [Brassica napus]
NC_027769.2	30819901	30820100	1.61049e-05	0.0063022	25.7604	LOC106388532	7.99667	1.86	-2.1041	2.42757e-37	1.93557e-36	Genebody	PREDICTED: flavonol synthase/flavanone 3-hydroxylase-like [Brassica napus]
NC_027769.2	76277001	76277200	2.08311e-06	0.00149163	26.4029	LOC106363406	0.303333	1.39667	2.20301	1.28333e-11	4.56643e-11	Genebody	Very similar to retrotransposon reverse transcriptase [Arabidopsis thaliana]
NC_027770.2	25391901	25392100	3.43111e-10	1.4729e-06	-26.6505	LOC106394446	7.89	1.30667	-2.59413	3.93777e-16	1.71016e-15	Genebody	PREDICTED: mediator of RNA polymerase II transcription subunit 21-like [Brassica napus]
NC_027770.2	57304901	57305100	0.00034581	0.0457055	30.5184	LOC106423866	0.963333	0.08	-3.58996	6.40685e-14	2.5359e-13	Genebody	PREDICTED: ABC transporter G family member 3-like [Brassica napus]
NC_027770.2	65334201	65334400	7.34134e-05	0.0174054	26.7544	LOC106403099	0.246667	0.01	-4.62449	0.000187387	0.000406174	Genebody	PREDICTED: WEB family protein At2g38370-like [Brassica napus]
NC_027771.2	2311501	2311700	1.83379e-05	0.00689038	-38.0683	LOC106401094	0.93	4.83	2.37672	1.63977e-45	1.53082e-44	Genebody	PREDICTED: DNA repair protein RAD16-like isoform X1 [Brassica napus]
NC_027771.2	43506901	43507100	0.000231711	0.035801	-29.3353	LOC106453015	0.266667	5.95	4.47978	8.19098e-79	1.21518e-77	Genebody	PREDICTED: sodium/hydrogen exchanger 2-like [Brassica napus]
NC_027772.2	23277501	23277700	0.00040016	0.049828	28.3014	LOC106408723	1.7	0.0333333	-5.67243	2.28763e-34	1.7071e-33	Genebody	PREDICTED: uncharacterized protein LOC106408723 [Brassica napus]
NC_027772.2	42441001	42441200	0.000359171	0.0467496	-27.0933	LOC106404451	1.85	0.186667	-3.30899	2.48284e-23	1.38542e-22	Genebody	PREDICTED: isochorismate synthase 1, chloroplastic [Brassica napus]
NC_027773.2	41459401	41459600	4.19711e-05	0.0120135	-37.5202	LOC106348633	3.31	0.383333	-3.11016	2.63575e-52	2.76496e-51	Genebody	BnaA05g17040D [Brassica napus]
NC_027773.2	41459501	41459700	3.76729e-06	0.00228053	-25.404	LOC106348633	3.31	0.383333	-3.11016	2.63575e-52	2.76496e-51	Genebody	BnaA05g17040D [Brassica napus]
NC_027773.2	43148601	43148800	6.73739e-06	0.0034403	36.4341	LOC111207525	1.34	0.196667	-2.76841	9.29687e-12	3.33061e-11	Genebody	Transposon Ty3-G Gag-Pol polyprotein [Noccaea caerulescens]
NC_027773.2	43148701	43148900	3.3956e-05	0.0104131	35.121	LOC111207525	1.34	0.196667	-2.76841	9.29687e-12	3.33061e-11	Genebody	Transposon Ty3-G Gag-Pol polyprotein [Noccaea caerulescens]
NC_027773.2	51055801	51056000	1.31439e-07	0.000187297	-36.7217	LOC106420836	0.91	0.02	-5.50779	2.32319e-17	1.05795e-16	Genebody	PREDICTED: protein TRANSPARENT TESTA 12-like [Brassica napus]
NC_027774.2	18535101	18535300	0.000268402	0.039172	-27.0326	LOC106362099	1.03333	0.02	-5.69116	4.86644e-18	2.27582e-17	Genebody	PREDICTED: probable fucosyltransferase 8 isoform X1 [Brassica napus]
NC_027774.2	36450501	36450700	2.69849e-06	0.00179684	-32.7652	LOC106396758	0.866667	0.133333	-2.70044	9.73571e-08	2.74686e-07	Genebody	PREDICTED: carotenoid 9,10(9',10')-cleavage dioxygenase 1-like [Brassica napus]
NC_027774.2	36450601	36450800	9.52458e-06	0.00437693	-36.4407	LOC106396758	0.866667	0.133333	-2.70044	9.73571e-08	2.74686e-07	Genebody	PREDICTED: carotenoid 9,10(9',10')-cleavage dioxygenase 1-like [Brassica napus]
NC_027774.2	45651101	45651300	7.76258e-09	1.95336e-05	-36.0043	LOC106420052	1.59333	0.303333	-2.39307	5.14995e-09	1.581e-08	Genebody	Similar to the auxin-independent growth promoter (axi 1) gene product from Nicotiana tabacum gb|X80301. ESTs gb|T88041, gb|AA394631 and gb|AA720157 come from this gene [Arabidopsis thaliana]
NC_027775.2	46156001	46156200	4.12603e-05	0.0118742	29.989	LOC106417562	0.266667	0.0133333	-4.32193	0.000255951	0.000547634	Genebody	PREDICTED: RNA polymerase sigma factor sigD, chloroplastic-like [Brassica napus]
ps01	4002901	4003100	7.81068e-05	0.018096	27.0455	LOC106421386	1.50667	0.306667	-2.29662	1.11132e-14	4.5373e-14	Genebody	BnaCnng34420D [Brassica napus]
ps01	7265001	7265200	4.03258e-05	0.0116766	-31.6558	LOC106425068	4.50333	0.001	-12.1368	1.21512e-33	8.92656e-33	Genebody	PREDICTED: nitrilase 2-like [Brassica napus]
ps01	11468701	11468900	4.31212e-05	0.0122411	-28.75	LOC106413732	9.04667	2.19333	-2.04426	1.75661e-18	8.34455e-18	Genebody	BnaC09g52780D [Brassica napus]
ps01	11468801	11469000	4.40293e-13	4.69382e-09	-37.8044	LOC106413732	9.04667	2.19333	-2.04426	1.75661e-18	8.34455e-18	Genebody	BnaC09g52780D [Brassica napus]
ps01	11468901	11469100	1.09582e-08	2.59007e-05	-35.8121	LOC106413732	9.04667	2.19333	-2.04426	1.75661e-18	8.34455e-18	Genebody	BnaC09g52780D [Brassica napus]
ps02	14531601	14531800	0.000260992	0.0384797	-32.9787	LOC106431347	0.0866667	0.533333	2.62149	2.6396e-06	6.7135e-06	Genebody	PREDICTED: cytochrome P450 705A5-like [Brassica napus]
ps03	13589201	13589400	4.103e-05	0.0118318	-26.0598	LOC106433237	3.64667	117.24	5.00674	0	0	Genebody	BnaC04g15350D [Brassica napus]
ps04	6197301	6197500	0.000154791	0.0278067	33.6963	LOC106416657	5.37	0.04	-7.06878	6.69225e-98	1.19497e-96	Genebody	PREDICTED: uncharacterized WD repeat-containing protein C2A9.03 isoform X1 [Brassica oleracea var. oleracea] [Brassica oleracea]
ps04	6197401	6197600	7.31132e-07	0.000690985	38.587	LOC106416657	5.37	0.04	-7.06878	6.69225e-98	1.19497e-96	Genebody	PREDICTED: uncharacterized WD repeat-containing protein C2A9.03 isoform X1 [Brassica oleracea var. oleracea] [Brassica oleracea]
ps05	6008001	6008200	7.5706e-08	0.000121679	25.0588	LOC111211807	0.556667	0.126667	-2.13578	0.000330727	0.000699564	Genebody	BnaC05g34960D [Brassica napus]
NC_027757.2	4455901	4456100	8.91428e-05	0.0196734	-30.4137	LOC106372334	1.38333	0.2	-2.79008	6.29729e-07	1.6748e-06	Upstream	PREDICTED: transmembrane protein 208 homolog [Brassica napus]
NC_027757.2	10419101	10419300	1.22156e-06	0.00100785	-28.3111	LOC106439686	1.70333	0.28	-2.60486	5.34115e-15	2.20921e-14	Upstream	PREDICTED: arginyl-tRNA--protein transferase 1-like [Brassica napus]
NC_027757.2	18085701	18085900	5.8018e-05	0.0148955	-31.8131	LOC106404667	0.466667	3.31333	2.82782	4.57962e-11	1.58181e-10	Upstream	PREDICTED: uncharacterized protein LOC106404667 [Brassica napus]
NC_027757.2	23147201	23147400	2.06839e-12	1.82931e-08	-30.3582	LOC106449809	0.816667	9.31333	3.51148	1.14043e-77	1.66933e-76	Upstream	PREDICTED: LOW QUALITY PROTEIN: probable aldo-keto reductase 6 [Brassica napus]
NC_027757.2	23147301	23147500	4.41797e-11	2.65515e-07	-29.6992	LOC106449809	0.816667	9.31333	3.51148	1.14043e-77	1.66933e-76	Upstream	PREDICTED: LOW QUALITY PROTEIN: probable aldo-keto reductase 6 [Brassica napus]
NC_027757.2	23147401	23147600	0.000311895	0.0429348	-29.0578	LOC106449809	0.816667	9.31333	3.51148	1.14043e-77	1.66933e-76	Upstream	PREDICTED: LOW QUALITY PROTEIN: probable aldo-keto reductase 6 [Brassica napus]
NC_027757.2	23872201	23872400	0.000402209	0.0499706	39.4986	LOC106453129	7.63	33.6133	2.13928	1.79628e-249	8.30673e-248	Upstream	PREDICTED: G-type lectin S-receptor-like serine/threonine-protein kinase SD1-29 [Brassica napus]
NC_027757.2	26841101	26841300	9.46481e-06	0.00436183	-25.5727	LOC106366387	0.001	1.20333	10.2328	0.000357235	0.00075335	Upstream	BnaC01g32600D [Brassica napus]
NC_027757.2	32836201	32836400	2.5159e-07	0.000310243	-25.5712	LOC106414061	0.416667	0.0633333	-2.71786	0.000376862	0.000793082	Upstream	PREDICTED: sugar transporter ERD6-like 5 isoform X1 [Brassica napus]
NC_027757.2	32836301	32836500	5.34894e-08	9.24806e-05	-27.1631	LOC106414061	0.416667	0.0633333	-2.71786	0.000376862	0.000793082	Upstream	PREDICTED: sugar transporter ERD6-like 5 isoform X1 [Brassica napus]
NC_027757.2	35796901	35797100	6.56394e-05	0.0161752	-26.0432	LOC106362542	0.19	0.001	-7.56986	2.99195e-05	6.97963e-05	Upstream	BnaA01g33630D [Brassica napus]
NC_027757.2	35797001	35797200	5.88211e-06	0.00312855	-40.2053	LOC106362542	0.19	0.001	-7.56986	2.99195e-05	6.97963e-05	Upstream	BnaA01g33630D [Brassica napus]
NC_027758.2	4297301	4297500	0.000102628	0.0214628	-26.3736	LOC106383978	6.02	0.713333	-3.07712	3.18463e-33	2.31648e-32	Upstream	PREDICTED: 5-formyltetrahydrofolate cyclo-ligase, mitochondrial-like isoform X1 [Brassica napus]
NC_027758.2	5817701	5817900	1.15822e-05	0.00502783	-41.7238	LOC106431478	0.456667	0.07	-2.70571	0.000173618	0.000377457	Upstream	PREDICTED: pentatricopeptide repeat-containing protein At5g18475 [Brassica napus]
NC_027758.2	6017801	6018000	6.15712e-10	2.43932e-06	-26.6051	LOC106431463	2.16	0.226667	-3.25239	1.16354e-16	5.15609e-16	Upstream	PREDICTED: ATP-dependent (S)-NAD(P)H-hydrate dehydratase [Brassica napus]
NC_027758.2	6017901	6018100	6.21646e-07	0.000610998	-26.315	LOC106431463	2.16	0.226667	-3.25239	1.16354e-16	5.15609e-16	Upstream	PREDICTED: ATP-dependent (S)-NAD(P)H-hydrate dehydratase [Brassica napus]
NC_027758.2	7518801	7519000	1.51637e-06	0.00118022	-28.1804	LOC106407327	4.31333	0.683333	-2.65814	1.2627e-18	6.03094e-18	Upstream	PREDICTED: probable tetraacyldisaccharide 4'-kinase, mitochondrial isoform X1 [Brassica napus]
NC_027758.2	10329201	10329400	5.28286e-06	0.00289878	-41.8269	LOC106389719	7.24667	44.81	2.62843	1.2989e-116	2.71258e-115	Upstream	PREDICTED: heat shock protein 90-2-like [Brassica napus]
NC_027758.2	13227001	13227200	8.24084e-05	0.0187268	37.1725	LOC106360843	31.9633	4.05333	-2.97924	5.06768e-152	1.35716e-150	Upstream	PREDICTED: abscisic acid receptor PYR1-like [Brassica napus]
NC_027758.2	13227101	13227300	3.22155e-05	0.0100545	38.9376	LOC106360843	31.9633	4.05333	-2.97924	5.06768e-152	1.35716e-150	Upstream	PREDICTED: abscisic acid receptor PYR1-like [Brassica napus]
NC_027758.2	32332201	32332400	3.39873e-07	0.000389391	40.0986	LOC106425499	3.51333	0.316667	-3.4718	5.87264e-20	2.93821e-19	Upstream	BnaA02g32260D [Brassica napus]
NC_027759.2	2306601	2306800	8.5461e-12	6.30944e-08	-46.5984	LOC106430302	14.43	3.44333	-2.06719	1.58832e-50	1.61732e-49	Upstream	PREDICTED: very-long-chain (3R)-3-hydroxyacyl-CoA dehydratase PASTICCINO 2-like [Brassica napus]
NC_027759.2	2306701	2306900	4.19327e-08	7.65976e-05	-29.3332	LOC106430302	14.43	3.44333	-2.06719	1.58832e-50	1.61732e-49	Upstream	PREDICTED: very-long-chain (3R)-3-hydroxyacyl-CoA dehydratase PASTICCINO 2-like [Brassica napus]
NC_027759.2	14364501	14364700	4.33832e-05	0.0122897	43.7143	LOC106438251	1.81333	0.273333	-2.72991	3.22574e-15	1.34707e-14	Upstream	BnaA03g56790D [Brassica napus]
NC_027759.2	14364601	14364800	0.000300923	0.042031	30.0212	LOC106438251	1.81333	0.273333	-2.72991	3.22574e-15	1.34707e-14	Upstream	BnaA03g56790D [Brassica napus]
NC_027759.2	33177101	33177300	2.50217e-09	7.71746e-06	-27.7059	LOC106439941	0.603333	0.0333333	-4.17792	1.22115e-10	4.1221e-10	Upstream	BnaC07g31070D [Brassica napus]
NC_027759.2	33177201	33177400	1.17626e-17	3.08374e-13	-35.1912	LOC106439941	0.603333	0.0333333	-4.17792	1.22115e-10	4.1221e-10	Upstream	BnaC07g31070D [Brassica napus]
NC_027759.2	33177301	33177500	1.89095e-10	8.88168e-07	-44.0344	LOC106439941	0.603333	0.0333333	-4.17792	1.22115e-10	4.1221e-10	Upstream	BnaC07g31070D [Brassica napus]
NC_027759.2	34443901	34444100	0.000389976	0.0490754	-41.4035	LOC106440010	13.8033	97.9267	2.82669	8.40884e-248	3.85042e-246	Upstream	PREDICTED: probable calcium-binding protein CML41 isoform X1 [Brassica napus]
NC_027759.2	41914701	41914900	0.000319951	0.043578	-37.5	LOC106444643	0.916667	0.166667	-2.45943	0.000177943	0.000386445	Upstream	BnaA03g48010D [Brassica napus]
NC_027759.2	43058201	43058400	3.1865e-06	0.00202219	28.817	LOC106391444	30.57	2.79	-3.45378	5.8139e-203	2.14185e-201	Upstream	BnaC07g41210D [Brassica napus]
NC_027760.2	713901	714100	4.15979e-08	7.62844e-05	-31.3777	LOC106449051	1.02	0.04	-4.67243	6.38533e-14	2.52765e-13	Upstream	PREDICTED: transcription factor bHLH67-like isoform X1 [Brassica napus]
NC_027760.2	714001	714200	8.5074e-09	2.10572e-05	-31.7561	LOC106449051	1.02	0.04	-4.67243	6.38533e-14	2.52765e-13	Upstream	PREDICTED: transcription factor bHLH67-like isoform X1 [Brassica napus]
NC_027760.2	715201	715400	3.47287e-06	0.00215235	-26.1875	LOC106449051	1.02	0.04	-4.67243	6.38533e-14	2.52765e-13	Upstream	PREDICTED: transcription factor bHLH67-like isoform X1 [Brassica napus]
NC_027760.2	715601	715800	1.48917e-07	0.000206588	-28.9904	LOC106449051	1.02	0.04	-4.67243	6.38533e-14	2.52765e-13	Upstream	PREDICTED: transcription factor bHLH67-like isoform X1 [Brassica napus]
NC_027760.2	913701	913900	5.07971e-05	0.0136516	-32.8461	LOC106444996	17.6567	1.96333	-3.16884	7.88262e-88	1.28068e-86	Upstream	PREDICTED: E3 ubiquitin-protein ligase RHA1B-like [Brassica rapa]
NC_027760.2	1028601	1028800	2.48097e-06	0.0016934	32.5067	LOC106445013	7.99667	1.73333	-2.20585	1.39909e-56	1.56092e-55	Upstream	PREDICTED: polygalacturonate 4-alpha-galacturonosyltransferase [Brassica napus]
NC_027760.2	3535201	3535400	0.000397885	0.049659	-26.0765	LOC106390365	3.91333	20.38	2.38068	1.21567e-120	2.63996e-119	Upstream	PREDICTED: ribosomal L1 domain-containing protein 1-like [Brassica napus]
NC_027760.2	10287101	10287300	1.56416e-05	0.0061822	36.5319	LOC106446134	2.54333	0.103333	-4.62134	2.43565e-28	1.57341e-27	Upstream	PREDICTED: WAT1-related protein At5g40230 [Brassica rapa]
NC_027760.2	10287401	10287600	8.50221e-08	0.000132704	29.1139	LOC106446134	2.54333	0.103333	-4.62134	2.43565e-28	1.57341e-27	Upstream	PREDICTED: WAT1-related protein At5g40230 [Brassica rapa]
NC_027761.2	15746501	15746700	0.000138354	0.0259612	-32.254	LOC106451643	0.913333	8.02667	3.13559	2.36928e-60	2.78924e-59	Upstream	PREDICTED: mitogen-activated protein kinase kinase 4-like [Brassica napus]
NC_027761.2	17287401	17287600	0.00010525	0.0218193	-30.8935	LOC111198500	1.06	0.0466667	-4.50553	1.9548e-12	7.23255e-12	Upstream	PREDICTED: zinc finger protein CONSTANS-LIKE 8, partial [Brassica rapa]
NC_027761.2	17287501	17287700	9.3582e-05	0.02027	-27.9716	LOC111198500	1.06	0.0466667	-4.50553	1.9548e-12	7.23255e-12	Upstream	PREDICTED: zinc finger protein CONSTANS-LIKE 8, partial [Brassica rapa]
NC_027761.2	19795301	19795500	7.46336e-06	0.00369035	30.1941	LOC106367116	2.41333	18.1167	2.90822	8.71213e-114	1.77617e-112	Upstream	PREDICTED: IAA-amino acid hydrolase ILR1-like 6 [Brassica napus]
NC_027761.2	24785901	24786100	0.000112737	0.0227924	27.0547	LOC111215669	0.226667	2.48333	3.45363	3.84524e-18	1.80401e-17	Upstream	PREDICTED: cyclin-dependent kinase inhibitor 6-like [Brassica napus]
NC_027761.2	25171101	25171300	0.000272517	0.0395178	-26.3725	LOC106451974	1.57333	0.376667	-2.06246	1.40516e-08	4.19245e-08	Upstream	PREDICTED: probable cyclic nucleotide-gated ion channel 16 isoform X1 [Brassica rapa]
NC_027762.2	8668001	8668200	3.26016e-06	0.00205472	-47.8061	LOC106346744	2.87	27.5067	3.26066	4.59417e-222	1.86968e-220	Upstream	PREDICTED: uncharacterized membrane protein At1g16860-like [Brassica napus]
NC_027762.2	11299901	11300100	5.15408e-05	0.0137808	32.8358	LOC106346946	44.5433	9.87	-2.17409	7.32639e-114	1.49488e-112	Upstream	PREDICTED: bifunctional nuclease 2 [Brassica napus]
NC_027762.2	27616301	27616500	1.2177e-10	6.09855e-07	-27.1895	LOC106347795	1.57	0.356667	-2.13812	7.59327e-20	3.78614e-19	Upstream	PREDICTED: LRR receptor-like serine/threonine-protein kinase ERL1 isoform X1 [Brassica napus]
NC_027762.2	27616501	27616700	7.47528e-06	0.00369411	-40.36	LOC106347795	1.57	0.356667	-2.13812	7.59327e-20	3.78614e-19	Upstream	PREDICTED: LRR receptor-like serine/threonine-protein kinase ERL1 isoform X1 [Brassica napus]
NC_027762.2	27616601	27616800	0.000200888	0.032747	-25.8246	LOC106347795	1.57	0.356667	-2.13812	7.59327e-20	3.78614e-19	Upstream	PREDICTED: LRR receptor-like serine/threonine-protein kinase ERL1 isoform X1 [Brassica napus]
NC_027762.2	28275001	28275200	1.57317e-06	0.00121285	-26.8545	LOC106347859	0.133333	1.91333	3.84298	4.16166e-17	1.87515e-16	Upstream	PREDICTED: CASP-like protein 4A2 [Brassica napus]
NC_027762.2	28304501	28304700	6.51614e-06	0.0033624	-32.2906	LOC106347861	33.32	6.26	-2.41215	7.5695e-244	3.4055e-242	Upstream	PREDICTED: nucleobase-ascorbate transporter 6 [Brassica rapa]
NC_027762.2	28304601	28304800	1.04746e-10	5.38234e-07	-41.1275	LOC106347861	33.32	6.26	-2.41215	7.5695e-244	3.4055e-242	Upstream	PREDICTED: nucleobase-ascorbate transporter 6 [Brassica rapa]
NC_027762.2	28304701	28304900	7.86128e-12	5.87133e-08	-50.1016	LOC106347861	33.32	6.26	-2.41215	7.5695e-244	3.4055e-242	Upstream	PREDICTED: nucleobase-ascorbate transporter 6 [Brassica rapa]
NC_027762.2	28304801	28305000	2.31398e-05	0.00804428	-25.0826	LOC106347861	33.32	6.26	-2.41215	7.5695e-244	3.4055e-242	Upstream	PREDICTED: nucleobase-ascorbate transporter 6 [Brassica rapa]
NC_027762.2	29397901	29398100	1.679e-05	0.00647951	25.8034	LOC106348965	0.976667	0.11	-3.15036	7.6496e-11	2.61078e-10	Upstream	PREDICTED: protein ROOT PRIMORDIUM DEFECTIVE 1 [Brassica rapa]
NC_027762.2	29502401	29502600	8.71859e-05	0.0193891	27.0719	LOC106348911	1.31667	6.17667	2.22994	2.26712e-48	2.22532e-47	Upstream	PREDICTED: glutamic acid-rich protein-like [Brassica napus]
NC_027763.2	274001	274200	1.2466e-05	0.00528906	-40.3558	LOC106357570	0.166667	0.746667	2.1635	7.64291e-05	0.000171973	Upstream	PREDICTED: tyrosine decarboxylase 1-like [Brassica napus]
NC_027763.2	274101	274300	8.55836e-06	0.00405203	-33.9597	LOC106357570	0.166667	0.746667	2.1635	7.64291e-05	0.000171973	Upstream	PREDICTED: tyrosine decarboxylase 1-like [Brassica napus]
NC_027763.2	3780001	3780200	0.000399171	0.0497473	-37.5466	LOC106454465	0.316667	0.001	-8.30682	5.12412e-05	0.000117052	Upstream	PREDICTED: myb-related protein 305 [Brassica rapa]
NC_027763.2	8016801	8017000	1.90119e-10	8.91348e-07	-37.9342	LOC106412198	0.863333	0.03	-4.84688	1.04874e-13	4.10791e-13	Upstream	PREDICTED: protein ASPARTIC PROTEASE IN GUARD CELL 1-like [Brassica napus]
NC_027763.2	8016901	8017100	5.31102e-12	4.18564e-08	-43.8424	LOC106412198	0.863333	0.03	-4.84688	1.04874e-13	4.10791e-13	Upstream	PREDICTED: protein ASPARTIC PROTEASE IN GUARD CELL 1-like [Brassica napus]
NC_027763.2	18736101	18736300	7.55544e-05	0.0177097	-25.8065	LOC106353790	1.24333	0.146667	-3.0836	6.75981e-12	2.43527e-11	Upstream	BnaA07g23870D [Brassica napus]
NC_027763.2	18736601	18736800	5.41662e-09	1.45342e-05	-29.1009	LOC106353790	1.24333	0.146667	-3.0836	6.75981e-12	2.43527e-11	Upstream	BnaA07g23870D [Brassica napus]
NC_027763.2	18736701	18736900	2.84318e-11	1.8126e-07	-28.5608	LOC106353790	1.24333	0.146667	-3.0836	6.75981e-12	2.43527e-11	Upstream	BnaA07g23870D [Brassica napus]
NC_027763.2	20986901	20987100	5.83104e-06	0.00310685	-26.5573	LOC106407056	2.58	0.573333	-2.16993	3.97549e-17	1.79321e-16	Upstream	BnaA03g60440D [Brassica napus]
NC_027764.2	1334501	1334700	9.40406e-05	0.0203308	-25.286	LOC106454470	3.06667	0.72	-2.0906	7.76741e-20	3.87116e-19	Upstream	PREDICTED: amino-acid permease BAT1-like [Brassica rapa]
NC_027764.2	1513201	1513400	8.26353e-05	0.0187577	27.667	LOC106360471	2.45667	0.3	-3.03367	3.01169e-11	1.05153e-10	Upstream	PREDICTED: acyl-coenzyme A thioesterase 13 [Brassica oleracea var. oleracea] [Brassica oleracea]
NC_027764.2	16322201	16322400	0.000137432	0.0258581	-29.5077	LOC106446122	3.58333	0.206667	-4.11592	3.0791e-15	1.28699e-14	Upstream	WRKY transcription factor 18-like [Brassica rapa]
NC_027764.2	16322301	16322500	5.56021e-05	0.0144934	-29.238	LOC106446122	3.58333	0.206667	-4.11592	3.0791e-15	1.28699e-14	Upstream	WRKY transcription factor 18-like [Brassica rapa]
NC_027764.2	18393601	18393800	4.85847e-05	0.0132461	31.0572	LOC106361289	3.26667	0.25	-3.70782	8.27039e-23	4.54488e-22	Upstream	PREDICTED: UPF0725 protein At5g63820-like [Brassica napus]
NC_027764.2	18405301	18405500	6.97267e-05	0.0168162	26.9937	LOC106361285	3.61	0.286667	-3.65455	1.18853e-23	6.70314e-23	Upstream	PREDICTED: ganglioside-induced differentiation-associated protein 2-like [Brassica napus]
NC_027764.2	18405401	18405600	9.3791e-07	0.000829347	35.8419	LOC106361285	3.61	0.286667	-3.65455	1.18853e-23	6.70314e-23	Upstream	PREDICTED: ganglioside-induced differentiation-associated protein 2-like [Brassica napus]
NC_027764.2	24115701	24115900	1.0598e-08	2.52116e-05	-52.9661	LOC106425959	3.55333	0.733333	-2.27663	3.62149e-08	1.05401e-07	Upstream	PREDICTED: proline-rich receptor-like protein kinase PERK15 [Brassica napus]
NC_027764.2	24115801	24116000	6.34182e-08	0.000105665	-46.5032	LOC106425959	3.55333	0.733333	-2.27663	3.62149e-08	1.05401e-07	Upstream	PREDICTED: proline-rich receptor-like protein kinase PERK15 [Brassica napus]
NC_027765.2	20669201	20669400	2.74918e-05	0.00905429	-34.1997	LOC106430002	16.7133	75.67	2.17872	8.96664e-201	3.25196e-199	Upstream	PREDICTED: ras-related protein RABD2b [Brassica rapa]
NC_027765.2	32070101	32070300	0.000248669	0.0373753	26.087	LOC106417067	8.24667	99.6667	3.59523	3.17187e-279	1.66251e-277	Upstream	PREDICTED: NAC domain-containing protein 69-like isoform X1 [Brassica napus]
NC_027765.2	34176901	34177100	0.00013249	0.0252594	37.5508	LOC106368117	0.286667	2.21333	2.94877	2.32597e-18	1.10058e-17	Upstream	PREDICTED: pentatricopeptide repeat-containing protein At3g56030-like [Brassica napus]
NC_027765.2	34177301	34177500	4.7483e-07	0.000500799	41.9444	LOC106368117	0.286667	2.21333	2.94877	2.32597e-18	1.10058e-17	Upstream	PREDICTED: pentatricopeptide repeat-containing protein At3g56030-like [Brassica napus]
NC_027765.2	34177401	34177600	1.9702e-08	4.15932e-05	42.3654	LOC106368117	0.286667	2.21333	2.94877	2.32597e-18	1.10058e-17	Upstream	PREDICTED: pentatricopeptide repeat-containing protein At3g56030-like [Brassica napus]
NC_027766.2	8518501	8518700	1.17703e-06	0.000978442	-31.3725	LOC106371468	1.03	0.19	-2.43857	2.46486e-07	6.75784e-07	Upstream	PREDICTED: IAA-amino acid hydrolase ILR1-like 2 [Brassica napus]
NC_027767.2	490001	490200	2.48485e-06	0.00169501	-30.8514	LOC106438651	26.1133	3.81667	-2.7744	1.23054e-125	2.75645e-124	Upstream	PREDICTED: expansin-like A2 [Brassica oleracea var. oleracea] [Brassica oleracea]
NC_027767.2	9876901	9877100	0.000118851	0.0235803	29.7872	LOC106423215	3.74667	0.9	-2.05761	2.1639e-13	8.36229e-13	Upstream	PREDICTED: aquaporin NIP1-2 [Brassica oleracea var. oleracea] [Brassica oleracea]
NC_027767.2	21144201	21144400	6.32323e-09	1.65066e-05	-25.8533	LOC106374499	0.09	1.45	4.00998	8.99672e-12	3.22509e-11	Upstream	PREDICTED: ethylene-responsive transcription factor ERF054-like [Brassica napus]
NC_027767.2	23519301	23519500	4.60879e-05	0.0128016	33.1667	LOC106376730	1.54333	0.383333	-2.00938	2.05671e-05	4.86974e-05	Upstream	PREDICTED: vacuolar iron transporter homolog 2-like [Brassica oleracea var. oleracea] [Brassica oleracea]
NC_027767.2	50234601	50234800	7.78385e-08	0.000123999	57.697	LOC106351099	0.23	3.58667	3.96294	2.78179e-29	1.83692e-28	Upstream	PREDICTED: transcription factor MYB108-like [Brassica napus]
NC_027767.2	50234701	50234900	7.48978e-18	2.01497e-13	62.0383	LOC106351099	0.23	3.58667	3.96294	2.78179e-29	1.83692e-28	Upstream	PREDICTED: transcription factor MYB108-like [Brassica napus]
NC_027767.2	50234801	50235000	1.00295e-10	5.18995e-07	63.0662	LOC106351099	0.23	3.58667	3.96294	2.78179e-29	1.83692e-28	Upstream	PREDICTED: transcription factor MYB108-like [Brassica napus]
NC_027768.2	1952201	1952400	7.45271e-07	0.000699931	-29.3091	LOC106417708	1.24	0.001	-10.2761	8.65242e-18	4.01068e-17	Upstream	PREDICTED: protein TRANSPARENT TESTA 12-like [Brassica napus]
NC_027768.2	1952301	1952500	1.51195e-05	0.00604872	-31.2008	LOC106417708	1.24	0.001	-10.2761	8.65242e-18	4.01068e-17	Upstream	PREDICTED: protein TRANSPARENT TESTA 12-like [Brassica napus]
NC_027768.2	22714701	22714900	2.98863e-05	0.00957533	-28.9501	LOC106452897	7.01667	1.70667	-2.0396	6.54044e-21	3.38322e-20	Upstream	PREDICTED: transcription factor MYB57-like [Brassica napus]
NC_027769.2	1356001	1356200	6.14123e-06	0.00322629	34.454	LOC106435041	1.98667	0.423333	-2.23048	2.47412e-10	8.20616e-10	Upstream	BnaC03g78190D [Brassica napus]
NC_027769.2	1356101	1356300	3.59663e-05	0.0108097	27.4725	LOC106435041	1.98667	0.423333	-2.23048	2.47412e-10	8.20616e-10	Upstream	BnaC03g78190D [Brassica napus]
NC_027769.2	15133501	15133700	7.07516e-06	0.00355797	-28.1911	LOC106437481	7.91	0.513333	-3.94571	4.61309e-139	1.13634e-137	Upstream	PREDICTED: ferric reduction oxidase 8, mitochondrial-like [Brassica napus]
NC_027769.2	24482401	24482600	3.94135e-17	9.73673e-13	-29.2871	LOC106384001	0.8	0.14	-2.51457	1.82669e-08	5.41507e-08	Upstream	PREDICTED: mitogen-activated protein kinase 20-like [Brassica oleracea var. oleracea] [Brassica oleracea]
NC_027769.2	24482501	24482700	3.15404e-10	1.38145e-06	-27.6716	LOC106384001	0.8	0.14	-2.51457	1.82669e-08	5.41507e-08	Upstream	PREDICTED: mitogen-activated protein kinase 20-like [Brassica oleracea var. oleracea] [Brassica oleracea]
NC_027769.2	27024901	27025100	0.000147601	0.0269926	-27.543	LOC106397239	1.65667	0.186667	-3.14975	4.72314e-26	2.86396e-25	Upstream	PREDICTED: protein TOPLESS-like [Brassica napus]
NC_027769.2	59225801	59226000	7.61329e-05	0.0178006	26.193	LOC106356105	0.763333	0.136667	-2.48165	4.1021e-05	9.44773e-05	Upstream	PREDICTED: phosphatidate cytidylyltransferase, mitochondrial-like [Brassica napus]
NC_027769.2	62190701	62190900	0.000297235	0.0417003	-37.1429	LOC106379609	0.001	0.276667	8.11201	0.000288117	0.00061289	Upstream	PREDICTED: ethylene-responsive transcription factor 12-like [Brassica napus]
NC_027769.2	65027501	65027700	7.71087e-14	9.6875e-10	-31.2785	LOC106357692	25.5033	123.77	2.2789	4.39565e-249	2.0277e-247	Upstream	peptidyl-prolyl cis-trans isomerase CYP18-3 [Brassica rapa]
NC_027769.2	65027601	65027800	1.57711e-12	1.47076e-08	-38.0821	LOC106357692	25.5033	123.77	2.2789	4.39565e-249	2.0277e-247	Upstream	peptidyl-prolyl cis-trans isomerase CYP18-3 [Brassica rapa]
NC_027770.2	17957401	17957600	2.5647e-05	0.00864964	-29.6663	LOC106387253	1.15	0.0533333	-4.43045	3.69831e-13	1.41397e-12	Upstream	PREDICTED: probable 1-acyl-sn-glycerol-3-phosphate acyltransferase 4 [Brassica napus]
NC_027770.2	17957501	17957700	8.81528e-08	0.000136395	-33.0123	LOC106387253	1.15	0.0533333	-4.43045	3.69831e-13	1.41397e-12	Upstream	PREDICTED: probable 1-acyl-sn-glycerol-3-phosphate acyltransferase 4 [Brassica napus]
NC_027770.2	19392401	19392600	2.8723e-09	8.5909e-06	-62.2989	LOC106451180	5.17	0.4	-3.69209	1.6432e-27	1.03761e-26	Upstream	BnaCnng05260D [Brassica napus]
NC_027770.2	50794101	50794300	7.39752e-05	0.0174895	-30.189	LOC106374464	0.406667	0.001	-8.6677	2.41569e-06	6.16209e-06	Upstream	PREDICTED: early nodulin-like protein 1 [Brassica oleracea var. oleracea] [Brassica oleracea]
NC_027770.2	51337501	51337700	0.000199112	0.0325726	-43.3333	LOC106420604	2.23333	0.0833333	-4.74416	8.38538e-22	4.46124e-21	Upstream	PREDICTED: protein BASIC PENTACYSTEINE4-like isoform X1 [Brassica oleracea var. oleracea] [Brassica oleracea]
NC_027770.2	62127201	62127400	0.000168179	0.0293398	27.601	LOC106427670	1.59667	0.176667	-3.17596	4.17869e-06	1.04766e-05	Upstream	ethylene responsive element binding factor -related [Brassica oleracea]
NC_027770.2	64680501	64680700	8.22471e-27	7.04371e-22	30.4821	LOC106392443	2.33	0.38	-2.61626	9.09833e-06	2.21589e-05	Upstream	PREDICTED: homeobox-leucine zipper protein HDG2-like [Brassica napus]
NC_027770.2	64680601	64680800	2.45472e-18	7.16672e-14	26.4409	LOC106392443	2.33	0.38	-2.61626	9.09833e-06	2.21589e-05	Upstream	PREDICTED: homeobox-leucine zipper protein HDG2-like [Brassica napus]
NC_027770.2	65334201	65334400	7.34134e-05	0.0174054	26.7544	LOC106403099	0.246667	0.01	-4.62449	0.000187387	0.000406174	Upstream	PREDICTED: WEB family protein At2g38370-like [Brassica napus]
NC_027770.2	70098101	70098300	3.04648e-05	0.00969418	-29.9933	LOC106392037	23.18	162.43	2.80887	3.40774e-283	1.82197e-281	Upstream	PREDICTED: remorin-like [Brassica napus]
NC_027771.2	2311501	2311700	1.83379e-05	0.00689038	-38.0683	LOC106401098	2.00333	0.183333	-3.44986	6.41677e-21	3.32063e-20	Upstream	PREDICTED: ubiquitin-conjugating enzyme E2 1-like [Brassica oleracea var. oleracea] [Brassica oleracea]
NC_027771.2	7688801	7689000	2.53488e-05	0.00857947	-31.2698	LOC106401828	2.16333	0.466667	-2.21279	2.25193e-20	1.14208e-19	Upstream	PREDICTED: oxysterol-binding protein-related protein 1D [Brassica oleracea var. oleracea] [Brassica oleracea]
NC_027771.2	13738101	13738300	5.55197e-05	0.0144771	-30.6646	LOC106427086	5.66667	1.31667	-2.10561	8.88319e-25	5.19651e-24	Upstream	PREDICTED: general transcription factor IIH subunit 3-like [Brassica napus]
NC_027771.2	27283001	27283200	4.06579e-06	0.00240717	27.8761	LOC111206041	2.49667	0.58	-2.10588	4.2258e-12	1.53624e-11	Upstream	BnaC05g27140D [Brassica napus]
NC_027771.2	27283101	27283300	4.92059e-05	0.0133571	25.6198	LOC111206041	2.49667	0.58	-2.10588	4.2258e-12	1.53624e-11	Upstream	BnaC05g27140D [Brassica napus]
NC_027771.2	35749101	35749300	4.05833e-13	4.38099e-09	38.6667	LOC106401017	16.1033	79.02	2.29486	0	0	Upstream	PREDICTED: calmodulin-binding transcription activator 6-like [Brassica napus]
NC_027771.2	35749201	35749400	3.66006e-12	3.03339e-08	38.0795	LOC106401017	16.1033	79.02	2.29486	0	0	Upstream	PREDICTED: calmodulin-binding transcription activator 6-like [Brassica napus]
NC_027771.2	38035401	38035600	2.2778e-10	1.04596e-06	31.1953	LOC111206471	18.7533	138.183	2.88136	0	0	Upstream	PREDICTED: probable GTP diphosphokinase RSH2, chloroplastic [Brassica oleracea var. oleracea] [Brassica oleracea]
NC_027771.2	38430301	38430500	0.000163361	0.0288164	-27.7803	LOC106440612	1.54	0.11	-3.80735	1.29126e-13	5.04065e-13	Upstream	BnaC05g39630D [Brassica napus]
NC_027772.2	6091201	6091400	2.08697e-09	6.62782e-06	-29.6759	LOC106379797	1.11667	0.05	-4.48113	8.4553e-08	2.39583e-07	Upstream	BnaC07g22250D [Brassica napus]
NC_027772.2	20064301	20064500	0.00012389	0.0242007	-25.122	LOC106402862	4.27333	0.83	-2.36418	3.35273e-08	9.77695e-08	Upstream	PREDICTED: mitochondrial import receptor subunit TOM7-1 [Brassica oleracea var. oleracea] [Brassica oleracea]
NC_027772.2	30069701	30069900	0.000120113	0.0237282	-26.9006	LOC111207292	2.16333	0.313333	-2.78749	1.50043e-17	6.88822e-17	Upstream	Geranylgeranyl transferase type-2 subunit beta, partial [Noccaea caerulescens]
NC_027772.2	31679701	31679900	2.54678e-06	0.00172702	-32.4009	LOC106446485	3.05667	0.593333	-2.36504	1.4856e-18	7.07565e-18	Upstream	PREDICTED: endoglucanase 8-like [Brassica napus]
NC_027772.2	31679901	31680100	5.29803e-05	0.0140415	-25.6071	LOC106446485	3.05667	0.593333	-2.36504	1.4856e-18	7.07565e-18	Upstream	PREDICTED: endoglucanase 8-like [Brassica napus]
NC_027772.2	31680001	31680200	4.81557e-10	1.98416e-06	-28.5156	LOC106446485	3.05667	0.593333	-2.36504	1.4856e-18	7.07565e-18	Upstream	PREDICTED: endoglucanase 8-like [Brassica napus]
NC_027773.2	5297801	5298000	1.37655e-06	0.00109826	-27.1697	LOC106394440	2.17333	0.123333	-4.13927	1.86237e-13	7.21723e-13	Upstream	PREDICTED: RING-H2 finger protein ATL44-like [Brassica napus]
NC_027773.2	5297901	5298100	7.10418e-09	1.81254e-05	-29.4098	LOC106394440	2.17333	0.123333	-4.13927	1.86237e-13	7.21723e-13	Upstream	PREDICTED: RING-H2 finger protein ATL44-like [Brassica napus]
NC_027773.2	30540701	30540900	8.60101e-07	0.000779193	39.8413	LOC106411176	0.696667	4.32	2.63249	1.55471e-55	1.71126e-54	Upstream	BnaA06g40050D [Brassica napus]
NC_027773.2	39949501	39949700	1.37226e-06	0.0010956	-36.2554	LOC106348953	29.59	7.34	-2.01126	1.22568e-138	3.01026e-137	Upstream	BnaA06g30570D [Brassica napus]
NC_027773.2	43148601	43148800	6.73739e-06	0.0034403	36.4341	LOC111207525	1.34	0.196667	-2.76841	9.29687e-12	3.33061e-11	Upstream	Transposon Ty3-G Gag-Pol polyprotein [Noccaea caerulescens]
NC_027773.2	52127701	52127900	2.77494e-05	0.00911169	-35.7143	LOC106398102	14.56	2.24	-2.70044	4.86225e-68	6.32355e-67	Upstream	PREDICTED: probable aquaporin PIP1-5 isoform X2 [Brassica napus]
NC_027773.2	62336701	62336900	1.02886e-06	0.00088763	-28.0246	LOC106392847	0.05	0.001	-5.64386	0.000129516	0.000285257	Upstream	PREDICTED: uncharacterized protein LOC106392847, partial [Brassica napus]
NC_027774.2	20076301	20076500	7.1804e-08	0.000116986	-36.7589	LOC106387649	1.03333	0.166667	-2.63227	1.95458e-08	5.78293e-08	Upstream	PREDICTED: cyclin-dependent kinase D-3-like [Brassica napus]
NC_027774.2	28755601	28755800	1.47609e-06	0.00115967	-31.2639	LOC106439876	2.32	0.253333	-3.19502	1.60447e-17	7.35364e-17	Upstream	probable pectate lyase 13 precursor [Brassica napus]
NC_027774.2	28755701	28755900	4.13238e-07	0.000451404	-29.7084	LOC106439876	2.32	0.253333	-3.19502	1.60447e-17	7.35364e-17	Upstream	probable pectate lyase 13 precursor [Brassica napus]
NC_027774.2	29823701	29823900	2.28614e-06	0.00159176	-26.3315	LOC106359635	0.0533333	0.39	2.87036	0.000136185	0.000299241	Upstream	PREDICTED: phosphoinositide phospholipase C 7-like [Brassica napus]
NC_027774.2	37582901	37583100	1.88725e-05	0.00703381	-26.5777	LOC106413802	27.72	110.94	2.00078	1.4907e-131	3.47371e-130	Upstream	PREDICTED: VQ motif-containing protein 29-like [Brassica napus]
NC_027774.2	42820601	42820800	3.1758e-06	0.00201714	26.8233	LOC106412538	3.66	0.783333	-2.22415	1.41526e-42	1.25276e-41	Upstream	PREDICTED: importin-13-like isoform X1 [Brassica napus]
NC_027775.2	34626301	34626500	0.000221672	0.0348269	-30.8743	LOC106390898	10.6367	0.836667	-3.66825	7.69425e-105	1.45868e-103	Upstream	PREDICTED: two-pore potassium channel 1-like [Brassica napus]
NC_027775.2	34626401	34626600	7.40352e-08	0.000119706	-30.9091	LOC106390898	10.6367	0.836667	-3.66825	7.69425e-105	1.45868e-103	Upstream	PREDICTED: two-pore potassium channel 1-like [Brassica napus]
NC_027775.2	34626501	34626700	0.000399583	0.0497863	-27.7736	LOC106390898	10.6367	0.836667	-3.66825	7.69425e-105	1.45868e-103	Upstream	PREDICTED: two-pore potassium channel 1-like [Brassica napus]
NC_027775.2	36381601	36381800	7.9807e-06	0.00386143	-31.5047	LOC106444810	0.36	0.0166667	-4.43296	0.00017175	0.000373571	Upstream	PREDICTED: E3 ubiquitin-protein ligase SINA-like 7 [Brassica napus]
ps02	14531601	14531800	0.000260992	0.0384797	-32.9787	LOC106431347	0.0866667	0.533333	2.62149	2.6396e-06	6.7135e-06	Upstream	PREDICTED: cytochrome P450 705A5-like [Brassica napus]
ps03	12626701	12626900	2.38551e-05	0.00822493	-35.7834	LOC106432213	1.28333	0.173333	-2.88827	2.45985e-07	6.74448e-07	Upstream	RING/FYVE/PHD zinc finger superfamily protein [Arabidopsis thaliana]
ps03	12626701	12626900	2.38551e-05	0.00822493	-35.7834	LOC106432212	2.26667	0.0966667	-4.55141	1.21441e-24	7.06808e-24	Upstream	PREDICTED: probable sugar phosphate/phosphate translocator At3g11320 [Brassica oleracea var. oleracea] [Brassica oleracea]
ps04	12456201	12456400	1.81723e-05	0.00685137	-37.5661	LOC106418356	33.2567	7.04667	-2.23863	1.11824e-233	4.79675e-232	Upstream	PREDICTED: Niemann-Pick C1 protein-like [Brassica napus]
ps04	19416901	19417100	3.0642e-05	0.00973538	-26.6218	LOC106380911	1.01333	0.0666667	-3.926	7.85925e-13	2.96038e-12	Upstream	BnaC08g39850D [Brassica napus]
ps05	7412201	7412400	0.000171944	0.0297414	-36.2438	LOC106371822	1.27	0.123333	-3.36419	2.15906e-18	1.02271e-17	Upstream	PREDICTED: alpha-N-acetylglucosaminidase-like [Brassica napus]
ps06	1989101	1989300	0.000114903	0.0230833	25.3903	LOC106390954	2.76333	0.396667	-2.80041	1.0879e-15	4.6357e-15	Upstream	PREDICTED: WAT1-related protein At5g40230-like [Brassica oleracea var. oleracea] [Brassica oleracea]
ps06	7690501	7690700	1.19046e-05	0.00512708	-29.0021	LOC111212774	7.25667	1.72	-2.0769	2.32879e-68	3.0446e-67	Upstream	PREDICTED: double-strand break repair protein MRE11 isoform X1 [Brassica oleracea var. oleracea] [Brassica oleracea]
NC_027757.2	3239401	3239600	1.36078e-05	0.00561945	-35.003	LOC106364417	7.95333	1.33	-2.58013	1.00387e-27	6.38655e-27	Downstream	calcineurin B-like protein 10 [Brassica napus]
NC_027757.2	19232701	19232900	3.58961e-06	0.00220397	30.3953	LOC106447604	38.1567	2.79333	-3.77188	6.02141e-118	1.27136e-116	Downstream	PREDICTED: bidirectional sugar transporter SWEET11-like [Brassica napus]
NC_027757.2	20978701	20978900	1.781e-05	0.00675541	-25.7343	LOC106380498	17.2467	2.39333	-2.84922	1.03476e-161	2.98426e-160	Downstream	PREDICTED: alpha-humulene/(-)-(E)-beta-caryophyllene synthase-like [Brassica napus]
NC_027758.2	5817701	5817900	1.15822e-05	0.00502783	-41.7238	LOC111204552	1.08333	0.166667	-2.70044	3.05887e-11	1.06766e-10	Downstream	PREDICTED: inositol phosphorylceramide glucuronosyltransferase 1 [Brassica napus]
NC_027758.2	6017801	6018000	6.15712e-10	2.43932e-06	-26.6051	LOC106431450	2.01333	0.343333	-2.5519	9.8721e-06	2.39823e-05	Downstream	expressed protein [Arabidopsis lyrata subsp. lyrata] [Arabidopsis lyrata]
NC_027758.2	6017901	6018100	6.21646e-07	0.000610998	-26.315	LOC106431450	2.01333	0.343333	-2.5519	9.8721e-06	2.39823e-05	Downstream	expressed protein [Arabidopsis lyrata subsp. lyrata] [Arabidopsis lyrata]
NC_027758.2	13258101	13258300	4.75199e-05	0.0130584	-27.4315	LOC106360847	3.61667	0.316667	-3.51362	6.71494e-29	4.39447e-28	Downstream	PLATZ transcription factor family protein [Arabidopsis thaliana]
NC_027758.2	21360601	21360800	0.000124608	0.0242903	-41.6364	LOC106423200	1.89333	10.8667	2.52091	4.68751e-85	7.41871e-84	Downstream	PREDICTED: probable acyl-activating enzyme 12, peroxisomal [Brassica napus]
NC_027758.2	23982401	23982600	0.000300096	0.0419633	41.1318	LOC106445755	2.23	0.19	-3.55297	7.51317e-24	4.26829e-23	Downstream	PREDICTED: squalene monooxygenase 1,1-like [Brassica napus]
NC_027758.2	34689801	34690000	0.000162617	0.0287295	-26.9599	LOC106405726	1.94	0.116667	-4.05559	7.86181e-28	5.01401e-27	Downstream	PREDICTED: BTB/POZ domain-containing protein At3g50780-like [Brassica napus]
NC_027759.2	1076301	1076500	0.000130591	0.0250183	-35	LOC106427845	8.47333	37.2767	2.13727	4.68037e-207	1.75017e-205	Downstream	PREDICTED: probable zinc metalloprotease EGY2, chloroplastic isoform X1 [Brassica napus]
NC_027759.2	12373901	12374100	1.12158e-05	0.00491161	33.8742	LOC106443619	0.0466667	3.30667	6.14684	1.57338e-30	1.07177e-29	Downstream	PREDICTED: trihelix transcription factor GT-3b-like [Brassica rapa]
NC_027759.2	21445901	21446100	9.73467e-06	0.00444468	-42.8409	LOC106438981	1.67333	0.396667	-2.07673	2.58193e-14	1.03937e-13	Downstream	PREDICTED: diphthine--ammonia ligase-like isoform X1 [Brassica napus]
NC_027759.2	21446001	21446200	4.52084e-07	0.000483859	-36.0784	LOC106438981	1.67333	0.396667	-2.07673	2.58193e-14	1.03937e-13	Downstream	PREDICTED: diphthine--ammonia ligase-like isoform X1 [Brassica napus]
NC_027759.2	30169701	30169900	7.07084e-05	0.0169693	-31.8395	LOC106416564	0.07	4.63667	6.04959	1.37392e-33	1.00872e-32	Downstream	PREDICTED: early light-induced protein 1, chloroplastic-like [Brassica napus]
NC_027759.2	33177101	33177300	2.50217e-09	7.71746e-06	-27.7059	LOC106439940	1.37	0.13	-3.39759	7.34342e-23	4.04113e-22	Downstream	BnaA03g40000D [Brassica napus]
NC_027759.2	33177201	33177400	1.17626e-17	3.08374e-13	-35.1912	LOC106439940	1.37	0.13	-3.39759	7.34342e-23	4.04113e-22	Downstream	BnaA03g40000D [Brassica napus]
NC_027759.2	33177301	33177500	1.89095e-10	8.88168e-07	-44.0344	LOC106439940	1.37	0.13	-3.39759	7.34342e-23	4.04113e-22	Downstream	BnaA03g40000D [Brassica napus]
NC_027760.2	7831901	7832100	5.20077e-07	0.00053621	-31.5789	LOC106445804	1.07	4.54667	2.0872	5.03842e-13	1.91261e-12	Downstream	PREDICTED: high-affinity nitrate transporter 3.1-like [Brassica napus]
NC_027760.2	7832001	7832200	1.16478e-09	4.07152e-06	-40	LOC106445804	1.07	4.54667	2.0872	5.03842e-13	1.91261e-12	Downstream	PREDICTED: high-affinity nitrate transporter 3.1-like [Brassica napus]
NC_027760.2	7832101	7832300	6.49762e-07	0.000633302	-46.6667	LOC106445804	1.07	4.54667	2.0872	5.03842e-13	1.91261e-12	Downstream	PREDICTED: high-affinity nitrate transporter 3.1-like [Brassica napus]
NC_027760.2	10672301	10672500	0.00023939	0.036511	-26.4105	LOC106449629	0.153333	0.00666667	-4.52356	0.000289979	0.000616674	Downstream	BnaC09g23690D [Brassica napus]
NC_027760.2	10673001	10673200	2.32214e-05	0.00806502	50.7576	LOC106449629	0.153333	0.00666667	-4.52356	0.000289979	0.000616674	Downstream	BnaC09g23690D [Brassica napus]
NC_027760.2	11773401	11773600	2.59921e-07	0.000318225	25.6065	LOC106446326	1.02667	6.53	2.66912	8.10517e-48	7.87905e-47	Downstream	PREDICTED: scarecrow-like protein 23 [Brassica napus]
NC_027761.2	8738501	8738700	0.000169451	0.0294758	26.6355	LOC106402814	0.796667	0.103333	-2.94667	5.29322e-05	0.000120755	Downstream	PREDICTED: polyadenylate-binding protein 1-like [Brassica napus]
NC_027762.2	2161101	2161300	2.76854e-07	0.000333708	-37.5157	LOC111216223	22.0433	4.20667	-2.38959	4.37285e-137	1.06452e-135	Downstream	PREDICTED: histone H1 [Brassica rapa]
NC_027762.2	2161201	2161400	3.23119e-06	0.00204121	-38.4416	LOC111216223	22.0433	4.20667	-2.38959	4.37285e-137	1.06452e-135	Downstream	PREDICTED: histone H1 [Brassica rapa]
NC_027762.2	10106001	10106200	4.77491e-05	0.0131024	-45.2632	LOC106351421	3.03667	0.263333	-3.52753	3.4607e-20	1.74362e-19	Downstream	PREDICTED: lipid phosphate phosphatase epsilon 2, chloroplastic-like [Brassica napus]
NC_027762.2	12181001	12181200	0.000116814	0.0233176	27.8215	LOC106433709	0.001	0.59	9.20457	4.11813e-08	1.19371e-07	Downstream	PREDICTED: UPF0496 protein At1g20180-like [Brassica napus]
NC_027762.2	23866001	23866200	6.72024e-08	0.00011082	-26.5689	LOC106348226	24.8233	457.447	4.20383	0	0	Downstream	PREDICTED: senescence/dehydration-associated protein At3g51250-like [Brassica rapa]
NC_027762.2	23866101	23866300	1.65181e-11	1.11681e-07	-29.9749	LOC106348226	24.8233	457.447	4.20383	0	0	Downstream	PREDICTED: senescence/dehydration-associated protein At3g51250-like [Brassica rapa]
NC_027762.2	23866201	23866400	2.45099e-11	1.58818e-07	-32.8413	LOC106348226	24.8233	457.447	4.20383	0	0	Downstream	PREDICTED: senescence/dehydration-associated protein At3g51250-like [Brassica rapa]
NC_027762.2	23866301	23866500	6.46146e-12	4.93342e-08	-36.9622	LOC106348226	24.8233	457.447	4.20383	0	0	Downstream	PREDICTED: senescence/dehydration-associated protein At3g51250-like [Brassica rapa]
NC_027762.2	23866401	23866600	4.70752e-16	9.59894e-12	-43.5619	LOC106348226	24.8233	457.447	4.20383	0	0	Downstream	PREDICTED: senescence/dehydration-associated protein At3g51250-like [Brassica rapa]
NC_027762.2	23866501	23866700	6.85388e-16	1.33403e-11	-37.4559	LOC106348226	24.8233	457.447	4.20383	0	0	Downstream	PREDICTED: senescence/dehydration-associated protein At3g51250-like [Brassica rapa]
NC_027762.2	23866601	23866800	8.26265e-12	6.12658e-08	-33.9744	LOC106348226	24.8233	457.447	4.20383	0	0	Downstream	PREDICTED: senescence/dehydration-associated protein At3g51250-like [Brassica rapa]
NC_027762.2	23866701	23866900	1.12063e-14	1.64995e-10	-37.0726	LOC106348226	24.8233	457.447	4.20383	0	0	Downstream	PREDICTED: senescence/dehydration-associated protein At3g51250-like [Brassica rapa]
NC_027762.2	23866801	23867000	3.00983e-23	1.73774e-18	-41.1073	LOC106348226	24.8233	457.447	4.20383	0	0	Downstream	PREDICTED: senescence/dehydration-associated protein At3g51250-like [Brassica rapa]
NC_027762.2	31494401	31494600	1.89593e-05	0.0070581	-36.8006	LOC106349335	1.6	6.48333	2.01866	2.96172e-43	2.65215e-42	Downstream	BnaA06g32890D [Brassica napus]
NC_027762.2	31494701	31494900	8.09828e-05	0.0185269	-26.4508	LOC106349335	1.6	6.48333	2.01866	2.96172e-43	2.65215e-42	Downstream	BnaA06g32890D [Brassica napus]
NC_027762.2	31510501	31510700	8.32221e-06	0.0039732	27.5668	LOC106349341	4.39	0.803333	-2.45015	1.78231e-34	1.33268e-33	Downstream	BnaA06g32940D [Brassica napus]
NC_027762.2	31510601	31510800	2.20892e-05	0.00781194	31.3765	LOC106349341	4.39	0.803333	-2.45015	1.78231e-34	1.33268e-33	Downstream	BnaA06g32940D [Brassica napus]
NC_027763.2	8408601	8408800	7.30297e-06	0.00363799	-39.1125	LOC106433364	9.19667	1.20667	-2.93008	3.0609e-53	3.2637e-52	Downstream	BnaA07g09270D [Brassica napus]
NC_027763.2	8408701	8408900	0.000288617	0.0409535	-36.166	LOC106433364	9.19667	1.20667	-2.93008	3.0609e-53	3.2637e-52	Downstream	BnaA07g09270D [Brassica napus]
NC_027763.2	19294801	19295000	0.000144901	0.0266927	32.4065	LOC106357079	0.643333	0.0833333	-2.9486	2.26074e-05	5.32967e-05	Downstream	PREDICTED: homeobox-leucine zipper protein ATHB-13-like [Brassica napus]
NC_027763.2	20993001	20993200	4.96199e-05	0.01343	-26.402	LOC106407056	2.58	0.573333	-2.16993	3.97549e-17	1.79321e-16	Downstream	BnaA03g60440D [Brassica napus]
NC_027764.2	268301	268500	7.97454e-09	1.99497e-05	-47.9873	LOC106354088	495.217	117.127	-2.07999	0	0	Downstream	PREDICTED: photosystem I reaction center subunit V, chloroplastic-like [Brassica rapa]
NC_027764.2	268401	268600	2.41403e-08	4.89065e-05	-49.2063	LOC106354088	495.217	117.127	-2.07999	0	0	Downstream	PREDICTED: photosystem I reaction center subunit V, chloroplastic-like [Brassica rapa]
NC_027764.2	12803601	12803800	0.000189509	0.031602	27.6471	LOC106422281	0.586667	4.56	2.95842	3.87296e-40	3.27447e-39	Downstream	BnaC09g24010D [Brassica napus]
NC_027764.2	12912001	12912200	1.69154e-05	0.00651763	-28.804	LOC106422279	20.3767	1.95667	-3.38045	3.47928e-107	6.71024e-106	Downstream	BnaC01g22110D [Brassica napus]
NC_027764.2	16322201	16322400	0.000137432	0.0258581	-29.5077	LOC106446123	1.15667	0.1	-3.5319	1.8208e-09	5.74147e-09	Downstream	WRKY transcription factor 18-like [Brassica rapa]
NC_027764.2	16322301	16322500	5.56021e-05	0.0144934	-29.238	LOC106446123	1.15667	0.1	-3.5319	1.8208e-09	5.74147e-09	Downstream	WRKY transcription factor 18-like [Brassica rapa]
NC_027765.2	9561701	9561900	0.000236116	0.0362059	-34.1575	LOC106349053	29.7433	3.48333	-3.09403	1.79464e-115	3.71049e-114	Downstream	PREDICTED: lipid transfer protein EARLI 1 [Brassica rapa]
NC_027765.2	14044201	14044400	6.60032e-06	0.00338985	-25.3452	LOC106360972	20.6867	92.3333	2.15815	0	0	Downstream	BnaA09g23020D [Brassica napus]
NC_027765.2	17110601	17110800	0.000249347	0.0374378	-26.0897	LOC111200536	0.9	7.75333	3.10682	3.23626e-35	2.45901e-34	Downstream	BnaC07g09740D [Brassica napus]
NC_027765.2	21984601	21984800	2.04327e-10	9.51879e-07	-28.3794	LOC106366870	35.1933	7.93	-2.14991	1.04291e-199	3.75862e-198	Downstream	PREDICTED: allantoinase [Brassica napus]
NC_027765.2	21984701	21984900	2.86724e-11	1.82341e-07	-30.0817	LOC106366870	35.1933	7.93	-2.14991	1.04291e-199	3.75862e-198	Downstream	PREDICTED: allantoinase [Brassica napus]
NC_027765.2	33232501	33232700	0.000294191	0.0414433	-34.1755	LOC106412109	1.45667	17.8467	3.61491	1.25239e-106	2.40297e-105	Downstream	PREDICTED: chalcone--flavonone isomerase [Brassica napus]
NC_027765.2	36686801	36687000	2.23243e-05	0.00785744	26.3557	LOC106368484	0.843333	0.126667	-2.73507	2.93141e-07	7.98695e-07	Downstream	BnaA09g39420D [Brassica napus]
NC_027765.2	45622101	45622300	0.000232813	0.0358935	-28.8507	LOC106369270	5.52333	1.19333	-2.21054	1.165e-27	7.39775e-27	Downstream	BnaA09g50880D [Brassica napus]
NC_027767.2	17735301	17735500	1.76484e-17	4.53427e-13	-36.6991	LOC106439699	2.53667	19.05	2.90879	4.68601e-124	1.0397e-122	Downstream	PREDICTED: peptidyl-prolyl cis-trans isomerase FKBP53-like [Brassica napus]
NC_027767.2	21214601	21214800	1.40487e-07	0.000197561	-29.715	LOC106376161	12.0667	0.75	-4.00799	3.55913e-87	5.74122e-86	Downstream	PREDICTED: E3 ubiquitin-protein ligase RMA2-like [Brassica napus]
NC_027767.2	21214701	21214900	5.24062e-07	0.000539328	-25.3788	LOC106376161	12.0667	0.75	-4.00799	3.55913e-87	5.74122e-86	Downstream	PREDICTED: E3 ubiquitin-protein ligase RMA2-like [Brassica napus]
NC_027768.2	36287301	36287500	4.06504e-05	0.0117494	-40.625	LOC106405771	253.703	36.76	-2.78693	0	0	Downstream	BnaC09g20830D [Brassica napus]
NC_027768.2	45754501	45754700	0.000167621	0.0292833	33.5714	LOC106407473	0.406667	2.28667	2.49133	1.08491e-10	3.67386e-10	Downstream	PREDICTED: glycine-rich RNA-binding protein-like [Brassica napus]
NC_027769.2	11316901	11317100	5.45133e-16	1.08152e-11	-25.7563	LOC106385183	1.19667	10.49	3.13192	1.98192e-50	2.01672e-49	Downstream	BnaC03g12120D [Brassica napus]
NC_027769.2	18653401	18653600	0.000161436	0.0285802	-30.9624	LOC106388010	0.05	5.2	6.70044	4.32868e-83	6.73231e-82	Downstream	PREDICTED: cytochrome P450 71B11-like [Brassica napus]
NC_027769.2	27169701	27169900	2.10554e-06	0.00150455	47.7947	LOC106397539	5.19	152.207	4.87415	0	0	Downstream	PREDICTED: heat stress transcription factor A-2 [Brassica napus]
NC_027769.2	73937701	73937900	9.26945e-07	0.00082292	-29.4144	LOC106359782	14.0267	1.44667	-3.27737	1.17878e-47	1.14173e-46	Downstream	Bifunctional inhibitor/lipid-transfer protein/seed storage 2S albumin superfamily protein [Arabidopsis thaliana]
NC_027770.2	48510101	48510300	0.000188454	0.0314779	-27.7132	LOC106426524	1.52	0.0666667	-4.51096	6.70624e-33	4.83848e-32	Downstream	BnaC04g31230D [Brassica napus]
NC_027770.2	52154401	52154600	7.92002e-05	0.018252	-31.6576	LOC106429401	17.3133	108.423	2.64672	0	0	Downstream	PREDICTED: mitochondrial uncoupling protein 5-like [Brassica napus]
NC_027771.2	107601	107800	5.43456e-05	0.014265	-27.8347	LOC106358393	6.02	40.2333	2.74056	0	0	Downstream	PREDICTED: phospholipase D beta 1 [Brassica oleracea var. oleracea] [Brassica oleracea]
NC_027771.2	522901	523100	2.63034e-05	0.00879482	31.1831	LOC106401784	118.183	25.5933	-2.20719	0	0	Downstream	PREDICTED: protein LHY-like [Brassica napus]
NC_027771.2	21055301	21055500	0.000224661	0.0351269	39.0541	LOC106376316	19.3567	2.54333	-2.92804	6.79441e-119	1.44603e-117	Downstream	PREDICTED: probable 28S rRNA (cytosine-C(5))-methyltransferase [Brassica napus]
NC_027771.2	32125701	32125900	2.53323e-07	0.000311781	-31.5385	LOC106401865	0.0666667	8.21333	6.94486	9.6339e-109	1.88432e-107	Downstream	PREDICTED: lysine-specific demethylase JMJ30 isoform X1 [Brassica rapa]
NC_027771.2	35742101	35742300	6.67199e-12	5.07155e-08	-25.4461	LOC106401017	16.1033	79.02	2.29486	0	0	Downstream	PREDICTED: calmodulin-binding transcription activator 6-like [Brassica napus]
NC_027771.2	42603501	42603700	1.98515e-05	0.00727572	-40.3409	LOC106397375	0.566667	2.71	2.25772	7.43035e-20	3.70614e-19	Downstream	PREDICTED: sodium/hydrogen exchanger 3 [Brassica napus]
NC_027772.2	966601	966800	1.16952e-05	0.00506109	-29.4343	LOC106401911	3.23	0.183333	-4.13899	2.57109e-25	1.52593e-24	Downstream	PREDICTED: zinc finger protein 7-like [Brassica napus]
NC_027772.2	17688201	17688400	1.61315e-06	0.00123533	-26.7957	LOC106391378	0.613333	0.113333	-2.4361	2.49812e-06	6.36561e-06	Downstream	PREDICTED: serine/threonine-protein kinase CDL1-like [Brassica napus]
NC_027772.2	18154701	18154900	0.000169101	0.0294378	-25.5252	LOC106382466	0.596667	0.02	-4.89885	2.78209e-07	7.5948e-07	Downstream	PREDICTED: probable LRR receptor-like serine/threonine-protein kinase At1g29720 [Brassica napus]
NC_027772.2	18154701	18154900	0.000169101	0.0294378	-25.5252	LOC106382465	1.90667	0.05	-5.25298	4.178e-13	1.59109e-12	Downstream	BnaC06g12370D [Brassica napus]
NC_027772.2	36168801	36169000	0.000373765	0.047838	-32.5097	LOC106402554	2.75	0.613333	-2.16469	5.39242e-12	1.95028e-11	Downstream	PREDICTED: acyl-CoA-binding domain-containing protein 1 [Brassica napus]
NC_027773.2	7716301	7716500	1.94197e-08	4.11155e-05	-26.4516	LOC106394415	0.676667	3.26667	2.2713	1.0472e-26	6.46813e-26	Downstream	PREDICTED: U-box domain-containing protein 16-like [Brassica napus]
NC_027773.2	7716401	7716600	1.56894e-07	0.000215271	-25.0075	LOC106394415	0.676667	3.26667	2.2713	1.0472e-26	6.46813e-26	Downstream	PREDICTED: U-box domain-containing protein 16-like [Brassica napus]
NC_027773.2	48784301	48784500	1.72094e-05	0.00659431	-28.5776	LOC106409405	15.23	1.11667	-3.76965	3.15595e-64	3.90312e-63	Downstream	BnaA03g42300D [Brassica napus]
NC_027773.2	49234901	49235100	6.53345e-09	1.69554e-05	-34.9388	LOC106438365	1.64333	0.273333	-2.58789	1.01385e-14	4.14729e-14	Downstream	PREDICTED: zinc finger CCCH domain-containing protein 32-like [Brassica oleracea var. oleracea] [Brassica oleracea]
NC_027773.2	49235001	49235200	3.34906e-06	0.00209408	-30.9248	LOC106438365	1.64333	0.273333	-2.58789	1.01385e-14	4.14729e-14	Downstream	PREDICTED: zinc finger CCCH domain-containing protein 32-like [Brassica oleracea var. oleracea] [Brassica oleracea]
NC_027773.2	52806601	52806800	6.54276e-09	1.69642e-05	-37.3333	LOC111207550	29.7367	7.08667	-2.06906	6.32739e-239	2.77802e-237	Downstream	PREDICTED: protein NLP7-like [Brassica oleracea var. oleracea] [Brassica oleracea]
NC_027773.2	52806701	52806900	3.9887e-11	2.43997e-07	-38.7121	LOC111207550	29.7367	7.08667	-2.06906	6.32739e-239	2.77802e-237	Downstream	PREDICTED: protein NLP7-like [Brassica oleracea var. oleracea] [Brassica oleracea]
NC_027773.2	54421001	54421200	9.32534e-06	0.00431886	-27.079	LOC106409207	0.29	4.34	3.90357	2.21737e-39	1.8436e-38	Downstream	PREDICTED: ethylene-responsive transcription factor CRF4-like [Brassica napus]
NC_027774.2	17642201	17642400	2.79949e-05	0.00916537	-31.7647	LOC106364526	0.966667	0.0666667	-3.85798	2.76266e-05	6.4613e-05	Downstream	PREDICTED: tRNA (cytosine(34)-C(5))-methyltransferase-like isoform X2 [Brassica napus]
NC_027774.2	18979001	18979200	0.000124324	0.0242561	26.6078	LOC106366559	0.0433333	1.72	5.31079	2.38871e-57	2.69318e-56	Downstream	PREDICTED: ABC transporter G family member 35-like [Brassica napus]
NC_027774.2	25747501	25747700	1.62659e-06	0.00124249	-36.2766	LOC106412234	1.75	0.113333	-3.94871	3.63434e-15	1.5139e-14	Downstream	PREDICTED: myb family transcription factor APL isoform X1 [Brassica oleracea var. oleracea] [Brassica oleracea]
NC_027774.2	26793401	26793600	0.000285855	0.0407098	-25.8261	LOC106364878	0.15	1.27	3.08179	1.55194e-06	4.01406e-06	Downstream	BnaA09g32780D [Brassica napus]
NC_027774.2	35677801	35678000	5.80528e-07	0.000580917	-46.0784	LOC106413684	3.48	89.7267	4.68838	0	0	Downstream	PREDICTED: probable protein phosphatase 2C 22 isoform X1 [Brassica napus]
NC_027774.2	35677901	35678100	5.80528e-07	0.000580917	-46.0784	LOC106413684	3.48	89.7267	4.68838	0	0	Downstream	PREDICTED: probable protein phosphatase 2C 22 isoform X1 [Brassica napus]
NC_027774.2	38169301	38169500	0.000275258	0.039757	26.264	LOC106416198	16.78	2.51	-2.74098	4.20971e-46	3.97325e-45	Downstream	PREDICTED: PLAT domain-containing protein 2-like [Brassica rapa]
NC_027774.2	38811801	38812000	3.28743e-12	2.78291e-08	29.063	LOC106436697	71.6933	10.52	-2.7687	0	0	Downstream	PREDICTED: transcription activator GLK1-like isoform X1 [Brassica napus]
NC_027774.2	38811901	38812100	2.16771e-15	3.73781e-11	27.6489	LOC106436697	71.6933	10.52	-2.7687	0	0	Downstream	PREDICTED: transcription activator GLK1-like isoform X1 [Brassica napus]
NC_027774.2	38812001	38812200	3.16412e-13	3.48898e-09	26.1822	LOC106436697	71.6933	10.52	-2.7687	0	0	Downstream	PREDICTED: transcription activator GLK1-like isoform X1 [Brassica napus]
NC_027774.2	38812201	38812400	1.1037e-27	1.0843e-22	33.6275	LOC106436697	71.6933	10.52	-2.7687	0	0	Downstream	PREDICTED: transcription activator GLK1-like isoform X1 [Brassica napus]
NC_027774.2	38812301	38812500	1.45347e-28	1.58906e-23	39.3989	LOC106436697	71.6933	10.52	-2.7687	0	0	Downstream	PREDICTED: transcription activator GLK1-like isoform X1 [Brassica napus]
NC_027774.2	40336101	40336300	3.21723e-09	9.45201e-06	-52.8265	LOC106436837	14.99	62.9467	2.07013	1.73501e-118	3.68415e-117	Downstream	PREDICTED: protein TIFY 11A-like [Brassica oleracea var. oleracea] [Brassica oleracea]
NC_027774.2	40336201	40336400	7.66557e-05	0.0178765	-35.4776	LOC106436837	14.99	62.9467	2.07013	1.73501e-118	3.68415e-117	Downstream	PREDICTED: protein TIFY 11A-like [Brassica oleracea var. oleracea] [Brassica oleracea]
NC_027774.2	41319901	41320100	0.00011452	0.023035	-27.7278	LOC106415374	6.78	1.50667	-2.16993	6.03686e-122	1.32018e-120	Downstream	PREDICTED: protein MON2 homolog isoform X1 [Brassica napus]
NC_027774.2	41386301	41386500	4.80917e-05	0.0131627	-44.4068	LOC106382494	6.29667	0.923333	-2.76966	1.35743e-42	1.20214e-41	Downstream	PREDICTED: AT-hook motif nuclear-localized protein 14-like [Brassica napus]
NC_027775.2	15728701	15728900	1.38686e-05	0.00569239	-30	LOC111209311	5.01333	0.126667	-5.30666	2.31719e-66	2.94835e-65	Downstream	PREDICTED: zinc finger CCCH domain-containing protein 61-like [Brassica napus]
NC_027775.2	15728801	15729000	0.000292032	0.0412582	-33.8756	LOC111209311	5.01333	0.126667	-5.30666	2.31719e-66	2.94835e-65	Downstream	PREDICTED: zinc finger CCCH domain-containing protein 61-like [Brassica napus]
NC_027775.2	30729701	30729900	0.000151851	0.0274761	-29.0244	LOC106417865	1.47667	0.306667	-2.2676	2.68515e-08	7.87791e-08	Downstream	BnaC09g29800D [Brassica napus]
ps01	3557501	3557700	6.65052e-05	0.0163142	28.707	LOC106421222	1.87	16.8467	3.17135	5.23015e-100	9.5328e-99	Downstream	BnaC09g36790D [Brassica napus]
ps01	16358901	16359100	0.000395152	0.0494525	-29.6188	LOC106366662	2.18333	0.41	-2.41284	6.18978e-09	1.8897e-08	Downstream	PREDICTED: protein SENSITIVITY TO RED LIGHT REDUCED 1-like [Brassica napus]
ps03	9711301	9711500	9.63632e-05	0.020648	-25.0491	LOC106402328	2.83667	0.213333	-3.73302	3.94896e-40	3.33797e-39	Downstream	BnaC06g05170D [Brassica napus]
ps03	12626701	12626900	2.38551e-05	0.00822493	-35.7834	LOC106432210	1.77	0.233333	-2.92329	1.26654e-14	5.15612e-14	Downstream	BnaA10g24720D [Brassica napus]
ps03	13589201	13589400	4.103e-05	0.0118318	-26.0598	LOC106433237	3.64667	117.24	5.00674	0	0	Downstream	BnaC04g15350D [Brassica napus]
ps04	2759501	2759700	0.000174576	0.0300278	-26.3889	LOC106388852	3.76667	0.87	-2.1142	9.49305e-32	6.65548e-31	Downstream	O-fucosyltransferase family protein [Arabidopsis thaliana]
ps04	6775001	6775200	0.000331473	0.0445362	-43.29	LOC106434407	0.0866667	5.84	6.07435	6.77509e-31	4.65892e-30	Downstream	PREDICTED: glycine-rich protein 3 short isoform-like [Brassica napus]
ps04	7611001	7611200	5.97757e-05	0.0151816	-31.7887	LOC106382199	2.24333	29.7167	3.72756	0	0	Downstream	BnaC09g05190D [Brassica napus]
ps04	17222001	17222200	0.000137148	0.0258218	-44.2857	LOC106390581	2.92333	0.673333	-2.11822	6.28453e-20	3.14134e-19	Downstream	PREDICTED: probable pectinesterase/pectinesterase inhibitor 61 [Brassica napus]
ps05	6006001	6006200	8.09249e-07	0.00074191	25.7587	LOC111211807	0.556667	0.126667	-2.13578	0.000330727	0.000699564	Downstream	BnaC05g34960D [Brassica napus]
ps05	7234201	7234400	4.38363e-05	0.0123839	39.9845	LOC106435878	13.7233	1.18333	-3.5357	4.89755e-150	1.2935e-148	Downstream	PREDICTED: auxin transporter-like protein 1 [Brassica napus]
ps05	7234301	7234500	2.55312e-06	0.00172984	48.5119	LOC106435878	13.7233	1.18333	-3.5357	4.89755e-150	1.2935e-148	Downstream	PREDICTED: auxin transporter-like protein 1 [Brassica napus]
ps06	5901	6100	2.75764e-07	0.000332629	-29.2383	LOC106402947	1.05	0.01	-6.71425	4.89443e-24	2.79738e-23	Downstream	BnaA09g15220D [Brassica napus]
ps06	204701	204900	2.78527e-05	0.00913625	29.0939	LOC106398320	3.92	0.743333	-2.39877	3.38575e-09	1.05045e-08	Downstream	PREDICTED: F-box/kelch-repeat protein At5g48990-like [Brassica napus]
ps06	204801	205000	5.60962e-06	0.00302718	33.2833	LOC106398320	3.92	0.743333	-2.39877	3.38575e-09	1.05045e-08	Downstream	PREDICTED: F-box/kelch-repeat protein At5g48990-like [Brassica napus]
ps06	2498401	2498600	0.000132094	0.0252129	32.2287	LOC106433641	4.73	0.706667	-2.74274	8.69766e-29	5.6766e-28	Downstream	PREDICTED: uncharacterized protein LOC106433641 [Brassica napus]
ps06	18200801	18201000	4.03032e-05	0.0116733	32.502	LOC111213528	1.51333	0.256667	-2.55976	5.98261e-31	4.11624e-30	Downstream	PREDICTED: DNA polymerase zeta catalytic subunit isoform X1 [Brassica oleracea var. oleracea] [Brassica oleracea]

## Sheet: 15NS_CHH
Table S5. All DMGs identified in genomic sequence context of CHH in 15NS under freezing stress
chr	start	end	pvalue	qvalue	meth.diff	GeneID	15NSt0_fpkm	15NSt2_fpkm	log2(FC)	Pvalue	FDR	position	Description
NC_027757.2	5041301	5041500	3.51781e-06	0.000719079	-16.3733	LOC106396728	4.63667	0.0833333	-5.79805	5.80411e-55	6.33807e-54	Genebody	DUF1005 family protein (DUF1005) [Arabidopsis thaliana]
NC_027757.2	5049401	5049600	4.00659e-06	0.000792866	19.4762	LOC106396728	4.63667	0.0833333	-5.79805	5.80411e-55	6.33807e-54	Genebody	DUF1005 family protein (DUF1005) [Arabidopsis thaliana]
NC_027757.2	29308601	29308800	0.000813115	0.0337787	-15.0328	LOC106390763	9.68	1.94667	-2.314	7.78305e-37	6.12711e-36	Genebody	PREDICTED: ethylene-responsive transcription factor RAP2-3-like [Brassica napus]
NC_027757.2	35355201	35355400	6.38223e-08	3.20056e-05	-26.5535	LOC106389631	1.06	0.166667	-2.66903	7.63492e-10	2.46158e-09	Genebody	BnaAnng03170D [Brassica napus]
NC_027758.2	267801	268000	0.00018117	0.0123848	-23.2955	LOC106352655	3.93	0.253333	-3.95542	6.19958e-35	4.67965e-34	Genebody	PREDICTED: probable LRR receptor-like serine/threonine-protein kinase At1g29720 isoform X1 [Brassica rapa]
NC_027758.2	2248001	2248200	0.000403394	0.0212939	15.2162	LOC106437112	0.273333	0.0333333	-3.03562	1.90152e-05	4.51317e-05	Genebody	PREDICTED: WD repeat-containing protein 44-like [Brassica napus]
NC_027758.2	2843501	2843700	5.62542e-07	0.000177873	15.3608	LOC106422713	0.0133333	0.376667	4.82018	1.30175e-05	3.13349e-05	Genebody	PREDICTED: WUSCHEL-related homeobox 7-like [Brassica napus]
NC_027758.2	3834801	3835000	1.5293e-13	6.46169e-10	31.737	LOC111204245	11.68	0.526667	-4.47101	1.64275e-129	3.77615e-128	Genebody	PREDICTED: protein ASPARTIC PROTEASE IN GUARD CELL 2-like [Brassica napus]
NC_027758.2	5079401	5079600	2.76679e-05	0.00329343	19.6279	LOC106354470	48.7633	0.533333	-6.51462	0	0	Genebody	PREDICTED: mental retardation GTPase activating protein homolog 4-like isoform X1 [Brassica rapa]
NC_027758.2	5079501	5079700	2.7059e-05	0.00324044	22.2973	LOC106354470	48.7633	0.533333	-6.51462	0	0	Genebody	PREDICTED: mental retardation GTPase activating protein homolog 4-like isoform X1 [Brassica rapa]
NC_027758.2	13227501	13227700	3.07788e-17	3.47584e-13	24.9327	LOC106360843	31.9633	4.05333	-2.97924	5.06768e-152	1.35716e-150	Genebody	PREDICTED: abscisic acid receptor PYR1-like [Brassica napus]
NC_027758.2	13359001	13359200	1.54884e-12	4.65485e-09	-19.2211	LOC106360860	1.52333	0.001	-10.573	1.26051e-23	7.10105e-23	Genebody	PREDICTED: probable purine permease 10 isoform X1 [Brassica napus]
NC_027758.2	13620701	13620900	0.000273894	0.0164317	15.4723	LOC106391858	1.05333	0.0866667	-3.60334	4.77926e-16	2.06839e-15	Genebody	PREDICTED: ribulose bisphosphate carboxylase small chain 1B, chloroplastic-like [Brassica rapa]
NC_027758.2	13621701	13621900	0.00014455	0.0105817	16.1901	LOC106391858	1.05333	0.0866667	-3.60334	4.77926e-16	2.06839e-15	Genebody	PREDICTED: ribulose bisphosphate carboxylase small chain 1B, chloroplastic-like [Brassica rapa]
NC_027758.2	14162801	14163000	0.000247549	0.0153354	-16.3598	LOC106392281	14.7167	2.09667	-2.81128	2.90424e-96	5.1088e-95	Genebody	PREDICTED: alpha-L-fucosidase 3-like [Brassica napus]
NC_027758.2	23816701	23816900	0.000630809	0.0286097	18.1532	LOC106445741	4.40333	30.32	2.7836	2.11728e-146	5.49287e-145	Genebody	BnaCnng17310D [Brassica napus]
NC_027758.2	23988101	23988300	0.0012598	0.044703	-16.3768	LOC106445755	2.23	0.19	-3.55297	7.51317e-24	4.26829e-23	Genebody	PREDICTED: squalene monooxygenase 1,1-like [Brassica napus]
NC_027758.2	23988201	23988400	0.000995847	0.0384655	-15.9113	LOC106445755	2.23	0.19	-3.55297	7.51317e-24	4.26829e-23	Genebody	PREDICTED: squalene monooxygenase 1,1-like [Brassica napus]
NC_027758.2	23988301	23988500	2.30396e-07	8.84377e-05	-23.4824	LOC106445755	2.23	0.19	-3.55297	7.51317e-24	4.26829e-23	Genebody	PREDICTED: squalene monooxygenase 1,1-like [Brassica napus]
NC_027758.2	26765101	26765300	1.66641e-09	1.68406e-06	-22.0844	LOC106396775	1.96333	0.27	-2.86227	6.76781e-35	5.10548e-34	Genebody	PREDICTED: subtilisin-like protease SBT1.6 [Brassica napus]
NC_027758.2	31006501	31006700	2.67284e-05	0.00321084	22.3319	LOC106402566	0.843333	6.58333	2.96464	5.98651e-44	5.42522e-43	Genebody	PREDICTED: phosphoglucan phosphatase DSP4, chloroplastic isoform X1 [Brassica rapa]
NC_027758.2	31006701	31006900	6.23984e-07	0.000192893	-19.2123	LOC106402566	0.843333	6.58333	2.96464	5.98651e-44	5.42522e-43	Genebody	PREDICTED: phosphoglucan phosphatase DSP4, chloroplastic isoform X1 [Brassica rapa]
NC_027758.2	32744401	32744600	3.79433e-05	0.00412317	-18.4112	LOC106404411	44.9833	1.71667	-4.71171	0	0	Genebody	PREDICTED: squalene epoxidase 5-like isoform X1 [Brassica napus]
NC_027758.2	34991601	34991800	3.10532e-07	0.000111711	20.8959	LOC106426310	0.843333	0.126667	-2.73507	1.13386e-06	2.96217e-06	Genebody	PREDICTED: zinc finger protein AZF1-like [Brassica napus]
NC_027759.2	301501	301700	1.50131e-08	1.01234e-05	20.9039	LOC106429088	2.44667	0.583333	-2.06843	3.87851e-10	1.27195e-09	Genebody	PREDICTED: expansin-A9-like [Brassica rapa]
NC_027759.2	6752401	6752600	0.000450924	0.0229307	-15.3926	LOC106436012	1.49	0.05	-4.89724	9.32669e-20	4.63435e-19	Genebody	PREDICTED: transcription factor DIVARICATA-like [Brassica napus]
NC_027759.2	6889101	6889300	6.32878e-09	5.00241e-06	18.8728	LOC106435742	6.14667	1.10333	-2.47794	1.72322e-49	1.7234e-48	Genebody	PREDICTED: protein NETWORKED 4A-like [Brassica napus]
NC_027759.2	6889201	6889400	9.49878e-12	2.18602e-08	24.8859	LOC106435742	6.14667	1.10333	-2.47794	1.72322e-49	1.7234e-48	Genebody	PREDICTED: protein NETWORKED 4A-like [Brassica napus]
NC_027759.2	9588301	9588500	3.85808e-14	1.9412e-10	-21.8543	LOC106387956	7.37	0.216667	-5.08812	8.02375e-69	1.05436e-67	Genebody	PREDICTED: 3-hexulose-6-phosphate isomerase-like [Brassica napus]
NC_027759.2	21918801	21919000	5.15387e-12	1.29601e-08	19.7183	LOC106389004	38.4633	7.29333	-2.39883	9.81739e-259	4.70919e-257	Genebody	PREDICTED: formin-like protein 10 [Brassica rapa]
NC_027759.2	25349301	25349500	2.45235e-09	2.31136e-06	-30.3297	LOC106390896	4.73	0.413333	-3.51646	6.1113e-55	6.67157e-54	Genebody	BnaA03g32960D [Brassica napus]
NC_027759.2	27625101	27625300	2.85452e-05	0.00336607	-17.3404	LOC106443896	0.313333	0.03	-3.38466	0.000412564	0.000864607	Genebody	BnaC03g68450D [Brassica napus]
NC_027759.2	27626201	27626400	5.49048e-06	0.0010029	-19.2594	LOC106443896	0.313333	0.03	-3.38466	0.000412564	0.000864607	Genebody	BnaC03g68450D [Brassica napus]
NC_027759.2	28341301	28341500	0.0011856	0.0429963	16.6387	LOC106439109	9.74	233.827	4.58537	5.50268e-300	3.19369e-298	Genebody	PREDICTED: hydrophobic protein RCI2A-like [Brassica rapa]
NC_027759.2	32839801	32840000	0.000222657	0.0142585	15.5505	LOC106439828	39.2933	215.71	2.45674	0	0	Genebody	PREDICTED: probable mediator of RNA polymerase II transcription subunit 37e [Brassica oleracea var. oleracea] [Brassica oleracea]
NC_027759.2	36444501	36444700	5.25067e-08	2.74903e-05	-16.5319	LOC106440264	2.08667	0.02	-6.70506	6.82178e-21	3.52582e-20	Genebody	PREDICTED: expansin-like B1 [Brassica napus]
NC_027759.2	36534601	36534800	5.76121e-09	4.63252e-06	-18.3031	LOC106440235	7.87667	1.56333	-2.33296	4.19237e-39	3.46791e-38	Genebody	BnaA03g43020D [Brassica napus]
NC_027759.2	37893701	37893900	7.16874e-10	8.34689e-07	24.5706	LOC106368695	0.35	0.0233333	-3.90689	2.35341e-05	5.53642e-05	Genebody	PREDICTED: O-acyltransferase WSD1-like isoform X1 [Brassica napus]
NC_027759.2	38856801	38857000	3.12828e-06	0.00065714	16.6667	LOC106440435	0.64	0.0733333	-3.12553	3.31539e-17	1.50136e-16	Genebody	PREDICTED: disease resistance protein TAO1-like [Brassica napus]
NC_027759.2	40195001	40195200	4.84186e-09	4.02949e-06	23.4449	LOC106440557	8.12333	0.726667	-3.48271	3.65514e-107	7.04396e-106	Genebody	PREDICTED: cellulose synthase-like protein G3 [Brassica napus]
NC_027759.2	46805401	46805600	1.13808e-16	1.13402e-12	-35.3172	LOC111214354	0.236667	8.44667	5.15745	1.20031e-100	2.20065e-99	Genebody	PREDICTED: (R,S)-reticuline 7-O-methyltransferase-like [Brassica napus]
NC_027759.2	46806001	46806200	0.000143465	0.0105274	19.2215	LOC111214354	0.236667	8.44667	5.15745	1.20031e-100	2.20065e-99	Genebody	PREDICTED: (R,S)-reticuline 7-O-methyltransferase-like [Brassica napus]
NC_027760.2	2511601	2511800	2.65325e-07	9.88781e-05	-38.0551	LOC106445096	2.43333	0.163333	-3.89704	7.9063e-17	3.52389e-16	Genebody	BnaC04g55150D [Brassica napus]
NC_027760.2	2511701	2511900	9.89197e-05	0.00811796	-28.5621	LOC106445096	2.43333	0.163333	-3.89704	7.9063e-17	3.52389e-16	Genebody	BnaC04g55150D [Brassica napus]
NC_027760.2	14098801	14099000	5.98232e-12	1.46737e-08	27.9779	LOC106403940	0.506667	0.08	-2.66297	0.000150899	0.000330016	Genebody	PREDICTED: CDK5 regulatory subunit-associated protein 2-like [Brassica napus]
NC_027760.2	16973001	16973200	1.14142e-05	0.00172671	-17.7951	LOC106447009	4.61667	153.45	5.05477	0	0	Genebody	PREDICTED: delta-9 acyl-lipid desaturase 2-like isoform X1 [Brassica napus]
NC_027761.2	24365301	24365500	1.77465e-08	1.15766e-05	-22.4081	LOC106408734	0.333333	0.07	-2.25154	0.000136735	0.000300396	Genebody	PREDICTED: probable beta-D-xylosidase 5 [Brassica napus]
NC_027761.2	24365401	24365600	1.21881e-16	1.20374e-12	-37.8267	LOC106408734	0.333333	0.07	-2.25154	0.000136735	0.000300396	Genebody	PREDICTED: probable beta-D-xylosidase 5 [Brassica napus]
NC_027761.2	31240701	31240900	3.61729e-08	2.04117e-05	15.5881	LOC111197868	10.8633	2.55667	-2.08713	5.05341e-59	5.84045e-58	Genebody	PREDICTED: probable WRKY transcription factor 58 isoform X1 [Brassica napus]
NC_027762.2	2592701	2592900	0.00128242	0.0452113	-19.2631	LOC106346380	1.71	9.94667	2.54022	6.78312e-83	1.05343e-81	Genebody	BnaC02g38090D [Brassica napus]
NC_027762.2	3290401	3290600	6.03703e-09	4.81316e-06	20.261	LOC106346266	1.63	16.4833	3.33806	2.41607e-101	4.45482e-100	Genebody	PREDICTED: calcium uniporter protein 6, mitochondrial-like [Brassica napus]
NC_027762.2	5211901	5212100	0.000334099	0.0187587	-17.7736	LOC106346447	0.163333	0.001	-7.35168	0.000334465	0.00070723	Genebody	BnaA06g07600D [Brassica napus]
NC_027762.2	19073901	19074100	0.000287601	0.0169709	-15.3212	LOC106411455	0.736667	0.0266667	-4.7879	2.2003e-15	9.25947e-15	Genebody	PREDICTED: multiple RNA-binding domain-containing protein 1-like [Brassica napus]
NC_027762.2	21353401	21353600	5.47495e-16	4.57475e-12	-19.4915	LOC106347875	24.8633	1.77	-3.8122	6.67758e-206	2.48455e-204	Genebody	PREDICTED: probable pectate lyase 22 [Brassica rapa]
NC_027762.2	23212101	23212300	6.47786e-06	0.00113324	-28.4524	LOC106347971	4.19	0.05	-6.38888	2.88408e-48	2.82645e-47	Genebody	PREDICTED: acyl-protein thioesterase 2-like [Brassica napus]
NC_027762.2	24967001	24967200	2.54184e-09	2.37965e-06	-20.0854	LOC106348301	19.19	4.72333	-2.02248	1.14698e-108	2.24222e-107	Genebody	PREDICTED: pectin acetylesterase 9 isoform X1 [Brassica rapa]
NC_027762.2	24967101	24967300	0.000110757	0.00878626	-15.9622	LOC106348301	19.19	4.72333	-2.02248	1.14698e-108	2.24222e-107	Genebody	PREDICTED: pectin acetylesterase 9 isoform X1 [Brassica rapa]
NC_027762.2	25128901	25129100	0.000372279	0.0201764	-18.5322	LOC106348279	20.7033	2.63333	-2.9749	2.19788e-117	4.6236e-116	Genebody	PREDICTED: squalene monooxygenase 1,2-like [Brassica napus]
NC_027762.2	34249901	34250100	0.000380744	0.0204865	-17.8615	LOC106399472	0.396667	0.06	-2.72489	0.000204015	0.000440846	Genebody	BnaA06g36110D [Brassica napus]
NC_027762.2	34582901	34583100	0.00090441	0.0361654	-19.6281	LOC106385617	0.916667	17.31	4.23906	2.39164e-183	7.81555e-182	Genebody	PREDICTED: protein DETOXIFICATION 9 [Brassica rapa]
NC_027762.2	35977601	35977800	6.16905e-07	0.000191117	-15.0846	LOC106435536	0.546667	0.0233333	-4.5502	2.08705e-05	4.93766e-05	Genebody	PREDICTED: glutathione S-transferase T3-like [Brassica napus]
NC_027763.2	271601	271800	3.81015e-08	2.12733e-05	-20.9334	LOC106357570	0.166667	0.746667	2.1635	7.64291e-05	0.000171973	Genebody	PREDICTED: tyrosine decarboxylase 1-like [Brassica napus]
NC_027763.2	1639001	1639200	0.00023832	0.0149303	-17.7594	LOC106451667	6.56333	1.44	-2.18836	7.05686e-38	5.68495e-37	Genebody	BnaA07g02380D [Brassica napus]
NC_027763.2	7158101	7158300	8.45131e-06	0.00138143	-20.2494	LOC106356343	0.02	1.00333	5.64866	6.80877e-09	2.07248e-08	Genebody	PREDICTED: OPA3-like protein [Brassica rapa]
NC_027763.2	9141401	9141600	5.7723e-05	0.00555595	-19.3888	LOC106358171	1	0.173333	-2.52838	1.00658e-07	2.83742e-07	Genebody	PREDICTED: alcohol dehydrogenase-like 2 [Brassica napus]
NC_027763.2	14181501	14181700	1.68837e-05	0.00230376	-22.5008	LOC106352832	0.0533333	0.463333	3.11894	1.56594e-10	5.2551e-10	Genebody	PREDICTED: ABC transporter G family member 37 isoform X1 [Brassica rapa]
NC_027763.2	26901801	26902000	0.000552607	0.0262093	-17.6315	LOC106354677	1.15667	0.0933333	-3.63144	8.39422e-12	3.01288e-11	Genebody	PREDICTED: F-box/LRR-repeat protein 13-like isoform X1 [Brassica napus]
NC_027764.2	9459301	9459500	3.79683e-20	8.38995e-16	30.8584	LOC106418726	4.55667	0.933333	-2.28751	2.10956e-26	1.29145e-25	Genebody	PREDICTED: probable arabinosyltransferase ARAD2 [Brassica napus]
NC_027764.2	13159601	13159800	3.85247e-12	1.01058e-08	-15.4436	LOC106422275	2.49	0.573333	-2.1187	4.16507e-14	1.6618e-13	Genebody	PREDICTED: GDSL esterase/lipase At4g10955-like [Brassica napus]
NC_027764.2	16876801	16877000	7.87616e-15	4.82233e-11	29.8522	LOC106424098	2.05667	0.376667	-2.44895	1.04562e-24	6.10091e-24	Genebody	PREDICTED: exocyst complex component EXO70A1-like [Brassica napus]
NC_027764.2	17637601	17637800	6.49719e-15	4.06712e-11	31.0852	LOC106372086	90.2433	6.20667	-3.86193	0	0	Genebody	PREDICTED: acid phosphatase 1-like [Brassica napus]
NC_027764.2	18391701	18391900	9.10511e-08	4.24404e-05	21.1601	LOC106361289	3.26667	0.25	-3.70782	8.27039e-23	4.54488e-22	Genebody	PREDICTED: UPF0725 protein At5g63820-like [Brassica napus]
NC_027764.2	21399501	21399700	0.00114361	0.0420318	15.1165	LOC111198519	7.19667	0.29	-4.6332	3.15279e-165	9.25719e-164	Genebody	PREDICTED: probable LRR receptor-like serine/threonine-protein kinase At1g29720 isoform X1 [Brassica rapa]
NC_027764.2	22889801	22890000	1.06881e-11	2.41889e-08	-20.9971	LOC111199814	0.35	1.65667	2.24286	2.58778e-15	1.08522e-14	Genebody	BnaA08g19780D [Brassica napus]
NC_027764.2	22889901	22890100	1.20145e-12	3.73326e-09	-21.2655	LOC111199814	0.35	1.65667	2.24286	2.58778e-15	1.08522e-14	Genebody	BnaA08g19780D [Brassica napus]
NC_027764.2	22890001	22890200	1.30909e-13	5.65522e-10	-17.0036	LOC111199814	0.35	1.65667	2.24286	2.58778e-15	1.08522e-14	Genebody	BnaA08g19780D [Brassica napus]
NC_027764.2	22890101	22890300	4.34942e-12	1.11837e-08	-15.6361	LOC111199814	0.35	1.65667	2.24286	2.58778e-15	1.08522e-14	Genebody	BnaA08g19780D [Brassica napus]
NC_027764.2	22890201	22890400	7.89496e-16	6.30471e-12	-15.6289	LOC111199814	0.35	1.65667	2.24286	2.58778e-15	1.08522e-14	Genebody	BnaA08g19780D [Brassica napus]
NC_027764.2	22890401	22890600	6.26077e-24	2.82241e-19	-15.8413	LOC111199814	0.35	1.65667	2.24286	2.58778e-15	1.08522e-14	Genebody	BnaA08g19780D [Brassica napus]
NC_027764.2	22890501	22890700	1.81374e-25	1.15214e-20	-17.1526	LOC111199814	0.35	1.65667	2.24286	2.58778e-15	1.08522e-14	Genebody	BnaA08g19780D [Brassica napus]
NC_027764.2	22890601	22890800	3.23298e-25	1.94266e-20	-15.6059	LOC111199814	0.35	1.65667	2.24286	2.58778e-15	1.08522e-14	Genebody	BnaA08g19780D [Brassica napus]
NC_027764.2	22890701	22890900	6.42281e-24	2.87229e-19	-15.8452	LOC111199814	0.35	1.65667	2.24286	2.58778e-15	1.08522e-14	Genebody	BnaA08g19780D [Brassica napus]
NC_027764.2	22891301	22891500	1.38355e-11	3.00938e-08	-18.1899	LOC111199814	0.35	1.65667	2.24286	2.58778e-15	1.08522e-14	Genebody	BnaA08g19780D [Brassica napus]
NC_027764.2	22891401	22891600	1.88035e-17	2.26048e-13	-15.6304	LOC111199814	0.35	1.65667	2.24286	2.58778e-15	1.08522e-14	Genebody	BnaA08g19780D [Brassica napus]
NC_027764.2	25231801	25232000	4.19911e-18	5.78156e-14	42.623	LOC106387592	3.87667	0.476667	-3.02376	7.82694e-12	2.81333e-11	Genebody	BnaA08g23520D [Brassica napus]
NC_027764.2	25232701	25232900	4.02436e-11	7.40495e-08	-39.4385	LOC106387592	3.87667	0.476667	-3.02376	7.82694e-12	2.81333e-11	Genebody	BnaA08g23520D [Brassica napus]
NC_027765.2	8116201	8116400	5.19689e-06	0.000961738	-16.6667	LOC106366511	1.15667	0.106667	-3.43879	1.65215e-15	6.98818e-15	Genebody	TRM12 [Arabidopsis thaliana]
NC_027765.2	12441001	12441200	2.03298e-09	1.98124e-06	-15.6166	LOC106432582	3.01333	0.593333	-2.34445	5.16395e-16	2.23255e-15	Genebody	PREDICTED: GDSL esterase/lipase LIP-4 [Brassica napus]
NC_027765.2	14031601	14031800	4.68469e-05	0.00478538	-15.4785	LOC106360972	20.6867	92.3333	2.15815	0	0	Genebody	BnaA09g23020D [Brassica napus]
NC_027765.2	16425601	16425800	1.80235e-12	5.29993e-09	36.9905	LOC106367340	1.99333	0.233333	-3.09472	2.9315e-14	1.1766e-13	Genebody	PREDICTED: very-long-chain 3-oxoacyl-CoA reductase-like protein At1g24470 isoform X1 [Brassica rapa]
NC_027765.2	20535301	20535500	0.000156775	0.011193	23.4825	LOC106432005	5.23	0.34	-3.9432	2.64689e-73	3.66324e-72	Genebody	PREDICTED: tonoplast dicarboxylate transporter-like [Brassica napus]
NC_027765.2	24320901	24321100	2.1159e-06	0.000488272	-21.9342	LOC111200716	1.92	0.386667	-2.31194	6.27091e-19	3.02826e-18	Genebody	PREDICTED: polyadenylate-binding protein, cytoplasmic and nuclear-like [Brassica oleracea var. oleracea] [Brassica oleracea]
NC_027765.2	24321001	24321200	6.18205e-10	7.36212e-07	-28.5256	LOC111200716	1.92	0.386667	-2.31194	6.27091e-19	3.02826e-18	Genebody	PREDICTED: polyadenylate-binding protein, cytoplasmic and nuclear-like [Brassica oleracea var. oleracea] [Brassica oleracea]
NC_027765.2	32137901	32138100	8.61667e-05	0.00737011	-23.0399	LOC106381692	4.99	1.15	-2.11741	1.49212e-24	8.65878e-24	Genebody	PREDICTED: GDSL esterase/lipase At5g45960-like [Brassica napus]
NC_027765.2	32624901	32625100	1.96286e-31	3.04789e-26	16.3142	LOC106414840	6.79667	1.07333	-2.66273	1.84039e-44	1.68502e-43	Genebody	PREDICTED: L-type lectin-domain containing receptor kinase VIII.2 [Brassica napus]
NC_027765.2	32664901	32665100	3.57802e-07	0.000124852	-18.5709	LOC106412023	0.863333	5.2	2.59052	4.32731e-17	1.94849e-16	Genebody	PREDICTED: uncharacterized protein LOC106412023 [Brassica napus]
NC_027765.2	33049101	33049300	5.36064e-08	2.79274e-05	-16.0714	LOC106411662	3.81667	0.796667	-2.26027	2.75122e-18	1.29817e-17	Genebody	PREDICTED: monothiol glutaredoxin-S14, chloroplastic-like [Brassica napus]
NC_027765.2	33049201	33049400	4.92267e-08	2.61377e-05	-24.2886	LOC106411662	3.81667	0.796667	-2.26027	2.75122e-18	1.29817e-17	Genebody	PREDICTED: monothiol glutaredoxin-S14, chloroplastic-like [Brassica napus]
NC_027765.2	35030701	35030900	1.94005e-13	7.85864e-10	21.8395	LOC106451573	0.613333	11.6667	4.24958	3.6886e-84	5.796e-83	Genebody	PREDICTED: agamous-like MADS-box protein AGL18 isoform X1 [Brassica napus]
NC_027765.2	35030801	35031000	6.38546e-12	1.55195e-08	27.6565	LOC106451573	0.613333	11.6667	4.24958	3.6886e-84	5.796e-83	Genebody	PREDICTED: agamous-like MADS-box protein AGL18 isoform X1 [Brassica napus]
NC_027765.2	35030901	35031100	7.22382e-06	0.00122965	18.5735	LOC106451573	0.613333	11.6667	4.24958	3.6886e-84	5.796e-83	Genebody	PREDICTED: agamous-like MADS-box protein AGL18 isoform X1 [Brassica napus]
NC_027765.2	35031001	35031200	4.61933e-12	1.17748e-08	22.9474	LOC106451573	0.613333	11.6667	4.24958	3.6886e-84	5.796e-83	Genebody	PREDICTED: agamous-like MADS-box protein AGL18 isoform X1 [Brassica napus]
NC_027765.2	35509301	35509500	2.07415e-07	8.15599e-05	-28.8593	LOC106403213	0.21	6.27667	4.90154	3.94629e-68	5.14127e-67	Genebody	PREDICTED: DEAD-box ATP-dependent RNA helicase 52-like, partial [Brassica napus]
NC_027765.2	35509401	35509600	3.9845e-06	0.000789418	-17.6449	LOC106403213	0.21	6.27667	4.90154	3.94629e-68	5.14127e-67	Genebody	PREDICTED: DEAD-box ATP-dependent RNA helicase 52-like, partial [Brassica napus]
NC_027765.2	36101201	36101400	1.93443e-06	0.000455727	-18.0363	LOC106368405	0.436667	0.0733333	-2.57399	0.00019425	0.000420537	Genebody	PREDICTED: beta-glucosidase 16-like isoform X1 [Brassica rapa]
NC_027765.2	36101301	36101500	8.94334e-08	4.18355e-05	-17.3812	LOC106368405	0.436667	0.0733333	-2.57399	0.00019425	0.000420537	Genebody	PREDICTED: beta-glucosidase 16-like isoform X1 [Brassica rapa]
NC_027765.2	36553501	36553700	1.80001e-06	0.000431008	15.7462	LOC106415606	87.1167	15.5367	-2.48727	3.80567e-271	1.92836e-269	Genebody	PREDICTED: bifunctional L-3-cyanoalanine synthase/cysteine synthase C1, mitochondrial-like [Brassica napus]
NC_027765.2	37007901	37008100	6.94566e-07	0.000209241	16.1507	LOC111200768	9.09667	1.21667	-2.9024	1.3257e-26	8.1566e-26	Genebody	BnaA09g39980D [Brassica napus]
NC_027765.2	39893901	39894100	0.00103638	0.0394595	-17.5699	LOC106365966	7.87667	0.91	-3.11365	8.65306e-65	1.07857e-63	Genebody	PREDICTED: alcohol dehydrogenase-like 4 [Brassica napus]
NC_027765.2	40240801	40241000	0.000234592	0.0147761	-18.75	LOC106368782	57.7167	6.07667	-3.24764	0	0	Genebody	PREDICTED: transcription activator GLK1-like isoform X3 [Brassica napus]
NC_027765.2	41481101	41481300	5.33569e-06	0.000980848	-20.4507	LOC106367079	2.12	0.516667	-2.03676	3.98896e-15	1.65921e-14	Genebody	PREDICTED: factor of DNA methylation 1-like [Brassica rapa]
NC_027765.2	44598201	44598400	3.37644e-14	1.73478e-10	-18.9393	LOC106419875	0.826667	9.57333	3.53364	1.33991e-97	2.38172e-96	Genebody	PREDICTED: zinc finger protein WIP3-like [Brassica napus]
NC_027766.2	4502601	4502800	1.54847e-09	1.58158e-06	-21.174	LOC106370929	11.46	139.02	3.60061	0	0	Genebody	PREDICTED: uncharacterized calcium-binding protein At1g02270 [Brassica rapa]
NC_027766.2	4502701	4502900	5.31664e-09	4.34823e-06	-17.6234	LOC106370929	11.46	139.02	3.60061	0	0	Genebody	PREDICTED: uncharacterized calcium-binding protein At1g02270 [Brassica rapa]
NC_027766.2	7959301	7959500	1.98463e-08	1.26703e-05	-19.433	LOC106418454	3.41	0.746667	-2.19124	6.5666e-25	3.85646e-24	Genebody	PREDICTED: purple acid phosphatase 23 isoform X1 [Brassica napus]
NC_027766.2	13656301	13656500	7.45972e-11	1.25451e-07	-21.7281	LOC106387781	1.69333	7.51	2.14895	1.02578e-23	5.80282e-23	Genebody	PREDICTED: probable aquaporin SIP1-2 [Brassica napus]
NC_027766.2	14389201	14389400	0.000508982	0.0248398	-16.9753	LOC106435720	2.13333	0.5	-2.09311	5.41594e-12	1.9586e-11	Genebody	PREDICTED: B3 domain-containing protein At3g11580-like [Brassica napus]
NC_027766.2	15104301	15104500	2.15174e-06	0.000494586	-20.9147	LOC106423269	5.35	27.59	2.36653	4.21794e-138	1.03321e-136	Genebody	PREDICTED: probable S-adenosylmethionine-dependent methyltransferase At5g37990 [Brassica rapa]
NC_027766.2	15751601	15751800	1.39383e-05	0.00200137	17.4747	LOC106372003	2.15667	0.436667	-2.3042	1.35362e-17	6.22803e-17	Genebody	PREDICTED: transcription repressor KAN1-like [Brassica napus]
NC_027766.2	15751701	15751900	0.000184594	0.0125441	21.7053	LOC106372003	2.15667	0.436667	-2.3042	1.35362e-17	6.22803e-17	Genebody	PREDICTED: transcription repressor KAN1-like [Brassica napus]
NC_027766.2	18535501	18535700	4.21989e-05	0.00444325	15.9118	LOC106372508	1.33667	0.116667	-3.51818	2.28253e-12	8.41469e-12	Genebody	PREDICTED: cyclin-dependent protein kinase inhibitor SIM [Brassica rapa]
NC_027766.2	19405201	19405400	2.48143e-05	0.00304461	-15.9947	LOC106419131	13.75	73.5	2.41831	1.06587e-214	4.17829e-213	Genebody	PREDICTED: arginine decarboxylase 2-like [Brassica rapa]
NC_027766.2	20263601	20263800	0.000253381	0.0155763	-15.8403	LOC106418994	1.53667	0.001	-10.5856	6.0024e-28	3.84325e-27	Genebody	PREDICTED: probable mediator of RNA polymerase II transcription subunit 26c [Brassica napus]
NC_027766.2	20797001	20797200	0.000636404	0.0287831	17.1925	LOC106416276	6.29333	57.6933	3.19651	6.90314e-288	3.77186e-286	Genebody	IAA-amino acid hydrolase ILR1-like 6 [Brassica rapa]
NC_027766.2	21089501	21089700	0.000416096	0.0217341	-20.9178	LOC106372697	218.65	10.7233	-4.3498	0	0	Genebody	PREDICTED: salicylate/benzoate carboxyl methyltransferase-like isoform X1 [Brassica napus]
NC_027766.2	21091801	21092000	7.50199e-06	0.00126413	-18.9401	LOC106372697	218.65	10.7233	-4.3498	0	0	Genebody	PREDICTED: salicylate/benzoate carboxyl methyltransferase-like isoform X1 [Brassica napus]
NC_027767.2	2736001	2736200	8.17355e-06	0.00134744	-16.5402	LOC106375246	0.426667	2.62333	2.62022	1.28616e-16	5.69135e-16	Genebody	PREDICTED: phosphoenolpyruvate carboxylase kinase 1-like [Brassica napus]
NC_027767.2	13766501	13766700	0.000333581	0.0187383	15.6841	LOC111201676	6.94	0.876667	-2.98484	4.97939e-160	1.4196e-158	Genebody	PREDICTED: retrovirus-related Pol polyprotein from transposon TNT 1-94 [Gossypium arboreum]
NC_027767.2	23984901	23985100	1.66927e-08	1.10142e-05	-31.5087	LOC106367462	6.34333	0.336667	-4.23585	5.71395e-39	4.71038e-38	Genebody	PREDICTED: leucine-rich repeat extensin-like protein 3 isoform X2 [Brassica napus]
NC_027767.2	23985001	23985200	1.21789e-08	8.53458e-06	-19.4759	LOC106367462	6.34333	0.336667	-4.23585	5.71395e-39	4.71038e-38	Genebody	PREDICTED: leucine-rich repeat extensin-like protein 3 isoform X2 [Brassica napus]
NC_027767.2	30513601	30513800	4.9594e-06	0.000929091	-16.6593	LOC106446253	0.386667	1.6	2.04891	5.21078e-18	2.43487e-17	Genebody	PREDICTED: pentatricopeptide repeat-containing protein At3g49710 [Brassica napus]
NC_027768.2	2791101	2791300	0.000125208	0.00957339	20.0376	LOC106380818	4.36667	0.66	-2.72599	6.89531e-06	1.69779e-05	Genebody	PREDICTED: K(+) efflux antiporter 6-like isoform X1 [Brassica napus]
NC_027768.2	4640101	4640300	2.74824e-05	0.00327703	20.9975	LOC106393988	0.12	0.813333	2.76081	3.08464e-09	9.59296e-09	Genebody	PREDICTED: probable glutamate carboxypeptidase 2, partial [Brassica napus]
NC_027768.2	24942601	24942800	5.68311e-11	9.92772e-08	25.9649	LOC106433476	0.0633333	0.773333	3.61005	4.82241e-09	1.48262e-08	Genebody	PREDICTED: O-acyltransferase WSD1-like isoform X1 [Brassica napus]
NC_027768.2	24942701	24942900	2.60484e-10	3.5803e-07	24.7695	LOC106433476	0.0633333	0.773333	3.61005	4.82241e-09	1.48262e-08	Genebody	PREDICTED: O-acyltransferase WSD1-like isoform X1 [Brassica napus]
NC_027768.2	39495601	39495800	1.49378e-06	0.000374334	-17.1072	LOC106418662	9.33333	2.18333	-2.09586	1.9516e-60	2.3008e-59	Genebody	BnaC03g54540D [Brassica napus]
NC_027768.2	43999201	43999400	1.13227e-08	8.04453e-06	15.5643	LOC106381780	1.01333	0.06	-4.078	1.385e-06	3.59412e-06	Genebody	PREDICTED: rac-like GTP-binding protein ARAC2 [Brassica napus]
NC_027768.2	54195301	54195500	1.29164e-09	1.35873e-06	21.0116	LOC106380669	3.25	0.723333	-2.16771	4.52191e-16	1.95872e-15	Genebody	PREDICTED: cinnamoyl-CoA reductase 1-like [Brassica napus]
NC_027768.2	56240201	56240400	1.86132e-08	1.20217e-05	21.9264	LOC106401676	0.546667	0.0366667	-3.89812	3.20648e-05	7.45957e-05	Genebody	BnaC05g19520D [Brassica napus]
NC_027768.2	61592201	61592400	1.45878e-07	6.18618e-05	19.3021	LOC106378762	2.15	0.156667	-3.77857	1.12082e-57	1.27136e-56	Genebody	PREDICTED: disease resistance protein RPP5-like [Brassica napus]
NC_027768.2	65714801	65715000	0.000228434	0.0145087	-15.0379	LOC106382679	5.23333	0.723333	-2.855	7.65747e-36	5.89701e-35	Genebody	PREDICTED: peroxisome biogenesis protein 3-1-like isoform X1 [Brassica napus]
NC_027768.2	66210901	66211100	0.000152519	0.010984	16.5073	LOC106382711	90.55	10.4833	-3.11062	0	0	Genebody	PREDICTED: serine carboxypeptidase-like 34 [Brassica napus]
NC_027769.2	5352701	5352900	3.37203e-07	0.000119212	-17.9799	LOC106426311	1.5	0.32	-2.22882	6.77189e-18	3.15014e-17	Genebody	PREDICTED: gibberellin 20 oxidase 3-like [Brassica napus]
NC_027769.2	5785401	5785600	6.18092e-14	2.92561e-10	-24.9861	LOC106384946	18.4233	108.803	2.56212	0	0	Genebody	protein ATAF2-like [Brassica napus]
NC_027769.2	9589201	9589400	0.000483355	0.0239995	-19.7583	LOC106386617	0.173333	0.01	-4.11548	6.79168e-07	1.80116e-06	Genebody	PREDICTED: serine/threonine-protein kinase ULK4-like [Brassica napus]
NC_027769.2	9589301	9589500	0.000152466	0.0109808	-19.395	LOC106386617	0.173333	0.01	-4.11548	6.79168e-07	1.80116e-06	Genebody	PREDICTED: serine/threonine-protein kinase ULK4-like [Brassica napus]
NC_027769.2	10082801	10083000	5.56749e-08	2.87637e-05	-22.9602	LOC106386733	10.1833	2.54	-2.00331	1.22296e-36	9.58818e-36	Genebody	PREDICTED: cold-inducible RNA-binding protein A-like [Brassica oleracea var. oleracea] [Brassica oleracea]
NC_027769.2	16009901	16010100	9.12818e-05	0.00767515	-15.9054	LOC106412165	4.63667	0.756667	-2.61536	7.24138e-24	4.11608e-23	Genebody	PREDICTED: universal stress protein PHOS34-like [Brassica rapa]
NC_027769.2	24009701	24009900	8.03893e-07	0.000234271	-17.7099	LOC106352796	88.81	14.8833	-2.57702	3.14579e-280	1.65699e-278	Genebody	PREDICTED: cysteine-rich and transmembrane domain-containing protein A-like isoform X2 [Brassica napus]
NC_027769.2	24009801	24010000	0.000135658	0.0101277	-16.1001	LOC106352796	88.81	14.8833	-2.57702	3.14579e-280	1.65699e-278	Genebody	PREDICTED: cysteine-rich and transmembrane domain-containing protein A-like isoform X2 [Brassica napus]
NC_027769.2	24541001	24541200	3.02106e-20	6.80958e-16	-22.8682	LOC106388297	1.32333	0.133333	-3.31107	2.42956e-10	8.06409e-10	Genebody	PREDICTED: transcription factor JUNGBRUNNEN 1 [Brassica napus]
NC_027769.2	35645901	35646100	3.21438e-11	6.1578e-08	29.4846	LOC106388928	0.59	0.0333333	-4.14568	4.71472e-18	2.20681e-17	Genebody	BnaA03g29740D [Brassica napus]
NC_027769.2	37607901	37608100	0.000327538	0.0185161	23.7062	LOC106401449	0.573333	3.30333	2.52648	7.3212e-22	3.90202e-21	Genebody	PREDICTED: protein ASPARTIC PROTEASE IN GUARD CELL 1-like [Brassica napus]
NC_027769.2	41155601	41155800	1.65374e-10	2.44109e-07	34.4534	LOC106395068	0.386667	0.0633333	-2.61005	1.44363e-05	3.46138e-05	Genebody	PREDICTED: abscisic acid 8'-hydroxylase 4-like [Brassica napus]
NC_027769.2	44278701	44278900	3.19115e-05	0.00364567	-19.2628	LOC106358077	0.813333	0.136667	-2.57319	6.68519e-10	2.1636e-09	Genebody	BnaAnng23430D, partial [Brassica napus]
NC_027769.2	44278801	44279000	0.00127266	0.0449844	-15.4034	LOC106358077	0.813333	0.136667	-2.57319	6.68519e-10	2.1636e-09	Genebody	BnaAnng23430D, partial [Brassica napus]
NC_027769.2	56829101	56829300	6.32728e-06	0.00111341	-16.3023	LOC106346498	3.78	0.646667	-2.54729	6.01958e-30	4.04001e-29	Genebody	BnaC06g21430D [Brassica napus]
NC_027769.2	60098901	60099100	2.39224e-07	9.12248e-05	23.4201	LOC106385924	1.74333	0.0666667	-4.70874	2.92891e-13	1.12487e-12	Genebody	BnaC03g56690D [Brassica napus]
NC_027769.2	64567101	64567300	0.000835615	0.0343769	16.328	LOC106375938	0.0133333	0.28	4.39232	0.000419582	0.000878573	Genebody	BnaC03g59100D [Brassica napus]
NC_027769.2	68003001	68003200	9.31616e-05	0.00778574	-24.0403	LOC111204726	39.33	4.62	-3.08967	6.28017e-292	3.51643e-290	Genebody	BnaC03g62390D [Brassica napus]
NC_027769.2	69804201	69804400	0.000546515	0.0260151	15.7102	LOC106397797	2.22667	0.143333	-3.95744	6.92563e-54	7.45157e-53	Genebody	PREDICTED: receptor-like protein 12 isoform X1 [Brassica napus]
NC_027769.2	73856001	73856200	3.02723e-07	0.000109463	19.3688	LOC106361089	230.043	16.6267	-3.79033	0	0	Genebody	PREDICTED: fatty acyl-CoA reductase 3-like [Brassica oleracea var. oleracea] [Brassica oleracea]
NC_027770.2	3261801	3262000	5.18281e-07	0.000166851	-19.5175	LOC106391955	0.56	0.03	-4.22239	3.51572e-06	8.86448e-06	Genebody	PREDICTED: protein trichome birefringence-like 39 [Brassica napus]
NC_027770.2	5966901	5967100	0.00113079	0.0417359	18.0337	LOC106392366	0.001	0.443333	8.79225	6.13385e-09	1.87293e-08	Genebody	PREDICTED: beta-glucosidase 27-like [Brassica oleracea var. oleracea] [Brassica oleracea]
NC_027770.2	5997701	5997900	1.24698e-12	3.85972e-09	-19.3434	LOC106396737	3.42333	15.3533	2.16508	1.98079e-79	2.96396e-78	Genebody	PREDICTED: beta-glucosidase 15-like [Brassica napus]
NC_027770.2	5997801	5998000	6.08282e-12	1.48745e-08	-16.6824	LOC106396737	3.42333	15.3533	2.16508	1.98079e-79	2.96396e-78	Genebody	PREDICTED: beta-glucosidase 15-like [Brassica napus]
NC_027770.2	9816201	9816400	5.09381e-07	0.000164564	19.4352	LOC106396224	41.8267	223.673	2.4189	1.86722e-198	6.69062e-197	Genebody	PREDICTED: aquaporin PIP2-2-like [Brassica oleracea var. oleracea] [Brassica oleracea]
NC_027770.2	9816301	9816500	1.33817e-09	1.39821e-06	27.0966	LOC106396224	41.8267	223.673	2.4189	1.86722e-198	6.69062e-197	Genebody	PREDICTED: aquaporin PIP2-2-like [Brassica oleracea var. oleracea] [Brassica oleracea]
NC_027770.2	14601201	14601400	3.30912e-05	0.00373943	-19.9941	LOC111205097	0.02	1.58333	6.30682	2.43628e-15	1.02318e-14	Genebody	PREDICTED: endochitinase At2g43590-like [Raphanus sativus]
NC_027770.2	17855501	17855700	1.20427e-11	2.6805e-08	-27.1739	LOC106387234	5.16667	0.596667	-3.11424	3.61936e-42	3.17515e-41	Genebody	BnaC06g22840D [Brassica napus]
NC_027770.2	19716201	19716400	2.11638e-05	0.00271581	-23.3288	LOC106451149	5.88333	0.55	-3.41913	1.50791e-45	1.4093e-44	Genebody	PREDICTED: cysteine-rich repeat secretory protein 11 isoform X1 [Brassica oleracea var. oleracea] [Brassica oleracea]
NC_027770.2	19808201	19808400	1.75899e-08	1.15003e-05	17.2094	LOC106451148	1.98333	0.26	-2.93134	1.55996e-14	6.33024e-14	Genebody	PREDICTED: auxin-responsive protein IAA13 isoform X1 [Brassica oleracea var. oleracea] [Brassica oleracea]
NC_027770.2	48755501	48755700	3.31119e-07	0.000117574	18.0919	LOC106347822	1.89333	13.0533	2.78542	1.12124e-142	2.83397e-141	Genebody	BnaC04g31800D [Brassica napus]
NC_027770.2	54815301	54815500	0.000468879	0.0235208	-15.3439	LOC106446690	14.1033	75.6467	2.42324	0	0	Genebody	PREDICTED: potassium channel AKT1-like [Brassica napus]
NC_027770.2	60811201	60811400	0.000817473	0.0338989	16.8069	LOC106377664	1.73333	7.08333	2.03088	7.51297e-27	4.65781e-26	Genebody	PREDICTED: UDP-glycosyltransferase 74D1-like [Brassica napus]
NC_027770.2	68412301	68412500	1.83209e-10	2.65873e-07	-16.4336	LOC106391671	32.6067	5.07667	-2.68321	1.99922e-272	1.01855e-270	Genebody	PREDICTED: calcium-transporting ATPase 4, plasma membrane-type [Brassica oleracea var. oleracea] [Brassica oleracea]
NC_027771.2	31501	31700	2.17874e-08	1.3607e-05	26.9985	LOC106358374	12.9967	1.60667	-3.016	3.25985e-137	7.9383e-136	Genebody	BnaC05g00410D [Brassica napus]
NC_027771.2	4842401	4842600	2.39924e-06	0.00053686	-22.2425	LOC106412360	0.753333	0.0933333	-3.01282	3.83978e-07	1.03819e-06	Genebody	BnaC05g06670D [Brassica napus]
NC_027771.2	4842801	4843000	5.27917e-08	2.76059e-05	-24.0558	LOC106412360	0.753333	0.0933333	-3.01282	3.83978e-07	1.03819e-06	Genebody	BnaC05g06670D [Brassica napus]
NC_027771.2	5799001	5799200	2.38322e-15	1.67155e-11	21.5569	LOC106350560	4.99	33.06	2.72798	0	0	Genebody	PREDICTED: NF-X1-type zinc finger protein NFXL1-like isoform X2 [Brassica napus]
NC_027771.2	8659001	8659200	0.00122214	0.0438371	16.7868	LOC106377445	9.24333	0.23	-5.32871	1.32799e-204	4.91903e-203	Genebody	PREDICTED: phosphate transporter PHO1 homolog 3-like [Brassica napus]
NC_027771.2	21454601	21454800	1.90033e-05	0.00250836	15.7254	LOC106435585	9.47333	1.68	-2.49541	1.82293e-79	2.72994e-78	Genebody	PREDICTED: uncharacterized protein LOC106435585 [Brassica napus]
NC_027771.2	21456001	21456200	0.000771753	0.0326397	-16.8333	LOC106435585	9.47333	1.68	-2.49541	1.82293e-79	2.72994e-78	Genebody	PREDICTED: uncharacterized protein LOC106435585 [Brassica napus]
NC_027771.2	26922801	26923000	1.88045e-09	1.85819e-06	-15.3658	LOC106424985	2.41667	0.001	-11.2388	2.87827e-39	2.38539e-38	Genebody	PREDICTED: telomere repeat-binding factor 1-like [Brassica napus]
NC_027771.2	28424201	28424400	1.44352e-12	4.3736e-09	-26.2549	LOC106432385	2.72	0.513333	-2.40564	1.03145e-09	3.29828e-09	Genebody	BnaC05g28830D [Brassica napus]
NC_027771.2	29159901	29160100	0.000390536	0.0208313	16.1619	LOC106365606	7.40667	1.16667	-2.66643	5.57559e-40	4.70014e-39	Genebody	PREDICTED: secretory carrier-associated membrane protein 4-like [Brassica napus]
NC_027771.2	40909101	40909300	0.0008441	0.0345939	-15.412	LOC106452754	15.8033	1.98667	-2.99181	4.84747e-139	1.19329e-137	Genebody	PREDICTED: protein REVEILLE 8 [Brassica napus]
NC_027771.2	42835201	42835400	3.21446e-06	0.000670672	18.173	LOC106397019	0.823333	0.13	-2.66297	1.5923e-07	4.42317e-07	Genebody	PREDICTED: probable E3 ubiquitin-protein ligase LUL4 [Brassica napus]
NC_027771.2	42986201	42986400	2.99426e-05	0.00348205	17.6748	LOC106397015	37.3267	362.21	3.27855	0	0	Genebody	PREDICTED: hydrophobic protein RCI2A [Brassica rapa]
NC_027771.2	43420701	43420900	1.72179e-06	0.000417292	20.8176	LOC106453029	11.27	0.576667	-4.28861	1.27749e-95	2.22779e-94	Genebody	PREDICTED: GDSL esterase/lipase At3g05180 [Brassica napus]
NC_027771.2	43506701	43506900	6.45569e-05	0.00601357	-17.7732	LOC106453015	0.266667	5.95	4.47978	8.19098e-79	1.21518e-77	Genebody	PREDICTED: sodium/hydrogen exchanger 2-like [Brassica napus]
NC_027772.2	953401	953600	1.28348e-06	0.000333581	-19.1871	LOC106398630	1.59333	0.12	-3.73094	1.1335e-15	4.8278e-15	Genebody	PREDICTED: putative nuclease HARBI1 [Brassica rapa]
NC_027772.2	3053401	3053600	2.48449e-09	2.33614e-06	-21.0982	LOC106406489	9.91	42.1033	2.08698	2.9987e-119	6.39842e-118	Genebody	PREDICTED: protein TRANSPARENT TESTA 12 [Brassica oleracea var. oleracea] [Brassica oleracea]
NC_027772.2	8613501	8613700	4.90116e-05	0.00494301	-17.2603	LOC106442120	2.99333	0.403333	-2.89171	7.58921e-32	5.33274e-31	Genebody	BnaAnng23150D [Brassica napus]
NC_027772.2	11931801	11932000	7.21586e-06	0.00122881	-17.9338	LOC106403159	0.846667	0.206667	-2.03449	0.000144271	0.000316002	Genebody	PREDICTED: probable 2-oxoglutarate-dependent dioxygenase AOP1 [Brassica napus]
NC_027772.2	12484601	12484800	6.1581e-12	1.5052e-08	-28.8775	LOC106451466	4.88	0.876667	-2.47678	1.55847e-25	9.30566e-25	Genebody	BnaC06g06260D [Brassica napus]
NC_027772.2	12484701	12484900	1.96438e-14	1.08507e-10	-27.1998	LOC106451466	4.88	0.876667	-2.47678	1.55847e-25	9.30566e-25	Genebody	BnaC06g06260D [Brassica napus]
NC_027772.2	29920601	29920800	0.000134367	0.0100621	-16.7114	LOC106353512	0.196667	0.001	-7.61961	0.000367397	0.000773906	Genebody	PREDICTED: protein MIZU-KUSSEI 1 [Brassica oleracea var. oleracea] [Brassica oleracea]
NC_027772.2	36484001	36484200	3.68521e-05	0.00403914	-19.0868	LOC106353976	1.19333	0.156667	-2.92923	6.19732e-13	2.34395e-12	Genebody	PREDICTED: E3 ubiquitin-protein ligase RGLG2 isoform X1 [Brassica napus]
NC_027772.2	42441201	42441400	6.47188e-05	0.0060248	-15.7428	LOC106404451	1.85	0.186667	-3.30899	2.48284e-23	1.38542e-22	Genebody	PREDICTED: isochorismate synthase 1, chloroplastic [Brassica napus]
NC_027773.2	19276801	19277000	3.88968e-05	0.00419441	-16.6681	LOC106425395	0.99	0.143333	-2.78805	1.38528e-09	4.40108e-09	Genebody	PREDICTED: uncharacterized protein LOC106425395 [Brassica napus]
NC_027773.2	20811601	20811800	7.36443e-05	0.00660156	-20.831	LOC106371034	0.106667	1.21667	3.51175	1.15537e-24	6.73077e-24	Genebody	BnaC07g12740D [Brassica napus]
NC_027773.2	20833801	20834000	3.67268e-05	0.0040303	18.1251	LOC106371038	1.46667	6.57333	2.16408	1.0917e-22	5.97598e-22	Genebody	PREDICTED: glutathione S-transferase U13-like [Brassica napus]
NC_027773.2	26419901	26420100	1.09943e-07	4.92928e-05	-21.5476	LOC106427529	1.99333	0.0266667	-6.224	1.91711e-27	1.20883e-26	Genebody	PREDICTED: zinc finger CCCH domain-containing protein 61-like [Brassica oleracea var. oleracea] [Brassica oleracea]
NC_027773.2	31901601	31901800	8.76835e-05	0.00746354	-18.7446	LOC106408966	14.49	3.47	-2.06205	1.34743e-37	1.08e-36	Genebody	At2g01755 [Arabidopsis thaliana]
NC_027773.2	35256201	35256400	1.21166e-07	5.33573e-05	17.1629	LOC106357025	0.0233333	0.533333	4.51457	4.25033e-08	1.2309e-07	Genebody	PREDICTED: NAC domain-containing protein 86 isoform X1 [Brassica oleracea var. oleracea] [Brassica oleracea]
NC_027773.2	39623801	39624000	0.000106957	0.00857657	23.5651	LOC106410433	6.33	0.52	-3.60562	2.95689e-87	4.77595e-86	Genebody	PREDICTED: cytochrome P450 85A2-like isoform X3 [Brassica napus]
NC_027773.2	42270401	42270600	9.0196e-10	1.00896e-06	-17.4924	LOC106348723	8.27333	1.81	-2.19248	2.65332e-52	2.783e-51	Genebody	PREDICTED: zinc finger CCCH domain-containing protein 64-like [Brassica oleracea var. oleracea] [Brassica oleracea]
NC_027773.2	42550801	42551000	1.00014e-20	2.52977e-16	25.505	LOC106348750	10.1233	53.27	2.39564	1.05683e-154	2.89362e-153	Genebody	PREDICTED: protein DEHYDRATION-INDUCED 19 homolog 4-like [Brassica napus]
NC_027773.2	42550901	42551100	3.07977e-11	5.94679e-08	24.0094	LOC106348750	10.1233	53.27	2.39564	1.05683e-154	2.89362e-153	Genebody	PREDICTED: protein DEHYDRATION-INDUCED 19 homolog 4-like [Brassica napus]
NC_027773.2	47934101	47934300	3.60422e-06	0.000731844	-17.8528	LOC106425644	6.13667	0.58	-3.40333	1.05012e-35	8.06284e-35	Genebody	BnaC07g31880D [Brassica napus]
NC_027773.2	49237901	49238100	2.64076e-12	7.31149e-09	-27.0658	LOC106438365	1.64333	0.273333	-2.58789	1.01385e-14	4.14729e-14	Genebody	PREDICTED: zinc finger CCCH domain-containing protein 32-like [Brassica oleracea var. oleracea] [Brassica oleracea]
NC_027773.2	52076901	52077100	0.000447229	0.0228054	21.1848	LOC106398301	0.16	0.716667	2.16323	3.62457e-11	1.26075e-10	Genebody	BnaA08g10600D [Brassica napus]
NC_027773.2	52077201	52077400	7.04748e-07	0.000211554	17.5164	LOC106398301	0.16	0.716667	2.16323	3.62457e-11	1.26075e-10	Genebody	BnaA08g10600D [Brassica napus]
[truncated: 1,661 more rows]

## Sheet: 16NS_CG
Table S5. All DMGs identified in genomic sequence context of CG in 16NS under freezing stress
[truncated: 437 more rows]

## Sheet: 16NS_CHG
Table S5. All DMGs identified in genomic sequence context of CHG in 16NS under freezing stress
[truncated: 400 more rows]

[truncated: 5 more sheets: 16NS_CHH, 17NS_CG, 17NS_CHG, 17NS_CHH, shared DMGs ]
