# Supplementary material for: DNA methylation affects freezing tolerance in winter rapeseed by mediating the expression of genes related to JA and CK pathways
Source: Front Genet. 2022 Aug 17;13:968494. doi: 10.3389/fgene.2022.968494 (PMC9432081; doi:10.3389/fgene.2022.968494)
Supplement: Supplementary file 10 [file Table7.XLSX]

## Sheet: KEGG pathways enriched by DMGs
Table S7. KEGG pathways enriched by the unique DMGs in 17NSt0_17NSt2 in three genomic sequence contexts
ID	chr	start	end	meth.diff	log2(FC)	position	Description	Abbreviation	KEGG
LOC106389719	NC_027758.2	10329401	10329600	15.5585	4.15479	Upstream	PREDICTED: heat shock protein 90-2-like [Brassica napus]	HSP	Plant pathogen interaction
LOC106389719	NC_027758.2	10329501	10329700	15.5336	4.15479	Upstream	PREDICTED: heat shock protein 90-2-like [Brassica napus]	HSP	Plant pathogen interaction
LOC106434020	NC_027758.2	29757701	29757900	-23.2558	2.64847	Upstream	PREDICTED: probable calcium-binding protein CML43 [Brassica rapa]	CBP	Plant pathogen interaction
LOC106452319	NC_027759.2	4963901	4964100	19.8642	3.84007	Downstream	PREDICTED: probable WRKY transcription factor 25 [Brassica napus]	WRKY	Plant pathogen interaction
LOC111214663	NC_027759.2	30208001	30208200	-15.9074	3.39917	Downstream	PREDICTED: calmodulin-like protein 11 isoform X1 [Brassica oleracea var. oleracea] [Brassica oleracea]	CLP	Plant pathogen interaction
LOC106351618	NC_027762.2	13657501	13657700	-15.1794	2.65136	Upstream	PREDICTED: probable calcium-binding protein CML44 [Brassica napus]	CBP	Plant pathogen interaction
LOC106354405	NC_027763.2	25034601	25034800	-16.0163	-2.29483	Upstream	PREDICTED: calcium-dependent protein kinase 30 [Brassica napus]	CDPK	Plant pathogen interaction
LOC106354405	NC_027763.2	25034701	25034900	-19.3147	-2.29483	Upstream	PREDICTED: calcium-dependent protein kinase 30 [Brassica napus]	CDPK	Plant pathogen interaction
LOC106431125	NC_027765.2	33713901	33714100	-18.1401	2.3275	Upstream	PREDICTED: probable calcium-binding protein CML35 [Brassica napus]	CBP	Plant pathogen interaction
LOC106431125	NC_027765.2	33714001	33714200	-19.4873	2.3275	Upstream	PREDICTED: probable calcium-binding protein CML35 [Brassica napus]	CBP	Plant pathogen interaction
LOC106453728	NC_027767.2	42524201	42524400	-16.618	4.11035	Downstream	PREDICTED: calmodulin-like protein 11 [Brassica napus]	CLP	Plant pathogen interaction
LOC106386144	NC_027769.2	3528701	3528900	-22.3855	2.31774	Upstream	PREDICTED: calcium-binding protein CML42-like [Brassica oleracea var. oleracea] [Brassica oleracea]	CBP	Plant pathogen interaction
LOC106386144	NC_027769.2	3526401	3526600	-19.945	2.31774	Downstream	PREDICTED: calcium-binding protein CML42-like [Brassica oleracea var. oleracea] [Brassica oleracea]	CBP	Plant pathogen interaction
LOC106383733	NC_027769.2	16877201	16877400	-15.8706	5.51021	Downstream	PREDICTED: respiratory burst oxidase homolog protein C-like [Brassica napus]		Plant pathogen interaction
LOC106387881	NC_027769.2	17501401	17501600	-17.0137	3.34738	Upstream	PREDICTED: probable WRKY transcription factor 25 [Brassica oleracea var. oleracea] [Brassica oleracea]	WRKY	Plant pathogen interaction
LOC106387881	NC_027769.2	17501501	17501700	-19.9903	3.34738	Upstream	PREDICTED: probable WRKY transcription factor 25 [Brassica oleracea var. oleracea] [Brassica oleracea]	WRKY	Plant pathogen interaction
LOC106387881	NC_027769.2	17501601	17501800	-17.4049	3.34738	Upstream	PREDICTED: probable WRKY transcription factor 25 [Brassica oleracea var. oleracea] [Brassica oleracea]	WRKY	Plant pathogen interaction
LOC106385606	NC_027769.2	34263501	34263700	-16.2743	2.02814	Downstream	PREDICTED: probable calcium-binding protein CML40 [Brassica napus]	CBP	Plant pathogen interaction
LOC106442625	NC_027770.2	21557301	21557500	-17.9827	2.47142	Downstream	PREDICTED: PTI1-like tyrosine-protein kinase 2 isoform X1 [Brassica napus]		Plant pathogen interaction
LOC106442625	NC_027770.2	21557401	21557600	-27.2147	2.47142	Downstream	PREDICTED: PTI1-like tyrosine-protein kinase 2 isoform X1 [Brassica napus]		Plant pathogen interaction
LOC106442625	NC_027770.2	21557501	21557700	-21.4075	2.47142	Downstream	PREDICTED: PTI1-like tyrosine-protein kinase 2 isoform X1 [Brassica napus]		Plant pathogen interaction
LOC106445241	NC_027770.2	39991301	39991500	26.5725	2.0049	Downstream	PREDICTED: calmodulin-5-like [Brassica napus]	CLP	Plant pathogen interaction
LOC106445241	NC_027770.2	39991401	39991600	17.2972	2.0049	Downstream	PREDICTED: calmodulin-5-like [Brassica napus]	CLP	Plant pathogen interaction
LOC106397119	NC_027771.2	16719701	16719900	-17.9587	2.67022	Genebody	PREDICTED: probable calcium-binding protein CML44 [Brassica napus]	CBP	Plant pathogen interaction
LOC106397119	NC_027771.2	16719801	16720000	-17.7461	2.67022	Genebody	PREDICTED: probable calcium-binding protein CML44 [Brassica napus]	CBP	Plant pathogen interaction
LOC106397119	NC_027771.2	16719701	16719900	-17.9587	2.67022	Upstream	PREDICTED: probable calcium-binding protein CML44 [Brassica napus]	CBP	Plant pathogen interaction
LOC106397119	NC_027771.2	16719801	16720000	-17.7461	2.67022	Upstream	PREDICTED: probable calcium-binding protein CML44 [Brassica napus]	CBP	Plant pathogen interaction
LOC106356957	NC_027772.2	29888501	29888700	-15.5057	5.26364	Upstream	PREDICTED: calcium-binding protein CML38-like [Brassica oleracea var. oleracea] [Brassica oleracea]	CBP	Plant pathogen interaction
LOC106425621	NC_027773.2	47924701	47924900	-15.5462	2.59375	Upstream	PREDICTED: calcium-binding protein CML41 isoform X1 [Brassica napus]	CBP	Plant pathogen interaction
LOC106385302	NC_027775.2	10341701	10341900	-15.1894	2.97613	Upstream	PREDICTED: respiratory burst oxidase homolog protein F-like [Brassica napus]	RBOP	Plant pathogen interaction
LOC106385302	NC_027775.2	10332801	10333000	-15.6015	2.97613	Downstream	PREDICTED: respiratory burst oxidase homolog protein F-like [Brassica napus]	RBOP	Plant pathogen interaction
LOC106422135	NC_027775.2	21196801	21197000	-15.0384	2.22847	Upstream	PREDICTED: mitogen-activated protein kinase kinase kinase 1-like isoform X1 [Brassica oleracea var. oleracea] [Brassica oleracea]	MAPK	Plant pathogen interaction
LOC106434719	NC_027757.2	2224101	2224300	-15.9165	2.79166	Downstream	PREDICTED: auxin-responsive protein SAUR72 [Brassica rapa]	ARP	Auxin signal
LOC106433425	NC_027757.2	35538901	35539100	-15.1067	3.28154	Upstream	PREDICTED: auxin-responsive protein IAA16-like isoform X1 [Brassica napus]	ARP	Auxin signal
LOC106371281	NC_027766.2	6631501	6631700	-18.316	3.35435	Upstream	PREDICTED: auxin-responsive protein SAUR32-like [Brassica rapa]	ARP	Auxin signal
LOC106358052	NC_027763.2	7384201	7384400	23.4548	3.45943	Genebody	PREDICTED: indole-3-acetic acid-amido synthetase GH3.17 [Brassica napus]	GH3	Auxin signal
LOC106358052	NC_027763.2	7384201	7384400	23.4548	3.45943	Upstream	PREDICTED: indole-3-acetic acid-amido synthetase GH3.17 [Brassica napus]	GH3	Auxin signal
LOC106418215	NC_027766.2	17087701	17087900	17.3369	-2.67295	Downstream	PREDICTED: 4-substituted benzoates-glutamate ligase GH3.12 [Brassica rapa]	GH3	Auxin signal
LOC106382088	NC_027772.2	5551201	5551400	-18.596	-2.56188	Genebody	PREDICTED: 4-substituted benzoates-glutamate ligase GH3.12-like [Brassica napus]	GH3	Auxin signal
LOC106382088	NC_027772.2	5553201	5553400	-16.0741	-2.56188	Genebody	PREDICTED: 4-substituted benzoates-glutamate ligase GH3.12-like [Brassica napus]	GH3	Auxin signal
LOC106382088	NC_027772.2	5553301	5553500	-25.8914	-2.56188	Genebody	PREDICTED: 4-substituted benzoates-glutamate ligase GH3.12-like [Brassica napus]	GH3	Auxin signal
LOC106382088	NC_027772.2	5555701	5555900	-17.7274	-2.56188	Downstream	PREDICTED: 4-substituted benzoates-glutamate ligase GH3.12-like [Brassica napus]	GH3	Auxin signal
LOC106428757	NC_027759.2	46601201	46601400	-16.1762	-8.47843	Upstream	PREDICTED: indole-3-acetic acid-induced protein ARG7-like [Brassica rapa]	AIP	Auxin signal
LOC106428757	NC_027759.2	46601501	46601700	-18.5906	-8.47843	Upstream	PREDICTED: indole-3-acetic acid-induced protein ARG7-like [Brassica rapa]	AIP	Auxin signal
LOC106428757	NC_027759.2	46601601	46601800	-17.607	-8.47843	Upstream	PREDICTED: indole-3-acetic acid-induced protein ARG7-like [Brassica rapa]	AIP	Auxin signal
LOC106434717	NC_027757.2	2217501	2217700	-16.5642	-3.53956	Downstream	PREDICTED: auxin-induced protein 15A [Brassica rapa]	AIP	Auxin signal
LOC106408977	NC_027773.2	60482101	60482300	-15.2864	-8.81818	Upstream	PREDICTED: auxin-induced protein 15A-like [Brassica rapa]	AIP	Auxin signal
LOC106438731	NC_027767.2	564301	564500	17.7045	-5.43631	Upstream	PREDICTED: auxin-induced protein X15-like [Brassica oleracea]	AIP	Auxin signal
LOC106451788	NC_027761.2	21101301	21101500	-19.2977	-4.72948	Downstream	PREDICTED: auxin-responsive protein IAA7 [Brassica napus]	ARP	Auxin signal
LOC106385309	NC_027766.2	13754901	13755100	-16.2112	-6.37108	Downstream	PREDICTED: auxin-responsive protein SAUR21-like [Brassica napus]	ARP	Auxin signal
LOC106385308	NC_027766.2	13754901	13755100	-16.2112	-5.02742	Downstream	PREDICTED: auxin-responsive protein SAUR21-like [Brassica napus]	ARP	Auxin signal
LOC106449782	NC_027771.2	12462301	12462500	-16.8132	-2.60135	Downstream	PREDICTED: auxin-responsive protein SAUR41 [Brassica napus]	ARP	Auxin signal
LOC106368803	NC_027765.2	40149801	40150000	-15.6596	-2.06413	Upstream	PREDICTED: auxin transporter-like protein 2 [Brassica rapa]	ATP	Auxin signal
LOC106368803	NC_027765.2	40149901	40150100	-22.9434	-2.06413	Upstream	PREDICTED: auxin transporter-like protein 2 [Brassica rapa]	ATP	Auxin signal
LOC106444880	NC_027760.2	199601	199800	-15.7975	-2.41089	Upstream	PREDICTED: protein TRANSPORT INHIBITOR RESPONSE 1-like [Brassica napus]	TIRP	Auxin signal
LOC106444880	NC_027760.2	199701	199900	-19.0992	-2.41089	Upstream	PREDICTED: protein TRANSPORT INHIBITOR RESPONSE 1-like [Brassica napus]	TIRP	Auxin signal
LOC106390402	NC_027772.2	26409701	26409900	-15.6479	-4.26752	Downstream	PREDICTED: protein TRANSPORT INHIBITOR RESPONSE 1-like [Brassica napus]	TIRP	Auxin signal
LOC106347328	NC_027757.2	28758501	28758700	-23.1823	4.76504	Downstream	PREDICTED: protein TIFY 6B-like isoform X1 [Brassica napus]	TIFY	JA signal
LOC106347328	NC_027757.2	28758601	28758800	-21.3176	4.76504	Downstream	PREDICTED: protein TIFY 6B-like isoform X1 [Brassica napus]	TIFY	JA signal
LOC106446184	NC_027759.2	24917701	24917900	18.0668	2.63289	Upstream	PREDICTED: protein TIFY 11B-like [Brassica napus]	TIFY	JA signal
LOC106435207	NC_027767.2	46270701	46270900	-15.1461	6.59741	Upstream	PREDICTED: protein TIFY 6B-like isoform X1 [Brassica rapa]	TIFY	JA signal
LOC106446486	NC_027772.2	31688501	31688700	-26.8426	5.64386	Upstream	PREDICTED: protein TIFY 7-like [Brassica napus]	TIFY	JA signal
LOC106368905	NC_027774.2	39184401	39184600	-21.1778	8.49932	Downstream	PREDICTED: protein TIFY 10A-like [Brassica napus]	TIFY	JA signal
LOC106368905	NC_027774.2	39184501	39184700	-21.0513	8.49932	Downstream	PREDICTED: protein TIFY 10A-like [Brassica napus]	TIFY	JA signal
LOC106438277	NC_027759.2	14534701	14534900	-18.5944	4.30344	Upstream	PREDICTED: jasmonic acid-amido synthetase JAR1-like [Brassica napus]	JAR	JA signal
LOC106447343	NC_027760.2	18456201	18456400	-15.5124	5.59991	Downstream	PREDICTED: ABSCISIC ACID-INSENSITIVE 5-like [Brassica napus]	AAI	ABA signal
LOC106353441	NC_027763.2	16129701	16129900	-16.3073	3.00551	Upstream	PREDICTED: serine/threonine-protein kinase SRK2C [Brassica rapa]	SRK2C	ABA signal
LOC106419899	NC_027765.2	44814201	44814400	-16.1926	5.61588	Genebody	PREDICTED: protein phosphatase 2C 3-like [Brassica napus]	PP2C	ABA signal
LOC106419899	NC_027765.2	44814201	44814400	-16.1926	5.61588	Downstream	PREDICTED: protein phosphatase 2C 3-like [Brassica napus]	PP2C	ABA signal
LOC106449472	NC_027764.2	14772801	14773000	-16.723	-9.02237	Upstream	PREDICTED: ABSCISIC ACID-INSENSITIVE 5-like protein 2 [Brassica napus]	AAI	ABA signal
LOC106449472	NC_027764.2	14768601	14768800	-28.6706	-9.02237	Downstream	PREDICTED: ABSCISIC ACID-INSENSITIVE 5-like protein 2 [Brassica napus]	AAI	ABA signal
LOC106449472	NC_027764.2	14768701	14768900	-21.5155	-9.02237	Downstream	PREDICTED: ABSCISIC ACID-INSENSITIVE 5-like protein 2 [Brassica napus]	AAI	ABA signal
LOC106359470	NC_027768.2	31916401	31916600	-15.0216	-2.00343	Downstream	PREDICTED: abscisic acid receptor PYR1-like [Brassica napus]	AAR	ABA signal
LOC111206767	NC_027772.2	26387101	26387300	-19.3884	-4.23128	Upstream	PREDICTED: abscisic acid receptor PYL9-like [Brassica oleracea]	AAR	ABA signal
LOC106406581	ps01	2771301	2771500	16.0522	-3.49399	Upstream	PREDICTED: probable serine/threonine-protein kinase At5g41260 [Brassica napus]	SPK/TPK	ABA signal
LOC106408016	NC_027773.2	29869601	29869800	-15.3267	-2.4021	Downstream	PREDICTED: transcription factor bHLH28-like [Brassica napus]	bHLH28	JA signal
LOC106408016	NC_027773.2	29869701	29869900	-17.1101	-2.4021	Downstream	PREDICTED: transcription factor bHLH28-like [Brassica napus]	bHLH28	JA signal
LOC106454513	NC_027761.2	1454001	1454200	-15.3351	-8.39518	Downstream	PREDICTED: two-component response regulator ARR8-like [Brassica napus]	ARR	CK signal
LOC106365846	NC_027765.2	2301001	2301200	-15.016	-2.44964	Upstream	PREDICTED: histidine-containing phosphotransfer protein 2-like [Brassica napus]	HPT	CK signal
LOC106365846	NC_027765.2	2301101	2301300	-28.6361	-2.44964	Upstream	PREDICTED: histidine-containing phosphotransfer protein 2-like [Brassica napus]	HPT	CK signal
LOC106429199	NC_027774.2	25122901	25123100	-15.1619	2.02322	Upstream	PREDICTED: xyloglucan endotransglucosylase/hydrolase protein 22-like [Brassica napus]	XTG/XH	BR signal
LOC106443747	NC_027757.2	3014601	3014800	-15.427	4.8679	Genebody	PREDICTED: peroxidase 47 [Brassica rapa]	POD	Phenylpropanoid biosynthesis
LOC106450340	NC_027771.2	14775601	14775800	-27.1872	8.40939	Genebody	PREDICTED: peroxidase 28-like [Brassica napus]	POD	Phenylpropanoid biosynthesis
LOC106450340	NC_027771.2	14771901	14772100	-27.2979	8.40939	Upstream	PREDICTED: peroxidase 28-like [Brassica napus]	POD	Phenylpropanoid biosynthesis
LOC106450340	NC_027771.2	14778101	14778300	24.6988	8.40939	Downstream	PREDICTED: peroxidase 28-like [Brassica napus]	POD	Phenylpropanoid biosynthesis
LOC106375482	NC_027768.2	59171901	59172100	-25.9632	4.63769	Upstream	PREDICTED: peroxidase A2-like [Brassica napus]	POD	Phenylpropanoid biosynthesis
LOC106375482	NC_027768.2	59172001	59172200	-23.7726	4.63769	Upstream	PREDICTED: peroxidase A2-like [Brassica napus]	POD	Phenylpropanoid biosynthesis
LOC106454906	NC_027757.2	25818001	25818200	-16.3953	2.56333	Downstream	PREDICTED: UDP-glycosyltransferase 84A2-like isoform X1 [Brassica napus]	UGT	Phenylpropanoid biosynthesis
LOC106454906	NC_027757.2	25819701	25819900	22.1286	2.56333	Downstream	PREDICTED: UDP-glycosyltransferase 84A2-like isoform X1 [Brassica napus]	UGT	Phenylpropanoid biosynthesis
LOC106348398	NC_027762.2	24209101	24209300	-19.4061	2.96299	Downstream	PREDICTED: trans-cinnamate 4-monooxygenase-like [Brassica napus]	CMO	Phenylpropanoid biosynthesis
LOC106434499	NC_027766.2	6816801	6817000	-15.9933	6.50603	Downstream	PREDICTED: flavone 3'-O-methyltransferase 1-like [Brassica rapa]	OMT	Phenylpropanoid biosynthesis
LOC106437536	NC_027769.2	13386801	13387000	-16.0139	2.26124	Downstream	PREDICTED: flavone 3'-O-methyltransferase 1 [Brassica oleracea]	OMT	Phenylpropanoid biosynthesis
LOC106437536	NC_027769.2	13387501	13387700	-17.4917	2.26124	Downstream	PREDICTED: flavone 3'-O-methyltransferase 1 [Brassica oleracea]	OMT	Phenylpropanoid biosynthesis
LOC106361053	NC_027764.2	16072901	16073100	-16.3379	3.807	Upstream	PREDICTED: caffeoyl-CoA O-methyltransferase 1-like [Brassica oleracea]	CCMT	Phenylpropanoid biosynthesis
LOC106361078	NC_027769.2	73463601	73463800	-21.9069	2.49564	Genebody	PREDICTED: caffeoyl-CoA O-methyltransferase 1-like [Brassica oleracea]	CCMT	Phenylpropanoid biosynthesis
LOC106397425	NC_027770.2	26817301	26817500	-15.4961	2.39331	Genebody	PREDICTED: 4-coumarate--CoA ligase 4-like isoform X1 [Brassica napus]	4CL	Phenylpropanoid biosynthesis
LOC106397425	NC_027770.2	26818701	26818900	-23.5644	2.39331	Genebody	PREDICTED: 4-coumarate--CoA ligase 4-like isoform X1 [Brassica napus]	4CL	Phenylpropanoid biosynthesis
LOC106397425	NC_027770.2	26818801	26819000	-23.0572	2.39331	Genebody	PREDICTED: 4-coumarate--CoA ligase 4-like isoform X1 [Brassica napus]	4CL	Phenylpropanoid biosynthesis
LOC106421888	NC_027761.2	22361201	22361400	-19.2744	8.93664	Upstream	PREDICTED: 4-coumarate--CoA ligase 4-like [Brassica napus]	4CL	Phenylpropanoid biosynthesis
LOC106421888	NC_027761.2	22361301	22361500	-22.8575	8.93664	Upstream	PREDICTED: 4-coumarate--CoA ligase 4-like [Brassica napus]	4CL	Phenylpropanoid biosynthesis
LOC106380979	NC_027773.2	13429001	13429200	-16.2751	2.64928	Upstream	PREDICTED: beta-glucosidase 9-like isoform X1 [Brassica napus]	BG9	Phenylpropanoid biosynthesis
LOC106380979	NC_027773.2	13429201	13429400	-15.7635	2.64928	Upstream	PREDICTED: beta-glucosidase 9-like isoform X1 [Brassica napus]	BG9	Phenylpropanoid biosynthesis
LOC106435511	ps05	363601	363800	19.1981	-2.42749	Downstream	PREDICTED: peroxidase 42 [Brassica rapa]	POD	Phenylpropanoid biosynthesis
LOC106441062	NC_027759.2	11942001	11942200	-27.6243	-3.42425	Upstream	PREDICTED: peroxidase 21 isoform X1 [Brassica rapa]	POD	Phenylpropanoid biosynthesis
LOC106432696	NC_027759.2	47719301	47719500	-21.919	-2.52625	Downstream	PREDICTED: peroxidase 50-like isoform X1 [Brassica napus]	POD	Phenylpropanoid biosynthesis
LOC106351645	NC_027762.2	14354901	14355100	-23.968	-5.97728	Genebody	PREDICTED: peroxidase 34-like isoform X2 [Brassica napus]	POD	Phenylpropanoid biosynthesis
LOC106351645	NC_027762.2	14355501	14355700	-18.9876	-5.97728	Genebody	PREDICTED: peroxidase 34-like isoform X2 [Brassica napus]	POD	Phenylpropanoid biosynthesis
LOC106351645	NC_027762.2	14355601	14355800	-20.8174	-5.97728	Genebody	PREDICTED: peroxidase 34-like isoform X2 [Brassica napus]	POD	Phenylpropanoid biosynthesis
LOC106351645	NC_027762.2	14356201	14356400	-16.0002	-5.97728	Genebody	PREDICTED: peroxidase 34-like isoform X2 [Brassica napus]	POD	Phenylpropanoid biosynthesis
LOC106351645	NC_027762.2	14359201	14359400	-15.0589	-5.97728	Upstream	PREDICTED: peroxidase 34-like isoform X2 [Brassica napus]	POD	Phenylpropanoid biosynthesis
LOC106402368	NC_027762.2	15500801	15501000	-16.1085	-2.02702	Upstream	PREDICTED: peroxidase 47-like [Brassica napus]	POD	Phenylpropanoid biosynthesis
LOC106347347	NC_027762.2	13366601	13366800	-15.3778	-3.39232	Genebody	PREDICTED: caffeic acid 3-O-methyltransferase-like [Brassica napus]	COMT	Phenylpropanoid biosynthesis
LOC106347347	NC_027762.2	13366701	13366900	-15.6033	-3.39232	Genebody	PREDICTED: caffeic acid 3-O-methyltransferase-like [Brassica napus]	COMT	Phenylpropanoid biosynthesis
LOC106347347	NC_027762.2	13366601	13366800	-15.3778	-3.39232	Upstream	PREDICTED: caffeic acid 3-O-methyltransferase-like [Brassica napus]	COMT	Phenylpropanoid biosynthesis
LOC106347347	NC_027762.2	13366701	13366900	-15.6033	-3.39232	Upstream	PREDICTED: caffeic acid 3-O-methyltransferase-like [Brassica napus]	COMT	Phenylpropanoid biosynthesis
LOC106353479	NC_027763.2	16403201	16403400	-15.1258	-3.8314	Upstream	PREDICTED: caffeic acid 3-O-methyltransferase-like [Brassica napus]	COMT	Phenylpropanoid biosynthesis
LOC106435893	NC_027759.2	6803401	6803600	-17.9566	-2.61794	Genebody	PREDICTED: beta-glucosidase 3-like isoform X1 [Brassica rapa]	BG3	Phenylpropanoid biosynthesis
LOC106435893	NC_027759.2	6803401	6803600	-17.9566	-2.61794	Downstream	PREDICTED: beta-glucosidase 3-like isoform X1 [Brassica rapa]	BG3	Phenylpropanoid biosynthesis
LOC106435908	NC_027759.2	6803401	6803600	-17.9566	-2.12077	Upstream	PREDICTED: beta-glucosidase 3-like isoform X6 [Brassica rapa]	BG3	Phenylpropanoid biosynthesis
LOC106347568	NC_027762.2	16983101	16983300	-15.3578	-4.52356	Upstream	PREDICTED: beta-glucosidase BoGH3B-like [Brassica napus]	BG3	Phenylpropanoid biosynthesis
LOC106361053	NC_027764.2	16072901	16073100	-16.3379	3.807	Upstream	PREDICTED: caffeoyl-CoA O-methyltransferase 1-like [Brassica oleracea var. oleracea] [Brassica oleracea]	OMT	Stilbenoid, diarylheptanoid and gingerol biosynthesis
LOC106361078	NC_027769.2	73463601	73463800	-21.9069	2.49564	Genebody	PREDICTED: caffeoyl-CoA O-methyltransferase 1-like [Brassica oleracea var. oleracea] [Brassica oleracea]	OMT	Stilbenoid, diarylheptanoid and gingerol biosynthesis
LOC106348398	NC_027762.2	24209101	24209300	-19.4061	2.96299	Downstream	PREDICTED: trans-cinnamate 4-monooxygenase-like [Brassica napus]	CMO	Stilbenoid, diarylheptanoid and gingerol biosynthesis
LOC111198850	NC_027757.2	30190301	30190500	-32.4948	4.65535	Downstream	PREDICTED: cell division control protein 48 homolog D-like [Brassica napus]	CDCP	Protein processing in endoplasmic reticulum
LOC106351544	NC_027757.2	32918501	32918700	-26.588	4.52317	Upstream	PREDICTED: mediator of RNA polymerase II transcription subunit 37c [Brassica napus]	PTM	Protein processing in endoplasmic reticulum
LOC106385532	NC_027759.2	17808201	17808400	-29.4118	-2.98837	Upstream	PREDICTED: secE/sec61-gamma protein transport protein [Arabidopsis thaliana]	STP	Protein processing in endoplasmic reticulum
LOC106439828	NC_027759.2	32836901	32837100	63.1992	2.78978	Genebody	PREDICTED: mediator of RNA polymerase II transcription subunit 37e [Brassica oleracea]	PTM	Protein processing in endoplasmic reticulum
LOC106439828	NC_027759.2	32837001	32837200	82.6557	2.78978	Genebody	PREDICTED: mediator of RNA polymerase II transcription subunit 37e [Brassica oleracea]	PTM	Protein processing in endoplasmic reticulum
LOC106439828	NC_027759.2	32836901	32837100	63.1992	2.78978	Upstream	PREDICTED: mediator of RNA polymerase II transcription subunit 37e [Brassica oleracea]	PTM	Protein processing in endoplasmic reticulum
LOC106423849	NC_027761.2	467501	467700	-29.1667	-2.54326	Genebody	PREDICTED: protein disulfide-isomerase 5-2-like [Brassica napus]	PDI	Protein processing in endoplasmic reticulum
LOC106423849	NC_027761.2	467501	467700	-29.1667	-2.54326	Upstream	PREDICTED: protein disulfide-isomerase 5-2-like [Brassica napus]	PDI	Protein processing in endoplasmic reticulum
LOC106423207	NC_027766.2	15166201	15166400	-36.5358	-9.04075	Downstream	PREDICTED: translocon-associated protein subunit alpha-like [Brassica napus]	TP	Protein processing in endoplasmic reticulum
LOC106396610	NC_027771.2	12226801	12227000	29.2435	5.50775	Genebody	PREDICTED: heat shock 70 kDa protein 5-like [Brassica napus]	HSP70	Protein processing in endoplasmic reticulum
LOC106396610	NC_027771.2	12226901	12227100	27.9944	5.50775	Genebody	PREDICTED: heat shock 70 kDa protein 5-like [Brassica napus]	HSP70	Protein processing in endoplasmic reticulum
LOC106417581	NC_027775.2	45672901	45673100	-32.1108	3.79941	Upstream	PREDICTED: protein disulfide-isomerase like 2-1-like [Brassica oleracea]	PDI	Protein processing in endoplasmic reticulum
LOC106417581	NC_027775.2	45673001	45673200	-45.2138	3.79941	Upstream	PREDICTED: protein disulfide-isomerase like 2-1-like [Brassica oleracea]	PDI	Protein processing in endoplasmic reticulum

## Sheet: CG.path
Table S7. The details of KEGG pathways enriched by the unique DMGs in 17NSt0_17NSt2 in genomic sequence context of CG
KEGG_A_class	KEGG_B_class	Pathway	CG (67)	All (20011)	Pvalue	Qvalue	Pathway ID	Genes
Genetic Information Processing	Folding, sorting and degradation	Protein processing in endoplasmic reticulum	8	866	0.00813052	0.462979	ko04141	LOC111198850(LOC111198850);LOC106351544(LOC106351544);LOC106385532(LOC106385532);LOC106439828(LOC106439828);LOC106423849(LOC106423849);LOC106423207(LOC106423207);LOC106396610(LOC106396610);LOC106417581(LOC106417581)
Metabolism	Carbohydrate metabolism	Amino sugar and nucleotide sugar metabolism	5	517	0.0294274	0.462979	ko00520	LOC106437640(LOC106437640);LOC106366674(LOC106366674);LOC106414686(LOC106414686);LOC106424325(LOC106424325);LOC106435243(LOC106435243)
Cellular Processes	Transport and catabolism	Endocytosis	6	700	0.0294991	0.462979	ko04144	LOC106359630(LOC106359630);LOC106351544(LOC106351544);LOC106439828(LOC106439828);LOC106396610(LOC106396610);LOC106376200(BNAC07G01530D);LOC106427993(LOC106427993)
Metabolism	Glycan biosynthesis and metabolism	Glycosphingolipid biosynthesis - ganglio series	1	12	0.0394569	0.462979	ko00604	LOC106402214(LOC106402214)
Metabolism	Metabolism of terpenoids and polyketides	Limonene and pinene degradation	3	227	0.0406122	0.462979	ko00903	LOC106414084(LOC106414084);LOC106382113(LOC106382113);LOC106411025(LOC106411025)
Metabolism	Biosynthesis of other secondary metabolites	Stilbenoid, diarylheptanoid and gingerol biosynthesis	3	247	0.0499952	0.474954	ko00945	LOC106414084(LOC106414084);LOC106382113(LOC106382113);LOC106411025(LOC106411025)
Genetic Information Processing	Replication and repair	Non-homologous end-joining	1	20	0.0649053	0.488674	ko03450	LOC111212774(LOC111212774)
Metabolism	Lipid metabolism	Cutin, suberine and wax biosynthesis	2	128	0.0685858	0.488674	ko00073	LOC106404973(LOC106404973);LOC106382502(LOC106382502)
Metabolism	Glycan biosynthesis and metabolism	Glycosaminoglycan degradation	1	30	0.0957834	0.596245	ko00531	LOC106402214(LOC106402214)
Metabolism	Lipid metabolism	alpha-Linolenic acid metabolism	2	164	0.104604	0.596245	ko00592	LOC106437957(LOC106437957);LOC106396874(LOC106396874)
Metabolism	Carbohydrate metabolism	Starch and sucrose metabolism	5	834	0.146761	0.650099	ko00500	LOC106440216(LOC106440216);LOC106366674(LOC106366674);LOC106375305(LOC106375305);LOC106414686(LOC106414686);LOC106435243(LOC106435243)
Metabolism	Lipid metabolism	Linoleic acid metabolism	1	50	0.154557	0.650099	ko00591	LOC106396874(LOC106396874)
Metabolism	Biosynthesis of other secondary metabolites	Glucosinolate biosynthesis	1	51	0.157395	0.650099	ko00966	LOC106434598(LOC106434598)
Metabolism	Amino acid metabolism	Tryptophan metabolism	2	213	0.159673	0.650099	ko00380	LOC106403755(LOC106403755);LOC106431162(LOC106431162)
Metabolism	Amino acid metabolism	Arginine and proline metabolism	2	224	0.172693	0.656233	ko00330	LOC106450268(LOC106450268);LOC106407509(LOC106407509)
Metabolism	Glycan biosynthesis and metabolism	Other glycan degradation	1	62	0.187998	0.669742	ko00511	LOC106402214(LOC106402214)
Metabolism	Energy metabolism	Photosynthesis	2	258	0.21389	0.688766	ko00195	LOC106440742(LOC106440742);LOC106376346(LOC106376346)
Metabolism	Metabolism of cofactors and vitamins	Nicotinate and nicotinamide metabolism	1	73	0.217505	0.688766	ko00760	LOC106348464(LOC106348464)
Genetic Information Processing	Transcription	Spliceosome	4	752	0.244018	0.721755	ko03040	LOC106351544(LOC106351544);LOC106439828(LOC106439828);LOC106396610(LOC106396610);LOC106430605(LOC106430605)
Environmental Information Processing	Membrane transport	ABC transporters	1	88	0.256047	0.721755	ko02010	LOC106401268(LOC106401268)
Metabolism	Metabolism of terpenoids and polyketides	Diterpenoid biosynthesis	1	97	0.278267	0.721755	ko00904	LOC106429363(LOC106429363)
Metabolism	Lipid metabolism	Sphingolipid metabolism	1	102	0.290328	0.721755	ko00600	LOC106402214(LOC106402214)
Metabolism	Global and overview maps	2-Oxocarboxylic acid metabolism	2	323	0.294452	0.721755	ko01210	LOC106434002(LOC106434002);LOC106434598(LOC106434598)
Metabolism	Carbohydrate metabolism	Glyoxylate and dicarboxylate metabolism	2	332	0.305605	0.721755	ko00630	LOC106404197(LOC106404197);LOC106431162(LOC106431162)
Metabolism	Metabolism of other amino acids	Glutathione metabolism	2	374	0.357144	0.721755	ko00480	LOC106430242(LOC106430242);LOC106379332(LOC106379332)
Metabolism	Biosynthesis of other secondary metabolites	Phenylpropanoid biosynthesis	3	661	0.381831	0.721755	ko00940	LOC106366854(LOC106366854);LOC106375305(LOC106375305);LOC106406691(LOC106406691)
Cellular Processes	Transport and catabolism	Autophagy - animal	1	149	0.394423	0.721755	ko04140	LOC106353818(LOC106353818)
Metabolism	Amino acid metabolism	Arginine biosynthesis	1	152	0.400531	0.721755	ko00220	LOC106434002(LOC106434002)
Metabolism	Lipid metabolism	Steroid biosynthesis	1	153	0.402553	0.721755	ko00100	LOC106389140(LOC106389140)
Environmental Information Processing	Signal transduction	Plant hormone signal transduction	5	1248	0.407102	0.721755	ko04075	LOC106432954(LOC106432954);LOC106377184(LOC106377184);LOC111200390(LOC111200390);LOC106376719(LOC106376719);LOC111210773(LOC111210773)
Metabolism	Metabolism of cofactors and vitamins	Ubiquinone and other terpenoid-quinone biosynthesis	1	158	0.412565	0.721755	ko00130	LOC106366854(LOC106366854)
Metabolism	Carbohydrate metabolism	Pentose and glucuronate interconversions	2	421	0.413192	0.721755	ko00040	LOC106410439(LOC106410439);LOC106401314(LOC106401314)
Cellular Processes	Transport and catabolism	Phagosome	2	425	0.417858	0.721755	ko04145	LOC106385532(LOC106385532);LOC106375684(LOC106375684)
Metabolism	Amino acid metabolism	Phenylalanine metabolism	1	175	0.445385	0.735592	ko00360	LOC106366854(LOC106366854)
Metabolism	Amino acid metabolism	Valine, leucine and isoleucine degradation	1	181	0.456532	0.735592	ko00280	LOC106405765(LOC106405765)
Metabolism	Amino acid metabolism	Cysteine and methionine metabolism	2	468	0.466818	0.735592	ko00270	LOC106391493(LOC106391493);LOC106390528(LOC106390528)
Metabolism	Carbohydrate metabolism	Galactose metabolism	1	199	0.488665	0.735592	ko00052	LOC106402214(LOC106402214)
Metabolism	Carbohydrate metabolism	Pentose phosphate pathway	1	200	0.490395	0.735592	ko00030	LOC106446634(LOC106446634)
Genetic Information Processing	Folding, sorting and degradation	Protein export	1	209	0.505701	0.739101	ko03060	LOC106385532(LOC106385532)
Metabolism	Lipid metabolism	Glycerolipid metabolism	1	236	0.548953	0.775956	ko00561	LOC106392218(LOC106392218)
Metabolism	Metabolism of other amino acids	Cyanoamino acid metabolism	1	247	0.565485	0.775956	ko00460	LOC106375305(LOC106375305)
Metabolism	Carbohydrate metabolism	Fructose and mannose metabolism	1	254	0.575693	0.775956	ko00051	LOC106401314(LOC106401314)
Genetic Information Processing	Replication and repair	Homologous recombination	3	900	0.58537	0.775956	ko03440	LOC106368348(LOC106368348);LOC106412783(LOC106412783);LOC111212774(LOC111212774)
Metabolism	Amino acid metabolism	Glycine, serine and threonine metabolism	1	300	0.63714	0.825386	ko00260	LOC106404197(LOC106404197)
Metabolism	Global and overview maps	Biosynthesis of amino acids	3	1017	0.668739	0.847069	ko01230	LOC106434002(LOC106434002);LOC106391493(LOC106391493);LOC106450268(LOC106450268)
Genetic Information Processing	Translation	RNA transport	2	719	0.699227	0.848662	ko03013	LOC106446875(LOC106446875);LOC106430605(LOC106430605)
Cellular Processes	Transport and catabolism	Peroxisome	1	356	0.700212	0.848662	ko04146	LOC106431162(LOC106431162)
Metabolism	Lipid metabolism	Glycerophospholipid metabolism	1	381	0.724756	0.848662	ko00564	LOC106379509(LOC106379509)
Organismal Systems	Environmental adaptation	Plant-pathogen interaction	2	762	0.729552	0.848662	ko04626	LOC106348410(LOC106348410);LOC106382049(LOC106382049)
Metabolism	Carbohydrate metabolism	Glycolysis / Gluconeogenesis	1	445	0.778928	0.884304	ko00010	LOC106446634(LOC106446634)
Genetic Information Processing	Replication and repair	Mismatch repair	2	865	0.791955	0.884304	ko03430	LOC106368348(LOC106368348);LOC106412783(LOC106412783)
Genetic Information Processing	Replication and repair	DNA replication	2	917	0.818449	0.884304	ko03030	LOC106368348(LOC106368348);LOC106412783(LOC106412783)
Genetic Information Processing	Replication and repair	Nucleotide excision repair	2	940	0.829192	0.884304	ko03420	LOC106368348(LOC106368348);LOC106412783(LOC106412783)
Genetic Information Processing	Translation	mRNA surveillance pathway	1	535	0.837761	0.884304	ko03015	LOC106430605(LOC106430605)
Genetic Information Processing	Folding, sorting and degradation	Ubiquitin mediated proteolysis	1	577	0.859644	0.890904	ko04120	LOC106382052(LOC106382052)
Metabolism	Global and overview maps	Carbon metabolism	2	1073	0.880946	0.896678	ko01200	LOC106446634(LOC106446634);LOC106431162(LOC106431162)
Metabolism	Energy metabolism	Oxidative phosphorylation	1	673	0.899332	0.899332	ko00190	LOC106380074(LOC106380074)

## Sheet: CHG.path
Table S7. The details of KEGG pathways enriched by the unique DMGs in 17NSt0_17NSt2 in genomic sequence context of CHG
KEGG_A_class	KEGG_B_class	Pathway	CHG (78)	All (20011)	Pvalue	Qvalue	Pathway ID	Genes
Metabolism	Carbohydrate metabolism	Galactose metabolism	4	199	0.00763396	0.348828	ko00052	LOC106429859(LOC106429859);LOC106432583(LOC106432583);LOC106377002(LOC106377002);LOC106402214(LOC106402214)
Metabolism	Metabolism of terpenoids and polyketides	Limonene and pinene degradation	4	227	0.0119602	0.348828	ko00903	LOC106428849(LOC106428849);LOC106378679(LOC106378679);LOC106445489(LOC106445489);LOC111198349(LOC111198349)
Metabolism	Biosynthesis of other secondary metabolites	Stilbenoid, diarylheptanoid and gingerol biosynthesis	4	247	0.0158558	0.348828	ko00945	LOC106428849(LOC106428849);LOC106378679(LOC106378679);LOC106445489(LOC106445489);LOC111198349(LOC111198349)
Metabolism	Glycan biosynthesis and metabolism	Other glycan degradation	2	62	0.0243921	0.371971	ko00511	LOC106382976(LOC106382976);LOC106402214(LOC106402214)
Metabolism	Energy metabolism	Nitrogen metabolism	3	176	0.031473	0.371971	ko00910	LOC106351670(LOC106351670);LOC106362058(LOC106362058);LOC106411852(LOC106411852)
Metabolism	Glycan biosynthesis and metabolism	Glycosylphosphatidylinositol(GPI)-anchor biosynthesis	2	74	0.0338156	0.371971	ko00563	LOC106411672(LOC106411672);LOC106411901(LOC106411901)
Metabolism	Glycan biosynthesis and metabolism	Glycosphingolipid biosynthesis - ganglio series	1	12	0.0457967	0.431798	ko00604	LOC106402214(LOC106402214)
Environmental Information Processing	Signal transduction	Plant hormone signal transduction	9	1248	0.0532476	0.439292	ko04075	LOC106374674(LOC106374674);LOC106347328(LOC106347328);LOC106353281(LOC106353281);LOC106405008(LOC106405008);LOC111202931(LOC111202931);LOC106385213(LOC106385213);LOC106406807(LOC106406807);LOC106409253(LOC106409253);LOC106444457(LOC106444457)
Metabolism	Lipid metabolism	Fatty acid elongation	2	120	0.0798047	0.585235	ko00062	LOC106422802(LOC106422802);LOC106411044(LOC106411044)
Organismal Systems	Environmental adaptation	Circadian rhythm - plant	2	140	0.103573	0.66382	ko04712	LOC106431200(LOC106431200);LOC106407605(LOC106407605)
Metabolism	Glycan biosynthesis and metabolism	Glycosaminoglycan degradation	1	30	0.110637	0.66382	ko00531	LOC106402214(LOC106402214)
Genetic Information Processing	Folding, sorting and degradation	Protein processing in endoplasmic reticulum	6	866	0.121444	0.667944	ko04141	LOC106385532(LOC106385532);LOC106439828(LOC106439828);LOC106360686(LOC106360686);LOC106374473(LOC106374473);LOC106413753(LOC106413753);LOC106417581(LOC106417581)
Metabolism	Lipid metabolism	alpha-Linolenic acid metabolism	2	164	0.134238	0.681516	ko00592	LOC106437957(LOC106437957);LOC106443552(LOC106443552)
Metabolism	Amino acid metabolism	Valine, leucine and isoleucine degradation	2	181	0.157045	0.740355	ko00280	LOC106385828(LOC106385828);LOC106405765(LOC106405765)
Genetic Information Processing	Folding, sorting and degradation	Protein export	2	209	0.195989	0.844684	ko03060	LOC106385574(LOC106385574);LOC106385532(LOC106385532)
Metabolism	Carbohydrate metabolism	Starch and sucrose metabolism	5	834	0.225274	0.844684	ko00500	LOC106429859(LOC106429859);LOC106353172(LOC106353172);LOC106368408(LOC106368408);LOC106391383(LOC106391383);LOC106375924(LOC106375924)
Cellular Processes	Transport and catabolism	Phagosome	3	425	0.230193	0.844684	ko04145	LOC106385532(LOC106385532);LOC106347845(LOC106347845);LOC106410646(LOC106410646)
Metabolism	Metabolism of other amino acids	Cyanoamino acid metabolism	2	247	0.250422	0.844684	ko00460	LOC106368408(LOC106368408);LOC106391383(LOC106391383)
Metabolism	Biosynthesis of other secondary metabolites	Phenylpropanoid biosynthesis	4	661	0.257117	0.844684	ko00940	LOC106368408(LOC106368408);LOC106397425(LOC106397425);LOC106391383(LOC106391383);LOC106428441(LOC106428441)
Metabolism	Energy metabolism	Photosynthesis	2	258	0.266321	0.844684	ko00195	LOC106345779(LOC106345779);LOC106396448(LOC106396448)
Environmental Information Processing	Membrane transport	ABC transporters	1	88	0.291378	0.844684	ko02010	LOC106425996(LOC106425996)
Genetic Information Processing	Folding, sorting and degradation	RNA degradation	3	491	0.299654	0.844684	ko03018	LOC106365909(LOC106365909);LOC106453475(LOC106453475);LOC106411045(BNAC07G32720D)
Metabolism	Lipid metabolism	Sphingolipid metabolism	1	102	0.329257	0.844684	ko00600	LOC106402214(LOC106402214)
Metabolism	Amino acid metabolism	Valine, leucine and isoleucine biosynthesis	1	105	0.33711	0.844684	ko00290	LOC106385828(LOC106385828)
Metabolism	Lipid metabolism	Cutin, suberine and wax biosynthesis	1	128	0.394377	0.844684	ko00073	LOC106392348(LOC106392348)
Metabolism	Metabolism of cofactors and vitamins	Pantothenate and CoA biosynthesis	1	129	0.396752	0.844684	ko00770	LOC106385828(LOC106385828)
Cellular Processes	Transport and catabolism	Peroxisome	2	356	0.405347	0.844684	ko04146	LOC106347262(LOC106347262);LOC106388861(LOC106388861)
Metabolism	Amino acid metabolism	Lysine degradation	1	134	0.408494	0.844684	ko00310	LOC106353136(LOC106353136)
Genetic Information Processing	Translation	Ribosome biogenesis in eukaryotes	2	374	0.42971	0.844684	ko03008	LOC106431200(LOC106431200);LOC106407605(LOC106407605)
Metabolism	Lipid metabolism	Steroid biosynthesis	1	153	0.451091	0.844684	ko00100	LOC106425138(LOC106425138)
Metabolism	Metabolism of cofactors and vitamins	Ubiquinone and other terpenoid-quinone biosynthesis	1	158	0.461788	0.844684	ko00130	LOC106397425(LOC106397425)
Metabolism	Lipid metabolism	Fatty acid biosynthesis	1	163	0.472279	0.844684	ko00061	LOC106445421(LOC106445421)
Metabolism	Metabolism of other amino acids	beta-Alanine metabolism	1	164	0.474353	0.844684	ko00410	LOC106434498(LOC106434498)
Metabolism	Carbohydrate metabolism	Pentose and glucuronate interconversions	2	421	0.490767	0.844684	ko00040	LOC106375788(LOC106375788);LOC106401314(LOC106401314)
Metabolism	Amino acid metabolism	Phenylalanine metabolism	1	175	0.496641	0.844684	ko00360	LOC106397425(LOC106397425)
Metabolism	Glycan biosynthesis and metabolism	N-Glycan biosynthesis	1	185	0.516092	0.844684	ko00510	LOC111201917(LOC111201917)
Cellular Processes	Transport and catabolism	Endocytosis	3	700	0.516821	0.844684	ko04144	LOC106439828(LOC106439828);LOC106360686(LOC106360686);LOC106381798(LOC106381798)
Genetic Information Processing	Folding, sorting and degradation	SNARE interactions in vesicular transport	1	195	0.534801	0.844684	ko04130	LOC106429599(LOC106429599)
Genetic Information Processing	Transcription	Basal transcription factors	1	196	0.536632	0.844684	ko03022	LOC106382625(LOC106382625)
Metabolism	Carbohydrate metabolism	Pentose phosphate pathway	1	200	0.543886	0.844684	ko00030	LOC106368617(LOC106368617)
Metabolism	Amino acid metabolism	Tryptophan metabolism	1	213	0.566694	0.844684	ko00380	LOC106347262(LOC106347262)
Organismal Systems	Environmental adaptation	Plant-pathogen interaction	3	762	0.574778	0.844684	ko04626	LOC106348816(LOC106348816);LOC106453728(LOC106453728);LOC106388316(LOC106388316)
Metabolism	Amino acid metabolism	Arginine and proline metabolism	1	224	0.585112	0.844684	ko00330	LOC106434498(LOC106434498)
Metabolism	Carbohydrate metabolism	Amino sugar and nucleotide sugar metabolism	2	517	0.602185	0.844684	ko00520	LOC106353172(LOC106353172);LOC106364996(LOC106364996)
Metabolism	Carbohydrate metabolism	Inositol phosphate metabolism	1	243	0.615121	0.844684	ko00562	LOC106438554(LOC106438554)
Genetic Information Processing	Folding, sorting and degradation	Proteasome	1	247	0.62116	0.844684	ko03050	LOC106385240(LOC106385240)
Metabolism	Carbohydrate metabolism	Fructose and mannose metabolism	1	254	0.631505	0.844684	ko00051	LOC106401314(LOC106401314)
Genetic Information Processing	Translation	Aminoacyl-tRNA biosynthesis	1	268	0.651364	0.844684	ko00970	LOC106440346(LOC106440346)
Genetic Information Processing	Replication and repair	Mismatch repair	3	865	0.66119	0.844684	ko03430	LOC106416647(LOC106416647);LOC106368348(LOC106368348);LOC106379945(LOC106379945)
Genetic Information Processing	Replication and repair	Homologous recombination	3	900	0.687571	0.844684	ko03440	LOC106416647(LOC106416647);LOC106368348(LOC106368348);LOC106379945(LOC106379945)
Environmental Information Processing	Signal transduction	Phosphatidylinositol signaling system	1	301	0.694091	0.844684	ko04070	LOC106438554(LOC106438554)
Genetic Information Processing	Replication and repair	DNA replication	3	917	0.699833	0.844684	ko03030	LOC106416647(LOC106416647);LOC106368348(LOC106368348);LOC106379945(LOC106379945)
Metabolism	Energy metabolism	Carbon fixation in photosynthetic organisms	1	310	0.704817	0.844684	ko00710	LOC106383609(LOC106383609)
Genetic Information Processing	Replication and repair	Nucleotide excision repair	3	940	0.71585	0.844684	ko03420	LOC106416647(LOC106416647);LOC106368348(LOC106368348);LOC106379945(LOC106379945)
Metabolism	Global and overview maps	2-Oxocarboxylic acid metabolism	1	323	0.719659	0.844684	ko01210	LOC106385828(LOC106385828)
Metabolism	Global and overview maps	Fatty acid metabolism	1	326	0.722978	0.844684	ko01212	LOC106445421(LOC106445421)
Metabolism	Carbohydrate metabolism	Glyoxylate and dicarboxylate metabolism	1	332	0.7295	0.844684	ko00630	LOC106347262(LOC106347262)
Metabolism	Carbohydrate metabolism	Pyruvate metabolism	1	352	0.750164	0.853635	ko00620	LOC106383609(LOC106383609)
Metabolism	Global and overview maps	Carbon metabolism	3	1073	0.795959	0.876332	ko01200	LOC106383609(LOC106383609);LOC106368617(LOC106368617);LOC106347262(LOC106347262)
Genetic Information Processing	Transcription	Spliceosome	2	752	0.796665	0.876332	ko03040	LOC106439828(LOC106439828);LOC106360686(LOC106360686)
Metabolism	Carbohydrate metabolism	Glycolysis / Gluconeogenesis	1	445	0.827532	0.895363	ko00010	LOC106368617(LOC106368617)
Metabolism	Amino acid metabolism	Cysteine and methionine metabolism	1	468	0.842679	0.897046	ko00270	LOC106385828(LOC106385828)
Genetic Information Processing	Translation	mRNA surveillance pathway	1	535	0.879712	0.921604	ko03015	LOC106411045(BNAC07G32720D)
Genetic Information Processing	Folding, sorting and degradation	Ubiquitin mediated proteolysis	1	577	0.898388	0.926462	ko04120	LOC106382052(LOC106382052)
Genetic Information Processing	Translation	RNA transport	1	719	0.942717	0.957221	ko03013	LOC106411045(BNAC07G32720D)
Metabolism	Global and overview maps	Biosynthesis of amino acids	1	1017	0.983032	0.983032	ko01230	LOC106385828(LOC106385828)

## Sheet: CHH.path
Table S7. The details of KEGG pathways enriched by the unique DMGs in 17NSt0_17NSt2 in genomic sequence context of CHH
KEGG_A_class	KEGG_B_class	Pathway	CHH (341)	All (20011)	Pvalue	Qvalue	Pathway ID	Genes
Organismal Systems	Environmental adaptation	Plant-pathogen interaction	27	762	0.000288503	0.0300043	ko04626	LOC106389719(LOC106389719);LOC106434020(LOC106434020);LOC106452319(LOC106452319);LOC111214663(LOC111214663);LOC106351618(LOC106351618);LOC106354405(LOC106354405);LOC106445902(LOC106445902);LOC106362360(LOC106362360);LOC106431125(LOC106431125);LOC106453728(LOC106453728);LOC111202432(LOC111202432);LOC106386144(LOC106386144);LOC106383733(LOC106383733);LOC106387881(LOC106387881);LOC106435604(LOC10643…
Metabolism	Biosynthesis of other secondary metabolites	Stilbenoid, diarylheptanoid and gingerol biosynthesis	12	247	0.00114357	0.0470787	ko00945	LOC106446860(LOC106446860);LOC106428849(LOC106428849);LOC106348398(LOC106348398);LOC106349515(LOC106349515);LOC106361053(LOC106361053);LOC106390964(LOC106390964);LOC106361078(LOC106361078);LOC106437474(LOC106437474);LOC106420879(LOC106420879);LOC111198349(LOC111198349);LOC106431347(LOC106431347);LOC106366401(LOC106366401)
Metabolism	Metabolism of terpenoids and polyketides	Diterpenoid biosynthesis	7	97	0.00135804	0.0470787	ko00904	LOC106422618(LOC106422618);LOC106443785(LOC106443785);LOC106351318(LOC106351318);LOC106357909(LOC106357909);LOC106370917(LOC106370917);LOC106379322(LOC106379322);LOC106375617(LOC106375617)
Metabolism	Biosynthesis of other secondary metabolites	Phenylpropanoid biosynthesis	22	661	0.00228539	0.0594202	ko00940	LOC106443747(LOC106443747);LOC106454906(LOC106454906);LOC106435893(LOC106435893);LOC106435908(LOC106435908);LOC106441062(LOC106441062);LOC106432696(LOC106432696);LOC106421888(LOC106421888);LOC106347347(LOC106347347);LOC106351645(LOC106351645);LOC106402368(LOC106402368);LOC106347568(LOC106347568);LOC106348398(LOC106348398);LOC106353479(LOC106353479);LOC106361053(LOC106361053);LOC106434499(LOC10643…
Environmental Information Processing	Signal transduction	Plant hormone signal transduction	34	1248	0.00473312	0.0984488	ko04075	LOC106434717(LOC106434717);LOC106434719(LOC106434719);LOC106347328(LOC106347328);LOC106433425(LOC106433425);LOC106438277(LOC106438277);LOC106446184(LOC106446184);LOC106428757(LOC106428757);LOC106444880(LOC106444880);LOC106447343(LOC106447343);LOC106454513(LOC106454513);LOC106451788(LOC106451788);LOC106358052(LOC106358052);LOC106353441(LOC106353441);LOC106449472(LOC106449472);LOC106365846(LOC10636…
Metabolism	Metabolism of cofactors and vitamins	Ubiquinone and other terpenoid-quinone biosynthesis	8	158	0.00579791	0.100497	ko00130	LOC106421888(LOC106421888);LOC106348398(LOC106348398);LOC106376638(LOC106376638);LOC106388375(LOC106388375);LOC106387235(LOC106387235);LOC106397425(LOC106397425);LOC106402442(LOC106402442);LOC111207633(LOC111207633)
Metabolism	Energy metabolism	Photosynthesis - antenna proteins	5	81	0.0124503	0.184975	ko00196	LOC106428875(LOC106428875);LOC111198551(LOC111198551);LOC106396209(LOC106396209);LOC106396208(LOC106396208);LOC106435287(LOC106435287)
Metabolism	Metabolism of terpenoids and polyketides	Limonene and pinene degradation	9	227	0.0161952	0.210538	ko00903	LOC106446860(LOC106446860);LOC106428849(LOC106428849);LOC106349515(LOC106349515);LOC106390964(LOC106390964);LOC106437474(LOC106437474);LOC106420879(LOC106420879);LOC111198349(LOC111198349);LOC106431347(LOC106431347);LOC106366401(LOC106366401)
Metabolism	Biosynthesis of other secondary metabolites	Flavonoid biosynthesis	5	100	0.0282591	0.319253	ko00941	LOC106348398(LOC106348398);LOC106361053(LOC106361053);LOC111197703(LOC111197703);LOC111204286(LOC111204286);LOC106361078(LOC106361078)
Metabolism	Amino acid metabolism	Phenylalanine metabolism	7	175	0.0306974	0.319253	ko00360	LOC106421888(LOC106421888);LOC106348398(LOC106348398);LOC106361053(LOC106361053);LOC106388375(LOC106388375);LOC106361078(LOC106361078);LOC106397425(LOC106397425);LOC106375928(LOC106375928)
Metabolism	Glycan biosynthesis and metabolism	Glycosylphosphatidylinositol(GPI)-anchor biosynthesis	4	74	0.037588	0.355377	ko00563	LOC106367202(LOC106367202);LOC106384761(LOC106384761);LOC106346310(LOC106346310);LOC106358559(LOC106358559)
Metabolism	Lipid metabolism	Steroid biosynthesis	6	153	0.0473784	0.410612	ko00100	LOC106387284(LOC106387284);LOC106439030(LOC106439030);LOC106388465(LOC106388465);LOC106389140(LOC106389140);LOC106392394(LOC106392394);LOC106402151(LOC106402151)
Metabolism	Carbohydrate metabolism	Amino sugar and nucleotide sugar metabolism	14	517	0.0605257	0.462176	ko00520	LOC106446732(LOC106446732);LOC106353172(LOC106353172);LOC106444525(LOC106444525);LOC106441054(LOC106441054);LOC106348034(LOC106348034);LOC106366470(LOC106366470);LOC106364996(LOC106364996);LOC106387396(LOC106387396);LOC106388677(LOC106388677);LOC106398178(LOC106398178);LOC106424325(LOC106424325);LOC111197814(LOC111197814);LOC106415442(LOC106415442);LOC106386585(LOC106386585)
Metabolism	Lipid metabolism	alpha-Linolenic acid metabolism	6	164	0.0622161	0.462176	ko00592	LOC106443552(LOC106443552);LOC106346097(LOC106346097);LOC106415581(LOC106415581);LOC106386015(LOC106386015);LOC106396874(LOC106396874);LOC106416449(LOC106416449)
Metabolism	Glycan biosynthesis and metabolism	Glycosaminoglycan degradation	2	30	0.0922017	0.637546	ko00531	LOC111197814(LOC111197814);LOC106446111(LOC106446111)
Genetic Information Processing	Replication and repair	Base excision repair	5	143	0.0980839	0.637546	ko03410	LOC106362878(LOC106362878);LOC106451383(LOC106451383);LOC106376420(LOC106376420);LOC106413872(LOC106413872);LOC106389855(LOC106389855)
Cellular Processes	Transport and catabolism	Autophagy - animal	5	149	0.111623	0.648709	ko04140	LOC106352539(LOC106352539);LOC106401821(LOC106401821);LOC106432122(LOC106432122);LOC106380598(LOC106380598);LOC106419554(LOC106419554)
Metabolism	Metabolism of other amino acids	Taurine and hypotaurine metabolism	3	71	0.120855	0.648709	ko00430	LOC106426880(LOC106426880);LOC106386209(LOC106386209);LOC106417763(LOC106417763)
Metabolism	Carbohydrate metabolism	Galactose metabolism	6	199	0.125564	0.648709	ko00052	LOC106429859(LOC106429859);LOC106444525(LOC106444525);LOC106436392(LOC106436392);LOC106366470(LOC106366470);LOC106365790(LOC106365790);LOC106436892(LOC106436892)
Metabolism	Global and overview maps	Degradation of aromatic compounds	2	37	0.13084	0.648709	ko01220	LOC106348398(LOC106348398);LOC106443425(LOC106443425)
Metabolism	Amino acid metabolism	Tyrosine metabolism	5	157	0.130989	0.648709	ko00350	LOC106443425(LOC106443425);LOC106388375(LOC106388375);LOC111206442(LOC111206442);LOC106386015(LOC106386015);LOC106375928(LOC106375928)
Metabolism	Amino acid metabolism	Phenylalanine, tyrosine and tryptophan biosynthesis	6	205	0.138755	0.651086	ko00400	LOC106426750(LOC106426750);LOC106388375(LOC106388375);LOC111197794(LOC111197794);LOC106452058(LOC106452058);LOC106375928(LOC106375928);LOC106397521(LOC106397521)
Metabolism	Carbohydrate metabolism	Butanoate metabolism	3	77	0.14399	0.651086	ko00650	LOC106426880(LOC106426880);LOC106391519(LOC106391519);LOC106417763(LOC106417763)
Metabolism	Amino acid metabolism	Arginine and proline metabolism	6	224	0.184448	0.760666	ko00330	LOC106443154(LOC106443154);LOC106385124(LOC106385124);LOC106434498(LOC106434498);LOC106347086(LOC106347086);LOC106407509(LOC106407509);LOC106371271(LOC106371271)
Metabolism	Glycan biosynthesis and metabolism	Glycosphingolipid biosynthesis - ganglio series	1	12	0.186417	0.760666	ko00604	LOC111197814(LOC111197814)
Metabolism	Metabolism of other amino acids	Glutathione metabolism	9	374	0.190166	0.760666	ko00480	LOC106394558(LOC106394558);LOC106352699(LOC106352699);LOC106386209(LOC106386209);LOC106346204(LOC106346204);LOC106446971(LOC106446971);LOC106386647(LOC106386647);LOC106411627(LOC106411627);LOC106401842(LOC106401842);LOC106445185(LOC106445185)
Metabolism	Biosynthesis of other secondary metabolites	Isoquinoline alkaloid biosynthesis	3	92	0.207107	0.79458	ko00950	LOC106388375(LOC106388375);LOC111206442(LOC111206442);LOC106375928(LOC106375928)
Metabolism	Metabolism of cofactors and vitamins	Lipoic acid metabolism	1	14	0.213925	0.79458	ko00785	LOC111204259(LOC111204259)
Metabolism	Carbohydrate metabolism	Inositol phosphate metabolism	6	243	0.235182	0.843412	ko00562	LOC106427916(LOC106427916);LOC106387397(LOC106387397);LOC106348123(LOC106348123);LOC106420251(LOC106420251);LOC106419484(LOC106419484);LOC106375926(LOC106375926)
Genetic Information Processing	Replication and repair	Non-homologous end-joining	1	20	0.291011	0.964877	ko03450	LOC106434510(LOC106434510)
Metabolism	Amino acid metabolism	Tryptophan metabolism	5	213	0.298219	0.964877	ko00380	LOC106372559(LOC106372559);LOC106370091(LOC106370091);LOC106371701(LOC106371701);LOC106403755(LOC106403755);LOC106413796(LOC106413796)
Metabolism	Carbohydrate metabolism	Ascorbate and aldarate metabolism	4	167	0.317798	0.964877	ko00053	LOC106371691(LOC106371691);LOC106388677(LOC106388677);LOC106386647(LOC106386647);LOC106401842(LOC106401842)
Metabolism	Lipid metabolism	Glycerophospholipid metabolism	8	381	0.324748	0.964877	ko00564	LOC106348776(LOC106348776);LOC106380147(LOC106380147);LOC106358028(LOC106358028);LOC106372708(LOC106372708);LOC106387500(LOC106387500);LOC106358393(LOC106358393);LOC111209824(LOC111209824);LOC106351974(LOC106351974)
Metabolism	Amino acid metabolism	Lysine biosynthesis	2	70	0.335492	0.964877	ko00300	LOC106439752(LOC106439752);LOC106402271(LOC106402271)
Metabolism	Lipid metabolism	Fatty acid elongation	3	120	0.335588	0.964877	ko00062	LOC106401721(LOC106401721);LOC106415649(LOC106415649);LOC106411044(LOC106411044)
Metabolism	Metabolism of terpenoids and polyketides	Carotenoid biosynthesis	3	121	0.340252	0.964877	ko00906	LOC106371493(LOC106371493);LOC106361235(LOC106361235);LOC111208232(LOC111208232)
Metabolism	Lipid metabolism	Fatty acid degradation	4	174	0.344817	0.964877	ko00071	LOC106443425(LOC106443425);LOC106346097(LOC106346097);LOC106415581(LOC106415581);LOC106386015(LOC106386015)
Metabolism	Energy metabolism	Nitrogen metabolism	4	176	0.352551	0.964877	ko00910	LOC106443394(LOC106443394);LOC106434319(LOC106434319);LOC106385338(LOC106385338);LOC106411852(LOC106411852)
Environmental Information Processing	Signal transduction	Phosphatidylinositol signaling system	6	301	0.407041	1	ko04070	LOC106427916(LOC106427916);LOC106387397(LOC106387397);LOC106348123(LOC106348123);LOC106420251(LOC106420251);LOC106419484(LOC106419484);LOC106445241(LOC106445241)
Metabolism	Metabolism of other amino acids	Cyanoamino acid metabolism	5	247	0.412507	1	ko00460	LOC106435893(LOC106435893);LOC106435908(LOC106435908);LOC106386209(LOC106386209);LOC106347568(LOC106347568);LOC106380979(LOC106380979)
Cellular Processes	Transport and catabolism	Endocytosis	13	700	0.415582	1	ko04144	LOC106440349(LOC106440349);LOC106427916(LOC106427916);LOC106417391(LOC106417391);LOC106419534(LOC106419534);LOC111215041(LOC111215041);LOC111198780(LOC111198780);LOC106349194(LOC106349194);LOC106358393(LOC106358393);LOC106396610(LOC106396610);LOC106387546(LOC106387546);LOC111207722(LOC111207722);LOC106414049(LOC106414049);LOC106376200(BNAC07G01530D)
Metabolism	Carbohydrate metabolism	Pentose and glucuronate interconversions	8	421	0.427676	1	ko00040	LOC106348821(LOC106348821);LOC106438246(LOC106438246);LOC106423546(LOC106423546);LOC106361318(LOC106361318);LOC106388677(LOC106388677);LOC106368660(LOC106368660);LOC111197831(LOC111197831);LOC106410439(LOC106410439)
Metabolism	Biosynthesis of other secondary metabolites	Tropane, piperidine and pyridine alkaloid biosynthesis	3	140	0.427755	1	ko00960	LOC106436184(LOC106436184);LOC106388375(LOC106388375);LOC106375928(LOC106375928)
Metabolism	Carbohydrate metabolism	Pentose phosphate pathway	4	200	0.444615	1	ko00030	LOC106352699(LOC106352699);LOC106446362(LOC106446362);LOC106351995(LOC106351995);LOC106368617(LOC106368617)
Metabolism	Glycan biosynthesis and metabolism	Glycosphingolipid biosynthesis - globo and isoglobo series	1	35	0.452328	1	ko00603	LOC111197814(LOC111197814)
Genetic Information Processing	Folding, sorting and degradation	Protein export	4	209	0.478224	1	ko03060	LOC106380782(LOC106380782);LOC106385574(LOC106385574);LOC106407427(LOC106407427);LOC106402004(LOC106402004)
Metabolism	Lipid metabolism	Ether lipid metabolism	2	100	0.51043	1	ko00565	LOC106358393(LOC106358393);LOC106351974(LOC106351974)
Metabolism	Metabolism of other amino acids	beta-Alanine metabolism	3	164	0.531675	1	ko00410	LOC106426880(LOC106426880);LOC106417763(LOC106417763);LOC106434498(LOC106434498)
Metabolism	Amino acid metabolism	Cysteine and methionine metabolism	8	468	0.546324	1	ko00270	LOC106439002(LOC106439002);LOC106376249(LOC106376249);LOC106443154(LOC106443154);LOC106385124(LOC106385124);LOC106388375(LOC106388375);LOC106390528(LOC106390528);LOC106402271(LOC106402271);LOC106368984(LOC106368984)
Metabolism	Carbohydrate metabolism	Starch and sucrose metabolism	14	834	0.561602	1	ko00500	LOC106348821(LOC106348821);LOC106429859(LOC106429859);LOC106435893(LOC106435893);LOC106435908(LOC106435908);LOC106438246(LOC106438246);LOC106353172(LOC106353172);LOC106441054(LOC106441054);LOC106423546(LOC106423546);LOC106347568(LOC106347568);LOC106348034(LOC106348034);LOC106365522(LOC106365522);LOC106380979(LOC106380979);LOC106375924(LOC106375924);LOC106436892(LOC106436892)
Metabolism	Lipid metabolism	Linoleic acid metabolism	1	50	0.577023	1	ko00591	LOC106396874(LOC106396874)
Metabolism	Biosynthesis of other secondary metabolites	Glucosinolate biosynthesis	1	51	0.584249	1	ko00966	LOC106434598(LOC106434598)
Metabolism	Metabolism of cofactors and vitamins	Porphyrin and chlorophyll metabolism	3	180	0.594778	1	ko00860	LOC106350863(LOC106350863);LOC106440156(LOC106440156);LOC106418654(LOC106418654)
Metabolism	Metabolism of cofactors and vitamins	Vitamin B6 metabolism	1	53	0.598333	1	ko00750	LOC106351387(LOC106351387)
Metabolism	Biosynthesis of other secondary metabolites	Monobactam biosynthesis	1	54	0.605196	1	ko00261	LOC106402271(LOC106402271)
Metabolism	Energy metabolism	Carbon fixation in photosynthetic organisms	5	310	0.61108	1	ko00710	LOC106446351(LOC106446351);LOC106446362(LOC106446362);LOC106435161(LOC106435161);LOC106383016(LOC106383016);LOC106382945(LOC106382945)
Metabolism	Energy metabolism	Photosynthesis	4	258	0.643608	1	ko00195	LOC106440742(LOC106440742);LOC106374829(LOC106374829);LOC106347931(LOC106347931);LOC106396448(LOC106396448)
Metabolism	Lipid metabolism	Cutin, suberine and wax biosynthesis	2	128	0.64425	1	ko00073	LOC106353618(LOC106353618);LOC106371648(LOC106371648)
Genetic Information Processing	Transcription	Basal transcription factors	3	196	0.652109	1	ko03022	LOC106372166(LOC106372166);LOC106382625(LOC106382625);LOC106373094(LOC106373094)
Metabolism	Global and overview maps	Fatty acid metabolism	5	326	0.655031	1	ko01212	LOC106435371(LOC106435371);LOC106437748(LOC106437748);LOC106346097(LOC106346097);LOC106415581(LOC106415581);LOC106445421(LOC106445421)
Metabolism	Glycan biosynthesis and metabolism	Other glycan degradation	1	62	0.656052	1	ko00511	LOC111197814(LOC111197814)
Metabolism	Metabolism of terpenoids and polyketides	Sesquiterpenoid and triterpenoid biosynthesis	1	67	0.684464	1	ko00909	LOC106392394(LOC106392394)
Organismal Systems	Environmental adaptation	Circadian rhythm - plant	2	140	0.692103	1	ko04712	LOC106348254(LOC106348254);LOC111204286(LOC111204286)
Metabolism	Metabolism of cofactors and vitamins	Biotin metabolism	1	69	0.695162	1	ko00780	LOC106435371(LOC106435371)
Metabolism	Metabolism of terpenoids and polyketides	Zeatin biosynthesis	1	72	0.710534	1	ko00908	LOC106406751(LOC106406751)
Metabolism	Lipid metabolism	Arachidonic acid metabolism	1	74	0.720351	1	ko00590	LOC106386209(LOC106386209)
Metabolism	Metabolism of other amino acids	Selenocompound metabolism	1	75	0.725134	1	ko00450	LOC106368984(LOC106368984)
Cellular Processes	Transport and catabolism	Peroxisome	5	356	0.728486	1	ko04146	LOC106432971(LOC106432971);LOC106381689(LOC106381689);LOC106371648(LOC106371648);LOC106445185(LOC106445185);LOC106388861(LOC106388861)
Metabolism	Amino acid metabolism	Alanine, aspartate and glutamate metabolism	3	227	0.74611	1	ko00250	LOC106426880(LOC106426880);LOC106391519(LOC106391519);LOC106417763(LOC106417763)
Metabolism	Amino acid metabolism	Glycine, serine and threonine metabolism	4	300	0.754933	1	ko00260	LOC106345971(LOC106345971);LOC106426750(LOC106426750);LOC106404197(LOC106404197);LOC106402271(LOC106402271)
Metabolism	Energy metabolism	Sulfur metabolism	2	160	0.75998	1	ko00920	LOC106439002(LOC106439002);LOC106441278(LOC106441278)
Metabolism	Lipid metabolism	Fatty acid biosynthesis	2	163	0.768965	1	ko00061	LOC106435371(LOC106435371);LOC106445421(LOC106445421)
Metabolism	Lipid metabolism	Biosynthesis of unsaturated fatty acids	2	166	0.777657	1	ko01040	LOC106435371(LOC106435371);LOC106437748(LOC106437748)
Metabolism	Carbohydrate metabolism	Citrate cycle (TCA cycle)	3	249	0.799692	1	ko00020	LOC106382945(LOC106382945);LOC106453154(LOC106453154);LOC106445185(LOC106445185)
Genetic Information Processing	Folding, sorting and degradation	Protein processing in endoplasmic reticulum	12	866	0.806752	1	ko04141	LOC106389719(LOC106389719);LOC106451533(LOC106451533);LOC106437659(LOC106437659);LOC106361204(LOC106361204);LOC106374473(LOC106374473);LOC106376161(LOC106376161);LOC106374268(LOC106374268);LOC106413753(LOC106413753);LOC106428611(LOC106428611);LOC106396610(LOC106396610);LOC106417581(LOC106417581);LOC106367426(LOC106367426)
Metabolism	Energy metabolism	Oxidative phosphorylation	9	673	0.813854	1	ko00190	LOC106425412(LOC106425412);LOC106366482(LOC106366482);LOC106370922(LOC106370922);LOC106384822(LOC106384822);LOC106386270(LOC106386270);LOC106426234(LOC106426234);LOC106369006(LOC106369006);LOC106358546(LOC106358546);LOC106382798(LOC106382798)
Metabolism	Amino acid metabolism	Valine, leucine and isoleucine degradation	2	181	0.816948	1	ko00280	LOC106361054(LOC106361054);LOC106411580(LOC106411580)
Genetic Information Processing	Folding, sorting and degradation	RNA degradation	6	491	0.845701	1	ko03018	LOC106365909(LOC106365909);LOC106420151(LOC106420151);LOC106396709(LOC106396709);LOC106444543(LOC106444543);LOC106427382(LOC106427382);LOC106411045(BNAC07G32720D)
Metabolism	Metabolism of terpenoids and polyketides	Terpenoid backbone biosynthesis	2	208	0.87231	1	ko00900	LOC106397499(LOC106397499);LOC106394802(LOC106394802)
Metabolism	Carbohydrate metabolism	Glycolysis / Gluconeogenesis	5	445	0.878821	1	ko00010	LOC106446362(LOC106446362);LOC106368617(LOC106368617);LOC106443425(LOC106443425);LOC106382945(LOC106382945);LOC106386015(LOC106386015)
Metabolism	Lipid metabolism	Glycerolipid metabolism	2	236	0.913123	1	ko00561	LOC106380147(LOC106380147);LOC106351974(LOC106351974)
Metabolism	Global and overview maps	2-Oxocarboxylic acid metabolism	3	323	0.915452	1	ko01210	LOC106402271(LOC106402271);LOC106445185(LOC106445185);LOC106434598(LOC106434598)
Genetic Information Processing	Folding, sorting and degradation	Proteasome	2	247	0.925528	1	ko03050	LOC106432428(LOC106432428);LOC106451289(LOC106451289)
Metabolism	Global and overview maps	Biosynthesis of amino acids	12	1017	0.933164	1	ko01230	LOC106439002(LOC106439002);LOC106439752(LOC106439752);LOC106446362(LOC106446362);LOC106345971(LOC106345971);LOC106426750(LOC106426750);LOC106388375(LOC106388375);LOC111197794(LOC111197794);LOC106402271(LOC106402271);LOC106452058(LOC106452058);LOC106375928(LOC106375928);LOC106397521(LOC106397521);LOC106445185(LOC106445185)
Cellular Processes	Transport and catabolism	Phagosome	4	425	0.933681	1	ko04145	LOC106438492(LOC106438492);LOC106439832(LOC106439832);LOC106366482(LOC106366482);LOC106406241(LOC106406241)
Genetic Information Processing	Transcription	RNA polymerase	1	166	0.94302	1	ko03020	LOC106419349(LOC106419349)
Genetic Information Processing	Translation	Aminoacyl-tRNA biosynthesis	2	268	0.944718	1	ko00970	LOC106365869(LOC106365869);LOC106420538(LOC106420538)
Metabolism	Glycan biosynthesis and metabolism	N-Glycan biosynthesis	1	185	0.959014	1	ko00510	LOC106423574(LOC106423574)
Metabolism	Global and overview maps	Carbon metabolism	11	1073	0.97739	1	ko01200	LOC106352699(LOC106352699);LOC106439002(LOC106439002);LOC106446351(LOC106446351);LOC106446362(LOC106446362);LOC106351995(LOC106351995);LOC106435161(LOC106435161);LOC106368617(LOC106368617);LOC106443425(LOC106443425);LOC106383016(LOC106383016);LOC106382945(LOC106382945);LOC106445185(LOC106445185)
Metabolism	Carbohydrate metabolism	Glyoxylate and dicarboxylate metabolism	2	332	0.97828	1	ko00630	LOC106446351(LOC106446351);LOC106404197(LOC106404197)
Metabolism	Carbohydrate metabolism	Pyruvate metabolism	2	352	0.983889	1	ko00620	LOC106383016(LOC106383016);LOC106382945(LOC106382945)
Metabolism	Carbohydrate metabolism	Fructose and mannose metabolism	1	254	0.987645	1	ko00051	LOC106446362(LOC106446362)
Metabolism	Nucleotide metabolism	Purine metabolism	4	575	0.98934	1	ko00230	LOC106440441(LOC106440441);LOC106441278(LOC106441278);LOC106419349(LOC106419349);LOC106396147(LOC106396147)
Metabolism	Nucleotide metabolism	Pyrimidine metabolism	3	482	0.989501	1	ko00240	LOC106419349(LOC106419349);LOC106364885(LOC106364885);LOC106360527(LOC106360527)
Genetic Information Processing	Folding, sorting and degradation	Ubiquitin mediated proteolysis	4	577	0.989611	1	ko04120	LOC106417166(LOC106417166);LOC106390927(LOC106390927);LOC106405958(LOC106405958);LOC106382052(LOC106382052)
Genetic Information Processing	Replication and repair	Nucleotide excision repair	8	940	0.991742	1	ko03420	LOC106391729(LOC106391729);LOC106450978(LOC106450978);LOC106368348(LOC106368348);LOC106381720(LOC106381720);LOC106373094(LOC106373094);LOC106432104(LOC106432104);LOC106406545(LOC106406545);LOC106379945(LOC106379945)
Genetic Information Processing	Replication and repair	Mismatch repair	7	865	0.992429	1	ko03430	LOC106391729(LOC106391729);LOC106450978(LOC106450978);LOC106368348(LOC106368348);LOC106381720(LOC106381720);LOC106432104(LOC106432104);LOC106406545(LOC106406545);LOC106379945(LOC106379945)
Genetic Information Processing	Translation	RNA transport	5	719	0.994568	1	ko03013	LOC106446875(LOC106446875);LOC106364816(LOC106364816);LOC106427382(LOC106427382);LOC106411045(BNAC07G32720D);LOC106428591(LOC106428591)
Genetic Information Processing	Replication and repair	Homologous recombination	7	900	0.994924	1	ko03440	LOC106391729(LOC106391729);LOC106368348(LOC106368348);LOC106434510(LOC106434510);LOC106381720(LOC106381720);LOC106432104(LOC106432104);LOC106406545(LOC106406545);LOC106379945(LOC106379945)
Genetic Information Processing	Translation	mRNA surveillance pathway	3	535	0.99501	1	ko03015	LOC106397097(LOC106397097);LOC106427382(LOC106427382);LOC106411045(BNAC07G32720D)
Genetic Information Processing	Replication and repair	DNA replication	7	917	0.995833	1	ko03030	LOC106391729(LOC106391729);LOC106450978(LOC106450978);LOC106368348(LOC106368348);LOC106381720(LOC106381720);LOC106432104(LOC106432104);LOC106406545(LOC106406545);LOC106379945(LOC106379945)
Genetic Information Processing	Transcription	Spliceosome	5	752	0.996425	1	ko03040	LOC106453449(LOC106453449);LOC106384235(LOC106384235);LOC106396610(LOC106396610);LOC106391843(BNAC02G45840D);LOC106440144(LOC106440144)
Genetic Information Processing	Translation	Ribosome biogenesis in eukaryotes	1	374	0.99848	1	ko03008	LOC106380609(LOC106380609)
Genetic Information Processing	Translation	Ribosome	2	1406	1	1	ko03010	LOC106431439(LOC106431439);LOC106444043(LOC106444043)
