# Supplementary material for: DNA methylation affects freezing tolerance in winter rapeseed by mediating the expression of genes related to JA and CK pathways
Source: Front Genet. 2022 Aug 17;13:968494. doi: 10.3389/fgene.2022.968494 (PMC9432081; doi:10.3389/fgene.2022.968494)
Supplement: Supplementary file 11 [file Table8.XLSX]

## Sheet: CG_TF
Table S8. Differentially methylated TFs identified only in 17NSt0_17NSt2 in genomic sequence context of CG
GeneID	TF_family	Description	chr	start	end	methdiff	log2(FC)	position
LOC106345451	GRF	PREDICTED: growth-regulating factor 4-like [Brassica napus]	NC_027772.2	20560701	20560900	-26.8548	-4.24793	Downstream
LOC106348410	WRKY	PREDICTED: probable WRKY transcription factor 25 [Brassica napus]	NC_027762.2	24090301	24090500	-30.2632	2.55819	Upstream
LOC106353824	TCP	PREDICTED: transcription factor TCP15-like isoform X1 [Brassica napus]	NC_027763.2	19351501	19351700	-27.1981	-2.94062	Genebody
LOC106362406	LIM	PREDICTED: LIM domain-containing protein WLIM1-like [Brassica rapa]	NC_027764.2	26562501	26562700	-33.75	-2.47745	Downstream
LOC106365907	AP2-EREBP	PREDICTED: ethylene-responsive transcription factor ERF003-like [Brassica rapa]	NC_027765.2	1751401	1751600	40.3968	-6.64462	Downstream
LOC106372736	Tify	PREDICTED: protein TIFY 4B-like isoform X1 [Brassica oleracea var. oleracea] [Brassica oleracea]	NC_027767.2	25896201	25896400	29.3474	-2.84609	Upstream
LOC106376459	ARR-B	PREDICTED: transcription factor LUX-like [Brassica oleracea var. oleracea] [Brassica oleracea]	NC_027767.2	33479801	33480000	33.4465	5.82295	Upstream
LOC106376719	Tify	PREDICTED: protein TIFY 11B-like [Brassica napus]	NC_027768.2	52520701	52520900	-38.187	3.03259	Upstream
LOC106377535	C2C2-CO-like	PREDICTED: protein CHLOROPLAST IMPORT APPARATUS 2-like isoform X1 [Brassica napus]	NC_027768.2	11045101	11045300	-47.1042	-4.69682	Downstream
LOC106377535	C2C2-CO-like	PREDICTED: protein CHLOROPLAST IMPORT APPARATUS 2-like isoform X1 [Brassica napus]	NC_027768.2	11044201	11044400	36.6071	-4.69682	Downstream
LOC106379609	AP2-EREBP	PREDICTED: ethylene-responsive transcription factor 12-like [Brassica napus]	NC_027769.2	62190001	62190200	-25.1613	5.8679	Upstream
LOC106379609	AP2-EREBP	PREDICTED: ethylene-responsive transcription factor 12-like [Brassica napus]	NC_027769.2	62189801	62190000	-27.5327	5.8679	Upstream
LOC106380796	NAC	PREDICTED: NAC domain-containing protein 92-like [Brassica napus]	NC_027768.2	5309201	5309400	40.1414	3.80735	Upstream
LOC106380796	NAC	PREDICTED: NAC domain-containing protein 92-like [Brassica napus]	NC_027768.2	5309301	5309500	30.179	3.80735	Upstream
LOC106382840	AP2-EREBP	PREDICTED: ethylene-responsive transcription factor ABR1-like [Brassica napus]	NC_027769.2	69317101	69317300	-50.3497	5.55982	Downstream
LOC106384961	ARR-B	BnaC03g03620D [Brassica napus]	NC_027769.2	5713401	5713600	34.9624	-4.69804	Genebody
LOC106386376	mTERF	BnaAnng05420D [Brassica napus]	NC_027762.2	35149401	35149600	25.5043	2.09077	Upstream
LOC106393197	C2C2-CO-like	PREDICTED: zinc finger protein CONSTANS-LIKE 6-like [Brassica napus]	NC_027768.2	20101301	20101500	-27.8862	-6.5576	Downstream
LOC106394814	GRAS	PREDICTED: scarecrow-like protein 32 [Brassica oleracea var. oleracea] [Brassica oleracea]	NC_027773.2	23612201	23612400	-26.4578	-3.57154	Genebody
LOC106409451	NAC	PREDICTED: NAC domain-containing protein 86-like [Brassica napus]	NC_027773.2	29449201	29449400	-29.7858	4.87036	Downstream
LOC106416792	NAC	PREDICTED: NAC domain-containing protein 55-like [Brassica oleracea var. oleracea] [Brassica oleracea]	NC_027770.2	47877301	47877500	-41.4773	4.54273	Downstream
LOC106419857	bHLH	PREDICTED: transcription factor bHLH90-like [Brassica napus]	NC_027765.2	43872901	43873100	-30.3423	-4.76081	Upstream
LOC106429294	AP2-EREBP	PREDICTED: ethylene-responsive transcription factor 13-like [Brassica napus]	NC_027760.2	23297701	23297900	-25.2958	4.11548	Downstream
LOC106437517	FAR1	PREDICTED: protein FAR1-RELATED SEQUENCE 1-like isoform X1 [Brassica napus]	NC_027757.2	7234201	7234400	49.6352	-2.34792	Downstream
LOC106440543	ABI3VP1	PREDICTED: B3 domain-containing protein REM2-like [Brassica napus]	ps05	3215801	3216000	31.2374	6.06369	Downstream
LOC106440543	ABI3VP1	PREDICTED: B3 domain-containing protein REM2-like [Brassica napus]	ps05	3215701	3215900	42.5047	6.06369	Downstream
LOC106440543	ABI3VP1	PREDICTED: B3 domain-containing protein REM2-like [Brassica napus]	ps05	3215601	3215800	46.6113	6.06369	Downstream
LOC106440543	ABI3VP1	PREDICTED: B3 domain-containing protein REM2-like [Brassica napus]	ps05	3215501	3215700	45.4911	6.06369	Downstream
LOC106447204	Trihelix	PREDICTED: glutathione S-transferase T3-like [Brassica rapa]	NC_027760.2	17767301	17767500	31.5708	-3.14923	Downstream
LOC106449675	ARR-B	myb-related protein Myb4-like [Brassica napus]	NC_027767.2	30018501	30018700	-36.7647	5.44174	Upstream
LOC106449675	ARR-B	myb-related protein Myb4-like [Brassica napus]	NC_027767.2	30018401	30018600	-36.7647	5.44174	Upstream
LOC106450628	bHLH	PREDICTED: transcription factor bHLH48-like isoform X1 [Brassica napus]	NC_027761.2	1714801	1715000	-39.2157	-3.14255	Genebody
LOC106450628	bHLH	PREDICTED: transcription factor bHLH48-like isoform X1 [Brassica napus]	NC_027761.2	1714801	1715000	-39.2157	-3.14255	Downstream
LOC106453459	ARR-B	PREDICTED: myb-related protein Myb4-like isoform X2 [Brassica napus]	NC_027758.2	21888901	21889100	37.9104	5.10014	Downstream
LOC111197701	AP2-EREBP	PREDICTED: AP2-like ethylene-responsive transcription factor ANT [Brassica oleracea var. oleracea] [Brassica oleracea]	NC_027769.2	67021601	67021800	-27.6037	-3.79256	Upstream
LOC111200390	Tify	PREDICTED: protein TIFY 11A-like [Brassica napus]	NC_027765.2	40942101	40942300	52.7589	3.54969	Downstream
LOC111207552	ARR-B	BnaA02g31210D [Brassica napus]	NC_027758.2	31555801	31556000	34.0426	2.20436	Genebody
LOC111210773	AP2-EREBP	BnaC04g13510D [Brassica napus]	ps02	17356201	17356400	33.1915	-3.39645	Downstream

## Sheet: CHG_TF
Table S8. Differentially methylated TFs identified only in 17NSt0_17NSt2 in genomic sequence context of CHG
GeneID	TF_family	Description	chr	start	end	methdiff	log2(FC)	position
LOC106347328	Tify	PREDICTED: protein TIFY 6B-like isoform X1 [Brassica napus]	NC_027757.2	28758601	28758800	-25.4957	4.76504	Downstream
LOC106350711	C2C2-GATA	PREDICTED: GATA transcription factor 12-like [Brassica napus]	NC_027773.2	42631901	42632100	37.825	-4.0612	Downstream
LOC106357550	ARR-B	PREDICTED: transcription activator GLK1-like isoform X1 [Brassica napus]	NC_027763.2	149401	149600	-55.1724	-3.8833	Upstream
LOC106357550	ARR-B	PREDICTED: transcription activator GLK1-like isoform X1 [Brassica napus]	NC_027763.2	149501	149700	-30.4867	-3.8833	Upstream
LOC106359455	TCP	PREDICTED: transcription factor TCP3-like [Brassica napus]	NC_027764.2	1069101	1069300	-32.2822	-2.86942	Downstream
LOC106367183	ARR-B	BnaA02g02580D [Brassica napus]	NC_027758.2	4926101	4926300	-26.5556	-3.31866	Genebody
LOC106372315	NAC	PREDICTED: NAC domain-containing protein 83 [Brassica oleracea var. oleracea] [Brassica oleracea]	NC_027775.2	47049901	47050100	-33.1366	-2.39698	Upstream
LOC106372315	NAC	PREDICTED: NAC domain-containing protein 83 [Brassica oleracea var. oleracea] [Brassica oleracea]	NC_027775.2	47049801	47050000	-25.2836	-2.39698	Upstream
LOC106372315	NAC	PREDICTED: NAC domain-containing protein 83 [Brassica oleracea var. oleracea] [Brassica oleracea]	NC_027775.2	47050001	47050200	-30.736	-2.39698	Upstream
LOC106372736	Tify	PREDICTED: protein TIFY 4B-like isoform X1 [Brassica oleracea var. oleracea] [Brassica oleracea]	NC_027767.2	25896201	25896400	41.8511	-2.84609	Upstream
LOC106377085	ABI3VP1	PREDICTED: disease resistance protein RRS1-like isoform X1 [Brassica napus]	NC_027770.2	62896001	62896200	-37.004	-3.10367	Downstream
LOC106377535	C2C2-CO-like	PREDICTED: protein CHLOROPLAST IMPORT APPARATUS 2-like isoform X1 [Brassica napus]	NC_027768.2	11044201	11044400	-48.4793	-4.69682	Downstream
LOC106382424	AP2-EREBP	PREDICTED: ethylene-responsive transcription factor ERF011-like [Brassica napus]	NC_027774.2	23192701	23192900	-29.2398	2.96746	Upstream
LOC106382505	WRKY	PREDICTED: probable WRKY transcription factor 48 [Brassica napus]	NC_027774.2	41548801	41549000	-34.9625	5.24338	Upstream
LOC106382505	WRKY	PREDICTED: probable WRKY transcription factor 48 [Brassica napus]	NC_027774.2	41548601	41548800	-34.2629	5.24338	Upstream
LOC106382505	WRKY	PREDICTED: probable WRKY transcription factor 48 [Brassica napus]	NC_027774.2	41548701	41548900	-40.1573	5.24338	Upstream
LOC106382744	AP2-EREBP	PREDICTED: ethylene-responsive transcription factor ERF104-like [Brassica napus]	ps03	11568501	11568700	-27.0115	-5.59442	Upstream
LOC106382744	AP2-EREBP	PREDICTED: ethylene-responsive transcription factor ERF104-like [Brassica napus]	ps03	11568401	11568600	-25.4157	-5.59442	Upstream
LOC106382745	NAC	PREDICTED: NAC domain-containing protein 100-like [Brassica napus]	ps03	11614001	11614200	27.4882	-3.63559	Downstream
LOC106382776	AP2-EREBP	PREDICTED: ethylene-responsive transcription factor 4-like [Brassica napus]	NC_027767.2	47610901	47611100	-26.5926	2.48665	Downstream
LOC106382776	AP2-EREBP	PREDICTED: ethylene-responsive transcription factor 4-like [Brassica napus]	NC_027767.2	47611001	47611200	-37.6775	2.48665	Downstream
LOC106385213	ARR-B	PREDICTED: two-component response regulator ARR15-like [Brassica napus]	NC_027770.2	17897901	17898100	-34.2857	-3.86321	Downstream
LOC106385317	AP2-EREBP	PREDICTED: ethylene-responsive transcription factor ERF016-like [Brassica rapa]	NC_027759.2	4953201	4953400	-32.9779	5.25821	Upstream
LOC106402800	ARR-B	PREDICTED: protein REVEILLE 6 isoform X1 [Brassica rapa]	NC_027766.2	5231801	5232000	-34.5715	2.78638	Upstream
LOC106409067	AP2-EREBP	dehydration-responsive element-binding protein 1C-like [Brassica napus]	NC_027773.2	53690601	53690800	38.8402	2.03317	Downstream
LOC106411124	HSF	PREDICTED: heat stress transcription factor C-1-like [Brassica napus]	NC_027773.2	12850001	12850200	28.3822	2.01162	Downstream
LOC106418741	PLATZ	BnaA08g06760D [Brassica napus]	NC_027764.2	10223401	10223600	-39.6919	-2.50145	Downstream
LOC106418755	bHLH	PREDICTED: transcription factor bHLH80-like [Brassica napus]	NC_027764.2	9344901	9345100	29.7199	-2.64097	Upstream
LOC106418755	bHLH	PREDICTED: transcription factor bHLH80-like [Brassica napus]	NC_027764.2	9344801	9345000	27.2358	-2.64097	Upstream
LOC106419206	ARR-B	PREDICTED: transcription factor MYB29-like [Brassica napus]	NC_027766.2	19462601	19462800	32.7586	6.76155	Downstream
LOC106429402	MADS	PREDICTED: MADS-box protein SVP-like isoform X1 [Brassica napus]	NC_027770.2	52187301	52187500	-27.4642	-2.16795	Genebody
LOC106429402	MADS	PREDICTED: MADS-box protein SVP-like isoform X1 [Brassica napus]	NC_027770.2	52187301	52187500	-27.4642	-2.16795	Downstream
LOC106429844	C2C2-CO-like	PREDICTED: zinc finger protein HD1-like isoform X1 [Brassica oleracea var. oleracea] [Brassica oleracea]	NC_027768.2	15036301	15036500	33.982	-2.71747	Upstream
LOC106431171	RWP-RK	PREDICTED: protein NLP4-like [Brassica napus]	ps02	18593601	18593800	28.8625	-2.51457	Downstream
LOC106432008	AP2-EREBP	PREDICTED: ethylene-responsive transcription factor 5-like [Brassica napus]	NC_027765.2	20632201	20632400	-31.7715	-2.4249	Upstream
LOC106443398	ARR-B	PREDICTED: MYB-like transcription factor ETC2 [Brassica rapa]	NC_027759.2	10315001	10315200	-27.8481	-4.29768	Downstream
LOC106443398	ARR-B	PREDICTED: MYB-like transcription factor ETC2 [Brassica rapa]	NC_027759.2	10314201	10314400	30.7665	-4.29768	Downstream
LOC106447488	mTERF	uncharacterized LOC106447488 [Brassica napus]	NC_027761.2	7746201	7746400	-26.1457	-5.83077	Genebody
LOC106447488	mTERF	uncharacterized LOC106447488 [Brassica napus]	NC_027761.2	7746201	7746400	-26.1457	-5.83077	Downstream
LOC106449675	ARR-B	myb-related protein Myb4-like [Brassica napus]	NC_027767.2	30017701	30017900	28.4416	5.44174	Upstream
LOC106449675	ARR-B	myb-related protein Myb4-like [Brassica napus]	NC_027767.2	30021201	30021400	44.0476	5.44174	Downstream
LOC106454168	Trihelix	PREDICTED: glutathione S-transferase T2-like [Brassica napus]	NC_027771.2	39311701	39311900	-43.2727	-8.1964	Genebody
LOC111197822	RWP-RK	PREDICTED: protein NLP2-like [Brassica napus]	NC_027759.2	46867201	46867400	-28.8028	-3.94507	Downstream
LOC111202931	Tify	BnaCnng08230D [Brassica napus]	NC_027768.2	27868201	27868400	34.1176	2.90658	Downstream
LOC111202931	Tify	BnaCnng08230D [Brassica napus]	NC_027768.2	27868301	27868500	27.5297	2.90658	Downstream
LOC111211868	C2C2-Dof	BnaC09g12040D [Brassica napus]	ps05	8334101	8334300	-36.3248	-2.46352	Downstream
LOC111212606	NAC	BnaC09g47250D [Brassica napus]	ps06	5035501	5035700	-32.4409	7.25881	Upstream
LOC111214619	NAC	BnaC03g31420D [Brassica napus]	NC_027759.2	20162501	20162700	27.4806	10.1632	Downstream

## Sheet: CHH_TF
Table S8. Differentially methylated TFs identified only in 17NSt0_17NSt2 in genomic sequence context of CHH
GeneID	TF_family	Description	chr	start	end	methdiff	log2(FC)	position
LOC106448040	ARR-B	PREDICTED: transcription factor MYB44-like [Brassica rapa]	NC_027757.2	20112401	20112600	-21.5486	4.76577	Genebody
LOC106367183	ARR-B	BnaA02g02580D [Brassica napus]	NC_027758.2	4926101	4926300	-35.4435	-3.31866	Genebody
LOC106428101	bZIP	PREDICTED: basic leucine zipper 34-like [Brassica napus]	NC_027759.2	13768701	13768900	-18.3466	-4.62774	Genebody
LOC111214139	bZIP	PREDICTED: basic leucine zipper 61-like [Brassica napus]	NC_027759.2	23799701	23799900	-21.6112	-2.73448	Genebody
LOC106375055	NAC	PREDICTED: transcription factor JUNGBRUNNEN 1-like [Brassica napus]	NC_027761.2	1993901	1994100	-17.9851	3.54226	Genebody
LOC106447488	mTERF	uncharacterized LOC106447488 [Brassica napus]	NC_027761.2	7746101	7746300	-15.1692	-5.83077	Genebody
LOC106447488	mTERF	uncharacterized LOC106447488 [Brassica napus]	NC_027761.2	7746201	7746400	-16.2082	-5.83077	Genebody
LOC111215812	bHLH	PREDICTED: transcription factor bHLH62 [Brassica napus]	NC_027761.2	30204601	30204800	-33.7121	-6.10329	Genebody
LOC106353824	TCP	PREDICTED: transcription factor TCP15-like isoform X1 [Brassica napus]	NC_027763.2	19346601	19346800	-17.1447	-2.94062	Genebody
LOC106353824	TCP	PREDICTED: transcription factor TCP15-like isoform X1 [Brassica napus]	NC_027763.2	19351501	19351700	-24.9487	-2.94062	Genebody
LOC106353824	TCP	PREDICTED: transcription factor TCP15-like isoform X1 [Brassica napus]	NC_027763.2	19351601	19351800	-36.7286	-2.94062	Genebody
LOC106365273	bHLH	PREDICTED: transcription factor bHLH125 [Brassica rapa]	NC_027765.2	7591001	7591200	-17.329	2.16843	Genebody
LOC106366535	HB	PREDICTED: homeobox protein HD1-like isoform X2 [Brassica napus]	NC_027765.2	7803501	7803700	-24.8093	-3.70526	Genebody
LOC106366535	HB	PREDICTED: homeobox protein HD1-like isoform X2 [Brassica napus]	NC_027765.2	7803601	7803800	-22.1277	-3.70526	Genebody
LOC106379107	WRKY	PREDICTED: probable WRKY transcription factor 75 [Brassica oleracea var. oleracea] [Brassica oleracea]	NC_027769.2	6769501	6769700	-21.0811	4.8147	Genebody
LOC106379107	WRKY	PREDICTED: probable WRKY transcription factor 75 [Brassica oleracea var. oleracea] [Brassica oleracea]	NC_027769.2	6769601	6769800	-19.9937	4.8147	Genebody
LOC106388974	Trihelix	PREDICTED: trihelix transcription factor GT-3a-like [Brassica oleracea var. oleracea] [Brassica oleracea]	NC_027769.2	36137901	36138100	-18.4372	-5.67948	Genebody
LOC106361896	SBP	BnaC03g57620D [Brassica napus]	NC_027769.2	61060001	61060200	-16.7195	-3.39855	Genebody
LOC106375936	TCP	PREDICTED: transcription factor TCP24-like [Brassica napus]	NC_027769.2	64634101	64634300	-22.8032	-3.05618	Genebody
LOC106396002	HSF	PREDICTED: heat stress transcription factor A-7a-like [Brassica napus]	NC_027770.2	42597901	42598100	-25.6684	5.84967	Genebody
LOC106425011	ARR-B	PREDICTED: two-component response regulator ARR2-like [Brassica napus]	NC_027771.2	26642201	26642400	-17.2662	-2.6561	Genebody
LOC106440625	ARR-B	PREDICTED: transcription factor MYB114-like [Brassica oleracea var. oleracea] [Brassica oleracea]	NC_027771.2	38265501	38265700	-18.8007	-3.52551	Genebody
LOC106402817	WRKY	PREDICTED: probable WRKY transcription factor 40 isoform X1 [Brassica oleracea var. oleracea] [Brassica oleracea]	NC_027772.2	28311001	28311200	-22.427	7.34577	Genebody
LOC106402817	WRKY	PREDICTED: probable WRKY transcription factor 40 isoform X1 [Brassica oleracea var. oleracea] [Brassica oleracea]	NC_027772.2	28311101	28311300	-16.1727	7.34577	Genebody
LOC106386181	Trihelix	PREDICTED: LOW QUALITY PROTEIN: trihelix transcription factor GT-2 [Brassica napus]	NC_027772.2	29700101	29700300	-30.8747	-3.99152	Genebody
LOC106386181	Trihelix	PREDICTED: LOW QUALITY PROTEIN: trihelix transcription factor GT-2 [Brassica napus]	NC_027772.2	29700201	29700400	-20.0172	-3.99152	Genebody
LOC106386181	Trihelix	PREDICTED: LOW QUALITY PROTEIN: trihelix transcription factor GT-2 [Brassica napus]	NC_027772.2	29700701	29700900	-17.5601	-3.99152	Genebody
LOC106425436	SBP	PREDICTED: squamosa promoter-binding-like protein 11 [Brassica napus]	NC_027773.2	19073401	19073600	-16.1073	2.11918	Genebody
LOC106440155	AP2-EREBP	PREDICTED: ethylene-responsive transcription factor ERF039-like [Brassica napus]	NC_027773.2	46437701	46437900	-17.3272	2.46949	Genebody
LOC106356145	LIM	PREDICTED: protein DA1-related 6-like [Brassica napus]	NC_027775.2	7112501	7112700	-15.8994	9.89633	Genebody
LOC106416380	bHLH	PREDICTED: transcription factor bHLH35 isoform X1 [Brassica oleracea var. oleracea] [Brassica oleracea]	NC_027775.2	37429701	37429900	-15.6587	2.32588	Genebody
LOC106427826	WRKY	PREDICTED: probable WRKY transcription factor 38 [Brassica napus]	NC_027775.2	39638901	39639100	-16.6859	5.53425	Genebody
LOC106366650	ARR-B	PREDICTED: transcription factor MYB59-like isoform X1 [Brassica napus]	ps01	16658201	16658400	-20.5	-2.15808	Genebody
LOC106366650	ARR-B	PREDICTED: transcription factor MYB59-like isoform X1 [Brassica napus]	ps01	16659501	16659700	-16.1707	-2.15808	Genebody
LOC106430193	HB	PREDICTED: homeobox protein HD1-like [Brassica oleracea var. oleracea] [Brassica oleracea]	ps02	8316201	8316400	-21.1411	-2.21447	Genebody
LOC106430193	HB	PREDICTED: homeobox protein HD1-like [Brassica oleracea var. oleracea] [Brassica oleracea]	ps02	8319901	8320100	-18.5826	-2.21447	Genebody
LOC106430193	HB	PREDICTED: homeobox protein HD1-like [Brassica oleracea var. oleracea] [Brassica oleracea]	ps02	8320001	8320200	-30.9227	-2.21447	Genebody
LOC106430193	HB	PREDICTED: homeobox protein HD1-like [Brassica oleracea var. oleracea] [Brassica oleracea]	ps02	8320101	8320300	-20.3859	-2.21447	Genebody
LOC106430193	HB	PREDICTED: homeobox protein HD1-like [Brassica oleracea var. oleracea] [Brassica oleracea]	ps02	8320401	8320600	-18.0918	-2.21447	Genebody
LOC106430193	HB	PREDICTED: homeobox protein HD1-like [Brassica oleracea var. oleracea] [Brassica oleracea]	ps02	8320501	8320700	-16.0662	-2.21447	Genebody
LOC111212448	PLATZ	BnaC08g19610D [Brassica napus]	ps06	2258501	2258700	-18.2773	4.55663	Genebody
LOC106394151	C2C2-CO-like	PREDICTED: zinc finger protein CONSTANS-LIKE 6-like [Brassica napus]	NC_027758.2	14849301	14849500	-17.2518	-6.53433	Upstream
LOC106393394	bHLH	PREDICTED: transcription factor bHLH49 [Brassica napus]	NC_027758.2	15238301	15238500	16.1118	-2.52066	Upstream
LOC106453459	ARR-B	PREDICTED: myb-related protein Myb4-like isoform X2 [Brassica napus]	NC_027758.2	21885201	21885400	-16.273	5.10014	Upstream
LOC111197724	AP2-EREBP	PREDICTED: ethylene-responsive transcription factor ERF104-like isoform X2 [Brassica napus]	NC_027758.2	33167501	33167700	-30.965	-5.0686	Upstream
LOC111197724	AP2-EREBP	PREDICTED: ethylene-responsive transcription factor ERF104-like isoform X2 [Brassica napus]	NC_027758.2	33168301	33168500	-25.8956	-5.0686	Upstream
LOC106426228	bHLH	PREDICTED: transcription factor bHLH93-like [Brassica napus]	NC_027758.2	34822101	34822300	-16.8877	-3.73697	Upstream
LOC106385317	AP2-EREBP	PREDICTED: ethylene-responsive transcription factor ERF016-like [Brassica rapa]	NC_027759.2	4953201	4953400	-23.1459	5.25821	Upstream
LOC106385355	bHLH	PREDICTED: transcription factor bHLH137-like [Brassica napus]	NC_027759.2	9944701	9944900	-16.6667	3.65683	Upstream
LOC106443398	ARR-B	PREDICTED: MYB-like transcription factor ETC2 [Brassica rapa]	NC_027759.2	10318501	10318700	-17.5966	-4.29768	Upstream
LOC106438989	WRKY	PREDICTED: probable WRKY transcription factor 39 [Brassica napus]	NC_027759.2	21507701	21507900	16.1001	-4.27886	Upstream
LOC106438989	WRKY	PREDICTED: probable WRKY transcription factor 39 [Brassica napus]	NC_027759.2	21508401	21508600	-17.5352	-4.27886	Upstream
LOC106353148	RWP-RK	PREDICTED: protein NLP9-like [Brassica napus]	NC_027759.2	23450301	23450500	-18.4615	-2.39689	Upstream
LOC106353148	RWP-RK	PREDICTED: protein NLP9-like [Brassica napus]	NC_027759.2	23452201	23452400	-16.35	-2.39689	Upstream
LOC106382136	NAC	PREDICTED: transcription factor JUNGBRUNNEN 1-like [Brassica napus]	NC_027759.2	24205401	24205600	-20.7092	-2.27922	Upstream
LOC106446184	Tify	PREDICTED: protein TIFY 11B-like [Brassica napus]	NC_027759.2	24917701	24917900	18.0668	2.63289	Upstream
LOC106448356	C3H	PREDICTED: zinc finger CCCH domain-containing protein 46-like [Brassica napus]	NC_027759.2	35294901	35295100	-22.5321	-3.27534	Upstream
LOC106449302	ARR-B	PREDICTED: transcription factor MYB44-like [Brassica rapa]	NC_027759.2	47638501	47638700	-15.0942	2.1008	Upstream
LOC106449302	ARR-B	PREDICTED: transcription factor MYB44-like [Brassica rapa]	NC_027759.2	47638601	47638800	-19.4913	2.1008	Upstream
LOC106449302	ARR-B	PREDICTED: transcription factor MYB44-like [Brassica rapa]	NC_027759.2	47638701	47638900	-18.1443	2.1008	Upstream
LOC106445333	WRKY	BnaA04g02560D [Brassica napus]	NC_027760.2	4208901	4209100	-22.2757	-2.86394	Upstream
LOC111215027	zf-HD	PREDICTED: zinc-finger homeodomain protein 10 [Brassica napus]	NC_027760.2	9878401	9878600	-15.3071	-3.19209	Upstream
LOC106446464	AP2-EREBP	PREDICTED: ethylene-responsive transcription factor ERF008 [Brassica oleracea var. oleracea] [Brassica oleracea]	NC_027760.2	13376701	13376900	-20.233	2.52845	Upstream
LOC106451280	C3H	PREDICTED: zinc finger CCCH domain-containing protein 26-like [Brassica napus]	NC_027761.2	9102701	9102900	-18.6319	3.35954	Upstream
LOC111215812	bHLH	PREDICTED: transcription factor bHLH62 [Brassica napus]	NC_027761.2	30204501	30204700	-39.4872	-6.10329	Upstream
LOC111215812	bHLH	PREDICTED: transcription factor bHLH62 [Brassica napus]	NC_027761.2	30204601	30204800	-33.7121	-6.10329	Upstream
LOC106386376	mTERF	BnaAnng05420D [Brassica napus]	NC_027762.2	35149801	35150000	-16.5337	2.09077	Upstream
LOC106357550	ARR-B	PREDICTED: transcription activator GLK1-like isoform X1 [Brassica napus]	NC_027763.2	149301	149500	-29.0626	-3.8833	Upstream
LOC106357550	ARR-B	PREDICTED: transcription activator GLK1-like isoform X1 [Brassica napus]	NC_027763.2	149401	149600	-20.4316	-3.8833	Upstream
LOC106345356	HSF	PREDICTED: heat stress transcription factor B-4-like [Brassica rapa]	NC_027763.2	2593701	2593900	-19.2815	-4.67243	Upstream
LOC106445053	bHLH	PREDICTED: transcription factor PRE6-like [Brassica rapa]	NC_027763.2	5340301	5340500	-16.3195	-6.00429	Upstream
LOC106354041	bHLH	PREDICTED: transcription factor bHLH30 [Brassica napus]	NC_027763.2	21972801	21973000	-31.096	-3.9542	Upstream
LOC111199310	TCP	PREDICTED: transcription factor TCP22-like [Brassica oleracea var. oleracea] [Brassica oleracea]	NC_027763.2	23579301	23579500	-15.9159	-2.77796	Upstream
LOC106418755	bHLH	PREDICTED: transcription factor bHLH80-like [Brassica napus]	NC_027764.2	9344801	9345000	16.5255	-2.64097	Upstream
LOC106418755	bHLH	PREDICTED: transcription factor bHLH80-like [Brassica napus]	NC_027764.2	9344901	9345100	17.8376	-2.64097	Upstream
LOC106449472	bZIP	PREDICTED: ABSCISIC ACID-INSENSITIVE 5-like protein 2 [Brassica napus]	NC_027764.2	14772801	14773000	-16.723	-9.02237	Upstream
LOC106384858	bHLH	PREDICTED: transcription factor bHLH77-like isoform X1 [Brassica napus]	NC_027764.2	19404001	19404200	-19.9456	-3.16993	Upstream
LOC106361398	AP2-EREBP	AP2-like ethylene-responsive transcription factor ANT [Brassica napus]	NC_027764.2	19877101	19877300	-16.3559	-3.13203	Upstream
LOC106349068	mTERF	PREDICTED: transcription termination factor MTERF15, mitochondrial [Brassica rapa]	NC_027765.2	9568801	9569000	-16.0502	-4.32193	Upstream
LOC106360317	Tify	PREDICTED: protein TIFY 5A-like [Brassica napus]	NC_027765.2	27787601	27787800	-15.7631	6.82768	Upstream
LOC106368083	WRKY	probable WRKY transcription factor 70 [Brassica rapa]	NC_027765.2	34380701	34380900	-31.5986	-3.80571	Upstream
LOC106368083	WRKY	probable WRKY transcription factor 70 [Brassica rapa]	NC_027765.2	34380801	34381000	-25.2042	-3.80571	Upstream
LOC111197736	C3H	PREDICTED: zinc finger CCCH domain-containing protein 2-like [Brassica napus]	NC_027765.2	43454701	43454900	-17.683	5.21429	Upstream
LOC111197736	C3H	PREDICTED: zinc finger CCCH domain-containing protein 2-like [Brassica napus]	NC_027765.2	43454801	43455000	-15.852	5.21429	Upstream
LOC106372736	Tify	PREDICTED: protein TIFY 4B-like isoform X1 [Brassica oleracea var. oleracea] [Brassica oleracea]	NC_027767.2	25897501	25897700	-19.6571	-2.84609	Upstream
LOC106435207	Tify	PREDICTED: protein TIFY 6B-like isoform X1 [Brassica rapa]	NC_027767.2	46270701	46270900	-15.1461	6.59741	Upstream
LOC111202874	C2C2-CO-like	PREDICTED: B-box zinc finger protein 23-like [Brassica oleracea var. oleracea] [Brassica oleracea]	NC_027768.2	13385501	13385700	-18.0485	3.1055	Upstream
LOC111202874	C2C2-CO-like	PREDICTED: B-box zinc finger protein 23-like [Brassica oleracea var. oleracea] [Brassica oleracea]	NC_027768.2	13386301	13386500	17.7443	3.1055	Upstream
LOC106385152	NAC	PREDICTED: NAC domain-containing protein 90-like [Brassica oleracea var. oleracea] [Brassica oleracea]	NC_027769.2	10625101	10625300	-18.6095	4.10023	Upstream
LOC106411922	AP2-EREBP	PREDICTED: ethylene-responsive transcription factor ERF054-like [Brassica oleracea var. oleracea] [Brassica oleracea]	NC_027769.2	16422501	16422700	-18.14	4.01196	Upstream
LOC106387881	WRKY	PREDICTED: probable WRKY transcription factor 25 [Brassica oleracea var. oleracea] [Brassica oleracea]	NC_027769.2	17501401	17501600	-17.0137	3.34738	Upstream
LOC106387881	WRKY	PREDICTED: probable WRKY transcription factor 25 [Brassica oleracea var. oleracea] [Brassica oleracea]	NC_027769.2	17501501	17501700	-19.9903	3.34738	Upstream
LOC106387881	WRKY	PREDICTED: probable WRKY transcription factor 25 [Brassica oleracea var. oleracea] [Brassica oleracea]	NC_027769.2	17501601	17501800	-17.4049	3.34738	Upstream
LOC106385580	AP2-EREBP	PREDICTED: ethylene-responsive transcription factor CRF1-like [Brassica napus]	NC_027769.2	31098801	31099000	-16.2847	-3.34104	Upstream
LOC106385580	AP2-EREBP	PREDICTED: ethylene-responsive transcription factor CRF1-like [Brassica napus]	NC_027769.2	31098901	31099100	-23.4294	-3.34104	Upstream
LOC111204505	C2C2-CO-like	PREDICTED: zinc finger protein CONSTANS-LIKE 9-like [Brassica rapa]	NC_027769.2	35960401	35960600	-19.6136	2.39642	Upstream
LOC106358159	ABI3VP1	PREDICTED: B3 domain-containing protein At3g17010-like [Brassica napus]	NC_027769.2	39766901	39767100	-15.824	-2.25442	Upstream
LOC106361896	SBP	BnaC03g57620D [Brassica napus]	NC_027769.2	61060001	61060200	-16.7195	-3.39855	Upstream
LOC111197701	AP2-EREBP	PREDICTED: AP2-like ethylene-responsive transcription factor ANT [Brassica oleracea var. oleracea] [Brassica oleracea]	NC_027769.2	67021601	67021800	-17.2864	-3.79256	Upstream
LOC106394760	bHLH	PREDICTED: transcription factor PRE6 [Brassica oleracea var. oleracea] [Brassica oleracea]	NC_027770.2	869201	869400	-16.2443	-3.60204	Upstream
LOC106394760	bHLH	PREDICTED: transcription factor PRE6 [Brassica oleracea var. oleracea] [Brassica oleracea]	NC_027770.2	869301	869500	-26.1533	-3.60204	Upstream
LOC106415722	bHLH	PREDICTED: transcription factor ABA-INDUCIBLE bHLH-TYPE-like [Brassica napus]	NC_027770.2	1685501	1685700	18.0556	3.17896	Upstream
LOC106374398	ARR-B	PREDICTED: transcription factor RAX2-like [Brassica napus]	NC_027770.2	12318001	12318200	-18.2008	2.66297	Upstream
LOC106416792	NAC	PREDICTED: NAC domain-containing protein 55-like [Brassica oleracea var. oleracea] [Brassica oleracea]	NC_027770.2	47880601	47880800	-15.6288	4.54273	Upstream
LOC106416792	NAC	PREDICTED: NAC domain-containing protein 55-like [Brassica oleracea var. oleracea] [Brassica oleracea]	NC_027770.2	47880701	47880900	-17.6228	4.54273	Upstream
LOC106377988	C2C2-Dof	PREDICTED: dof zinc finger protein DOF2.2-like, partial [Brassica napus]	NC_027770.2	57936601	57936800	-33.2722	-2.78226	Upstream
LOC106377988	C2C2-Dof	PREDICTED: dof zinc finger protein DOF2.2-like, partial [Brassica napus]	NC_027770.2	57936701	57936900	-17.887	-2.78226	Upstream
LOC106427664	ARR-B	PREDICTED: transcription factor GAMYB-like [Brassica napus]	NC_027770.2	61994801	61995000	-15.0801	7.56986	Upstream
LOC106353462	AP2-EREBP	PREDICTED: ethylene-responsive transcription factor RAP2-4-like [Brassica napus]	NC_027770.2	66399101	66399300	-15.1284	2.51379	Upstream
LOC106394458	bHLH	PREDICTED: transcription factor bHLH87-like [Brassica napus]	NC_027771.2	31299001	31299200	-16.1727	-2.14526	Upstream
LOC106394458	bHLH	PREDICTED: transcription factor bHLH87-like [Brassica napus]	NC_027771.2	31300101	31300300	-19.1058	-2.14526	Upstream
LOC106394458	bHLH	PREDICTED: transcription factor bHLH87-like [Brassica napus]	NC_027771.2	31300201	31300400	-21.7491	-2.14526	Upstream
LOC106440625	ARR-B	PREDICTED: transcription factor MYB114-like [Brassica oleracea var. oleracea] [Brassica oleracea]	NC_027771.2	38266501	38266700	-18.8063	-3.52551	Upstream
LOC106440625	ARR-B	PREDICTED: transcription factor MYB114-like [Brassica oleracea var. oleracea] [Brassica oleracea]	NC_027771.2	38266601	38266800	-17.2131	-3.52551	Upstream
LOC106357514	GeBP	PREDICTED: GLABROUS1 enhancer-binding protein-like 1 [Brassica rapa]	NC_027772.2	17362001	17362200	21.8323	-2.59958	Upstream
LOC106357514	GeBP	PREDICTED: GLABROUS1 enhancer-binding protein-like 1 [Brassica rapa]	NC_027772.2	17362301	17362500	-20.9771	-2.59958	Upstream
LOC106357514	GeBP	PREDICTED: GLABROUS1 enhancer-binding protein-like 1 [Brassica rapa]	NC_027772.2	17362401	17362600	-19.9044	-2.59958	Upstream
LOC106446486	Tify	PREDICTED: protein TIFY 7-like [Brassica napus]	NC_027772.2	31688501	31688700	-26.8426	5.64386	Upstream
LOC106407586	ABI3VP1	PREDICTED: AP2/ERF and B3 domain-containing transcription factor ARF14-like isoform X1 [Brassica napus]	NC_027773.2	35887701	35887900	-19.4048	5.35793	Upstream
LOC106350711	C2C2-GATA	PREDICTED: GATA transcription factor 12-like [Brassica napus]	NC_027773.2	42621601	42621800	-16.153	-4.0612	Upstream
LOC106440155	AP2-EREBP	PREDICTED: ethylene-responsive transcription factor ERF039-like [Brassica napus]	NC_027773.2	46439101	46439300	-19.0595	2.46949	Upstream
LOC106435976	AP2-EREBP	PREDICTED: dehydration-responsive element-binding protein 1F-like [Brassica oleracea var. oleracea] [Brassica oleracea]	NC_027774.2	17904401	17904600	21.5078	4.42228	Upstream
LOC106419682	MADS	PREDICTED: floral homeotic protein AGAMOUS-like isoform X1 [Brassica oleracea var. oleracea] [Brassica oleracea]	NC_027774.2	22740401	22740600	-19.3815	-10.7895	Upstream
LOC106419682	MADS	PREDICTED: floral homeotic protein AGAMOUS-like isoform X1 [Brassica oleracea var. oleracea] [Brassica oleracea]	NC_027774.2	22740501	22740700	-15.9245	-10.7895	Upstream
LOC106444444	ARR-B	PREDICTED: transcription factor MYB86-like [Brassica napus]	NC_027775.2	2518601	2518800	-15.8436	6.57491	Upstream
LOC106356145	LIM	PREDICTED: protein DA1-related 6-like [Brassica napus]	NC_027775.2	7112501	7112700	-15.8994	9.89633	Upstream
LOC106449623	PLATZ	BnaC09g19570D [Brassica napus]	NC_027775.2	17067401	17067600	-19.6314	5.62022	Upstream
LOC106372272	Sigma70-like	PREDICTED: RNA polymerase sigma factor sigD, chloroplastic [Brassica napus]	NC_027775.2	46708201	46708400	-17.6962	-3.47536	Upstream
LOC106372272	Sigma70-like	PREDICTED: RNA polymerase sigma factor sigD, chloroplastic [Brassica napus]	NC_027775.2	46708301	46708500	-24.359	-3.47536	Upstream
LOC106433103	OFP	PREDICTED: transcription repressor OFP13 [Brassica napus]	NC_027775.2	51358401	51358600	-19.1404	-2.49493	Upstream
LOC106431859	ARF	PREDICTED: auxin response factor 19-like [Brassica oleracea var. oleracea] [Brassica oleracea]	ps01	17976801	17977000	-21.2418	-2.38324	Upstream
LOC106380120	AP2-EREBP	PREDICTED: ethylene-responsive transcription factor ERF114-like [Brassica rapa]	ps03	11674501	11674700	-17.4026	3.26406	Upstream
LOC106380120	AP2-EREBP	PREDICTED: ethylene-responsive transcription factor ERF114-like [Brassica rapa]	ps03	11675101	11675300	-24.9373	3.26406	Upstream
LOC106380120	AP2-EREBP	PREDICTED: ethylene-responsive transcription factor ERF114-like [Brassica rapa]	ps03	11675201	11675400	-29.2911	3.26406	Upstream
LOC106390856	bHLH	PREDICTED: transcription factor bHLH77-like isoform X1 [Brassica oleracea var. oleracea] [Brassica oleracea]	ps03	15058301	15058500	-16.3971	-2.24695	Upstream
LOC106390856	bHLH	PREDICTED: transcription factor bHLH77-like isoform X1 [Brassica oleracea var. oleracea] [Brassica oleracea]	ps03	15058401	15058600	-20.6595	-2.24695	Upstream
LOC106434870	LOB	PREDICTED: LOB domain-containing protein 12 [Brassica oleracea var. oleracea] [Brassica oleracea]	ps05	530801	531000	-16.4318	9.40939	Upstream
LOC106434870	LOB	PREDICTED: LOB domain-containing protein 12 [Brassica oleracea var. oleracea] [Brassica oleracea]	ps05	530901	531100	-16.2202	9.40939	Upstream
LOC111211907	BBR_BPC	BnaC04g22230D [Brassica napus]	ps05	10476301	10476500	-17.0452	-3.45943	Upstream
LOC111212448	PLATZ	BnaC08g19610D [Brassica napus]	ps06	2258501	2258700	-18.2773	4.55663	Upstream
LOC111213290	OFP	PREDICTED: transcription repressor OFP5-like isoform X2 [Brassica rapa]	ps06	15517201	15517400	-16.8338	-2.51706	Upstream
LOC106374160	ARR-B	PREDICTED: myb-related protein 308 [Brassica napus]	NC_027757.2	8277801	8278000	-18.6135	6.41408	Downstream
LOC106374160	ARR-B	PREDICTED: myb-related protein 308 [Brassica napus]	NC_027757.2	8278001	8278200	-15.0468	6.41408	Downstream
LOC106448040	ARR-B	PREDICTED: transcription factor MYB44-like [Brassica rapa]	NC_027757.2	20112401	20112600	-21.5486	4.76577	Downstream
LOC106347328	Tify	PREDICTED: protein TIFY 6B-like isoform X1 [Brassica napus]	NC_027757.2	28758501	28758700	-23.1823	4.76504	Downstream
LOC106347328	Tify	PREDICTED: protein TIFY 6B-like isoform X1 [Brassica napus]	NC_027757.2	28758601	28758800	-21.3176	4.76504	Downstream
LOC106422705	AP2-EREBP	PREDICTED: ethylene-responsive transcription factor ERF115-like isoform X1 [Brassica napus]	NC_027758.2	3081201	3081400	-17.5422	8.89684	Downstream
LOC106388956	C2C2-CO-like	PREDICTED: protein CHLOROPLAST IMPORT APPARATUS 2-like isoform X1 [Brassica napus]	NC_027758.2	9710301	9710500	-18.0411	-5.5126	Downstream
LOC106388956	C2C2-CO-like	PREDICTED: protein CHLOROPLAST IMPORT APPARATUS 2-like isoform X1 [Brassica napus]	NC_027758.2	9710401	9710600	-17.5106	-5.5126	Downstream
LOC106360847	PLATZ	PLATZ transcription factor family protein [Arabidopsis thaliana]	NC_027758.2	13257701	13257900	-28.2781	-3.8248	Downstream
LOC106360847	PLATZ	PLATZ transcription factor family protein [Arabidopsis thaliana]	NC_027758.2	13259201	13259400	-19.7368	-3.8248	Downstream
LOC106391892	LOB	PREDICTED: LOB domain-containing protein 40 [Brassica napus]	NC_027758.2	13661301	13661500	-19.7842	-9.14636	Downstream
LOC106391892	LOB	PREDICTED: LOB domain-containing protein 40 [Brassica napus]	NC_027758.2	13661401	13661600	-19.0892	-9.14636	Downstream
LOC106391892	LOB	PREDICTED: LOB domain-containing protein 40 [Brassica napus]	NC_027758.2	13662301	13662500	-32.2349	-9.14636	Downstream
LOC106423713	PLATZ	BnaAnng40000D, partial [Brassica napus]	NC_027758.2	24269601	24269800	-15.9992	-3.85086	Downstream
LOC106423713	PLATZ	BnaAnng40000D, partial [Brassica napus]	NC_027758.2	24270301	24270500	-20.4036	-3.85086	Downstream
LOC106423713	PLATZ	BnaAnng40000D, partial [Brassica napus]	NC_027758.2	24270401	24270600	-15.7376	-3.85086	Downstream
LOC106443121	ARR-B	PREDICTED: myb-related protein Hv1-like [Brassica napus]	NC_027759.2	3669301	3669500	-15.2619	-3.76184	Downstream
LOC106452319	WRKY	PREDICTED: probable WRKY transcription factor 25 [Brassica napus]	NC_027759.2	4963901	4964100	19.8642	3.84007	Downstream
LOC106451071	ARR-B	PREDICTED: transcription factor DIVARICATA-like [Brassica rapa]	NC_027759.2	5745501	5745700	-15.8379	2.13434	Downstream
LOC106443398	ARR-B	PREDICTED: MYB-like transcription factor ETC2 [Brassica rapa]	NC_027759.2	10315001	10315200	-21.4269	-4.29768	Downstream
LOC106443398	ARR-B	PREDICTED: MYB-like transcription factor ETC2 [Brassica rapa]	NC_027759.2	10315101	10315300	-15.1695	-4.29768	Downstream
LOC106444223	bHLH	PREDICTED: transcription factor bHLH25-like [Brassica napus]	NC_027759.2	32332101	32332300	-20.1525	9.62571	Downstream
LOC106440559	RWP-RK	PREDICTED: protein NLP7-like [Brassica napus]	NC_027759.2	40221301	40221500	-17.1002	-2.16543	Downstream
LOC106389799	C3H	PREDICTED: zinc finger CCCH domain-containing protein 49-like [Brassica napus]	NC_027759.2	43497001	43497200	-18.4499	2.17104	Downstream
LOC106428790	ARR-B	PREDICTED: transcription factor MYB32-like [Brassica rapa]	NC_027759.2	46667401	46667600	-38.5166	10.2248	Downstream
LOC111197822	RWP-RK	PREDICTED: protein NLP2-like [Brassica napus]	NC_027759.2	46868501	46868700	-15.2381	-3.94507	Downstream
LOC106446430	MADS	PREDICTED: MADS-box protein SVP-like isoform X1 [Brassica napus]	NC_027760.2	12748601	12748800	-19.9245	-2.20369	Downstream
LOC106447204	Trihelix	PREDICTED: glutathione S-transferase T3-like [Brassica rapa]	NC_027760.2	17768101	17768300	-17.4922	-3.14923	Downstream
LOC106447343	bZIP	PREDICTED: protein ABSCISIC ACID-INSENSITIVE 5-like [Brassica napus]	NC_027760.2	18456201	18456400	-15.5124	5.59991	Downstream
LOC106454513	ARR-B	PREDICTED: two-component response regulator ARR8-like [Brassica napus]	NC_027761.2	1454001	1454200	-15.3351	-8.39518	Downstream
LOC106454427	WRKY	PREDICTED: probable WRKY transcription factor 46 [Brassica rapa]	NC_027761.2	4385701	4385900	-15.1655	2.37084	Downstream
LOC106447488	mTERF	uncharacterized LOC106447488 [Brassica napus]	NC_027761.2	7746101	7746300	-15.1692	-5.83077	Downstream
LOC106447488	mTERF	uncharacterized LOC106447488 [Brassica napus]	NC_027761.2	7746201	7746400	-16.2082	-5.83077	Downstream
LOC106449549	bHLH	PREDICTED: transcription factor bHLH87 [Brassica rapa]	NC_027761.2	22191601	22191800	-18.8359	-2.14029	Downstream
LOC106348254	ARR-B	PREDICTED: two-component response regulator-like APRR5 [Brassica napus]	NC_027762.2	25326701	25326900	-18.5432	5.34061	Downstream
LOC106409266	bZIP	PREDICTED: basic leucine zipper 43-like [Brassica napus]	NC_027762.2	29649001	29649200	-17.9487	3.48678	Downstream
LOC106449472	bZIP	PREDICTED: ABSCISIC ACID-INSENSITIVE 5-like protein 2 [Brassica napus]	NC_027764.2	14768601	14768800	-28.6706	-9.02237	Downstream
LOC106449472	bZIP	PREDICTED: ABSCISIC ACID-INSENSITIVE 5-like protein 2 [Brassica napus]	NC_027764.2	14768701	14768900	-21.5155	-9.02237	Downstream
LOC106365907	AP2-EREBP	PREDICTED: ethylene-responsive transcription factor ERF003-like [Brassica rapa]	NC_027765.2	1751401	1751600	18.3274	-6.64462	Downstream
LOC106362806	C2C2-Dof	PREDICTED: LOW QUALITY PROTEIN: dof zinc finger protein DOF1.8, partial [Brassica napus]	NC_027765.2	8723201	8723400	-16.2493	-3.22239	Downstream
LOC106412263	AP2-EREBP	PREDICTED: AP2-like ethylene-responsive transcription factor SMZ [Brassica napus]	NC_027765.2	33124301	33124500	-17.9168	2.01543	Downstream
LOC106370261	bHLH	PREDICTED: transcription factor bHLH18-like [Brassica napus]	NC_027765.2	38817701	38817900	-15.4327	-8.85591	Downstream
LOC106368781	ARR-B	PREDICTED: transcription activator GLK1-like isoform X1 [Brassica napus]	NC_027765.2	40248101	40248300	-20.45	-3.57907	Downstream
LOC106368781	ARR-B	PREDICTED: transcription activator GLK1-like isoform X1 [Brassica napus]	NC_027765.2	40248201	40248400	-21.0642	-3.57907	Downstream
LOC106438922	ARR-B	PREDICTED: protein RADIALIS-like 1 [Brassica napus]	NC_027767.2	663801	664000	-18.121	-2.86757	Downstream
LOC106438922	ARR-B	PREDICTED: protein RADIALIS-like 1 [Brassica napus]	NC_027767.2	663901	664100	-16.1921	-2.86757	Downstream
LOC106373886	C2C2-Dof	PREDICTED: dof zinc finger protein DOF4.7-like [Brassica napus]	NC_027767.2	1105501	1105700	24.4521	-3.08092	Downstream
LOC106423196	HSF	PREDICTED: heat stress transcription factor A-4a [Brassica oleracea var. oleracea] [Brassica oleracea]	NC_027767.2	9840301	9840500	-16.0143	2.09899	Downstream
LOC106423196	HSF	PREDICTED: heat stress transcription factor A-4a [Brassica oleracea var. oleracea] [Brassica oleracea]	NC_027767.2	9840501	9840700	-17.1357	2.09899	Downstream
LOC106397396	NAC	PREDICTED: NAC transcription factor 29-like isoform X1 [Brassica napus]	NC_027767.2	21745301	21745500	-16.4519	-4.15059	Downstream
LOC106380798	C3H	PREDICTED: zinc finger CCCH domain-containing protein 56-like [Brassica napus]	NC_027768.2	3016901	3017100	-18.3432	-2.10795	Downstream
LOC106365001	bZIP	PREDICTED: basic leucine zipper 43-like [Brassica oleracea var. oleracea] [Brassica oleracea]	NC_027768.2	4073201	4073400	16.819	-7.69523	Downstream
LOC106394697	ARR-B	PREDICTED: protein ODORANT1-like [Brassica napus]	NC_027768.2	14990401	14990600	-16.6121	4.92735	Downstream
LOC106389905	ARR-B	PREDICTED: transcription activator GLK2-like isoform X2 [Brassica oleracea var. oleracea] [Brassica oleracea]	NC_027768.2	42878901	42879100	16.1893	-8.54882	Downstream
LOC106380068	AP2-EREBP	PREDICTED: ethylene-responsive transcription factor ERF003-like [Brassica oleracea var. oleracea] [Brassica oleracea]	NC_027768.2	65221701	65221900	-15.2693	-2.51096	Downstream
LOC106380068	AP2-EREBP	PREDICTED: ethylene-responsive transcription factor ERF003-like [Brassica oleracea var. oleracea] [Brassica oleracea]	NC_027768.2	65221801	65222000	-15.359	-2.51096	Downstream
LOC106390852	ARR-B	PREDICTED: protein REVEILLE 6-like isoform X1 [Brassica napus]	NC_027769.2	15346901	15347100	-15.2411	2.45959	Downstream
LOC106355513	AP2-EREBP	PREDICTED: AP2-like ethylene-responsive transcription factor At2g41710 [Brassica napus]	NC_027769.2	24117001	24117200	17.5179	-2.63584	Downstream
LOC106388974	Trihelix	PREDICTED: trihelix transcription factor GT-3a-like [Brassica oleracea var. oleracea] [Brassica oleracea]	NC_027769.2	36137901	36138100	-18.4372	-5.67948	Downstream
LOC106388974	Trihelix	PREDICTED: trihelix transcription factor GT-3a-like [Brassica oleracea var. oleracea] [Brassica oleracea]	NC_027769.2	36139501	36139700	-18.4186	-5.67948	Downstream
LOC106388974	Trihelix	PREDICTED: trihelix transcription factor GT-3a-like [Brassica oleracea var. oleracea] [Brassica oleracea]	NC_027769.2	36139601	36139800	-24.5422	-5.67948	Downstream
LOC106388974	Trihelix	PREDICTED: trihelix transcription factor GT-3a-like [Brassica oleracea var. oleracea] [Brassica oleracea]	NC_027769.2	36139701	36139900	-25.4406	-5.67948	Downstream
LOC106381237	ABI3VP1	PREDICTED: B3 domain-containing transcription factor VRN1-like [Brassica napus]	NC_027769.2	40888401	40888600	-16.7168	-2.90247	Downstream
LOC106451722	C2C2-CO-like	PREDICTED: zinc finger protein CONSTANS-LIKE 8 isoform X1 [Brassica oleracea var. oleracea] [Brassica oleracea]	NC_027769.2	47187901	47188100	-15.0307	-6.46597	Downstream
LOC106451722	C2C2-CO-like	PREDICTED: zinc finger protein CONSTANS-LIKE 8 isoform X1 [Brassica oleracea var. oleracea] [Brassica oleracea]	NC_027769.2	47188901	47189100	-21.7475	-6.46597	Downstream
LOC106451722	C2C2-CO-like	PREDICTED: zinc finger protein CONSTANS-LIKE 8 isoform X1 [Brassica oleracea var. oleracea] [Brassica oleracea]	NC_027769.2	47189001	47189200	-29.0503	-6.46597	Downstream
LOC106375936	TCP	PREDICTED: transcription factor TCP24-like [Brassica napus]	NC_027769.2	64630401	64630600	-20.3373	-3.05618	Downstream
LOC106375936	TCP	PREDICTED: transcription factor TCP24-like [Brassica napus]	NC_027769.2	64630501	64630700	-18.3805	-3.05618	Downstream
LOC106382840	AP2-EREBP	PREDICTED: ethylene-responsive transcription factor ABR1-like [Brassica napus]	NC_027769.2	69316901	69317100	-31.7333	5.55982	Downstream
LOC106404938	OFP	PREDICTED: transcription repressor OFP5-like [Brassica oleracea var. oleracea] [Brassica oleracea]	NC_027769.2	69960501	69960700	-16.2626	-2.56544	Downstream
LOC106404938	OFP	PREDICTED: transcription repressor OFP5-like [Brassica oleracea var. oleracea] [Brassica oleracea]	NC_027769.2	69960601	69960800	-16.2701	-2.56544	Downstream
LOC106395530	Tify	PREDICTED: protein TIFY 5B-like [Brassica oleracea var. oleracea] [Brassica oleracea]	NC_027770.2	15091501	15091700	16.768	5.07325	Downstream
LOC106395530	Tify	PREDICTED: protein TIFY 5B-like [Brassica oleracea var. oleracea] [Brassica oleracea]	NC_027770.2	15091601	15091800	16.1981	5.07325	Downstream
LOC106427641	Trihelix	PREDICTED: glutathione S-transferase T3-like [Brassica napus]	NC_027770.2	62096901	62097100	-15.281	-5.62633	Downstream
LOC106402024	ABI3VP1	PREDICTED: AP2/ERF and B3 domain-containing transcription repressor TEM1-like [Brassica napus]	NC_027771.2	20159201	20159400	-18.4824	-4.41715	Downstream
LOC106425011	ARR-B	PREDICTED: two-component response regulator ARR2-like [Brassica napus]	NC_027771.2	26642201	26642400	-17.2662	-2.6561	Downstream
LOC106425011	ARR-B	PREDICTED: two-component response regulator ARR2-like [Brassica napus]	NC_027771.2	26642301	26642500	-16.8206	-2.6561	Downstream
LOC106402673	bHLH	PREDICTED: transcription factor bHLH30 [Brassica napus]	NC_027772.2	37569401	37569600	-15.4561	-3.80404	Downstream
LOC106404765	ARR-B	PREDICTED: myb-related protein Zm38-like [Brassica napus]	NC_027772.2	42303401	42303600	-16.3034	-8.32193	Downstream
LOC106404765	ARR-B	PREDICTED: myb-related protein Zm38-like [Brassica napus]	NC_027772.2	42303501	42303700	-22.3592	-8.32193	Downstream
LOC106374228	ARR-B	PREDICTED: myb family transcription factor APL [Brassica oleracea var. oleracea] [Brassica oleracea]	NC_027773.2	28908101	28908300	-15.193	-4.53051	Downstream
LOC106374228	ARR-B	PREDICTED: myb family transcription factor APL [Brassica oleracea var. oleracea] [Brassica oleracea]	NC_027773.2	28908601	28908800	-17.0536	-4.53051	Downstream
LOC106409451	NAC	PREDICTED: NAC domain-containing protein 86-like [Brassica napus]	NC_027773.2	29449201	29449400	-22.2984	4.87036	Downstream
LOC106408016	bHLH	PREDICTED: transcription factor bHLH28-like [Brassica napus]	NC_027773.2	29869601	29869800	-15.3267	-2.4021	Downstream
LOC106408016	bHLH	PREDICTED: transcription factor bHLH28-like [Brassica napus]	NC_027773.2	29869701	29869900	-17.1101	-2.4021	Downstream
LOC106428039	ARR-B	PREDICTED: transcription factor MYB28-like [Brassica napus]	NC_027773.2	47318001	47318200	-16.0238	2.26522	Downstream
LOC106415444	SRS	BnaA09g34300D [Brassica napus]	NC_027774.2	28463001	28463200	-16.3243	-3.1479	Downstream
LOC106368905	Tify	PREDICTED: protein TIFY 10A-like [Brassica napus]	NC_027774.2	39184401	39184600	-21.1778	8.49932	Downstream
LOC106368905	Tify	PREDICTED: protein TIFY 10A-like [Brassica napus]	NC_027774.2	39184501	39184700	-21.0513	8.49932	Downstream
LOC106387392	AP2-EREBP	PREDICTED: ethylene-responsive transcription factor RAP2-3-like [Brassica napus]	NC_027775.2	4068001	4068200	-28.5643	-2.02187	Downstream
LOC106387392	AP2-EREBP	PREDICTED: ethylene-responsive transcription factor RAP2-3-like [Brassica napus]	NC_027775.2	4068101	4068300	-15.3738	-2.02187	Downstream
LOC106411598	C2C2-Dof	PREDICTED: dof zinc finger protein DOF5.7-like [Brassica napus]	NC_027775.2	6212701	6212900	-15.2128	-3.73039	Downstream
LOC106427826	WRKY	PREDICTED: probable WRKY transcription factor 38 [Brassica napus]	NC_027775.2	39638901	39639100	-16.6859	5.53425	Downstream
LOC106421320	AP2-EREBP	PREDICTED: ethylene-responsive transcription factor ERF016-like isoform X1 [Brassica napus]	ps01	3811501	3811700	-15.0744	2.45675	Downstream
LOC106430209	AP2-EREBP	PREDICTED: ethylene-responsive transcription factor ERF026-like [Brassica oleracea var. oleracea] [Brassica oleracea]	ps02	8222401	8222600	-17.391	7.9021	Downstream
LOC106430209	AP2-EREBP	PREDICTED: ethylene-responsive transcription factor ERF026-like [Brassica oleracea var. oleracea] [Brassica oleracea]	ps02	8222501	8222700	-17.9272	7.9021	Downstream
LOC106430610	PLATZ	PLATZ transcription factor family protein [Arabidopsis thaliana]	ps02	11658801	11659000	-15.0082	-2.15936	Downstream
LOC106347737	PLATZ	PLATZ transcription factor family protein [Arabidopsis thaliana]	ps04	2589801	2590000	-18.5199	-2.51645	Downstream
LOC106352301	NAC	PREDICTED: NAC domain-containing protein 60-like [Brassica napus]	ps05	8629101	8629300	-16.8274	5.98868	Downstream
LOC106445294	NAC	PREDICTED: NAC domain-containing protein 100-like [Brassica oleracea var. oleracea] [Brassica oleracea]	ps06	18108701	18108900	-15.8959	3.49526	Downstream
LOC106441125	ARR-B	PREDICTED: transcription factor MYB59 isoform X1 [Brassica oleracea var. oleracea] [Brassica oleracea]	ps06	19775901	19776100	-15.4193	-3.09917	Downstream
